# Supplementary material for: Comprehensive Reinvestigation of Carbodiimide Guanylation: HCl-Initiated Access to Tri- and Tetrasubstituted Guanidines
Source: ACS Omega. 2026 Apr 16;11(16):24075–85. doi: 10.1021/acsomega.5c12436 (PMC13129877; doi:10.1021/acsomega.5c12436)
Supplement: Supplementary file 2 [file ao5c12436_si_002.cif]

data_shelxl

_publ_requested_journal   'Organic Letters'
loop_
_publ_author_name
_publ_author_address
'Lukas\<s Vlk'
;Department of General and Inorganic Chemistry
Faculty of Chemical Technology
University of Pardubice
Studentsk\'a 573 
Pardubice 532 10
Czech Republic
;

'Tomas\<s Chlupat\'y'
;Department of General and Inorganic Chemistry
Faculty of Chemical Technology
University of Pardubice
Studentsk\'a 573 
Pardubice 532 10
Czech Republic
;

'Maksim A. Samsonov'
;Department of General and Inorganic Chemistry
Faculty of Chemical Technology
University of Pardubice
Studentsk\'a 573 
Pardubice 532 10
Czech Republic
;


'Zde\<nka R\%u\<zi\<ckov\'a'
;Department of General and Inorganic Chemistry
Faculty of Chemical Technology
University of Pardubice
Studentsk\'a 573 
Pardubice 532 10
Czech Republic
;


'Karel Pauk'
;Institute of Organic Chemistry and Biochemistry
Faculty of Chemical Technology
University of Pardubice
Studentsk\'a 573 
Pardubice 532 10
Czech Republic
;


'Ale\<s R\%u\<zi\<cka'
;Department of General and Inorganic Chemistry
Faculty of Chemical Technology
University of Pardubice
Studentsk\'a 573 
Pardubice 532 10
Czech Republic
;
 
_audit_creation_method            'SHELXL-2017/1'
_shelx_SHELXL_version_number      '2017/1'
_chemical_name_systematic         ?
_chemical_name_common             ?
_chemical_melting_point           ?
_chemical_formula_moiety          ?
_chemical_formula_sum
 'C34 H48 N4' 
_chemical_formula_weight          512.76

loop_
 _atom_type_symbol
 _atom_type_description
 _atom_type_scat_dispersion_real
 _atom_type_scat_dispersion_imag
 _atom_type_scat_source
 'C'  'C'   0.0033   0.0016
 'International Tables Vol C Tables 4.2.6.8 and 6.1.1.4'
 'H'  'H'   0.0000   0.0000
 'International Tables Vol C Tables 4.2.6.8 and 6.1.1.4'
 'N'  'N'   0.0061   0.0033
 'International Tables Vol C Tables 4.2.6.8 and 6.1.1.4'
 
_space_group_crystal_system       triclinic
_space_group_IT_number            1
_space_group_name_H-M_alt         'P 1'
_space_group_name_Hall            'P 1'
 
_shelx_space_group_comment
;
The symmetry employed for this shelxl refinement is uniquely defined
by the following loop, which should always be used as a source of
symmetry information in preference to the above space-group names.
They are only intended as comments.
;
 
loop_
 _space_group_symop_operation_xyz
 'x, y, z'
 
_cell_length_a                    8.400(3)
_cell_length_b                    9.5430(18)
_cell_length_c                    10.979(4)
_cell_angle_alpha                 87.30(2)
_cell_angle_beta                  76.52(3)
_cell_angle_gamma                 65.93(2)
_cell_volume                      780.3(4)
_cell_formula_units_Z             1
_cell_measurement_temperature     150(1) 
_cell_measurement_reflns_used     14231
_cell_measurement_theta_min       1 
_cell_measurement_theta_max       27.5 
 
_exptl_crystal_description        'plate' 
_exptl_crystal_colour             'colourless' 
_exptl_crystal_density_meas       ?
_exptl_crystal_density_method     ?
_exptl_crystal_density_diffrn     1.091          
_exptl_crystal_F_000              280
_exptl_transmission_factor_min    ?
_exptl_transmission_factor_max    ?
_exptl_crystal_size_max           0.590
_exptl_crystal_size_mid           0.426 
_exptl_crystal_size_min           0.050
_exptl_absorpt_coefficient_mu     0.064
# Absorption correction 

loop_
_exptl_crystal_face_index_h 
_exptl_crystal_face_index_k 
_exptl_crystal_face_index_l 
_exptl_crystal_face_perp_dist 
    0   -1    0  0.266
   -1    0    0  0.203
    1    0    0  0.107
    0    0    1  0.025
    0    0   -1  0.017
    1    1    0  0.210
    0    1    0  0.278
   -1   -1    0  0.227


_exptl_absorpt_correction_type integration 
_exptl_absorpt_correction_T_min  0.981
_exptl_absorpt_correction_T_max  0.997
_exptl_absorpt_process_details
;
Gaussian integration (Coppens, 1970)
;


_diffrn_ambient_temperature       150(1) 
_diffrn_radiation_wavelength      0.71073 
_diffrn_radiation_type            MoK\a 
_diffrn_radiation_source          'fine-focus sealed tube' 
_diffrn_radiation_monochromator   graphite 
_diffrn_measurement_device_type   'Bruker Nonius KappaCCD area detector' 
_diffrn_measurement_method        '\f and \w scans to fill the Ewald sphere'  
_diffrn_detector_area_resol_mean  9.091
_diffrn_standards_number          0 
_diffrn_reflns_number             14231
_diffrn_reflns_av_unetI/netI      0.0564
_diffrn_reflns_av_R_equivalents   0.0677
_diffrn_reflns_limit_h_min        -10
_diffrn_reflns_limit_h_max        10
_diffrn_reflns_limit_k_min        -11
_diffrn_reflns_limit_k_max        12
_diffrn_reflns_limit_l_min        -14
_diffrn_reflns_limit_l_max        14
_diffrn_reflns_theta_min          2.341
_diffrn_reflns_theta_max          26.999
_diffrn_reflns_theta_full         25.242
_diffrn_measured_fraction_theta_max   0.991
_diffrn_measured_fraction_theta_full  0.994
_diffrn_reflns_Laue_measured_fraction_max    0.991
_diffrn_reflns_Laue_measured_fraction_full   0.994
_diffrn_reflns_point_group_measured_fraction_max   0.926
_diffrn_reflns_point_group_measured_fraction_full  0.953
_reflns_number_total              6313
_reflns_number_gt                 5520
_reflns_threshold_expression      'I > 2\s(I)'
_reflns_Friedel_coverage          0.870
_reflns_Friedel_fraction_max      0.862
_reflns_Friedel_fraction_full     0.912
 
_reflns_special_details
;
 Reflections were merged by SHELXL according to the crystal
 class for the calculation of statistics and refinement.
 
 _reflns_Friedel_fraction is defined as the number of unique
 Friedel pairs measured divided by the number that would be
 possible theoretically, ignoring centric projections and
 systematic absences.
;
 
_computing_data_collection        
'COLLECT (Hooft, 1998) and DENZO (Otwinowski & Minor, 1997)'
_computing_cell_refinement        'COLLECT and DENZO' 
_computing_data_reduction         'COLLECT and DENZO' 
_computing_structure_solution     'SIR92 (Altomare et al., 1994)' 
_computing_structure_refinement   'SHELXL-97 (Sheldrick, 2008)' 
_computing_molecular_graphics     'PLATON (Spek, 2003)'
_computing_publication_material   'SHELXL-97 (Sheldrick, 2008)' 
_refine_special_details           ?
_refine_ls_structure_factor_coef  Fsqd
_refine_ls_matrix_type            full
_refine_ls_weighting_scheme       calc
_refine_ls_weighting_details
'w=1/[\s^2^(Fo^2^)+(0.0471P)^2^+0.3285P] where P=(Fo^2^+2Fc^2^)/3'
_atom_sites_solution_primary      ?
_atom_sites_solution_secondary    ?
_atom_sites_solution_hydrogens    mixed
_refine_ls_hydrogen_treatment     constr
_refine_ls_extinction_method      none
_refine_ls_extinction_coef        .
_refine_ls_abs_structure_details
;
 Flack x determined using 2229 quotients [(I+)-(I-)]/[(I+)+(I-)]
 (Parsons, Flack and Wagner, Acta Cryst. B69 (2013) 249-259).
;

_chemical_absolute_configuration  ?
_refine_ls_number_reflns          6313
_refine_ls_number_parameters      343
_refine_ls_number_restraints      3
_refine_ls_R_factor_all           0.0662
_refine_ls_R_factor_gt            0.0534
_refine_ls_wR_factor_ref          0.1376
_refine_ls_wR_factor_gt           0.1249
_refine_ls_goodness_of_fit_ref    1.133
_refine_ls_restrained_S_all       1.132
_refine_ls_shift/su_max           0.000
_refine_ls_shift/su_mean          0.000
 
loop_
 _atom_site_label
 _atom_site_type_symbol
 _atom_site_fract_x
 _atom_site_fract_y
 _atom_site_fract_z
 _atom_site_U_iso_or_equiv
 _atom_site_adp_type
 _atom_site_occupancy
 _atom_site_site_symmetry_order  
 _atom_site_calc_flag
 _atom_site_refinement_flags_posn
 _atom_site_refinement_flags_adp
 _atom_site_refinement_flags_occupancy
 _atom_site_disorder_assembly
 _atom_site_disorder_group
N3 N 0.1764(3) 0.2269(3) 0.8085(2) 0.0220(6) Uani 1 1 d . . . . .
H3 H 0.119238 0.313844 0.850457 0.026 Uiso 1 1 calc R U . . .
N4 N 0.2845(4) 0.1101(3) 0.9823(2) 0.0254(6) Uani 1 1 d . . . . .
N1 N 0.4168(3) -0.0097(3) 0.7820(2) 0.0224(6) Uani 1 1 d . . . . .
H1 H 0.423468 -0.002011 0.701247 0.027 Uiso 1 1 d R U . . .
C1 C 0.2910(4) 0.1088(3) 0.8649(3) 0.0201(6) Uani 1 1 d . . . . .
C11 C 0.1428(4) 0.2196(4) 0.6873(3) 0.0220(6) Uani 1 1 d . . . . .
C13 C 0.1789(5) 0.2860(4) 0.4730(3) 0.0342(8) Uani 1 1 d . . . . .
H13 H 0.227069 0.331691 0.406401 0.041 Uiso 1 1 d R U . . .
C23 C 0.1327(4) 0.2246(4) 1.0617(3) 0.0253(7) Uani 1 1 d . . . . .
C12 C 0.2206(4) 0.2867(4) 0.5877(3) 0.0256(7) Uani 1 1 d . . . . .
C16 C 0.0248(4) 0.1546(4) 0.6727(3) 0.0253(7) Uani 1 1 d . . . . .
C2 C 0.5283(4) -0.1570(4) 0.8117(3) 0.0254(7) Uani 1 1 d . . . . .
C7 C 0.5730(5) -0.1883(4) 0.9267(4) 0.0342(8) Uani 1 1 d . . . . .
H7 H 0.531489 -0.109590 0.988091 0.041 Uiso 1 1 d R U . . .
C27 C -0.1588(5) 0.2967(5) 1.2016(3) 0.0321(8) Uani 1 1 d . . . . .
H27 H -0.256120 0.274203 1.239589 0.039 Uiso 1 1 d R U . . .
N2 N 0.5855(4) -0.1280(3) 0.5256(3) 0.0321(7) Uani 1 1 d . . . . .
C24 C 0.1278(4) 0.3705(4) 1.0846(3) 0.0265(7) Uani 1 1 d . . . . .
C4 C 0.7029(5) -0.4240(4) 0.7438(4) 0.0404(9) Uani 1 1 d . . . . .
H4 H 0.749495 -0.502893 0.681945 0.048 Uiso 1 1 d R U . . .
C5 C 0.7426(5) -0.4555(5) 0.8597(4) 0.0457(11) Uani 1 1 d . . . . .
H5 H 0.810973 -0.555668 0.876844 0.055 Uiso 1 1 d R U . . .
C29 C 0.2847(5) 0.4109(4) 1.0247(3) 0.0319(8) Uani 1 1 d . . . . .
H29 H 0.364370 0.331195 0.958800 0.038 Uiso 1 1 d R U . . .
C28 C -0.0094(5) 0.1853(4) 1.1235(3) 0.0289(7) Uani 1 1 d . . . . .
C25 C -0.0223(5) 0.4759(4) 1.1672(3) 0.0332(8) Uani 1 1 d . . . . .
H25 H -0.026467 0.572080 1.184256 0.040 Uiso 1 1 d R U . . .
C15 C -0.0074(5) 0.1542(4) 0.5537(4) 0.0331(8) Uani 1 1 d . . . . .
H15 H -0.081129 0.108203 0.540626 0.040 Uiso 1 1 d R U . . .
C20 C -0.0689(5) 0.0903(4) 0.7813(3) 0.0296(7) Uani 1 1 d . . . . .
H20 H -0.056382 0.126300 0.859255 0.035 Uiso 1 1 d R U . . .
C8 C 0.5430(5) -0.2487(4) 0.5938(4) 0.0334(8) Uani 1 1 d . . . . .
H8A H 0.603896 -0.343556 0.541850 0.040 Uiso 1 1 d R U . . .
H8B H 0.414976 -0.220276 0.608351 0.040 Uiso 1 1 d R U . . .
C26 C -0.1652(5) 0.4405(4) 1.2239(3) 0.0349(8) Uani 1 1 d . . . . .
H26 H -0.265640 0.513183 1.277112 0.042 Uiso 1 1 d R U . . .
C3 C 0.5951(4) -0.2768(4) 0.7172(3) 0.0298(8) Uani 1 1 d . . . . .
C14 C 0.0672(5) 0.2196(5) 0.4552(3) 0.0358(8) Uani 1 1 d . . . . .
H14 H 0.042577 0.218773 0.377040 0.043 Uiso 1 1 d R U . . .
C17 C 0.3390(5) 0.3644(4) 0.6063(3) 0.0325(8) Uani 1 1 d . . . . .
H17 H 0.374420 0.332275 0.685513 0.039 Uiso 1 1 d R U . . .
C32 C 0.0094(5) 0.0204(5) 1.1111(4) 0.0362(8) Uani 1 1 d . . . . .
H32 H 0.078738 -0.020572 1.025946 0.043 Uiso 1 1 d R U . . .
C21 C 0.0199(5) -0.0856(4) 0.7740(4) 0.0378(9) Uani 1 1 d . . . . .
H21A H 0.022853 -0.123601 0.693721 0.045 Uiso 1 1 d R U . . .
H21B H -0.047847 -0.123691 0.839071 0.045 Uiso 1 1 d R U . . .
H21C H 0.140063 -0.119681 0.784589 0.045 Uiso 1 1 d R U . . .
C31 C 0.2288(7) 0.5643(5) 0.9635(5) 0.0490(10) Uani 1 1 d . . . . .
H31A H 0.168006 0.561975 0.900140 0.059 Uiso 1 1 d R U . . .
H31B H 0.333236 0.582705 0.925900 0.059 Uiso 1 1 d R U . . .
H31C H 0.149736 0.644926 1.025768 0.059 Uiso 1 1 d R U . . .
C18 C 0.5086(6) 0.3202(6) 0.5024(4) 0.0451(10) Uani 1 1 d . . . . .
H18A H 0.571921 0.210392 0.494280 0.054 Uiso 1 1 d R U . . .
H18B H 0.583593 0.364993 0.522531 0.054 Uiso 1 1 d R U . . .
H18C H 0.477613 0.357533 0.424650 0.054 Uiso 1 1 d R U . . .
C33 C 0.1189(7) -0.0761(5) 1.2033(4) 0.0499(11) Uani 1 1 d . . . . .
H33A H 0.230006 -0.064589 1.189484 0.060 Uiso 1 1 d R U . . .
H33B H 0.143266 -0.182339 1.190274 0.060 Uiso 1 1 d R U . . .
H33C H 0.051605 -0.041309 1.287836 0.060 Uiso 1 1 d R U . . .
C10 C 0.5129(6) -0.0985(5) 0.4139(4) 0.0446(10) Uani 1 1 d . . . . .
H10A H 0.534701 -0.015382 0.371735 0.054 Uiso 1 1 d R U . . .
H10B H 0.386111 -0.071372 0.438105 0.054 Uiso 1 1 d R U . . .
H10C H 0.569961 -0.189062 0.358585 0.054 Uiso 1 1 d R U . . .
C6 C 0.6795(5) -0.3376(5) 0.9501(4) 0.0443(10) Uani 1 1 d . . . . .
H6 H 0.708996 -0.358346 1.027542 0.053 Uiso 1 1 d R U . . .
C9 C 0.7781(6) -0.1720(6) 0.4906(4) 0.0459(10) Uani 1 1 d . . . . .
H9A H 0.834712 -0.263306 0.436207 0.055 Uiso 1 1 d R U . . .
H9B H 0.823863 -0.191308 0.564917 0.055 Uiso 1 1 d R U . . .
H9C H 0.802801 -0.090298 0.448037 0.055 Uiso 1 1 d R U . . .
C34 C -0.1689(7) 0.0057(6) 1.1310(5) 0.0533(12) Uani 1 1 d . . . . .
H34A H -0.235655 0.037428 1.216048 0.064 Uiso 1 1 d R U . . .
H34B H -0.146375 -0.099432 1.114573 0.064 Uiso 1 1 d R U . . .
H34C H -0.236575 0.069598 1.074804 0.064 Uiso 1 1 d R U . . .
C22 C -0.2688(5) 0.1463(5) 0.7875(4) 0.0415(9) Uani 1 1 d . . . . .
H22A H -0.321992 0.256558 0.788494 0.050 Uiso 1 1 d R U . . .
H22B H -0.325352 0.112768 0.862344 0.050 Uiso 1 1 d R U . . .
H22C H -0.284932 0.104998 0.715444 0.050 Uiso 1 1 d R U . . .
C30 C 0.3917(7) 0.4071(7) 1.1208(5) 0.0579(13) Uani 1 1 d . . . . .
H30A H 0.315500 0.480865 1.188836 0.069 Uiso 1 1 d R U . . .
H30B H 0.490940 0.431955 1.081606 0.069 Uiso 1 1 d R U . . .
H30C H 0.435700 0.306265 1.152482 0.069 Uiso 1 1 d R U . . .
C19 C 0.2323(7) 0.5384(5) 0.6176(6) 0.0589(13) Uani 1 1 d . . . . .
H19A H 0.203577 0.573657 0.538935 0.071 Uiso 1 1 d R U . . .
H19B H 0.302717 0.586927 0.639536 0.071 Uiso 1 1 d R U . . .
H19C H 0.123637 0.564097 0.681565 0.071 Uiso 1 1 d R U . . .
 
loop_
 _atom_site_aniso_label
 _atom_site_aniso_U_11
 _atom_site_aniso_U_22
 _atom_site_aniso_U_33
 _atom_site_aniso_U_23
 _atom_site_aniso_U_13
 _atom_site_aniso_U_12
N3 0.0242(14) 0.0172(13) 0.0218(13) -0.0016(10) -0.0066(11) -0.0048(10)
N4 0.0239(14) 0.0221(14) 0.0256(14) 0.0004(11) -0.0060(11) -0.0047(11)
N1 0.0200(13) 0.0199(14) 0.0229(13) -0.0003(10) -0.0044(11) -0.0041(10)
C1 0.0172(14) 0.0181(15) 0.0246(15) 0.0019(11) -0.0054(12) -0.0066(11)
C11 0.0215(16) 0.0175(16) 0.0238(15) 0.0019(11) -0.0065(12) -0.0043(12)
C13 0.040(2) 0.033(2) 0.0303(19) 0.0074(15) -0.0090(16) -0.0155(16)
C23 0.0221(16) 0.0303(18) 0.0182(15) 0.0004(12) -0.0071(12) -0.0041(13)
C12 0.0280(17) 0.0193(17) 0.0273(17) 0.0018(13) -0.0074(14) -0.0070(13)
C16 0.0222(16) 0.0184(16) 0.0330(18) 0.0013(13) -0.0085(14) -0.0049(13)
C2 0.0178(15) 0.0187(16) 0.0370(18) 0.0017(12) -0.0041(13) -0.0060(12)
C7 0.0277(19) 0.031(2) 0.037(2) 0.0037(15) -0.0088(15) -0.0049(15)
C27 0.0255(17) 0.045(2) 0.0245(17) 0.0030(15) -0.0056(14) -0.0131(15)
N2 0.0328(16) 0.0291(17) 0.0333(16) -0.0046(12) -0.0005(12) -0.0147(13)
C24 0.0237(16) 0.0295(18) 0.0236(16) 0.0014(13) -0.0091(13) -0.0061(14)
C4 0.0286(19) 0.0247(19) 0.058(3) 0.0006(17) -0.0024(18) -0.0053(15)
C5 0.031(2) 0.024(2) 0.065(3) 0.0111(18) -0.0052(19) 0.0019(16)
C29 0.0305(18) 0.0294(19) 0.0336(19) -0.0004(14) -0.0056(15) -0.0110(15)
C28 0.0296(18) 0.034(2) 0.0230(16) 0.0016(13) -0.0090(14) -0.0110(15)
C25 0.0337(19) 0.0287(19) 0.0310(18) -0.0013(14) -0.0101(15) -0.0048(15)
C15 0.0307(19) 0.033(2) 0.042(2) 0.0002(15) -0.0176(16) -0.0139(15)
C20 0.0253(17) 0.0249(18) 0.040(2) 0.0013(14) -0.0069(15) -0.0123(14)
C8 0.0297(18) 0.0244(18) 0.042(2) -0.0088(15) -0.0002(15) -0.0103(15)
C26 0.0270(18) 0.036(2) 0.0277(18) -0.0015(14) -0.0059(14) 0.0014(15)
C3 0.0207(16) 0.0200(17) 0.042(2) -0.0015(14) 0.0019(14) -0.0066(13)
C14 0.041(2) 0.039(2) 0.0287(18) 0.0034(15) -0.0190(16) -0.0112(17)
C17 0.036(2) 0.031(2) 0.0335(18) 0.0030(14) -0.0062(15) -0.0186(16)
C32 0.042(2) 0.040(2) 0.0303(18) -0.0005(15) -0.0048(16) -0.0219(18)
C21 0.035(2) 0.0251(19) 0.051(2) 0.0063(16) -0.0095(17) -0.0106(16)
C31 0.056(3) 0.038(2) 0.054(3) 0.0115(19) -0.011(2) -0.022(2)
C18 0.033(2) 0.053(3) 0.048(2) -0.0040(19) 0.0003(18) -0.0207(19)
C33 0.073(3) 0.037(2) 0.042(2) 0.0069(18) -0.016(2) -0.024(2)
C10 0.051(3) 0.042(2) 0.042(2) -0.0023(18) -0.0105(19) -0.020(2)
C6 0.031(2) 0.042(2) 0.049(2) 0.0154(18) -0.0126(18) -0.0029(17)
C9 0.040(2) 0.058(3) 0.043(2) 0.0013(19) -0.0015(18) -0.027(2)
C34 0.054(3) 0.059(3) 0.055(3) -0.001(2) 0.001(2) -0.038(2)
C22 0.0238(18) 0.034(2) 0.063(3) 0.0066(18) -0.0070(17) -0.0104(15)
C30 0.048(3) 0.080(4) 0.064(3) 0.021(3) -0.027(2) -0.038(3)
C19 0.046(3) 0.034(3) 0.095(4) -0.008(2) -0.002(3) -0.022(2)
 
_geom_special_details
;
 All esds (except the esd in the dihedral angle between two l.s. planes)
 are estimated using the full covariance matrix.  The cell esds are taken
 into account individually in the estimation of esds in distances, angles
 and torsion angles; correlations between esds in cell parameters are only
 used when they are defined by crystal symmetry.  An approximate (isotropic)
 treatment of cell esds is used for estimating esds involving l.s. planes.
;
 
loop_
 _geom_bond_atom_site_label_1
 _geom_bond_atom_site_label_2
 _geom_bond_distance
 _geom_bond_site_symmetry_2
 _geom_bond_publ_flag
N3 C1 1.381(4) . ?
N3 C11 1.434(4) . ?
N3 H3 0.8600 . ?
N4 C1 1.278(4) . ?
N4 C23 1.420(4) . ?
N1 C1 1.378(4) . ?
N1 C2 1.408(4) . ?
N1 H1 0.8767 . ?
C11 C12 1.405(4) . ?
C11 C16 1.406(4) . ?
C13 C14 1.380(6) . ?
C13 C12 1.383(5) . ?
C13 H13 0.9300 . ?
C23 C24 1.409(5) . ?
C23 C28 1.410(5) . ?
C12 C17 1.514(5) . ?
C16 C15 1.396(5) . ?
C16 C20 1.518(5) . ?
C2 C7 1.385(5) . ?
C2 C3 1.419(5) . ?
C7 C6 1.389(5) . ?
C7 H7 0.9300 . ?
C27 C26 1.382(6) . ?
C27 C28 1.392(5) . ?
C27 H27 0.9300 . ?
N2 C9 1.453(5) . ?
N2 C10 1.460(5) . ?
N2 C8 1.465(5) . ?
C24 C25 1.394(5) . ?
C24 C29 1.518(5) . ?
C4 C5 1.379(6) . ?
C4 C3 1.388(5) . ?
C4 H4 0.9299 . ?
C5 C6 1.381(7) . ?
C5 H5 0.9300 . ?
C29 C31 1.519(6) . ?
C29 C30 1.528(6) . ?
C29 H29 0.9800 . ?
C28 C32 1.526(5) . ?
C25 C26 1.380(6) . ?
C25 H25 0.9300 . ?
C15 C14 1.375(6) . ?
C15 H15 0.9299 . ?
C20 C22 1.526(5) . ?
C20 C21 1.531(5) . ?
C20 H20 0.9800 . ?
C8 C3 1.499(5) . ?
C8 H8A 0.9700 . ?
C8 H8B 0.9700 . ?
C26 H26 0.9300 . ?
C14 H14 0.9300 . ?
C17 C18 1.519(5) . ?
C17 C19 1.526(6) . ?
C17 H17 0.9800 . ?
C32 C34 1.525(6) . ?
C32 C33 1.541(6) . ?
C32 H32 0.9800 . ?
C21 H21A 0.9600 . ?
C21 H21B 0.9600 . ?
C21 H21C 0.9599 . ?
C31 H31A 0.9600 . ?
C31 H31B 0.9600 . ?
C31 H31C 0.9600 . ?
C18 H18A 0.9600 . ?
C18 H18B 0.9600 . ?
C18 H18C 0.9600 . ?
C33 H33A 0.9600 . ?
C33 H33B 0.9600 . ?
C33 H33C 0.9600 . ?
C10 H10A 0.9600 . ?
C10 H10B 0.9600 . ?
C10 H10C 0.9600 . ?
C6 H6 0.9300 . ?
C9 H9A 0.9599 . ?
C9 H9B 0.9600 . ?
C9 H9C 0.9600 . ?
C34 H34A 0.9600 . ?
C34 H34B 0.9600 . ?
C34 H34C 0.9601 . ?
C22 H22A 0.9599 . ?
C22 H22B 0.9600 . ?
C22 H22C 0.9601 . ?
C30 H30A 0.9600 . ?
C30 H30B 0.9599 . ?
C30 H30C 0.9599 . ?
C19 H19A 0.9600 . ?
C19 H19B 0.9600 . ?
C19 H19C 0.9600 . ?
 
loop_
 _geom_angle_atom_site_label_1
 _geom_angle_atom_site_label_2
 _geom_angle_atom_site_label_3
 _geom_angle
 _geom_angle_site_symmetry_1
 _geom_angle_site_symmetry_3
 _geom_angle_publ_flag
C1 N3 C11 126.8(3) . . ?
C1 N3 H3 116.6 . . ?
C11 N3 H3 116.6 . . ?
C1 N4 C23 117.9(3) . . ?
C1 N1 C2 127.1(3) . . ?
C1 N1 H1 119.9 . . ?
C2 N1 H1 112.6 . . ?
N4 C1 N1 122.8(3) . . ?
N4 C1 N3 123.6(3) . . ?
N1 C1 N3 113.6(3) . . ?
C12 C11 C16 121.7(3) . . ?
C12 C11 N3 118.7(3) . . ?
C16 C11 N3 119.5(3) . . ?
C14 C13 C12 121.6(3) . . ?
C14 C13 H13 119.2 . . ?
C12 C13 H13 119.2 . . ?
C24 C23 C28 120.6(3) . . ?
C24 C23 N4 121.3(3) . . ?
C28 C23 N4 118.0(3) . . ?
C13 C12 C11 117.9(3) . . ?
C13 C12 C17 120.7(3) . . ?
C11 C12 C17 121.3(3) . . ?
C15 C16 C11 117.3(3) . . ?
C15 C16 C20 120.4(3) . . ?
C11 C16 C20 122.3(3) . . ?
C7 C2 N1 123.3(3) . . ?
C7 C2 C3 119.9(3) . . ?
N1 C2 C3 116.9(3) . . ?
C2 C7 C6 119.8(4) . . ?
C2 C7 H7 120.0 . . ?
C6 C7 H7 120.1 . . ?
C26 C27 C28 121.2(3) . . ?
C26 C27 H27 119.3 . . ?
C28 C27 H27 119.5 . . ?
C9 N2 C10 110.2(3) . . ?
C9 N2 C8 110.9(3) . . ?
C10 N2 C8 109.3(3) . . ?
C25 C24 C23 118.5(3) . . ?
C25 C24 C29 120.4(3) . . ?
C23 C24 C29 121.1(3) . . ?
C5 C4 C3 121.4(4) . . ?
C5 C4 H4 119.4 . . ?
C3 C4 H4 119.2 . . ?
C4 C5 C6 119.6(4) . . ?
C4 C5 H5 120.1 . . ?
C6 C5 H5 120.3 . . ?
C24 C29 C31 113.2(3) . . ?
C24 C29 C30 110.3(3) . . ?
C31 C29 C30 110.8(4) . . ?
C24 C29 H29 107.5 . . ?
C31 C29 H29 107.5 . . ?
C30 C29 H29 107.4 . . ?
C27 C28 C23 118.5(3) . . ?
C27 C28 C32 121.6(3) . . ?
C23 C28 C32 119.7(3) . . ?
C26 C25 C24 121.3(4) . . ?
C26 C25 H25 119.3 . . ?
C24 C25 H25 119.4 . . ?
C14 C15 C16 121.7(3) . . ?
C14 C15 H15 119.2 . . ?
C16 C15 H15 119.1 . . ?
C16 C20 C22 112.1(3) . . ?
C16 C20 C21 110.9(3) . . ?
C22 C20 C21 110.2(3) . . ?
C16 C20 H20 107.9 . . ?
C22 C20 H20 107.9 . . ?
C21 C20 H20 107.7 . . ?
N2 C8 C3 113.7(3) . . ?
N2 C8 H8A 108.9 . . ?
C3 C8 H8A 108.9 . . ?
N2 C8 H8B 108.8 . . ?
C3 C8 H8B 108.8 . . ?
H8A C8 H8B 107.7 . . ?
C25 C26 C27 119.9(3) . . ?
C25 C26 H26 120.1 . . ?
C27 C26 H26 120.0 . . ?
C4 C3 C2 118.5(4) . . ?
C4 C3 C8 120.0(3) . . ?
C2 C3 C8 121.4(3) . . ?
C15 C14 C13 119.7(3) . . ?
C15 C14 H14 120.1 . . ?
C13 C14 H14 120.2 . . ?
C12 C17 C18 112.8(3) . . ?
C12 C17 C19 109.6(3) . . ?
C18 C17 C19 110.5(3) . . ?
C12 C17 H17 107.9 . . ?
C18 C17 H17 108.0 . . ?
C19 C17 H17 107.9 . . ?
C34 C32 C28 114.0(4) . . ?
C34 C32 C33 110.9(4) . . ?
C28 C32 C33 108.5(3) . . ?
C34 C32 H32 107.9 . . ?
C28 C32 H32 107.7 . . ?
C33 C32 H32 107.6 . . ?
C20 C21 H21A 109.4 . . ?
C20 C21 H21B 109.4 . . ?
H21A C21 H21B 109.5 . . ?
C20 C21 H21C 109.6 . . ?
H21A C21 H21C 109.5 . . ?
H21B C21 H21C 109.5 . . ?
C29 C31 H31A 109.4 . . ?
C29 C31 H31B 109.5 . . ?
H31A C31 H31B 109.5 . . ?
C29 C31 H31C 109.5 . . ?
H31A C31 H31C 109.5 . . ?
H31B C31 H31C 109.5 . . ?
C17 C18 H18A 109.5 . . ?
C17 C18 H18B 109.4 . . ?
H18A C18 H18B 109.5 . . ?
C17 C18 H18C 109.5 . . ?
H18A C18 H18C 109.5 . . ?
H18B C18 H18C 109.5 . . ?
C32 C33 H33A 109.5 . . ?
C32 C33 H33B 109.5 . . ?
H33A C33 H33B 109.5 . . ?
C32 C33 H33C 109.4 . . ?
H33A C33 H33C 109.5 . . ?
H33B C33 H33C 109.5 . . ?
N2 C10 H10A 109.4 . . ?
N2 C10 H10B 109.4 . . ?
H10A C10 H10B 109.5 . . ?
N2 C10 H10C 109.6 . . ?
H10A C10 H10C 109.5 . . ?
H10B C10 H10C 109.5 . . ?
C5 C6 C7 120.7(4) . . ?
C5 C6 H6 119.6 . . ?
C7 C6 H6 119.7 . . ?
N2 C9 H9A 109.6 . . ?
N2 C9 H9B 109.2 . . ?
H9A C9 H9B 109.5 . . ?
N2 C9 H9C 109.6 . . ?
H9A C9 H9C 109.5 . . ?
H9B C9 H9C 109.5 . . ?
C32 C34 H34A 109.6 . . ?
C32 C34 H34B 109.3 . . ?
H34A C34 H34B 109.5 . . ?
C32 C34 H34C 109.5 . . ?
H34A C34 H34C 109.5 . . ?
H34B C34 H34C 109.5 . . ?
C20 C22 H22A 109.5 . . ?
C20 C22 H22B 109.4 . . ?
H22A C22 H22B 109.5 . . ?
C20 C22 H22C 109.5 . . ?
H22A C22 H22C 109.5 . . ?
H22B C22 H22C 109.5 . . ?
C29 C30 H30A 109.4 . . ?
C29 C30 H30B 109.4 . . ?
H30A C30 H30B 109.5 . . ?
C29 C30 H30C 109.6 . . ?
H30A C30 H30C 109.5 . . ?
H30B C30 H30C 109.5 . . ?
C17 C19 H19A 109.5 . . ?
C17 C19 H19B 109.5 . . ?
H19A C19 H19B 109.5 . . ?
C17 C19 H19C 109.4 . . ?
H19A C19 H19C 109.5 . . ?
H19B C19 H19C 109.5 . . ?
 
loop_
 _geom_hbond_atom_site_label_D 
 _geom_hbond_atom_site_label_H 
 _geom_hbond_atom_site_label_A 
 _geom_hbond_distance_DH 
 _geom_hbond_distance_HA 
 _geom_hbond_distance_DA 
 _geom_hbond_angle_DHA 
 _geom_hbond_site_symmetry_A 
 _geom_hbond_publ_flag
N1 H1 N2  0.88 2.16 2.888(4) 139.8 . yes
 
_refine_diff_density_max    0.210
_refine_diff_density_min   -0.279
_refine_diff_density_rms    0.050

_shelx_res_file
;
TITL Compound X
    shelxl.res
    created by SHELXL-2017/1 at 20:01:31 on 07-Nov-2021
CELL 0.71073   8.4000   9.5430  10.9790  87.3030  76.5200  65.9330
ZERR    1  0.0028  0.0018  0.0035  0.0212  0.0260  0.0207
LATT -1
SFAC C  H  N
DISP C    0.00330   0.00160
DISP H    0.00000   0.00000
DISP N    0.00610   0.00330
UNIT    34   48    4
LIST 4
ACTA
BOND $H
HTAB
HTAB N1 N2
FMAP 2
TEMP -123
PLAN -20
L.S.  8
OMIT  -3.0000 180
OMIT 8 1 3
OMIT 0 0 1
OMIT 0 0 -1
WGHT    0.045600    0.332300
FVAR       2.71183
N3    3    0.176409    0.226864    0.808493    11.00000    0.02418    0.01724 =
         0.02181   -0.00165   -0.00657   -0.00481
AFIX  43
H3    2    0.119238    0.313844    0.850457    11.00000   -1.20000
AFIX   0
N4    3    0.284454    0.110066    0.982282    11.00000    0.02393    0.02213 =
         0.02565    0.00039   -0.00597   -0.00466
N1    3    0.416848   -0.009741    0.781987    11.00000    0.02004    0.01988 =
         0.02293   -0.00031   -0.00442   -0.00409
AFIX   3
H1    2    0.423468   -0.002011    0.701247    11.00000   -1.20000
AFIX   0
C1    1    0.290995    0.108847    0.864887    11.00000    0.01720    0.01812 =
         0.02460    0.00191   -0.00537   -0.00662
C11   1    0.142761    0.219569    0.687269    11.00000    0.02154    0.01749 =
         0.02375    0.00189   -0.00645   -0.00428
C13   1    0.178900    0.286010    0.473041    11.00000    0.04010    0.03258 =
         0.03034    0.00738   -0.00897   -0.01555
AFIX   3
H13   2    0.227069    0.331691    0.406401    11.00000   -1.20000
AFIX   0
C23   1    0.132664    0.224629    1.061701    11.00000    0.02214    0.03032 =
         0.01815    0.00043   -0.00711   -0.00411
C12   1    0.220568    0.286662    0.587663    11.00000    0.02805    0.01931 =
         0.02731    0.00177   -0.00738   -0.00704
C16   1    0.024844    0.154552    0.672737    11.00000    0.02220    0.01841 =
         0.03300    0.00135   -0.00845   -0.00495
C2    1    0.528269   -0.156993    0.811674    11.00000    0.01785    0.01870 =
         0.03697    0.00172   -0.00412   -0.00595
C7    1    0.572968   -0.188310    0.926691    11.00000    0.02766    0.03098 =
         0.03736    0.00367   -0.00878   -0.00492
AFIX   3
H7    2    0.531489   -0.109590    0.988091    11.00000   -1.20000
AFIX   0
C27   1   -0.158760    0.296733    1.201633    11.00000    0.02547    0.04488 =
         0.02447    0.00299   -0.00562   -0.01305
AFIX   3
H27   2   -0.256120    0.274203    1.239589    11.00000   -1.20000
AFIX   0
N2    3    0.585499   -0.128002    0.525615    11.00000    0.03279    0.02906 =
         0.03329   -0.00461   -0.00049   -0.01468
C24   1    0.127817    0.370550    1.084566    11.00000    0.02368    0.02947 =
         0.02356    0.00138   -0.00910   -0.00605
C4    1    0.702905   -0.424018    0.743795    11.00000    0.02859    0.02471 =
         0.05811    0.00063   -0.00236   -0.00526
AFIX   3
H4    2    0.749495   -0.502893    0.681945    11.00000   -1.20000
AFIX   0
C5    1    0.742553   -0.455508    0.859694    11.00000    0.03051    0.02399 =
         0.06519    0.01109   -0.00519    0.00187
AFIX   3
H5    2    0.810973   -0.555668    0.876844    11.00000   -1.20000
AFIX   0
C29   1    0.284720    0.410865    1.024708    11.00000    0.03048    0.02942 =
         0.03364   -0.00036   -0.00558   -0.01100
AFIX   3
H29   2    0.364370    0.331195    0.958800    11.00000   -1.20000
AFIX   0
C28   1   -0.009370    0.185300    1.123523    11.00000    0.02965    0.03362 =
         0.02295    0.00158   -0.00901   -0.01101
C25   1   -0.022287    0.475941    1.167204    11.00000    0.03373    0.02867 =
         0.03095   -0.00125   -0.01011   -0.00483
AFIX   3
H25   2   -0.026467    0.572080    1.184256    11.00000   -1.20000
AFIX   0
C15   1   -0.007449    0.154153    0.553706    11.00000    0.03067    0.03267 =
         0.04194    0.00023   -0.01762   -0.01388
AFIX   3
H15   2   -0.081129    0.108203    0.540626    11.00000   -1.20000
AFIX   0
C20   1   -0.068922    0.090290    0.781325    11.00000    0.02534    0.02492 =
         0.04014    0.00132   -0.00688   -0.01230
AFIX   3
H20   2   -0.056382    0.126300    0.859255    11.00000   -1.20000
AFIX   0
C8    1    0.542956   -0.248716    0.593792    11.00000    0.02969    0.02437 =
         0.04218   -0.00882   -0.00019   -0.01031
AFIX   3
H8A   2    0.603896   -0.343556    0.541850    11.00000   -1.20000
H8B   2    0.414976   -0.220276    0.608351    11.00000   -1.20000
AFIX   0
C26   1   -0.165201    0.440543    1.223912    11.00000    0.02702    0.03583 =
         0.02765   -0.00147   -0.00587    0.00140
AFIX   3
H26   2   -0.265640    0.513183    1.277112    11.00000   -1.20000
AFIX   0
C3    1    0.595051   -0.276787    0.717202    11.00000    0.02066    0.01998 =
         0.04223   -0.00148    0.00189   -0.00661
C14   1    0.067206    0.219553    0.455250    11.00000    0.04073    0.03860 =
         0.02867    0.00342   -0.01898   -0.01123
AFIX   3
H14   2    0.042577    0.218773    0.377040    11.00000   -1.20000
AFIX   0
C17   1    0.339010    0.364395    0.606273    11.00000    0.03626    0.03130 =
         0.03348    0.00297   -0.00623   -0.01861
AFIX   3
H17   2    0.374420    0.332275    0.685513    11.00000   -1.20000
AFIX   0
C32   1    0.009408    0.020368    1.111079    11.00000    0.04227    0.03952 =
         0.03030   -0.00049   -0.00479   -0.02187
AFIX   3
H32   2    0.078738   -0.020572    1.025946    11.00000   -1.20000
AFIX   0
C21   1    0.019903   -0.085561    0.773990    11.00000    0.03509    0.02508 =
         0.05072    0.00632   -0.00950   -0.01060
AFIX   3
H21A  2    0.022853   -0.123601    0.693721    11.00000   -1.20000
H21B  2   -0.047847   -0.123691    0.839071    11.00000   -1.20000
H21C  2    0.140063   -0.119681    0.784589    11.00000   -1.20000
AFIX   0
C31   1    0.228786    0.564255    0.963531    11.00000    0.05563    0.03826 =
         0.05406    0.01147   -0.01091   -0.02226
AFIX   3
H31A  2    0.168006    0.561975    0.900140    11.00000   -1.20000
H31B  2    0.333236    0.582705    0.925900    11.00000   -1.20000
H31C  2    0.149736    0.644926    1.025768    11.00000   -1.20000
AFIX   0
C18   1    0.508613    0.320241    0.502351    11.00000    0.03298    0.05283 =
         0.04812   -0.00399    0.00031   -0.02072
AFIX   3
H18A  2    0.571921    0.210392    0.494280    11.00000   -1.20000
H18B  2    0.583593    0.364993    0.522531    11.00000   -1.20000
H18C  2    0.477613    0.357533    0.424650    11.00000   -1.20000
AFIX   0
C33   1    0.118915   -0.076079    1.203346    11.00000    0.07257    0.03743 =
         0.04218    0.00685   -0.01624   -0.02406
AFIX   3
H33A  2    0.230006   -0.064589    1.189484    11.00000   -1.20000
H33B  2    0.143266   -0.182339    1.190274    11.00000   -1.20000
H33C  2    0.051605   -0.041309    1.287836    11.00000   -1.20000
AFIX   0
C10   1    0.512901   -0.098502    0.413925    11.00000    0.05135    0.04168 =
         0.04164   -0.00231   -0.01046   -0.01961
AFIX   3
H10A  2    0.534701   -0.015382    0.371735    11.00000   -1.20000
H10B  2    0.386111   -0.071372    0.438105    11.00000   -1.20000
H10C  2    0.569961   -0.189062    0.358585    11.00000   -1.20000
AFIX   0
C6    1    0.679537   -0.337586    0.950133    11.00000    0.03101    0.04161 =
         0.04867    0.01542   -0.01256   -0.00291
AFIX   3
H6    2    0.708996   -0.358346    1.027542    11.00000   -1.20000
AFIX   0
C9    1    0.778051   -0.171958    0.490627    11.00000    0.03954    0.05781 =
         0.04331    0.00128   -0.00147   -0.02714
AFIX   3
H9A   2    0.834712   -0.263306    0.436207    11.00000   -1.20000
H9B   2    0.823863   -0.191308    0.564917    11.00000   -1.20000
H9C   2    0.802801   -0.090298    0.448037    11.00000   -1.20000
AFIX   0
C34   1   -0.168855    0.005708    1.131027    11.00000    0.05442    0.05895 =
         0.05474   -0.00062    0.00066   -0.03808
AFIX   3
H34A  2   -0.235655    0.037428    1.216048    11.00000   -1.20000
H34B  2   -0.146375   -0.099432    1.114573    11.00000   -1.20000
H34C  2   -0.236575    0.069598    1.074804    11.00000   -1.20000
AFIX   0
C22   1   -0.268822    0.146348    0.787454    11.00000    0.02379    0.03434 =
         0.06273    0.00665   -0.00704   -0.01041
AFIX   3
H22A  2   -0.321992    0.256558    0.788494    11.00000   -1.20000
H22B  2   -0.325352    0.112768    0.862344    11.00000   -1.20000
H22C  2   -0.284932    0.104998    0.715444    11.00000   -1.20000
AFIX   0
C30   1    0.391670    0.407095    1.120846    11.00000    0.04817    0.07956 =
         0.06356    0.02084   -0.02671   -0.03805
AFIX   3
H30A  2    0.315500    0.480865    1.188836    11.00000   -1.20000
H30B  2    0.490940    0.431955    1.081606    11.00000   -1.20000
H30C  2    0.435700    0.306265    1.152482    11.00000   -1.20000
AFIX   0
C19   1    0.232347    0.538417    0.617626    11.00000    0.04634    0.03374 =
         0.09532   -0.00837   -0.00240   -0.02159
AFIX   3
H19A  2    0.203577    0.573657    0.538935    11.00000   -1.20000
H19B  2    0.302717    0.586927    0.639536    11.00000   -1.20000
H19C  2    0.123637    0.564097    0.681565    11.00000   -1.20000
AFIX   0
HKLF 4


REM  Compound X
REM R1 =  0.0534 for    5520 Fo > 4sig(Fo)  and  0.0662 for all    6313 data
REM    343 parameters refined using      3 restraints

END

WGHT      0.0456      0.3323

REM Instructions for potential hydrogen bonds
HTAB N1 N2
HTAB C7 N4

REM Highest difference peak  0.210,  deepest hole -0.279,  1-sigma level  0.050
Q1    1   0.3698  0.1088  0.9191  11.00000  0.05    0.21
Q2    1   0.3487  0.0955  1.0610  11.00000  0.05    0.20
Q3    1  -0.2052  0.1515  0.6584  11.00000  0.05    0.19
Q4    1  -0.2601  0.3058  1.2980  11.00000  0.05    0.19
Q5    1   0.4468  0.0808  1.0113  11.00000  0.05    0.18
Q6    1   0.0571  0.2559  0.8671  11.00000  0.05    0.17
Q7    1   0.1444  0.2787  0.6594  11.00000  0.05    0.17
Q8    1   0.3907  0.3397  0.7691  11.00000  0.05    0.17
Q9    1  -0.4388  0.1112  1.1417  11.00000  0.05    0.16
Q10   1   0.7057  0.3923  0.0053  11.00000  0.05    0.16
Q11   1   0.0182  0.4573  1.0819  11.00000  0.05    0.16
Q12   1   0.1989  0.2435  0.6383  11.00000  0.05    0.16
Q13   1   0.3226  0.3968  0.9350  11.00000  0.05    0.16
Q14   1  -0.3646  0.1533  0.9587  11.00000  0.05    0.15
Q15   1  -0.0037 -0.0879  0.8962  11.00000  0.05    0.15
Q16   1   0.2544  0.6048  0.7938  11.00000  0.05    0.15
Q17   1  -0.3991  0.3438  1.3170  11.00000  0.05    0.15
Q18   1   0.3418  0.5436  0.7478  11.00000  0.05    0.15
Q19   1  -0.2924  0.0409  1.3210  11.00000  0.05    0.15
Q20   1  -0.1674  0.1318  0.8179  11.00000  0.05    0.15
;
_shelx_res_checksum   56903

_shelx_hkl_file
;
 -10  -8  -5    2.29    9.05   1
 -10  -8  -5   -3.32   14.90   1
 -10  -8  -4   67.46   16.62   1
 -10  -8  -4   29.11   12.12   1
 -10  -8  -3   90.16   16.36   1
 -10  -8  -2  100.72   16.89   1
 -10  -8  -1   39.38   14.49   1
 -10  -8  -1   65.82   15.93   1
 -10  -7  -5   10.86   14.06   1
 -10  -7  -5   -6.96   10.95   1
 -10  -7  -4   44.63   16.46   1
 -10  -7  -4   80.60   13.51   1
 -10  -7  -3   65.33   16.84   1
 -10  -7  -2  -27.23   15.99   1
 -10  -7  -1   69.94   12.90   1
 -10  -7   0  113.35   17.70   1
 -10  -7   1  160.04   19.01   1
 -10  -6  -7   99.14   19.35   1
 -10  -6  -6   60.09   11.04   1
 -10  -6  -6   34.45   16.70   1
 -10  -6  -5   38.56   17.04   1
 -10  -6  -4   13.07   16.15   1
 -10  -6  -4   38.19   15.22   1
 -10  -6  -3  397.60   25.16   1
 -10  -6  -3  340.69   22.92   1
 -10  -6  -2   51.42   11.92   1
 -10  -6  -2   47.07   17.31   1
 -10  -6  -1  165.90   18.83   1
 -10  -6  -1  190.47   18.80   1
 -10  -6   1   94.98   14.06   1
 -10  -5  -7   37.33   18.12   1
 -10  -5  -6  106.64   19.44   1
 -10  -5  -5   61.50   16.34   1
 -10  -5  -4   55.08   17.10   1
 -10  -5  -3   48.31   12.81   1
 -10  -5  -2  136.13   18.70   1
 -10  -5  -1    9.21   16.11   1
 -10  -5   0  133.35   19.20   1
 -10  -5   1   24.28   17.08   1
 -10  -4  -7  200.31   20.70   1
 -10  -4  -6  114.63   19.73   1
 -10  -4  -5   44.09   17.16   1
 -10  -4  -4   25.88   12.02   1
 -10  -4  -3  223.28   21.25   1
 -10  -4  -2  164.85   20.06   1
 -10  -4  -1  -21.50   17.09   1
 -10  -4   0   83.07   18.26   1
 -10  -4   1   -4.13   16.21   1
 -10  -3  -7  197.47   21.96   1
 -10  -3  -6   97.72   18.81   1
 -10  -3  -5   24.98   12.71   1
 -10  -3  -4   39.43   17.11   1
 -10  -3  -3   31.34   16.37   1
 -10  -3  -2   21.32   16.55   1
 -10  -3  -1    8.38   16.29   1
 -10  -3   0  113.99   19.25   1
 -10  -3   1  237.33   22.84   1
 -10  -2  -6  100.31   19.26   1
 -10  -2  -5  212.93   18.41   1
 -10  -2  -4   25.18   16.28   1
 -10  -2  -3   39.56   16.75   1
 -10  -2  -2   23.30   16.73   1
 -10  -2   0   99.12   19.15   1
 -10  -1  -5  400.84   26.87   1
 -10  -1  -4  126.95   16.02   1
 -10  -1  -3  208.85   18.53   1
 -10  -1  -2  130.81   18.56   1
  -9 -10  -4   63.35   13.56   1
  -9 -10  -4   85.34   12.22   1
  -9 -10  -3   64.88   11.62   1
  -9 -10  -3   81.97   12.71   1
  -9 -10  -2  245.45   16.64   1
  -9 -10  -2  172.85   18.72   1
  -9 -10  -1   -7.50   13.57   1
  -9  -9  -6   63.78   13.92   1
  -9  -9  -6   -0.23   11.05   1
  -9  -9  -5   62.86   12.72   1
  -9  -9  -5    6.73   11.59   1
  -9  -9  -4  -12.31   12.17   1
  -9  -9  -4    5.83   10.06   1
  -9  -9  -3   23.46   12.63   1
  -9  -9  -3   65.34   11.17   1
  -9  -9  -2  103.77   11.84   1
  -9  -9  -2   81.85   14.88   1
  -9  -9  -1   99.72   12.80   1
  -9  -9  -1  110.16   15.80   1
  -9  -9   0  416.53   25.00   1
  -9  -9   0  456.83   23.12   1
  -9  -9   1  -29.25   13.44   1
  -9  -9   2   74.90   14.56   1
  -9  -9   2   62.13   15.69   1
  -9  -8  -8   39.87   15.31   1
  -9  -8  -7  159.40   15.69   1
  -9  -8  -6  324.77   17.70   1
  -9  -8  -6  376.96   22.56   1
  -9  -8  -5   20.62   10.11   1
  -9  -8  -4   19.64    8.89   1
  -9  -8  -4   24.98   13.82   1
  -9  -8  -3   78.21   14.70   1
  -9  -8  -3   70.81   13.00   1
  -9  -8  -2  160.32   13.47   1
  -9  -8  -2  199.71   17.27   1
  -9  -8  -1   42.51   10.71   1
  -9  -8  -1   21.69    9.54   1
  -9  -8   0   24.12   13.71   1
  -9  -8   0   57.79   14.31   1
  -9  -8   1  196.34   16.56   1
  -9  -8   1  173.66   18.02   1
  -9  -8   2   72.15   15.48   1
  -9  -8   2  104.40   16.46   1
  -9  -8   3   20.87   15.56   1
  -9  -8   3   29.68   14.95   1
  -9  -7  -9   59.55   16.86   1
  -9  -7  -8  190.65   19.09   1
  -9  -7  -7  334.30   21.98   1
  -9  -7  -7  346.74   16.80   1
  -9  -7  -6   56.29   15.93   1
  -9  -7  -6   56.07    9.01   1
  -9  -7  -6   69.61   11.87   1
  -9  -7  -5  105.21   12.55   1
  -9  -7  -5   29.03   13.49   1
  -9  -7  -5   63.41   14.99   1
  -9  -7  -4   53.60   12.04   1
  -9  -7  -3  -26.71   13.46   1
  -9  -7  -3   46.82   11.94   1
  -9  -7  -2   34.80   14.06   1
  -9  -7  -2   22.06   13.08   1
  -9  -7  -1  174.27   16.66   1
  -9  -7  -1  156.22   16.77   1
  -9  -7   0   42.12   10.92   1
  -9  -7   0   54.94   11.29   1
  -9  -7   1   14.41   13.24   1
  -9  -7   1  120.94   16.30   1
  -9  -7   2   56.59   15.67   1
  -9  -7   3  107.70   17.26   1
  -9  -7   4   82.03   14.34   1
  -9  -6  -9  350.00   24.00   1
  -9  -6  -8  336.05   22.40   1
  -9  -6  -8  303.90   23.40   1
  -9  -6  -7  105.97    9.91   1
  -9  -6  -7   17.96   15.71   1
  -9  -6  -6   76.80   15.45   1
  -9  -6  -6   39.52    9.58   1
  -9  -6  -6  -10.02   10.65   1
  -9  -6  -5   32.48   15.30   1
  -9  -6  -5   87.56   10.70   1
  -9  -6  -5   86.95   16.06   1
  -9  -6  -4  192.13   18.32   1
  -9  -6  -4  158.23   15.12   1
  -9  -6  -3  249.76   19.31   1
  -9  -6  -3  199.69   18.40   1
  -9  -6  -2   42.77   14.15   1
  -9  -6  -2  -21.78   11.03   1
  -9  -6  -1  -30.57   14.06   1
  -9  -6  -1   27.44   15.42   1
  -9  -6   0    7.26   10.68   1
  -9  -6   0    1.47    9.93   1
  -9  -6   1  224.81   19.82   1
  -9  -6   1  179.09   18.50   1
  -9  -6   2  481.20   26.81   1
  -9  -6   2  625.25   30.06   1
  -9  -6   3  113.86   15.61   1
  -9  -6   3  213.32   19.31   1
  -9  -6   4   58.13   16.65   1
  -9  -5  -9  369.31   25.42   1
  -9  -5  -8   55.54   11.35   1
  -9  -5  -8   83.47   17.39   1
  -9  -5  -7   11.33   12.20   1
  -9  -5  -7   47.31    8.55   1
  -9  -5  -7  -26.30   16.34   1
  -9  -5  -6   55.08   12.49   1
  -9  -5  -6   29.15   11.79   1
  -9  -5  -5  137.54   17.62   1
  -9  -5  -5  147.10   15.79   1
  -9  -5  -4  424.79   23.94   1
  -9  -5  -4  396.00   23.92   1
  -9  -5  -3   69.26   14.34   1
  -9  -5  -3   32.13   15.33   1
  -9  -5  -2   13.51   14.21   1
  -9  -5  -2   -0.04   13.52   1
  -9  -5  -1    9.89   14.24   1
  -9  -5  -1   44.49   15.63   1
  -9  -5   0   93.41   15.10   1
  -9  -5   0   29.03   15.22   1
  -9  -5   1   89.02   13.99   1
  -9  -5   1   95.18   14.27   1
  -9  -5   2  170.87   17.55   1
  -9  -5   2  210.98   19.79   1
  -9  -5   3   25.19   15.99   1
  -9  -5   4   44.39   13.22   1
  -9  -4  -8  198.38   21.16   1
  -9  -4  -7  127.89   18.80   1
  -9  -4  -7   61.35   14.91   1
  -9  -4  -6   33.75   14.31   1
  -9  -4  -6   82.88   15.14   1
  -9  -4  -5  112.28   18.04   1
  -9  -4  -5   65.65   11.85   1
  -9  -4  -4  -10.92   15.95   1
  -9  -4  -4   53.30   15.21   1
  -9  -4  -3  126.03   17.76   1
  -9  -4  -3  191.27   17.73   1
  -9  -4  -2    3.85   15.69   1
  -9  -4  -2  -14.87   14.60   1
  -9  -4  -1   20.95   15.49   1
  -9  -4   0  -10.66   14.58   1
  -9  -4   0   23.99   11.28   1
  -9  -4   1   96.35   16.12   1
  -9  -4   1   81.62   15.74   1
  -9  -4   2    1.13   11.17   1
  -9  -3 -10   15.11   17.53   1
  -9  -3  -9  154.07   20.89   1
  -9  -3  -8  189.71   20.70   1
  -9  -3  -7   28.71   16.64   1
  -9  -3  -6   34.68   16.52   1
  -9  -3  -5   27.54   11.88   1
  -9  -3  -5   21.41   12.51   1
  -9  -3  -4  129.20   17.76   1
  -9  -3  -4   61.18   16.61   1
  -9  -3  -3  172.37   16.04   1
  -9  -3  -3  293.26   20.24   1
  -9  -3  -2    5.78   14.68   1
  -9  -3  -2  -23.98   16.58   1
  -9  -3  -1   87.12   14.02   1
  -9  -3  -1  120.48   13.63   1
  -9  -3   0  -24.48   13.28   1
  -9  -3   1  113.14   16.62   1
  -9  -3   2    9.52   11.31   1
  -9  -3   3  164.68   20.31   1
  -9  -3   4  296.29   20.70   1
  -9  -2  -8   24.19   17.24   1
  -9  -2  -7   57.03   13.01   1
  -9  -2  -6   22.16   16.60   1
  -9  -2  -5  -10.86   11.68   1
  -9  -2  -4   -1.86   15.36   1
  -9  -2  -3   88.99   13.60   1
  -9  -2  -2   20.40   16.01   1
  -9  -2  -1  283.76   21.93   1
  -9  -2   0   71.12   13.18   1
  -9  -2   1  236.99   18.81   1
  -9  -2   2  183.68   21.18   1
  -9  -2   4   16.79   17.08   1
  -9  -1  -9   30.58   14.40   1
  -9  -1  -8   30.24   16.97   1
  -9  -1  -7  166.68   16.55   1
  -9  -1  -6  191.86   20.25   1
  -9  -1  -5  328.25   20.69   1
  -9  -1  -4  463.62   26.31   1
  -9  -1  -3   89.38   16.47   1
  -9  -1  -2  180.63   19.65   1
  -9  -1  -1   88.81   17.74   1
  -9  -1   0  136.85   18.51   1
  -9  -1   1  170.06   19.59   1
  -9  -1   2  207.78   19.64   1
  -9  -1   3  165.72   20.63   1
  -9   0  -8   93.83   18.82   1
  -9   0  -7   59.64   17.48   1
  -9   0  -6  395.64   25.10   1
  -9   0  -5  562.46   29.45   1
  -9   0  -4   83.97   13.77   1
  -9   0  -3   89.76   17.27   1
  -9   0  -2  190.18   19.34   1
  -9   0  -1  -19.60   14.81   1
  -9   0   1   88.27   17.13   1
  -9   0   2  479.93   28.09   1
  -9   1  -6  477.20   28.01   1
  -9   1  -5  195.49   17.36   1
  -9   1  -4  198.29   20.03   1
  -9   1  -3  158.73   18.42   1
  -9   1  -2   75.05   15.79   1
  -9   1  -1   49.85   12.30   1
  -9   1   0   73.50   13.40   1
  -8 -11  -3   62.09    8.85   1
  -8 -11  -3   85.42   15.19   1
  -8 -11  -2   34.49    8.24   1
  -8 -11  -2   14.14   14.10   1
  -8 -11  -1  130.24   10.75   1
  -8 -11  -1   87.16   17.04   1
  -8 -10  -6   63.70   10.56   1
  -8 -10  -5   28.75   12.68   1
  -8 -10  -5   21.45    9.47   1
  -8 -10  -4   79.73   10.38   1
  -8 -10  -3  -12.94    9.37   1
  -8 -10  -3  -23.74   12.41   1
  -8 -10  -2   33.13   13.74   1
  -8 -10  -2   -8.04    8.80   1
  -8 -10  -1   85.11   10.90   1
  -8 -10  -1   46.11   14.57   1
  -8 -10   0  445.21   25.40   1
  -8 -10   0  435.74   19.65   1
  -8 -10   1  109.82   16.83   1
  -8 -10   1  149.81   13.24   1
  -8 -10   2   45.96   13.21   1
  -8 -10   2   62.46   11.24   1
  -8  -9  -7   86.55   13.06   1
  -8  -9  -6  107.16   13.07   1
  -8  -9  -6   76.56   12.63   1
  -8  -9  -5  184.89   14.99   1
  -8  -9  -5  187.44   15.37   1
  -8  -9  -4   42.80   10.75   1
  -8  -9  -4   19.99    9.68   1
  -8  -9  -3   -0.89    8.01   1
  -8  -9  -3    8.38    9.86   1
  -8  -9  -2   68.95   11.48   1
  -8  -9  -1   64.41   12.56   1
  -8  -9  -1   72.65   11.44   1
  -8  -9   0  181.66   16.50   1
  -8  -9   0  180.40   14.80   1
  -8  -9   1   22.08   13.02   1
  -8  -9   1   77.51   12.70   1
  -8  -9   2   -2.32   11.31   1
  -8  -9   2   70.56   13.84   1
  -8  -9   3   92.87   16.48   1
  -8  -9   3  110.63   12.22   1
  -8  -9   4   34.88   15.00   1
  -8  -8  -9  209.06   18.85   1
  -8  -8  -8   63.03   12.89   1
  -8  -8  -7    6.08   12.26   1
  -8  -8  -6   36.03    8.90   1
  -8  -8  -6  124.59   14.99   1
  -8  -8  -5  358.70   19.73   1
  -8  -8  -5  432.57   20.43   1
  -8  -8  -5  454.07   22.63   1
  -8  -8  -4   46.47   11.75   1
  -8  -8  -4   86.75   12.69   1
  -8  -8  -4  -25.08   12.24   1
  -8  -8  -3   95.35   12.71   1
  -8  -8  -3   65.81   13.02   1
  -8  -8  -3   96.35   11.99   1
  -8  -8  -2  335.12   19.46   1
  -8  -8  -2  335.23   17.61   1
  -8  -8  -2  345.54   19.36   1
  -8  -8  -1  163.87   14.62   1
  -8  -8  -1  194.83   17.37   1
  -8  -8  -1  188.81   15.69   1
  -8  -8   0  285.13   17.25   1
  -8  -8   0  277.41   19.40   1
  -8  -8   0  341.60   18.88   1
  -8  -8   1  249.64   17.10   1
  -8  -8   1  115.34   14.24   1
  -8  -8   1  171.88   14.97   1
  -8  -8   2  138.15   16.31   1
  -8  -8   3   47.91   12.90   1
  -8  -8   4  127.80   17.10   1
  -8  -8   4  166.50   16.03   1
  -8  -8   5   74.08   16.81   1
  -8  -8   5  116.46   16.87   1
  -8  -7 -10  -20.18   12.07   1
  -8  -7  -9   99.68   16.81   1
  -8  -7  -8   89.81   12.72   1
  -8  -7  -8  147.54   15.58   1
  -8  -7  -7  106.33    9.92   1
  -8  -7  -7   99.59   15.40   1
  -8  -7  -7  118.77   12.44   1
  -8  -7  -6  604.96   23.17   1
  -8  -7  -6  576.18   26.45   1
  -8  -7  -6  478.93   23.23   1
  -8  -7  -5   49.43   10.00   1
  -8  -7  -5   40.91    8.98   1
  -8  -7  -4   27.86   11.63   1
  -8  -7  -4   55.21   11.62   1
  -8  -7  -4   47.49   10.08   1
  -8  -7  -3  268.28   17.41   1
  -8  -7  -3  265.49   15.99   1
  -8  -7  -3  293.99   18.89   1
  -8  -7  -2  118.75   13.34   1
  -8  -7  -2  126.05   13.27   1
  -8  -7  -2  114.41   15.00   1
  -8  -7  -1   62.74   10.34   1
  -8  -7  -1   55.97   13.34   1
  -8  -7  -1   65.82   12.68   1
  -8  -7   0  117.68   14.13   1
  -8  -7   0  101.71   14.34   1
  -8  -7   1  130.19   15.09   1
  -8  -7   1  179.58   16.37   1
  -8  -7   2  283.99   18.91   1
  -8  -7   2  189.39   14.61   1
  -8  -7   3   54.95   13.22   1
  -8  -7   4   46.00   11.01   1
  -8  -7   4   56.06   11.11   1
  -8  -7   5   73.74   15.83   1
  -8  -6 -10   -0.61   15.44   1
  -8  -6  -9   54.56   16.58   1
  -8  -6  -9   74.07   15.18   1
  -8  -6  -8  638.82   28.36   1
  -8  -6  -8  627.00   20.57   1
  -8  -6  -8  718.97   30.63   1
  -8  -6  -7  353.87   21.10   1
  -8  -6  -7  375.79   23.30   1
  -8  -6  -7  318.97   14.32   1
  -8  -6  -6  204.61   18.05   1
  -8  -6  -6   60.10   13.98   1
  -8  -6  -6  121.59   11.05   1
  -8  -6  -5  437.79   23.47   1
  -8  -6  -5  355.65   18.89   1
  -8  -6  -5  387.43   18.55   1
  -8  -6  -4  175.29   15.91   1
  -8  -6  -4  223.96   15.31   1
  -8  -6  -4  245.37   18.51   1
  -8  -6  -4  142.52   15.56   1
  -8  -6  -3   56.57   11.30   1
  -8  -6  -3  134.26   15.09   1
  -8  -6  -3   88.41   15.08   1
  -8  -6  -2  130.83   12.84   1
  -8  -6  -2  117.85   12.18   1
  -8  -6  -2   74.01   12.75   1
  -8  -6  -1  254.20   16.93   1
  -8  -6  -1  174.24   13.48   1
  -8  -6  -1  232.87   18.05   1
  -8  -6   0  134.98   14.20   1
  -8  -6   0  120.26   12.96   1
  -8  -6   0   83.82   14.69   1
  -8  -6   1  505.69   24.33   1
  -8  -6   1  537.12   26.00   1
  -8  -6   2   14.56   10.24   1
  -8  -6   3   -8.68   10.09   1
  -8  -6   4   23.03   13.17   1
  -8  -6   4   36.04   14.56   1
  -8  -6   5  133.72   18.54   1
  -8  -6   5   86.35   13.41   1
  -8  -6   6   44.16   16.65   1
  -8  -5 -11   99.30   18.38   1
  -8  -5 -10   26.22   11.60   1
  -8  -5  -9  252.59   21.02   1
  -8  -5  -9  169.91   17.50   1
  -8  -5  -8   41.91    5.97   1
  -8  -5  -8    0.98   10.71   1
  -8  -5  -7    4.94   12.25   1
  -8  -5  -7   56.65   10.71   1
  -8  -5  -7   55.40   12.08   1
  -8  -5  -7   48.26    7.38   1
  -8  -5  -6  148.82   13.20   1
  -8  -5  -6  202.82   16.56   1
  -8  -5  -6  142.55   14.35   1
  -8  -5  -6  204.46   12.62   1
  -8  -5  -5  264.91   18.60   1
  -8  -5  -5  221.78   17.60   1
  -8  -5  -5  187.72   15.09   1
  -8  -5  -4  135.43   13.52   1
  -8  -5  -4  124.66   15.67   1
  -8  -5  -4  109.10   14.23   1
  -8  -5  -3   32.59   12.35   1
  -8  -5  -3   45.64   13.27   1
  -8  -5  -2  135.18   16.07   1
  -8  -5  -2   97.11   11.84   1
  -8  -5  -2  118.94   12.46   1
  -8  -5  -1   91.86   14.60   1
  -8  -5  -1   46.65   10.40   1
  -8  -5  -1   36.95   11.32   1
  -8  -5   0  165.87   17.03   1
  -8  -5   0  106.83   14.29   1
  -8  -5   0  101.75   12.54   1
  -8  -5   1  239.75   19.54   1
  -8  -5   1  286.88   19.00   1
  -8  -5   1  286.28   17.31   1
  -8  -5   2  660.20   27.80   1
  -8  -5   2  752.65   31.88   1
  -8  -5   3  105.22   17.26   1
  -8  -5   3   95.22   15.25   1
  -8  -5   4   15.27   14.56   1
  -8  -5   4  -30.82   14.35   1
  -8  -5   5   34.61   10.85   1
  -8  -5   5    0.60   14.49   1
  -8  -5   6  123.12   15.13   1
  -8  -4 -11   14.58   16.31   1
  -8  -4 -10   60.32   16.19   1
  -8  -4  -9  153.36   16.87   1
  -8  -4  -9  198.48   20.61   1
  -8  -4  -8   18.64   15.57   1
  -8  -4  -8  -17.22   12.06   1
  -8  -4  -8  -29.81   12.80   1
  -8  -4  -8    1.22    4.75   1
  -8  -4  -7   45.18   11.58   1
  -8  -4  -7   60.95   12.83   1
  -8  -4  -7   64.53   14.64   1
  -8  -4  -6  100.72   14.68   1
  -8  -4  -6   76.89   13.88   1
  -8  -4  -6   37.33   11.50   1
  -8  -4  -5   36.64    9.95   1
  -8  -4  -5   45.57   11.90   1
  -8  -4  -5   29.68   13.75   1
  -8  -4  -4  440.18   22.69   1
  -8  -4  -4  369.88   21.20   1
  -8  -4  -4  278.03   18.03   1
  -8  -4  -3  954.16   35.29   1
  -8  -4  -3 1044.38   38.19   1
  -8  -4  -3  796.42   31.09   1
  -8  -4  -2  180.94   14.56   1
  -8  -4  -2  183.05   17.07   1
  -8  -4  -2  154.70   15.69   1
  -8  -4  -1  535.16   26.41   1
  -8  -4  -1  556.71   25.99   1
  -8  -4  -1  415.36   23.70   1
  -8  -4   0  189.81   15.20   1
  -8  -4   0  206.53   19.00   1
  -8  -4   0  172.92   17.12   1
  -8  -4   1   91.93   11.92   1
  -8  -4   1   54.78   14.38   1
  -8  -4   1   46.11   15.10   1
  -8  -4   2  -17.78   14.45   1
  -8  -4   2    7.70   10.39   1
  -8  -4   3  182.91   16.53   1
  -8  -4   3  159.31   17.70   1
  -8  -4   4   62.81   15.72   1
  -8  -4   4  113.02   17.04   1
  -8  -4   5  -28.10   14.02   1
  -8  -4   6  131.49   15.17   1
  -8  -3 -11  112.23   19.75   1
  -8  -3 -10    6.79   10.13   1
  -8  -3 -10   57.40   13.36   1
  -8  -3  -9  117.31   18.01   1
  -8  -3  -9   52.07    9.83   1
  -8  -3  -8   92.87   13.71   1
  -8  -3  -8  128.23   13.39   1
  -8  -3  -8   96.38   12.78   1
  -8  -3  -7  147.86   14.62   1
  -8  -3  -7  176.14   18.35   1
  -8  -3  -7  164.52   15.17   1
  -8  -3  -6   45.17   10.64   1
  -8  -3  -6  141.34   17.62   1
  -8  -3  -6   85.36   14.26   1
  -8  -3  -5   18.72   13.17   1
  -8  -3  -5   60.09   15.99   1
  -8  -3  -5   21.53   12.74   1
  -8  -3  -4  -17.63    9.26   1
  -8  -3  -4    7.92   11.44   1
  -8  -3  -4   28.07   14.86   1
  -8  -3  -3  164.82   16.97   1
  -8  -3  -3  121.32   12.81   1
  -8  -3  -3  119.37   16.41   1
  -8  -3  -2   69.59   15.54   1
  -8  -3  -2  103.53   15.28   1
  -8  -3  -1  185.06   18.00   1
  -8  -3  -1  190.99   17.16   1
  -8  -3  -1  163.29   14.84   1
  -8  -3   0  245.62   19.17   1
  -8  -3   0  286.45   21.02   1
  -8  -3   0  297.07   20.37   1
  -8  -3   1   19.16   12.45   1
  -8  -3   1  -17.86   13.72   1
  -8  -3   2  237.62   16.98   1
  -8  -3   2  185.84   15.57   1
  -8  -3   3  365.69   23.37   1
  -8  -3   3  497.72   25.93   1
  -8  -3   4  133.68   17.84   1
  -8  -3   5  432.79   26.68   1
  -8  -3   6  166.16   19.90   1
  -8  -2 -11   96.47   15.36   1
  -8  -2 -10  100.82   18.92   1
  -8  -2  -9  344.81   18.98   1
  -8  -2  -9  395.92   22.73   1
  -8  -2  -8   14.57   15.37   1
  -8  -2  -8   30.60    8.42   1
  -8  -2  -7   95.84   11.18   1
  -8  -2  -7  101.94   18.00   1
  -8  -2  -7  182.03   18.11   1
  -8  -2  -6  630.52   27.17   1
  -8  -2  -6  730.72   30.86   1
  -8  -2  -6  623.93   27.52   1
  -8  -2  -5  135.42   17.25   1
  -8  -2  -5  184.69   17.69   1
  -8  -2  -5  135.11   14.91   1
  -8  -2  -4   35.15   15.56   1
  -8  -2  -4   45.69   12.86   1
  -8  -2  -4   -7.76   12.79   1
  -8  -2  -3  352.58   21.06   1
  -8  -2  -3  294.75   19.96   1
  -8  -2  -3  240.64   19.88   1
  -8  -2  -2  100.89   15.29   1
  -8  -2  -2  103.10   16.49   1
  -8  -2  -2   95.33   16.43   1
  -8  -2  -1   -0.14    9.88   1
  -8  -2  -1  -26.70   11.07   1
  -8  -2  -1  -25.27   13.69   1
  -8  -2   0   24.78   14.95   1
  -8  -2   0   11.42   14.37   1
  -8  -2   0   15.65   14.03   1
  -8  -2   1   22.82   15.03   1
  -8  -2   2  134.30   15.79   1
  -8  -2   2  118.98   16.83   1
  -8  -2   3  221.59   20.28   1
  -8  -2   4   -9.16   11.16   1
  -8  -2   4   33.88   11.66   1
  -8  -2   6   46.05   17.00   1
  -8  -1 -11  -10.48   17.32   1
  -8  -1 -10  289.16   23.51   1
  -8  -1  -9  102.23   12.16   1
  -8  -1  -8  130.41   18.53   1
  -8  -1  -8   31.26    8.85   1
  -8  -1  -7   -5.40   10.06   1
  -8  -1  -6  354.16   21.11   1
  -8  -1  -6  260.98   17.47   1
  -8  -1  -6  294.60   16.51   1
  -8  -1  -5  809.51   33.05   1
  -8  -1  -5  851.06   35.06   1
  -8  -1  -5  782.69   31.40   1
  -8  -1  -4   10.33   13.39   1
  -8  -1  -4  -16.63    9.89   1
  -8  -1  -4   19.86   14.64   1
  -8  -1  -3   15.02   14.05   1
  -8  -1  -3   76.96   15.29   1
  -8  -1  -3   15.99   10.66   1
  -8  -1  -2  206.52   15.54   1
  -8  -1  -2  212.32   16.05   1
  -8  -1  -2  221.26   19.08   1
  -8  -1  -1  268.76   20.03   1
  -8  -1  -1  237.14   20.69   1
  -8  -1  -1  217.31   20.08   1
  -8  -1   0  760.73   32.59   1
  -8  -1   0  617.88   27.88   1
  -8  -1   1  370.96   23.53   1
  -8  -1   1  325.02   22.39   1
  -8  -1   2   94.40   15.38   1
  -8  -1   3  149.12   16.39   1
  -8  -1   4   28.30   16.10   1
  -8  -1   5   60.00   16.46   1
  -8   0 -10  263.84   23.11   1
  -8   0  -9   27.56   12.10   1
  -8   0  -8   40.73    8.70   1
  -8   0  -7  322.91   23.40   1
  -8   0  -7  340.98   19.24   1
  -8   0  -6  444.86   22.40   1
  -8   0  -6  491.73   25.76   1
  -8   0  -5  396.42   21.55   1
  -8   0  -5  556.30   28.35   1
  -8   0  -4  379.13   20.29   1
  -8   0  -4  499.65   26.86   1
  -8   0  -3  327.47   20.30   1
  -8   0  -3  318.25   18.59   1
  -8   0  -2  613.38   29.27   1
  -8   0  -1  388.07   21.70   1
  -8   0   1   70.28   16.29   1
  -8   0   2   95.97   16.88   1
  -8   0   3  149.61   15.19   1
  -8   0   4  -17.20   15.79   1
  -8   0   5  -30.71   14.88   1
  -8   1  -9   56.31   16.69   1
  -8   1  -8  120.11   18.01   1
  -8   1  -7   89.27   12.31   1
  -8   1  -6  473.19   22.23   1
  -8   1  -6  490.39   27.06   1
  -8   1  -5  919.38   35.24   1
  -8   1  -5  976.41   37.55   1
  -8   1  -4  240.66   20.82   1
  -8   1  -4  200.22   15.03   1
  -8   1  -3  212.33   19.85   1
  -8   1  -2  496.97   26.79   1
  -8   1  -1  112.49   17.21   1
  -8   1   0  114.63   17.37   1
  -8   1   1   98.92   16.93   1
  -8   1   2  458.64   26.17   1
  -8   1   3  247.05   18.58   1
  -8   1   4  197.87   20.58   1
  -8   2  -8   25.70   15.64   1
  -8   2  -7  -36.24   15.44   1
  -8   2  -6  252.04   20.99   1
  -8   2  -6   71.69   12.73   1
  -8   2  -5  144.70   18.07   1
  -8   2  -4  321.75   22.28   1
  -8   2  -3  586.43   29.10   1
  -8   2  -2  248.82   20.54   1
  -8   2  -1   26.71   12.73   1
  -8   2   0    0.18   13.58   1
  -8   2   1  -18.12   14.67   1
  -8   2   2   16.13   13.68   1
  -8   3  -6   -6.07   14.91   1
  -8   3  -5   49.16   15.03   1
  -8   3  -4   56.88   15.56   1
  -8   3  -3  129.68   16.20   1
  -8   3  -2  205.98   19.26   1
  -8   3  -1   79.81   16.64   1
  -8   3   0    0.66   10.11   1
  -8   3   1    3.40   10.19   1
  -7 -11  -5  131.21    9.22   1
  -7 -11  -4   97.75    7.95   1
  -7 -11  -3   86.02    6.89   1
  -7 -11  -3   68.87   15.64   1
  -7 -11  -2   32.00    5.67   1
  -7 -11  -2   38.63   10.97   1
  -7 -11  -1  110.84   17.10   1
  -7 -11  -1  145.20    8.46   1
  -7 -11   0  -19.21   14.33   1
  -7 -11   1  104.93   17.06   1
  -7 -11   1  136.23    8.89   1
  -7 -11   2    1.38   14.05   1
  -7 -11   2   15.03    6.99   1
  -7 -10  -7   52.91    9.65   1
  -7 -10  -5  174.27   11.65   1
  -7 -10  -4   67.61    8.41   1
  -7 -10  -4   71.72   10.86   1
  -7 -10  -3  129.89    9.82   1
  -7 -10  -3  176.39   15.71   1
  -7 -10  -2   54.54    7.99   1
  -7 -10  -2   90.52   13.54   1
  -7 -10  -1  328.44   14.52   1
  -7 -10  -1  324.00   21.30   1
  -7 -10   0    3.22   12.82   1
  -7 -10   0    7.70    7.17   1
  -7 -10   1    7.98    7.70   1
  -7 -10   1  -10.90   12.92   1
  -7 -10   2   20.14    8.72   1
  -7 -10   2   11.51   12.60   1
  -7 -10   3  255.58   14.73   1
  -7 -10   3  247.80   20.87   1
  -7 -10   4   22.16   10.79   1
  -7 -10   4   48.89   10.51   1
  -7  -9  -9   23.94   12.39   1
  -7  -9  -8  132.33   13.86   1
  -7  -9  -7  111.57   11.23   1
  -7  -9  -6  161.14   12.98   1
  -7  -9  -5   37.88    9.25   1
  -7  -9  -5   47.68   11.90   1
  -7  -9  -4  162.82   12.01   1
  -7  -9  -4  145.58   11.85   1
  -7  -9  -4   95.89   11.78   1
  -7  -9  -3  216.03   12.66   1
  -7  -9  -3  227.23   12.98   1
  -7  -9  -3  185.87   15.85   1
  -7  -9  -2  183.15   12.20   1
  -7  -9  -2  185.04   11.99   1
  -7  -9  -2  202.72   14.85   1
  -7  -9  -1  198.61   12.70   1
  -7  -9  -1  224.63   13.21   1
  -7  -9  -1  177.13   16.82   1
  -7  -9   0   -1.52    8.51   1
  -7  -9   0    4.74   12.06   1
  -7  -9   0    9.90    8.20   1
  -7  -9   1   15.49    9.30   1
  -7  -9   1   -2.39   12.32   1
  -7  -9   2   -6.78    7.93   1
  -7  -9   2   37.90   13.23   1
  -7  -9   3  147.39   12.65   1
  -7  -9   3   88.14   15.29   1
  -7  -9   4  181.28   14.84   1
  -7  -9   4  227.19   17.60   1
  -7  -9   5   90.98   12.61   1
  -7  -9   5  103.32   14.35   1
  -7  -8 -10   29.19   10.31   1
  -7  -8  -9    3.05   11.77   1
  -7  -8  -8   21.19   11.91   1
  -7  -8  -7  332.92   19.02   1
  -7  -8  -7  333.83   18.30   1
  -7  -8  -6   11.96   11.16   1
  -7  -8  -6   49.72   10.31   1
  -7  -8  -6   56.49   10.85   1
  -7  -8  -5    1.05    9.57   1
  -7  -8  -5   13.45   10.51   1
  -7  -8  -4  283.44   15.85   1
  -7  -8  -4  378.54   19.50   1
  -7  -8  -4  335.75   16.89   1
  -7  -8  -3  184.83   15.54   1
  -7  -8  -3  196.88   13.49   1
  -7  -8  -3  208.36   14.17   1
  -7  -8  -3  190.38   16.60   1
  -7  -8  -2  173.91   15.87   1
  -7  -8  -2  247.91   14.82   1
  -7  -8  -2  218.21   16.89   1
  -7  -8  -2  191.59   13.31   1
  -7  -8  -1   76.12   10.14   1
  -7  -8  -1   75.22   10.94   1
  -7  -8  -1   50.43    9.69   1
  -7  -8  -1   20.92    9.09   1
  -7  -8   0  210.88   14.25   1
  -7  -8   0  197.70   16.37   1
  -7  -8   0  162.38   12.51   1
  -7  -8   0  132.62   14.33   1
  -7  -8   1   -7.90    8.92   1
  -7  -8   1   12.83   11.22   1
  -7  -8   1   29.71   10.38   1
  -7  -8   1  -11.80   10.46   1
  -7  -8   2   98.55   12.75   1
  -7  -8   2  104.29   12.49   1
  -7  -8   2  160.53   14.21   1
  -7  -8   2  126.43   16.04   1
  -7  -8   3   67.96   12.55   1
  -7  -8   3   31.51   10.39   1
  -7  -8   3    9.66   10.84   1
  -7  -8   4   45.32   10.72   1
  -7  -8   4    7.52   10.64   1
  -7  -8   4   57.21   12.88   1
  -7  -8   5  136.26   15.44   1
  -7  -8   5   96.10   12.84   1
  -7  -8   5  100.84   11.72   1
  -7  -8   6   -1.09   13.27   1
  -7  -7 -11   14.03   13.24   1
  -7  -7 -10   13.48   14.22   1
  -7  -7  -9   90.62   12.59   1
  -7  -7  -9   63.72   14.09   1
  -7  -7  -8   61.61   13.85   1
  -7  -7  -8   66.67   12.76   1
  -7  -7  -7   48.61   11.45   1
  -7  -7  -7   42.68    7.72   1
  -7  -7  -7   39.36   11.32   1
  -7  -7  -6    9.90   11.29   1
  -7  -7  -6   22.35   11.46   1
  -7  -7  -6   27.58    8.53   1
  -7  -7  -5  492.59   21.78   1
  -7  -7  -5  577.24   23.12   1
  -7  -7  -5  448.73   23.79   1
  -7  -7  -5  555.66   24.09   1
  -7  -7  -4   97.35   10.67   1
  -7  -7  -4  162.28   14.03   1
  -7  -7  -4  115.07   14.41   1
  -7  -7  -4  174.06   14.02   1
  -7  -7  -3  401.18   19.26   1
  -7  -7  -3  365.56   20.70   1
  -7  -7  -3  365.31   19.17   1
  -7  -7  -3  414.21   19.98   1
  -7  -7  -2  555.32   23.60   1
  -7  -7  -2  476.23   20.54   1
  -7  -7  -2  529.97   24.02   1
  -7  -7  -2  495.91   22.33   1
  -7  -7  -1  479.37   21.49   1
  -7  -7  -1  419.44   20.51   1
  -7  -7  -1  435.44   22.18   1
  -7  -7  -1  432.76   21.71   1
  -7  -7   0  136.18   13.56   1
  -7  -7   0  143.16   14.40   1
  -7  -7   0  140.61   14.52   1
  -7  -7   0   90.14   10.65   1
  -7  -7   1  182.53   15.15   1
  -7  -7   1  176.45   13.04   1
  -7  -7   1  204.06   14.04   1
  -7  -7   1  195.88   17.16   1
  -7  -7   2  109.55   14.05   1
  -7  -7   2  107.96   13.12   1
  -7  -7   2   53.15   10.85   1
  -7  -7   2   77.27   10.23   1
  -7  -7   3   82.63   12.75   1
  -7  -7   3   49.59   10.86   1
  -7  -7   3   26.01    9.11   1
  -7  -7   4   -9.82   10.33   1
  -7  -7   4   -0.97    8.10   1
  -7  -7   4   12.02   11.74   1
  -7  -7   5  104.15   10.67   1
  -7  -7   5  120.16   13.18   1
  -7  -7   5  198.79   16.97   1
  -7  -7   6   34.26   14.43   1
  -7  -7   6   27.32   12.51   1
  -7  -7   7  144.51   17.36   1
  -7  -7   7  130.48   17.90   1
  -7  -6 -11   24.67   11.56   1
  -7  -6 -10   53.54   13.05   1
  -7  -6 -10   76.64   16.33   1
  -7  -6  -9  139.22   17.03   1
  -7  -6  -9  170.75   15.97   1
  -7  -6  -8  120.57   13.64   1
  -7  -6  -8  172.64   17.38   1
  -7  -6  -7   84.38   12.15   1
  -7  -6  -7  129.12   16.62   1
  -7  -6  -7  105.71    8.65   1
  -7  -6  -7  113.97   13.70   1
  -7  -6  -6 1306.53   44.20   1
  -7  -6  -6 1346.40   40.45   1
  -7  -6  -6 1460.74   47.48   1
  -7  -6  -6 1332.86   43.88   1
  -7  -6  -5  856.90   28.76   1
  -7  -6  -5  867.93   33.08   1
  -7  -6  -5  781.31   29.11   1
  -7  -6  -5  959.88   34.76   1
  -7  -6  -4  351.85   18.79   1
  -7  -6  -4  384.98   20.83   1
  -7  -6  -4  374.67   20.96   1
  -7  -6  -4  332.34   17.18   1
  -7  -6  -3  540.32   23.28   1
  -7  -6  -3  478.87   23.25   1
  -7  -6  -3  569.96   22.51   1
  -7  -6  -3  555.27   23.60   1
  -7  -6  -2  443.12   21.08   1
  -7  -6  -2  465.00   23.35   1
  -7  -6  -2  495.61   22.74   1
  -7  -6  -1   59.93   12.56   1
  -7  -6  -1   35.59    9.57   1
  -7  -6  -1   15.26    8.45   1
  -7  -6   0    9.15   12.24   1
  -7  -6   0   56.28   12.47   1
  -7  -6   1  288.68   18.40   1
  -7  -6   1  354.63   17.73   1
  -7  -6   1  379.05   20.67   1
  -7  -6   2  581.48   25.12   1
  -7  -6   2  513.76   24.06   1
  -7  -6   2  446.04   21.61   1
  -7  -6   3   20.49   11.54   1
  -7  -6   3   29.71   12.67   1
  -7  -6   3   50.87   10.57   1
  -7  -6   3   36.12   10.48   1
  -7  -6   4   31.28   13.00   1
  -7  -6   4   57.06   11.65   1
  -7  -6   5   98.85   10.99   1
  -7  -6   5   53.07   14.16   1
  -7  -6   5   63.05   11.78   1
  -7  -6   6  150.52   16.23   1
  -7  -6   6  178.70   17.96   1
  -7  -6   7   99.53   16.20   1
  -7  -5 -12   81.94   18.71   1
  -7  -5 -11   57.14   14.70   1
  -7  -5 -10  154.54   16.70   1
  -7  -5 -10  141.78   16.23   1
  -7  -5  -9  -21.16   12.17   1
  -7  -5  -9   10.68   14.93   1
  -7  -5  -9   55.03   12.94   1
  -7  -5  -8  112.14   14.64   1
  -7  -5  -8  110.98   11.62   1
  -7  -5  -8  118.21   13.95   1
  -7  -5  -7  210.38   17.14   1
  -7  -5  -7  212.21   15.47   1
  -7  -5  -7  256.87   17.67   1
  -7  -5  -7  210.88   10.48   1
  -7  -5  -6  333.40   19.39   1
  -7  -5  -6  356.55   20.43   1
  -7  -5  -6  379.37   15.62   1
  -7  -5  -6  332.77   17.55   1
  -7  -5  -5  204.57   17.19   1
  -7  -5  -5  226.25   12.97   1
  -7  -5  -5  217.92   16.56   1
  -7  -5  -5  266.57   17.67   1
  -7  -5  -4  -15.75   12.09   1
  -7  -5  -4   19.77    9.98   1
  -7  -5  -4  110.78   14.12   1
  -7  -5  -3 1539.45   47.94   1
  -7  -5  -3 1523.15   48.47   1
  -7  -5  -3 1561.18   49.90   1
  -7  -5  -2  486.73   22.09   1
  -7  -5  -2  394.77   19.10   1
  -7  -5  -2  492.09   24.02   1
  -7  -5  -1  174.23   15.60   1
  -7  -5  -1  156.78   15.82   1
  -7  -5  -1  151.72   15.79   1
  -7  -5   0  377.06   20.61   1
  -7  -5   0  364.39   19.88   1
  -7  -5   0  368.29   18.86   1
  -7  -5   1  698.66   28.06   1
  -7  -5   1  612.42   26.77   1
  -7  -5   1  638.70   27.88   1
  -7  -5   2  139.01   12.52   1
  -7  -5   2  110.54   14.56   1
  -7  -5   2  102.95   15.24   1
  -7  -5   3   99.31   14.00   1
  -7  -5   3  189.15   17.36   1
  -7  -5   3  136.01   13.09   1
  -7  -5   4  300.20   17.71   1
  -7  -5   4  270.16   18.15   1
  -7  -5   4  371.57   22.02   1
  -7  -5   5  101.84   13.59   1
  -7  -5   5   28.96   14.02   1
  -7  -5   5   92.60   15.24   1
  -7  -5   6   85.09   12.39   1
  -7  -5   6   49.65   14.97   1
  -7  -5   7    4.65   14.40   1
  -7  -5   7   47.07   15.69   1
  -7  -5   8  175.57   19.40   1
  -7  -4 -12   94.10   18.88   1
  -7  -4 -11  290.55   22.90   1
  -7  -4 -10  -27.69   13.40   1
  -7  -4 -10   14.58   12.56   1
  -7  -4  -9  107.38   17.24   1
  -7  -4  -9   80.98   14.25   1
  -7  -4  -9   42.45   11.62   1
  -7  -4  -8   27.46   15.23   1
  -7  -4  -8   -7.16   12.17   1
  -7  -4  -8   49.22   11.25   1
  -7  -4  -7   64.96    6.62   1
  -7  -4  -7   79.66   13.41   1
  -7  -4  -7   32.61   14.87   1
  -7  -4  -7   12.80    9.40   1
  -7  -4  -6  116.80   14.72   1
  -7  -4  -6  153.69   14.16   1
  -7  -4  -6  115.08   16.33   1
  -7  -4  -5  156.68   14.80   1
  -7  -4  -5  151.74   13.08   1
  -7  -4  -5  161.54   16.80   1
  -7  -4  -4  138.46   12.26   1
  -7  -4  -4  218.80   16.59   1
  -7  -4  -4  215.85   16.49   1
  -7  -4  -3  207.71   14.16   1
  -7  -4  -3  211.43   16.31   1
  -7  -4  -3  265.47   18.60   1
  -7  -4  -2   10.46    9.65   1
  -7  -4  -2   21.17    9.22   1
  -7  -4  -2   19.06   12.51   1
  -7  -4  -1  238.47   14.85   1
  -7  -4  -1  240.50   15.55   1
  -7  -4  -1  276.35   18.98   1
  -7  -4   0  479.30   23.24   1
  -7  -4   0  473.15   23.53   1
  -7  -4   0  433.22   23.37   1
  -7  -4   1  951.59   34.03   1
  -7  -4   1 1005.37   36.84   1
  -7  -4   1 1079.89   38.18   1
  -7  -4   2 2076.20   62.17   1
  -7  -4   2 2008.38   60.15   1
  -7  -4   2 1937.79   59.08   1
  -7  -4   3  269.29   16.77   1
  -7  -4   3  257.21   17.03   1
  -7  -4   3  222.70   14.98   1
  -7  -4   4   69.12   13.52   1
  -7  -4   4   93.30   11.81   1
  -7  -4   4  141.20   14.05   1
  -7  -4   5  113.69   16.24   1
  -7  -4   5  101.26   13.96   1
  -7  -4   5  145.62   17.17   1
  -7  -4   6   -1.31   13.36   1
  -7  -4   6   -3.33   12.29   1
  -7  -4   7  218.42   20.15   1
  -7  -4   8  352.59   24.49   1
  -7  -3 -12   17.32   17.28   1
  -7  -3 -11  146.90   19.20   1
  -7  -3 -10    5.04    9.50   1
  -7  -3 -10   14.66   11.21   1
  -7  -3 -10   -8.56   13.26   1
  -7  -3  -9   10.16    9.90   1
  -7  -3  -9   17.97    9.60   1
  -7  -3  -8  315.16   20.28   1
  -7  -3  -8  326.86   18.48   1
  -7  -3  -8  385.21   23.60   1
  -7  -3  -7  847.36   32.66   1
  -7  -3  -7  877.36   35.01   1
  -7  -3  -7  824.32   30.50   1
  -7  -3  -6  421.60   23.44   1
  -7  -3  -6  403.67   22.14   1
  -7  -3  -6  392.88   20.66   1
  -7  -3  -5  386.49   20.48   1
  -7  -3  -5  419.94   21.77   1
  -7  -3  -5  398.82   22.80   1
  -7  -3  -4    7.20    9.68   1
  -7  -3  -4   57.62   11.40   1
  -7  -3  -3  470.93   21.30   1
  -7  -3  -3  597.99   25.98   1
  -7  -3  -3  519.50   25.11   1
  -7  -3  -2  301.02   19.82   1
  -7  -3  -2  201.92   17.64   1
  -7  -3  -2  236.90   16.95   1
  -7  -3  -1   80.15   14.52   1
  -7  -3  -1   51.84   13.70   1
  -7  -3   0   53.74   10.57   1
  -7  -3   0   77.85   14.49   1
  -7  -3   0   57.00   13.02   1
  -7  -3   1  200.27   18.14   1
  -7  -3   1  284.13   19.25   1
  -7  -3   1  197.98   17.50   1
  -7  -3   2  546.87   26.28   1
  -7  -3   2  564.02   26.17   1
  -7  -3   2  508.32   23.49   1
  -7  -3   3  669.04   29.02   1
  -7  -3   3  481.73   22.87   1
  -7  -3   3  544.06   26.69   1
  -7  -3   4  244.91   18.19   1
  -7  -3   4  207.59   18.19   1
  -7  -3   4  172.56   15.04   1
  -7  -3   5   97.64   12.68   1
  -7  -3   6   38.13   15.10   1
  -7  -3   7  174.37   19.59   1
  -7  -3   8   82.22   15.46   1
  -7  -2 -12  -10.30   12.03   1
  -7  -2 -11  143.02   19.18   1
  -7  -2 -10   36.04   16.00   1
  -7  -2 -10  -12.59    9.10   1
  -7  -2  -9  -14.20    9.29   1
  -7  -2  -9    5.45   12.45   1
  -7  -2  -9  -12.16   15.02   1
  -7  -2  -8  567.56   26.25   1
  -7  -2  -8  572.34   25.41   1
  -7  -2  -8  612.63   23.81   1
  -7  -2  -7 1182.56   41.34   1
  -7  -2  -7 1110.61   39.39   1
  -7  -2  -7 1296.20   41.85   1
  -7  -2  -6  307.92   18.63   1
  -7  -2  -6  252.02   15.90   1
  -7  -2  -6  358.28   19.35   1
  -7  -2  -5  272.71   17.54   1
  -7  -2  -5  288.51   19.05   1
  -7  -2  -5  261.93   17.18   1
  -7  -2  -4  138.94   15.35   1
  -7  -2  -4  108.41   11.69   1
  -7  -2  -4   67.27   15.44   1
  -7  -2  -3   -5.31   12.55   1
  -7  -2  -3   22.85   13.51   1
  -7  -2  -2  333.12   21.22   1
  -7  -2  -2  266.76   18.32   1
  -7  -2  -2  310.63   20.12   1
  -7  -2  -1    3.93   12.83   1
  -7  -2  -1   20.85   10.43   1
  -7  -2   0   77.85   15.55   1
  -7  -2   0   56.57   10.85   1
  -7  -2   0   53.14   11.84   1
  -7  -2   1  352.14   22.96   1
  -7  -2   1  383.78   21.98   1
  -7  -2   1  360.98   19.03   1
  -7  -2   2  405.86   23.04   1
  -7  -2   2  406.13   21.80   1
  -7  -2   2  440.31   23.96   1
  -7  -2   3  124.15   13.87   1
  -7  -2   3  146.68   17.23   1
  -7  -2   3  257.86   18.66   1
  -7  -2   4  379.42   23.48   1
  -7  -2   4  445.21   22.41   1
  -7  -2   4  495.61   25.87   1
  -7  -2   5   56.04   11.85   1
  -7  -2   5   80.08   15.78   1
  -7  -2   6   87.47   13.87   1
  -7  -2   7    7.83   11.11   1
  -7  -1 -12   23.55   17.71   1
  -7  -1 -11   71.57   17.47   1
  -7  -1 -10   47.13   13.90   1
  -7  -1 -10   54.41    9.17   1
  -7  -1  -9  289.14   22.49   1
  -7  -1  -9  234.15   14.72   1
  -7  -1  -8  157.13   13.06   1
  -7  -1  -8  175.66   18.85   1
  -7  -1  -8  165.72   16.77   1
  -7  -1  -7  481.66   24.18   1
  -7  -1  -7  566.32   23.85   1
  -7  -1  -7  575.05   28.34   1
  -7  -1  -6  393.28   22.25   1
  -7  -1  -6  415.84   24.10   1
  -7  -1  -6  429.38   20.35   1
  -7  -1  -5  825.01   31.64   1
  -7  -1  -5  885.63   32.20   1
  -7  -1  -5  908.73   35.02   1
  -7  -1  -4   15.02   11.10   1
  -7  -1  -4   16.07   11.89   1
  -7  -1  -4   25.27   14.60   1
  -7  -1  -3   81.41   13.91   1
  -7  -1  -3  132.17   16.35   1
  -7  -1  -3  152.69   17.09   1
  -7  -1  -2  247.19   17.63   1
  -7  -1  -2  215.03   18.81   1
  -7  -1  -2  241.25   18.67   1
  -7  -1  -1  417.02   21.70   1
  -7  -1  -1  472.67   24.38   1
  -7  -1  -1  324.20   18.03   1
  -7  -1   0  289.85   20.12   1
  -7  -1   0  254.51   21.12   1
  -7  -1   0  315.64   17.79   1
  -7  -1   1  445.75   22.84   1
  -7  -1   1  344.80   19.34   1
  -7  -1   1  360.53   22.09   1
  -7  -1   2  517.88   25.07   1
  -7  -1   2  423.54   24.37   1
  -7  -1   2  481.61   25.50   1
  -7  -1   3  140.91   15.46   1
  -7  -1   3   21.42   17.29   1
  -7  -1   3   58.72   14.89   1
  -7  -1   4   35.42   10.49   1
  -7  -1   4   23.13   10.99   1
  -7  -1   5  102.24   17.02   1
  -7  -1   6    5.69   14.78   1
  -7  -1   7   16.00   15.48   1
  -7   0 -11   13.53   15.34   1
  -7   0 -10    8.98   15.56   1
  -7   0  -9   52.34    9.13   1
  -7   0  -9   54.53   16.13   1
  -7   0  -8   72.02   10.88   1
  -7   0  -8   63.43   15.96   1
  -7   0  -7   45.47   10.67   1
  -7   0  -7   50.29   13.21   1
  -7   0  -7   29.47   15.23   1
  -7   0  -6  599.16   25.02   1
  -7   0  -6  637.04   28.31   1
  -7   0  -6  648.21   29.07   1
  -7   0  -5  830.45   31.19   1
  -7   0  -5  679.60   27.15   1
  -7   0  -5  716.10   30.02   1
  -7   0  -4   58.69   13.66   1
  -7   0  -4   35.39   14.77   1
  -7   0  -3  103.88   15.12   1
  -7   0  -3  120.46   16.05   1
  -7   0  -3  107.64   14.55   1
  -7   0  -2  169.22   16.94   1
  -7   0  -2   80.84   16.58   1
  -7   0  -2  128.05   15.64   1
  -7   0  -1 2301.07   69.18   1
  -7   0  -1 2135.26   65.79   1
  -7   0  -1 2035.40   62.35   1
  -7   0   0 1363.41   46.59   1
  -7   0   0 1302.00   44.09   1
  -7   0   0 1142.12   39.99   1
  -7   0   1   69.10   15.82   1
  -7   0   1  145.41   15.94   1
  -7   0   1  119.56   14.48   1
  -7   0   2  493.72   24.53   1
  -7   0   2  628.54   29.13   1
  -7   0   2  657.53   28.77   1
  -7   0   3   11.60   14.12   1
  -7   0   4   -8.10   10.26   1
  -7   0   6   68.05   15.71   1
  -7   0   7   57.75   16.15   1
  -7   1 -10   99.04   15.76   1
  -7   1  -9   -0.89   15.38   1
  -7   1  -8  -16.38    9.17   1
  -7   1  -8    0.10   14.49   1
  -7   1  -7  396.34   19.15   1
  -7   1  -7  375.70   20.97   1
  -7   1  -6 1286.47   45.27   1
  -7   1  -6  962.79   35.43   1
  -7   1  -6 1255.22   40.47   1
  -7   1  -5  595.22   27.86   1
  -7   1  -5  449.94   23.79   1
  -7   1  -5  581.69   25.13   1
  -7   1  -4   90.33   16.75   1
  -7   1  -4   72.72   14.19   1
  -7   1  -4   99.69   14.00   1
  -7   1  -3  167.94   14.29   1
  -7   1  -3  157.46   16.34   1
  -7   1  -3  171.32   17.56   1
  -7   1  -2   42.45   12.28   1
  -7   1  -2   91.08   16.25   1
  -7   1  -2   20.85   12.71   1
  -7   1  -1  983.16   37.05   1
  -7   1  -1  988.82   35.90   1
  -7   1  -1  839.03   34.27   1
  -7   1   0  203.38   16.00   1
  -7   1   0  302.99   19.87   1
  -7   1   0  183.05   16.28   1
  -7   1   1  116.14   16.84   1
  -7   1   1   94.00   14.95   1
  -7   1   2   28.18   14.78   1
  -7   1   3  182.61   18.14   1
  -7   1   4  121.24   13.68   1
  -7   1   4   93.48   13.17   1
  -7   1   5   12.23   14.79   1
  -7   1   6   86.71   16.43   1
  -7   2 -10   10.48   15.25   1
  -7   2  -9  215.50   20.01   1
  -7   2  -8   82.57   16.75   1
  -7   2  -7  109.79   16.58   1
  -7   2  -6  141.20   13.81   1
  -7   2  -6  164.37   16.69   1
  -7   2  -5  176.54   15.44   1
  -7   2  -5  117.00   13.22   1
  -7   2  -4   23.50   13.79   1
  -7   2  -3  184.69   17.97   1
  -7   2  -3  149.52   14.22   1
  -7   2  -3  129.66   13.23   1
  -7   2  -2  156.96   16.06   1
  -7   2  -2  105.78   17.12   1
  -7   2  -2  105.99   15.67   1
  -7   2  -1  193.22   17.54   1
  -7   2   0  262.27   19.46   1
  -7   2   1  131.75   14.49   1
  -7   2   2  196.36   17.97   1
  -7   2   3  448.44   23.76   1
  -7   2   4   82.75   16.40   1
  -7   2   5   81.69   13.95   1
  -7   3  -9  207.95   19.94   1
  -7   3  -8   39.46   11.33   1
  -7   3  -7   95.21   15.84   1
  -7   3  -6   -0.78   13.74   1
  -7   3  -6   42.81   11.14   1
  -7   3  -5    9.21    9.79   1
  -7   3  -5   -3.29   10.80   1
  -7   3  -4  -25.58   13.47   1
  -7   3  -3   60.03   14.60   1
  -7   3  -3   23.01   14.03   1
  -7   3  -2  378.66   22.22   1
  -7   3  -1   21.50   12.17   1
  -7   3   0  275.40   19.61   1
  -7   3   1   78.93   14.77   1
  -7   3   2  145.68   16.93   1
  -7   3   3  358.07   23.13   1
  -7   4  -7   61.70   14.79   1
  -7   4  -6    8.62    9.82   1
  -7   4  -5   76.35   12.78   1
  -7   4  -5   56.44   14.45   1
  -7   4  -4  149.81   16.18   1
  -7   4  -3  144.45   14.44   1
  -7   4  -2   -1.70   12.47   1
  -7   4  -1  199.14   18.09   1
  -7   4   0  141.33   16.19   1
  -7   4   1   56.73   11.32   1
  -6 -11  -1  350.33   23.27   1
  -6 -11   0   28.03   11.15   1
  -6 -11   1  160.24   16.25   1
  -6 -11   2   79.56   13.42   1
  -6 -11   3    8.21    5.68   1
  -6 -10  -8  101.31   10.73   1
  -6 -10  -7  227.75   13.06   1
  -6 -10  -6   29.01    7.37   1
  -6 -10  -5   12.11    6.16   1
  -6 -10  -4   66.24    6.38   1
  -6 -10  -3  109.18    7.13   1
  -6 -10  -3  106.57   12.83   1
  -6 -10  -2   67.72    6.10   1
  -6 -10  -2   44.44   10.16   1
  -6 -10  -2   61.99    5.53   1
  -6 -10  -1   61.37    6.13   1
  -6 -10  -1   53.98    5.45   1
  -6 -10   0  151.17   15.54   1
  -6 -10   0  115.15    7.53   1
  -6 -10   1   62.49   11.26   1
  -6 -10   1   97.26   12.28   1
  -6 -10   1   81.82    7.07   1
  -6 -10   2   11.67    6.50   1
  -6 -10   2   11.06    9.76   1
  -6 -10   2   -2.00   12.35   1
  -6 -10   3   99.62   12.45   1
  -6 -10   3  172.46   17.93   1
  -6 -10   3  157.27   10.30   1
  -6 -10   4  217.54   16.05   1
  -6 -10   4  271.87   14.53   1
  -6 -10   4  259.50   19.10   1
  -6 -10   5  117.29   11.28   1
  -6 -10   5   92.55   16.26   1
  -6  -9  -9   77.34   10.62   1
  -6  -9  -8  158.92   12.43   1
  -6  -9  -7  -17.22    8.34   1
  -6  -9  -6    6.81    7.81   1
  -6  -9  -5  108.50    9.39   1
  -6  -9  -5   73.93    8.63   1
  -6  -9  -4  297.46   13.84   1
  -6  -9  -4  264.24   17.59   1
  -6  -9  -4  269.15   13.15   1
  -6  -9  -3  225.45   15.05   1
  -6  -9  -3  148.35    9.76   1
  -6  -9  -3  160.53    9.91   1
  -6  -9  -2  225.80   11.14   1
  -6  -9  -2  205.02   10.62   1
  -6  -9  -2  198.11   14.39   1
  -6  -9  -2  193.63   16.19   1
  -6  -9  -1   21.65   12.04   1
  -6  -9  -1    8.27    6.34   1
  -6  -9  -1   -3.98    5.95   1
  -6  -9  -1   -3.71   10.67   1
  -6  -9   0   77.99    8.32   1
  -6  -9   0   74.41   11.07   1
  -6  -9   0   65.17    7.92   1
  -6  -9   0   44.54   10.58   1
  -6  -9   1  384.78   15.74   1
  -6  -9   1  346.45   19.42   1
  -6  -9   1  368.63   15.38   1
  -6  -9   1  359.93   19.42   1
  -6  -9   2  139.69   13.29   1
  -6  -9   2  128.20   13.64   1
  -6  -9   2  119.84    9.87   1
  -6  -9   2  145.19   10.15   1
  -6  -9   3   -6.46   12.86   1
  -6  -9   3   12.44    9.29   1
  -6  -9   3   21.97    8.08   1
  -6  -9   4   15.03    8.85   1
  -6  -9   4  -17.25   11.53   1
  -6  -9   4   -7.60    9.54   1
  -6  -9   5  124.97   13.73   1
  -6  -9   5  141.20   13.33   1
  -6  -9   5  134.54   12.39   1
  -6  -9   6  168.94   14.07   1
  -6  -9   6  170.12   16.83   1
  -6  -8 -10  207.20   17.38   1
  -6  -8  -9  454.69   22.71   1
  -6  -8  -8   60.24   11.69   1
  -6  -8  -7   50.59    9.69   1
  -6  -8  -7   42.01   10.14   1
  -6  -8  -6   68.45   10.11   1
  -6  -8  -6   80.37    9.53   1
  -6  -8  -5  183.69   12.23   1
  -6  -8  -5  129.91   10.96   1
  -6  -8  -5  166.34   13.44   1
  -6  -8  -4  126.01   13.05   1
  -6  -8  -4  120.59   14.32   1
  -6  -8  -4  123.30   10.46   1
  -6  -8  -4  130.36   10.52   1
  -6  -8  -3   97.10   13.24   1
  -6  -8  -3   81.29   12.84   1
  -6  -8  -3   98.98    9.37   1
  -6  -8  -3   87.12    8.60   1
  -6  -8  -2   53.43   12.90   1
  -6  -8  -2   51.58    8.49   1
  -6  -8  -2   47.48    7.73   1
  -6  -8  -2   44.89   10.89   1
  -6  -8  -1   82.16    9.26   1
  -6  -8  -1   98.98   11.77   1
  -6  -8  -1   76.86   12.31   1
  -6  -8  -1   80.20    9.15   1
  -6  -8   0  430.87   22.91   1
  -6  -8   0  484.10   18.96   1
  -6  -8   0  426.75   21.14   1
  -6  -8   0  451.22   18.30   1
  -6  -8   1  554.41   26.00   1
  -6  -8   1  491.44   22.69   1
  -6  -8   1  514.14   19.98   1
  -6  -8   1  513.44   19.98   1
  -6  -8   2  133.35   11.57   1
  -6  -8   2   77.32   11.65   1
  -6  -8   2  143.29   10.80   1
  -6  -8   2   96.25   14.19   1
  -6  -8   3  122.91   12.69   1
  -6  -8   3  121.71   10.18   1
  -6  -8   3  157.52   12.82   1
  -6  -8   3  126.94   15.63   1
  -6  -8   4  220.77   16.45   1
  -6  -8   4  202.25   13.15   1
  -6  -8   4  287.90   16.34   1
  -6  -8   4  289.69   16.71   1
  -6  -8   5  -11.00   11.77   1
  -6  -8   5   31.20    9.67   1
  -6  -8   5  -11.88    9.60   1
  -6  -8   6   34.59   10.30   1
  -6  -8   6    0.70    9.03   1
  -6  -8   6   68.20   12.91   1
  -6  -8   7   64.01   12.03   1
  -6  -8   7   26.71   12.58   1
  -6  -7 -11   64.09   11.59   1
  -6  -7 -10  180.93   14.59   1
  -6  -7  -9  227.00   17.24   1
  -6  -7  -9  218.25   16.29   1
  -6  -7  -8    6.43    7.47   1
  -6  -7  -8   62.16   12.97   1
  -6  -7  -7   66.61   12.27   1
  -6  -7  -6  107.06   10.78   1
  -6  -7  -6  107.63   12.69   1
  -6  -7  -5    8.62   10.00   1
  -6  -7  -5    5.88    7.73   1
  -6  -7  -5   47.03   11.83   1
  -6  -7  -4  491.16   20.88   1
  -6  -7  -4  456.55   22.28   1
  -6  -7  -4  437.26   18.01   1
  -6  -7  -4  509.91   21.27   1
  -6  -7  -3  735.13   29.36   1
  -6  -7  -3  830.45   28.29   1
  -6  -7  -3  773.45   26.74   1
  -6  -7  -3  815.30   29.20   1
  -6  -7  -2  493.32   23.16   1
  -6  -7  -2  505.96   22.56   1
  -6  -7  -2  535.73   20.86   1
  -6  -7  -2  513.66   20.43   1
  -6  -7  -1 1032.43   35.45   1
  -6  -7  -1 1146.89   38.05   1
  -6  -7  -1 1052.86   33.80   1
  -6  -7  -1 1129.83   35.69   1
  -6  -7   0 1900.14   57.71   1
  -6  -7   0 2113.99   59.87   1
  -6  -7   0 2050.79   58.96   1
  -6  -7   0 2094.41   62.46   1
  -6  -7   1  281.62   14.12   1
  -6  -7   1  240.86   16.50   1
  -6  -7   1  237.86   14.21   1
  -6  -7   1  221.43   17.63   1
  -6  -7   2  146.84   15.10   1
  -6  -7   2  192.92   13.92   1
  -6  -7   2  162.31   13.53   1
  -6  -7   2  149.64   12.77   1
  -6  -7   3   59.80   11.62   1
  -6  -7   3   49.52    9.89   1
  -6  -7   3   28.55    7.93   1
  -6  -7   3    8.87   12.05   1
  -6  -7   4  112.99   13.42   1
  -6  -7   4  162.58   17.74   1
  -6  -7   4  153.12   12.91   1
  -6  -7   4  143.82   13.01   1
  -6  -7   5   62.18   12.02   1
  -6  -7   5   39.16   14.00   1
  -6  -7   5   46.17    9.43   1
  -6  -7   5   68.67   13.12   1
  -6  -7   6   28.96   10.81   1
  -6  -7   6    3.07    8.89   1
  -6  -7   6   43.68   13.30   1
  -6  -7   6   18.66    8.92   1
  -6  -7   7   18.33   12.65   1
  -6  -7   7   22.87   12.76   1
  -6  -7   8   18.31   14.35   1
  -6  -7   8   82.77   13.51   1
  -6  -6 -12   67.33   13.20   1
  -6  -6 -11   13.55   12.63   1
  -6  -6 -11    4.00    9.92   1
  -6  -6 -10  104.40   15.18   1
  -6  -6 -10  108.50   14.62   1
  -6  -6  -9  256.91   18.65   1
  -6  -6  -9  214.72   16.45   1
  -6  -6  -8  361.70   19.06   1
  -6  -6  -8  377.54   20.65   1
  -6  -6  -7  335.36   18.35   1
  -6  -6  -7  316.34   18.55   1
  -6  -6  -7  281.52   16.14   1
  -6  -6  -6   56.18   12.32   1
  -6  -6  -6   34.22   11.48   1
  -6  -6  -6   83.41   13.00   1
  -6  -6  -6   43.48    7.80   1
  -6  -6  -5  811.99   27.42   1
  -6  -6  -5  810.77   29.09   1
  -6  -6  -5  842.29   32.00   1
  -6  -6  -5  806.13   29.58   1
  -6  -6  -4  414.68   19.99   1
  -6  -6  -4  436.48   21.36   1
  -6  -6  -4  440.68   18.94   1
  -6  -6  -4  423.55   19.37   1
  -6  -6  -3  463.54   20.29   1
  -6  -6  -3  407.67   19.43   1
  -6  -6  -3  456.72   20.12   1
  -6  -6  -3  440.69   19.76   1
  -6  -6  -2  805.53   28.42   1
  -6  -6  -2  748.00   28.52   1
  -6  -6  -2  757.67   28.16   1
  -6  -6  -2  800.38   28.33   1
  -6  -6  -1 1529.08   47.83   1
  -6  -6  -1 1567.08   46.78   1
  -6  -6  -1 1403.71   42.03   1
  -6  -6  -1 1565.87   48.45   1
  -6  -6   0   82.87    9.66   1
  -6  -6   0   74.02   11.55   1
  -6  -6   0  124.57   13.65   1
  -6  -6   1  401.16   19.69   1
  -6  -6   1  410.67   19.08   1
  -6  -6   1  393.60   19.07   1
  -6  -6   2 1466.33   45.27   1
  -6  -6   2 1391.37   44.16   1
  -6  -6   2 1454.66   45.08   1
  -6  -6   3  326.12   18.10   1
  -6  -6   3  277.87   17.06   1
  -6  -6   3  291.35   17.78   1
  -6  -6   4   73.70   10.52   1
  -6  -6   4   69.15   13.16   1
  -6  -6   5  171.70   13.69   1
  -6  -6   5  283.48   18.23   1
  -6  -6   5  229.57   17.31   1
  -6  -6   6   89.92   12.17   1
  -6  -6   6  114.37   14.16   1
  -6  -6   6  106.00   12.23   1
  -6  -6   7   74.85   11.69   1
  -6  -6   7   34.06    9.83   1
  -6  -6   8   -8.76   11.58   1
  -6  -6   8   -8.73   14.25   1
  -6  -5 -12   94.55   18.17   1
  -6  -5 -11    5.56    8.94   1
  -6  -5 -10    1.47    9.47   1
  -6  -5 -10   33.46   10.21   1
  -6  -5  -9   54.90   14.86   1
  -6  -5  -9   22.48    9.22   1
  -6  -5  -8  313.10   17.03   1
  -6  -5  -8  374.62   21.34   1
  -6  -5  -8  370.52   20.06   1
  -6  -5  -7  240.03   17.08   1
  -6  -5  -7  204.74    9.18   1
  -6  -5  -7  195.31   15.40   1
  -6  -5  -7  200.06   15.60   1
  -6  -5  -6  314.33   13.15   1
  -6  -5  -6  275.15   15.29   1
  -6  -5  -6  311.95   18.06   1
  -6  -5  -6  337.99   19.52   1
  -6  -5  -5  124.27    9.83   1
  -6  -5  -5   92.83   11.77   1
  -6  -5  -5   86.78   10.82   1
  -6  -5  -5   84.12   12.69   1
  -6  -5  -4  133.22    9.49   1
  -6  -5  -4  114.83   12.88   1
  -6  -5  -4  103.71   10.82   1
  -6  -5  -4  103.35   12.01   1
  -6  -5  -3  273.03   14.23   1
  -6  -5  -3  283.57   17.89   1
  -6  -5  -3  217.61   13.30   1
  -6  -5  -2  151.48   14.05   1
  -6  -5  -2  126.70   12.85   1
  -6  -5  -2  125.38   13.92   1
  -6  -5  -1  328.89   18.91   1
  -6  -5  -1  315.62   17.08   1
  -6  -5  -1  348.82   18.33   1
  -6  -5   0  234.77   16.57   1
  -6  -5   0  280.02   18.12   1
  -6  -5   0  313.18   17.37   1
  -6  -5   1 2454.63   70.46   1
  -6  -5   1 2821.48   78.74   1
  -6  -5   1 2490.96   71.07   1
  -6  -5   2 3542.10   97.78   1
  -6  -5   2 3171.30   89.25   1
  -6  -5   2 3301.70   92.08   1
  -6  -5   3  221.58   14.61   1
  -6  -5   3  274.97   17.61   1
  -6  -5   3  201.90   15.68   1
  -6  -5   4  384.03   21.20   1
  -6  -5   4  332.36   18.67   1
  -6  -5   4  385.48   19.28   1
  -6  -5   5  189.04   14.33   1
  -6  -5   5  207.58   15.05   1
  -6  -5   5  158.31   15.64   1
  -6  -5   6   48.11   11.17   1
  -6  -5   6   -1.19   12.79   1
  -6  -5   6   76.30   14.54   1
  -6  -5   7  126.59   16.25   1
  -6  -5   7   48.49   14.11   1
  -6  -5   7   55.29   10.80   1
  -6  -5   8   50.55   13.28   1
  -6  -5   8   21.84    9.98   1
  -6  -5   8   -5.80   13.29   1
  -6  -5   9   43.76   15.01   1
  -6  -4 -12   40.14   12.34   1
  -6  -4 -11  153.28   17.89   1
  -6  -4 -11   93.08   11.61   1
  -6  -4 -10   69.07   12.83   1
  -6  -4 -10  167.33   17.90   1
  -6  -4  -9  214.20   15.84   1
  -6  -4  -9  237.93   15.46   1
  -6  -4  -8 1504.23   48.97   1
  -6  -4  -8 1405.45   45.09   1
  -6  -4  -8 1414.97   45.98   1
  -6  -4  -7  736.01   28.81   1
  -6  -4  -7  850.16   30.98   1
  -6  -4  -7  677.83   19.83   1
  -6  -4  -7  846.03   32.06   1
  -6  -4  -6  409.41   20.27   1
  -6  -4  -6  319.40   18.26   1
  -6  -4  -6  358.58   13.67   1
  -6  -4  -6  376.13   17.88   1
  -6  -4  -5  604.57   25.12   1
  -6  -4  -5  561.34   22.80   1
  -6  -4  -5  679.77   27.16   1
  -6  -4  -4  129.85   14.16   1
  -6  -4  -4  162.04   15.30   1
  -6  -4  -4  154.21   14.68   1
  -6  -4  -3  400.60   18.46   1
  -6  -4  -3  356.71   18.54   1
  -6  -4  -3  367.40   19.20   1
  -6  -4  -2  136.10   13.55   1
  -6  -4  -2  161.23   14.50   1
  -6  -4  -2  179.86   15.59   1
  -6  -4  -1   63.86   12.96   1
  -6  -4  -1   75.91   12.74   1
  -6  -4  -1   29.41   12.94   1
  -6  -4   0  159.83   17.24   1
  -6  -4   0  262.58   16.55   1
  -6  -4   0  215.83   16.77   1
  -6  -4   1  877.61   30.26   1
  -6  -4   1 1031.58   36.07   1
  -6  -4   1 1105.66   37.30   1
  -6  -4   2  554.24   25.03   1
  -6  -4   2  497.64   21.01   1
  -6  -4   2  476.33   20.99   1
  -6  -4   3  801.30   30.68   1
  -6  -4   3  863.85   32.39   1
  -6  -4   3  973.34   35.01   1
  -6  -4   4   91.55   14.96   1
  -6  -4   4  104.88   14.37   1
  -6  -4   4   40.89   12.45   1
  -6  -4   5   19.36   13.31   1
  -6  -4   5   21.73   12.61   1
  -6  -4   5   16.23   11.58   1
  -6  -4   6  340.24   21.82   1
  -6  -4   6  296.38   17.95   1
  -6  -4   6  263.34   17.32   1
  -6  -4   7  220.78   15.29   1
  -6  -4   7  284.16   20.29   1
  -6  -4   7  362.83   22.93   1
  -6  -4   8   35.67   14.99   1
  -6  -4   8   59.06   14.49   1
  -6  -4   8   62.17   11.43   1
  -6  -4   9   26.32   14.52   1
  -6  -3 -13   97.47   15.07   1
  -6  -3 -12   33.30   12.39   1
  -6  -3 -11   30.20   11.46   1
  -6  -3 -11   20.92   15.60   1
  -6  -3 -10  146.18   17.70   1
  -6  -3 -10   77.65   11.13   1
  -6  -3  -9  258.13   20.29   1
  -6  -3  -9  269.25   15.79   1
  -6  -3  -9  236.99   16.97   1
  -6  -3  -8  980.37   33.89   1
  -6  -3  -8  978.64   35.74   1
  -6  -3  -8  845.62   32.05   1
  -6  -3  -7  730.62   28.70   1
  -6  -3  -7  722.30   21.01   1
  -6  -3  -7  754.11   27.52   1
  -6  -3  -7  843.49   31.42   1
  -6  -3  -6  125.41   16.15   1
  -6  -3  -6  152.28   15.08   1
  -6  -3  -6  175.52   12.48   1
  -6  -3  -5   23.02   12.30   1
  -6  -3  -5   39.82   10.36   1
  -6  -3  -5   11.40   11.30   1
  -6  -3  -4  627.66   24.10   1
  -6  -3  -4  663.99   26.32   1
  -6  -3  -4  649.11   26.54   1
  -6  -3  -3  896.11   31.20   1
  -6  -3  -3  768.37   27.76   1
  -6  -3  -3  969.97   34.31   1
  -6  -3  -2  337.14   19.51   1
  -6  -3  -2  354.81   19.62   1
  -6  -3  -2  249.07   14.54   1
  -6  -3  -1  590.71   23.85   1
  -6  -3  -1  628.98   26.65   1
  -6  -3  -1  648.02   26.51   1
  -6  -3   0 1142.17   38.63   1
  -6  -3   0 1031.47   34.74   1
  -6  -3   0 1252.54   40.40   1
  -6  -3   1  733.90   28.76   1
  -6  -3   1  794.61   31.09   1
  -6  -3   1  820.50   30.41   1
  -6  -3   2 3425.35   94.97   1
  -6  -3   2 3301.87   92.09   1
  -6  -3   2 3230.48   91.22   1
  -6  -3   3 1423.39   46.11   1
  -6  -3   3 1163.44   39.71   1
  -6  -3   3 1263.24   42.73   1
  -6  -3   4   32.16   13.64   1
  -6  -3   4   70.34   13.95   1
  -6  -3   4   44.31   13.77   1
  -6  -3   5   -4.99   12.72   1
  -6  -3   5   -5.58    9.12   1
  -6  -3   5   63.33   14.20   1
  -6  -3   6  277.97   19.72   1
  -6  -3   6  289.08   20.45   1
  -6  -3   6  224.77   17.21   1
  -6  -3   7   14.15   11.91   1
  -6  -3   7   62.92   14.95   1
  -6  -3   8  335.98   21.70   1
  -6  -3   9  160.01   19.05   1
  -6  -2 -13   36.30   17.67   1
  -6  -2 -12   26.29   15.64   1
  -6  -2 -11   48.71   12.18   1
  -6  -2 -10  163.35   16.66   1
  -6  -2 -10  239.86   20.49   1
  -6  -2  -9    4.10   11.04   1
  -6  -2  -9   11.61    8.40   1
  -6  -2  -9    0.63   12.08   1
  -6  -2  -8   20.25    6.94   1
  -6  -2  -8   16.96   10.65   1
  -6  -2  -8    9.04   10.18   1
  -6  -2  -7 1769.43   53.94   1
  -6  -2  -7 2113.83   60.82   1
  -6  -2  -7 1839.21   56.71   1
  -6  -2  -6  630.08   26.65   1
  -6  -2  -6  669.93   25.94   1
  -6  -2  -6  646.27   28.01   1
  -6  -2  -5 3145.74   88.75   1
  -6  -2  -5 2828.36   79.90   1
  -6  -2  -5 3231.51   88.86   1
  -6  -2  -4  479.71   23.25   1
  -6  -2  -4  450.46   21.27   1
  -6  -2  -4  430.57   19.53   1
  -6  -2  -3  141.78   14.55   1
  -6  -2  -3  138.46   15.08   1
  -6  -2  -3  147.28   15.81   1
  -6  -2  -2  239.16   15.19   1
  -6  -2  -2  237.52   14.20   1
  -6  -2  -2  246.55   14.78   1
  -6  -2  -1  441.84   21.05   1
  -6  -2  -1  444.79   22.39   1
  -6  -2  -1  440.15   23.13   1
  -6  -2   0  288.10   20.08   1
  -6  -2   0  212.32   16.34   1
  -6  -2   0  232.63   17.11   1
  -6  -2   1   47.33   16.01   1
  -6  -2   1   65.32   14.57   1
  -6  -2   1   63.40   13.56   1
  -6  -2   2  296.10   16.89   1
  -6  -2   2  295.08   18.58   1
  -6  -2   2  303.65   18.53   1
  -6  -2   3  303.12   19.88   1
  -6  -2   3  309.92   18.38   1
  -6  -2   3  301.03   17.03   1
  -6  -2   4  134.85   16.06   1
  -6  -2   4  146.50   15.77   1
  -6  -2   4   71.51   15.29   1
  -6  -2   5  756.75   30.88   1
  -6  -2   5  638.11   28.45   1
  -6  -2   5  660.79   27.31   1
  -6  -2   6   23.77   14.54   1
  -6  -2   6  -10.61    9.73   1
  -6  -2   6  -34.51   14.25   1
  -6  -2   7  -12.08   13.66   1
  -6  -2   8  135.90   17.54   1
  -6  -2   9   73.85   16.05   1
  -6  -1 -13   41.15   17.90   1
  -6  -1 -12   12.26   15.80   1
  -6  -1 -11   49.40   16.49   1
  -6  -1 -10  241.38   13.39   1
  -6  -1 -10  305.59   19.62   1
  -6  -1 -10  260.76   18.13   1
  -6  -1  -9  278.42   20.74   1
  -6  -1  -9  219.12   12.76   1
  -6  -1  -9  212.91   16.96   1
  -6  -1  -8  259.01   14.19   1
  -6  -1  -8  198.17    7.90   1
  -6  -1  -8  208.75   14.48   1
  -6  -1  -8  248.40   20.21   1
  -6  -1  -7 1725.91   50.79   1
  -6  -1  -7 1761.85   55.50   1
  -6  -1  -7 1775.33   54.87   1
  -6  -1  -6  471.14   21.31   1
  -6  -1  -6  543.75   25.69   1
  -6  -1  -6  571.55   23.00   1
  -6  -1  -5  299.87   18.73   1
  -6  -1  -5  246.53   14.16   1
  -6  -1  -5  231.45   15.54   1
  -6  -1  -4 1043.08   36.87   1
  -6  -1  -4 1034.05   35.42   1
  -6  -1  -4 1050.82   35.08   1
  -6  -1  -3  255.17   15.69   1
  -6  -1  -3  242.80   16.54   1
  -6  -1  -3  225.34   17.74   1
  -6  -1  -2   77.13   11.08   1
  -6  -1  -2   83.92   16.34   1
  -6  -1  -2   52.86   13.25   1
  -6  -1  -1  841.08   31.37   1
  -6  -1  -1  795.71   32.24   1
  -6  -1  -1  814.57   29.15   1
  -6  -1   0  445.23   21.55   1
  -6  -1   0  300.85   17.02   1
  -6  -1   0  372.94   23.62   1
  -6  -1   1  699.58   27.02   1
  -6  -1   1  876.42   32.61   1
  -6  -1   1  780.28   30.26   1
  -6  -1   2  868.90   32.48   1
  -6  -1   2  676.60   28.66   1
  -6  -1   2  641.36   29.48   1
  -6  -1   3  581.88   26.58   1
  -6  -1   3  545.26   23.39   1
  -6  -1   3  517.10   23.74   1
  -6  -1   4  674.49   30.79   1
  -6  -1   4  750.91   31.30   1
  -6  -1   4  660.98   26.79   1
  -6  -1   5  201.94   18.23   1
  -6  -1   5  230.21   17.94   1
  -6  -1   5  194.41   15.99   1
  -6  -1   6   78.95   16.47   1
  -6  -1   6   23.83   14.09   1
  -6  -1   7  131.12   17.22   1
  -6  -1   8   70.50   12.47   1
  -6  -1   9  123.29   17.84   1
  -6   0 -12   72.35   18.09   1
  -6   0 -11   67.59   13.19   1
  -6   0 -10   65.43   15.89   1
  -6   0 -10   67.22    7.89   1
  -6   0  -9  121.95    6.20   1
  -6   0  -9  130.98   10.32   1
  -6   0  -9  166.86   15.28   1
  -6   0  -9  159.93   16.22   1
  -6   0  -8   65.22    6.80   1
  -6   0  -8   90.98   16.06   1
  -6   0  -8   72.71    7.52   1
  -6   0  -8   78.27   10.64   1
  -6   0  -7  232.25   14.05   1
  -6   0  -7  256.58   19.26   1
  -6   0  -7  218.33   16.28   1
  -6   0  -6  981.63   32.65   1
  -6   0  -6  784.27   29.17   1
  -6   0  -6 1026.69   37.23   1
  -6   0  -5  447.82   21.62   1
  -6   0  -5  413.72   19.57   1
  -6   0  -5  399.64   21.62   1
  -6   0  -4  252.59   17.19   1
  -6   0  -4  299.12   19.05   1
  -6   0  -4  300.87   19.12   1
  -6   0  -3   59.92   12.71   1
  -6   0  -3   56.34   15.20   1
  -6   0  -3   -1.64   11.73   1
  -6   0  -2   39.55    9.32   1
  -6   0  -2   83.04   14.42   1
  -6   0  -2   41.92   17.13   1
  -6   0  -1  319.89   18.63   1
  -6   0  -1  269.07   16.10   1
  -6   0  -1  267.69   21.65   1
  -6   0   0  163.80   16.41   1
  -6   0   0  228.37   20.61   1
  -6   0   0  183.59   15.47   1
  -6   0   1 1366.43   46.72   1
  -6   0   1 1402.21   45.75   1
  -6   0   1 1682.11   52.58   1
  -6   0   2  576.40   26.45   1
  -6   0   2  612.47   28.81   1
  -6   0   2  576.43   24.05   1
  -6   0   3  174.06   14.54   1
  -6   0   3  182.35   14.34   1
  -6   0   3  149.10   19.86   1
  -6   0   4   61.75   12.79   1
  -6   0   4   38.46   10.32   1
  -6   0   4   84.59   14.56   1
  -6   0   5   65.89   14.80   1
  -6   0   5   84.58   17.21   1
  -6   0   5   64.76   10.97   1
  -6   0   6  218.62   19.27   1
  -6   0   7   30.41   14.93   1
  -6   0   8   97.42   16.24   1
  -6   1 -12   95.45   17.84   1
  -6   1 -11  294.64   19.96   1
  -6   1 -10   21.07   15.37   1
  -6   1  -9   73.06    7.02   1
  -6   1  -9   76.36   12.44   1
  -6   1  -9   81.34    8.50   1
  -6   1  -8  179.70   15.31   1
  -6   1  -8  157.87   11.33   1
  -6   1  -8  189.53   18.48   1
  -6   1  -8  137.43    9.63   1
  -6   1  -7  129.28   16.17   1
  -6   1  -7  149.16   11.50   1
  -6   1  -7   73.18   11.14   1
  -6   1  -6  451.58   20.01   1
  -6   1  -6  483.84   24.24   1
  -6   1  -6  436.95   22.19   1
  -6   1  -5  587.94   26.23   1
  -6   1  -5  551.61   23.53   1
  -6   1  -5  544.99   23.85   1
  -6   1  -4  650.60   26.57   1
  -6   1  -4  644.28   26.96   1
  -6   1  -4  613.88   26.80   1
  -6   1  -3  599.02   26.47   1
  -6   1  -3  700.01   27.56   1
  -6   1  -3  591.66   24.38   1
  -6   1  -2  103.52   12.84   1
  -6   1  -2  126.47   12.39   1
  -6   1  -1  816.28   30.90   1
  -6   1  -1  715.57   30.58   1
  -6   1  -1  769.48   30.56   1
  -6   1   0 1035.22   38.72   1
  -6   1   0 1136.34   39.84   1
  -6   1   0 1000.88   34.22   1
  -6   1   1   13.29   13.51   1
  -6   1   1   69.34   13.37   1
  -6   1   1   68.44   12.76   1
  -6   1   2   89.03   14.59   1
  -6   1   2  158.51   16.39   1
  -6   1   2  207.76   17.04   1
  -6   1   3   61.68   14.48   1
  -6   1   3  136.19   14.73   1
  -6   1   3  120.93   18.33   1
  -6   1   4    5.45   11.70   1
  -6   1   5   76.36   14.54   1
  -6   1   6   20.08   13.74   1
  -6   1   7  170.41   18.32   1
  -6   1   8  212.68   19.02   1
  -6   2 -11  335.96   23.89   1
  -6   2 -10  122.01   14.17   1
  -6   2  -9   87.99   16.36   1
  -6   2  -9   35.55    7.77   1
  -6   2  -8   67.02    9.35   1
  -6   2  -8   51.46    8.05   1
  -6   2  -7   40.60    9.58   1
  -6   2  -7   49.18   10.68   1
  -6   2  -7   36.60   12.36   1
  -6   2  -6  145.27   12.80   1
  -6   2  -6  159.51   14.67   1
  -6   2  -6   93.43   11.81   1
  -6   2  -5  437.33   23.04   1
  -6   2  -5  445.70   21.99   1
  -6   2  -5  486.38   22.10   1
  -6   2  -4   58.39   13.93   1
  -6   2  -4   21.34   13.61   1
  -6   2  -4   52.72   12.36   1
  -6   2  -3  128.29   15.43   1
  -6   2  -3   90.13   13.50   1
  -6   2  -3   82.46   16.56   1
  -6   2  -2   55.37   10.58   1
  -6   2  -2   19.10   15.51   1
  -6   2  -2   53.15   12.41   1
  -6   2  -1  350.71   20.25   1
  -6   2  -1  408.03   21.04   1
  -6   2  -1  306.87   22.48   1
  -6   2   0  143.92   18.77   1
  -6   2   0  227.17   17.21   1
  -6   2   0  185.80   13.38   1
  -6   2   1  216.49   16.80   1
  -6   2   1  206.77   20.20   1
  -6   2   1  183.89   14.94   1
  -6   2   2  569.69   26.30   1
  -6   2   2  621.62   26.97   1
  -6   2   2  546.69   28.17   1
  -6   2   3  408.21   23.07   1
  -6   2   3  455.78   23.10   1
  -6   2   4  228.26   18.77   1
  -6   2   5   31.04   13.18   1
  -6   2   6  140.13   15.66   1
  -6   2   7   82.14   13.81   1
  -6   3 -10  210.41   19.19   1
  -6   3  -9  157.20   15.08   1
  -6   3  -8   -3.62   13.54   1
  -6   3  -8   55.13   10.56   1
  -6   3  -7  248.36   14.21   1
  -6   3  -7  216.90   17.71   1
  -6   3  -6  -27.34   13.20   1
  -6   3  -5  -24.68   10.85   1
  -6   3  -5   12.29   12.85   1
  -6   3  -5  -12.16   11.11   1
  -6   3  -4   -5.63    8.65   1
  -6   3  -4   68.61   13.60   1
  -6   3  -3  386.48   20.87   1
  -6   3  -3  278.38   16.04   1
  -6   3  -3  268.24   19.70   1
  -6   3  -2  218.80   16.89   1
  -6   3  -2  217.60   14.48   1
  -6   3  -2  196.72   18.56   1
  -6   3  -1  218.20   19.85   1
  -6   3  -1  264.20   17.26   1
  -6   3  -1  305.40   18.90   1
  -6   3   0  234.52   17.18   1
  -6   3   0  229.29   17.59   1
  -6   3   0  178.55   15.82   1
  -6   3   1   97.73   13.86   1
  -6   3   1   98.51   14.91   1
  -6   3   1   70.73   13.67   1
  -6   3   2  192.72   16.69   1
  -6   3   3  249.86   17.42   1
  -6   3   4  238.97   18.27   1
  -6   3   5  288.13   20.75   1
  -6   3   6   21.72   14.57   1
  -6   4  -9  103.09   15.06   1
  -6   4  -8   14.73   11.00   1
  -6   4  -8   63.47   14.85   1
  -6   4  -7   39.47   11.58   1
  -6   4  -7   31.26   13.44   1
  -6   4  -6   57.53   10.94   1
  -6   4  -6   69.97   12.74   1
  -6   4  -5    1.54    8.29   1
  -6   4  -5  -15.67   12.53   1
  -6   4  -4   39.69    9.72   1
  -6   4  -3   86.37   12.84   1
  -6   4  -3   97.71   13.07   1
  -6   4  -3   77.81   15.56   1
  -6   4  -2  415.78   20.42   1
  -6   4  -2  517.29   24.14   1
  -6   4  -2  464.68   25.50   1
  -6   4  -1  369.64   20.44   1
  -6   4  -1  440.64   21.86   1
  -6   4   0  350.76   18.76   1
  -6   4   1   43.96   13.02   1
  -6   4   3  329.82   18.92   1
  -6   4   4  113.41   14.30   1
  -6   4   5   75.30   15.65   1
  -6   5  -6   28.84   12.37   1
  -6   5  -5   55.44   11.64   1
  -6   5  -4  101.66   14.75   1
  -6   5  -4  117.47   14.55   1
  -6   5  -3   31.80   12.99   1
  -6   5  -2   72.99   13.52   1
  -6   5  -1   57.79   12.64   1
  -6   5   0    8.55    9.78   1
  -6   5   1   65.82   13.49   1
  -6   5   2   16.21   11.37   1
  -5 -11   1   55.97   15.16   1
  -5 -11   2   89.67   16.91   1
  -5 -11   3  114.85   14.84   1
  -5 -11   4   31.83   16.54   1
  -5 -10  -8   10.29    7.22   1
  -5 -10  -7   87.38    8.46   1
  -5 -10  -6  206.20   10.12   1
  -5 -10  -5   15.29    4.26   1
  -5 -10  -1  262.45   19.49   1
  -5 -10   0    4.06   10.43   1
  -5 -10   1  125.74   13.05   1
  -5 -10   2  138.01   13.91   1
  -5 -10   3   21.78   13.11   1
  -5 -10   4  160.06    9.88   1
  -5 -10   4  135.69   16.84   1
  -5 -10   5  112.72   16.65   1
  -5 -10   6   90.86   13.43   1
  -5  -9  -9    9.08    8.96   1
  -5  -9  -8  113.30   10.91   1
  -5  -9  -7  236.16   12.98   1
  -5  -9  -6   44.51    7.48   1
  -5  -9  -6   71.84    8.19   1
  -5  -9  -5  408.54   15.39   1
  -5  -9  -5  386.57   15.04   1
  -5  -9  -4  117.48    7.63   1
  -5  -9  -3   69.15    5.68   1
  -5  -9  -3   28.40    6.09   1
  -5  -9  -2  124.91    6.28   1
  -5  -9  -2  125.06    7.17   1
  -5  -9  -2  119.59   15.13   1
  -5  -9  -1  391.02   12.69   1
  -5  -9  -1  424.87   22.32   1
  -5  -9  -1  419.41   13.55   1
  -5  -9   0  122.78    6.66   1
  -5  -9   0  181.17    8.38   1
  -5  -9   0  137.42   14.81   1
  -5  -9   1   49.59   10.60   1
  -5  -9   1  105.09   11.73   1
  -5  -9   1   95.76    6.47   1
  -5  -9   2  287.30   11.94   1
  -5  -9   2  265.86   11.43   1
  -5  -9   2  263.53   15.65   1
  -5  -9   2  268.80   17.11   1
  -5  -9   3    9.25   12.46   1
  -5  -9   3   25.35    5.78   1
  -5  -9   3   35.20    9.31   1
  -5  -9   3   31.69    6.99   1
  -5  -9   4    2.12   12.50   1
  -5  -9   4   26.66    8.73   1
  -5  -9   4   80.92    9.19   1
  -5  -9   5  155.34   17.05   1
  -5  -9   5   83.88    9.78   1
  -5  -9   5   76.15    9.62   1
  -5  -9   6  246.38   19.93   1
  -5  -9   6  233.27   14.39   1
  -5  -9   7  123.98   17.26   1
  -5  -9   7  120.51   11.89   1
  -5  -8 -10   16.24   11.02   1
  -5  -8  -9   36.40    9.95   1
  -5  -8  -8  187.83   14.07   1
  -5  -8  -8  261.96   15.25   1
  -5  -8  -7   98.30   10.57   1
  -5  -8  -7   95.82   10.00   1
  -5  -8  -6  137.12    9.62   1
  -5  -8  -6  138.17   10.63   1
  -5  -8  -5  463.48   17.72   1
  -5  -8  -5  426.94   16.97   1
  -5  -8  -4  192.12   10.27   1
  -5  -8  -4  209.76   11.04   1
  -5  -8  -3  324.54   13.36   1
  -5  -8  -3  283.10   12.13   1
  -5  -8  -3  304.86   17.85   1
  -5  -8  -2   94.90   12.31   1
  -5  -8  -2   72.55    6.66   1
  -5  -8  -2   91.88    7.30   1
  -5  -8  -2   42.59   12.17   1
  -5  -8  -1  118.51   13.11   1
  -5  -8  -1  135.03    8.15   1
  -5  -8  -1  144.29    8.42   1
  -5  -8  -1  106.25   13.64   1
  -5  -8   0  487.76   20.39   1
  -5  -8   0  534.34   18.06   1
  -5  -8   0  535.84   24.15   1
  -5  -8   0  546.25   18.27   1
  -5  -8   1  215.29   13.55   1
  -5  -8   1  278.43   12.05   1
  -5  -8   1  285.45   18.65   1
  -5  -8   1  223.57   11.08   1
  -5  -8   2  197.53   12.42   1
  -5  -8   2  295.57   18.98   1
  -5  -8   2  271.40   12.56   1
  -5  -8   2  276.40   12.99   1
  -5  -8   3  164.37   11.30   1
  -5  -8   3  153.63   11.70   1
  -5  -8   3  152.27    9.91   1
  -5  -8   3  190.38   14.96   1
  -5  -8   4  142.35   11.71   1
  -5  -8   4  178.97   11.83   1
  -5  -8   4  142.18   11.75   1
  -5  -8   4  122.51   16.69   1
  -5  -8   5  151.41   12.58   1
  -5  -8   5  143.33   11.80   1
  -5  -8   5  149.08   16.47   1
  -5  -8   5  128.44   10.72   1
  -5  -8   6   28.53   12.16   1
  -5  -8   7   10.42    9.19   1
  -5  -8   7   -1.96   12.22   1
  -5  -8   8   39.33   14.37   1
  -5  -8   8   44.77   10.34   1
  -5  -7 -11   38.95   13.92   1
  -5  -7 -10   63.48   12.34   1
  -5  -7  -9   16.81   10.19   1
  -5  -7  -9   66.53   10.67   1
  -5  -7  -8  185.06   14.49   1
  -5  -7  -8  152.47   11.14   1
  -5  -7  -7  360.34   17.91   1
  -5  -7  -7  337.30   16.56   1
  -5  -7  -6  278.28   15.06   1
  -5  -7  -6  252.10   14.00   1
  -5  -7  -5   37.16    9.29   1
  -5  -7  -5    0.36    8.09   1
  -5  -7  -4  335.90   15.05   1
  -5  -7  -4  380.40   16.03   1
  -5  -7  -4  353.59   18.48   1
  -5  -7  -4  331.60   16.79   1
  -5  -7  -3   27.40    8.29   1
  -5  -7  -3   53.10   10.96   1
  -5  -7  -3   55.57    7.32   1
  -5  -7  -3   40.06    7.35   1
  -5  -7  -2  238.17   11.75   1
  -5  -7  -2  260.22   17.14   1
  -5  -7  -2  263.33   16.60   1
  -5  -7  -2  287.25   13.24   1
  -5  -7  -1 1690.39   51.96   1
  -5  -7  -1 1509.49   42.81   1
  -5  -7  -1 1717.98   52.37   1
  -5  -7  -1 1637.15   46.20   1
  -5  -7   0 1815.15   53.85   1
  -5  -7   0 1967.08   58.73   1
  -5  -7   0 1865.60   51.91   1
  -5  -7   0 1987.39   55.38   1
  -5  -7   1  599.08   21.08   1
  -5  -7   1  602.83   24.14   1
  -5  -7   1  628.13   22.10   1
  -5  -7   1  669.35   26.48   1
  -5  -7   2 2877.58   78.44   1
  -5  -7   2 3090.27   83.60   1
  -5  -7   2 2645.27   74.33   1
  -5  -7   3  459.50   19.32   1
  -5  -7   3  414.10   17.55   1
  -5  -7   3  445.75   22.91   1
  -5  -7   3  417.35   18.87   1
  -5  -7   4    2.17    9.15   1
  -5  -7   4  -13.00    8.55   1
  -5  -7   4   -3.19    8.32   1
  -5  -7   5  107.16   12.24   1
  -5  -7   5  117.91   10.48   1
  -5  -7   5  107.17   12.31   1
  -5  -7   5  144.76   12.57   1
  -5  -7   6   -1.08    7.77   1
  -5  -7   6   14.80    9.30   1
  -5  -7   6   15.13    8.11   1
  -5  -7   7   40.09    8.55   1
  -5  -7   7    9.41   12.40   1
  -5  -7   7   38.29   11.54   1
  -5  -7   7   74.67   12.34   1
  -5  -7   8   42.92   11.17   1
  -5  -7   8   73.43   15.15   1
  -5  -7   9   90.39   15.08   1
  -5  -7   9  104.27   14.76   1
  -5  -6 -12   19.82   15.12   1
  -5  -6 -11   42.42   11.37   1
  -5  -6 -11   62.66   15.45   1
  -5  -6 -10   66.63   13.78   1
  -5  -6 -10   -3.52   10.61   1
  -5  -6  -9  241.14   17.47   1
  -5  -6  -9  269.69   17.12   1
  -5  -6  -8  143.81   13.00   1
  -5  -6  -8  119.36   10.95   1
  -5  -6  -7  478.46   20.60   1
  -5  -6  -7  540.90   23.32   1
  -5  -6  -6  758.95   27.62   1
  -5  -6  -6  774.51   27.32   1
  -5  -6  -5  145.74   11.86   1
  -5  -6  -5  125.75   10.34   1
  -5  -6  -5  125.18   11.21   1
  -5  -6  -5  134.69   12.10   1
  -5  -6  -4  117.08   11.06   1
  -5  -6  -4  122.97   13.34   1
  -5  -6  -4  119.14   10.94   1
  -5  -6  -4  129.67   11.18   1
  -5  -6  -3   40.78    8.19   1
  -5  -6  -3   42.63    8.89   1
  -5  -6  -3   40.67   11.00   1
  -5  -6  -2  224.44   11.70   1
  -5  -6  -2  302.31   17.09   1
  -5  -6  -2  313.98   16.70   1
  -5  -6  -2  269.12   13.80   1
  -5  -6  -1  371.33   18.94   1
  -5  -6  -1  355.26   15.48   1
  -5  -6  -1  361.46   18.30   1
  -5  -6  -1  315.98   14.24   1
  -5  -6   0 1673.28   50.08   1
  -5  -6   0 1526.03   43.82   1
  -5  -6   0 1704.66   51.34   1
  -5  -6   0 1742.18   49.32   1
  -5  -6   1  149.04   11.74   1
  -5  -6   1  149.14   11.50   1
  -5  -6   1  148.76   11.01   1
  -5  -6   1  133.55   14.16   1
  -5  -6   2  783.37   26.36   1
  -5  -6   2  814.30   29.82   1
  -5  -6   2  683.36   24.09   1
  -5  -6   2  791.41   28.22   1
  -5  -6   3   53.18   11.10   1
  -5  -6   3   27.23    9.22   1
  -5  -6   3   44.23   12.58   1
  -5  -6   3   31.74    9.83   1
  -5  -6   4  143.39   14.97   1
  -5  -6   4  178.11   14.44   1
  -5  -6   4  136.82   11.51   1
  -5  -6   4  165.02   11.59   1
  -5  -6   5  165.62   12.67   1
  -5  -6   5  248.76   16.14   1
  -5  -6   5  215.62   17.46   1
  -5  -6   5  227.19   15.71   1
  -5  -6   6  137.78   10.63   1
  -5  -6   6  152.53   13.64   1
  -5  -6   6  121.38   14.85   1
  -5  -6   6  146.44   12.37   1
  -5  -6   7  127.76   14.06   1
  -5  -6   7  114.53   14.41   1
  -5  -6   7   96.92   10.52   1
  -5  -6   7  100.20   13.08   1
  -5  -6   8   63.62   13.64   1
  -5  -6   8   45.47   10.01   1
  -5  -6   8   60.60    9.25   1
  -5  -6   8   37.53   13.41   1
  -5  -6   9   74.20   14.70   1
  -5  -6   9  120.47   16.09   1
  -5  -5 -12   60.75   16.46   1
  -5  -5 -12   22.39    9.60   1
  -5  -5 -11   74.04   15.40   1
  -5  -5 -11   42.69   13.24   1
  -5  -5 -10   21.72   13.57   1
  -5  -5 -10   -1.47    9.52   1
  -5  -5  -9  112.74   11.28   1
  -5  -5  -9  106.84   12.03   1
  -5  -5  -8 1098.10   37.20   1
  -5  -5  -8 1208.90   41.15   1
  -5  -5  -7 1296.65   41.87   1
  -5  -5  -7 1222.95   39.95   1
  -5  -5  -6  962.83   33.60   1
  -5  -5  -6 1002.38   34.27   1
  -5  -5  -6  856.14   25.80   1
  -5  -5  -6  955.15   32.20   1
  -5  -5  -5  105.88   12.17   1
  -5  -5  -5  116.52    8.65   1
  -5  -5  -5  143.99   12.50   1
  -5  -5  -5  136.64   11.02   1
  -5  -5  -4   63.68   11.20   1
  -5  -5  -4   47.89   10.12   1
  -5  -5  -4   72.50   11.26   1
  -5  -5  -4   49.24    8.44   1
  -5  -5  -3  903.82   28.90   1
  -5  -5  -3 1014.98   33.22   1
  -5  -5  -3  985.87   31.45   1
  -5  -5  -3 1028.40   31.51   1
  -5  -5  -2  330.77   16.42   1
  -5  -5  -2  333.30   16.45   1
  -5  -5  -2  349.57   17.62   1
  -5  -5  -2  274.68   13.28   1
  -5  -5  -1  189.87   12.69   1
  -5  -5  -1  211.44   13.11   1
  -5  -5  -1  244.28   15.36   1
  -5  -5   0  345.46   15.63   1
  -5  -5   0  324.98   16.63   1
  -5  -5   0  404.46   17.73   1
  -5  -5   1 1472.58   43.82   1
  -5  -5   1 1361.10   42.18   1
  -5  -5   1 1415.67   42.96   1
  -5  -5   2  427.20   19.05   1
  -5  -5   2  336.20   18.02   1
  -5  -5   2  337.78   17.67   1
  -5  -5   3 1145.38   36.67   1
  -5  -5   3 1388.24   42.57   1
  -5  -5   3 1274.66   40.77   1
  -5  -5   4  102.41   13.38   1
  -5  -5   4  132.45   13.15   1
  -5  -5   4  140.55   10.71   1
  -5  -5   5   18.83    7.85   1
  -5  -5   5   52.22   12.17   1
  -5  -5   6  561.32   22.87   1
  -5  -5   6  631.33   27.21   1
  -5  -5   6  723.05   28.60   1
  -5  -5   7  508.19   24.45   1
  -5  -5   7  476.35   24.08   1
  -5  -5   7  410.89   18.79   1
  -5  -5   8    3.55    7.79   1
  -5  -5   8   59.56   14.25   1
  -5  -5   8   26.57   13.16   1
  -5  -5   9   31.04   14.23   1
  -5  -5   9   30.30   11.94   1
  -5  -5  10   23.28   10.77   1
  -5  -5  10   66.23   11.76   1
  -5  -4 -13  222.15   21.29   1
  -5  -4 -12   43.02    9.88   1
  -5  -4 -12   10.55   11.04   1
  -5  -4 -11   52.07   12.75   1
  -5  -4 -11   41.45   13.58   1
  -5  -4 -10   20.04   13.75   1
  -5  -4 -10   31.55    9.13   1
  -5  -4  -9   17.82    8.21   1
  -5  -4  -9   -0.73   12.59   1
  -5  -4  -8  289.11   19.09   1
  -5  -4  -8  300.69   17.73   1
  -5  -4  -7  433.13   20.03   1
  -5  -4  -7  422.57   21.43   1
  -5  -4  -7  385.33   18.10   1
  -5  -4  -6 1669.82   49.94   1
  -5  -4  -6 1682.53   50.16   1
  -5  -4  -6 1508.74   40.48   1
  -5  -4  -6 1742.51   52.70   1
  -5  -4  -5  477.54   16.21   1
  -5  -4  -5  493.26   21.36   1
  -5  -4  -5  466.17   20.34   1
  -5  -4  -5  475.91   20.10   1
  -5  -4  -4  132.63   12.24   1
  -5  -4  -4  147.82   12.42   1
  -5  -4  -4  117.01   12.35   1
  -5  -4  -4  111.51    8.26   1
  -5  -4  -3  172.65   13.42   1
  -5  -4  -3  208.03   12.72   1
  -5  -4  -3  162.52   10.72   1
  -5  -4  -2  162.51   12.51   1
  -5  -4  -2  164.56   13.10   1
  -5  -4  -2  166.16   13.18   1
  -5  -4  -1 1157.88   36.12   1
  -5  -4  -1 1182.54   36.50   1
  -5  -4  -1 1166.35   37.66   1
  -5  -4   0 2123.17   59.99   1
  -5  -4   0 1970.76   56.02   1
  -5  -4   0 2075.25   60.28   1
  -5  -4   1 2012.57   57.51   1
  -5  -4   1 1866.56   54.52   1
  -5  -4   1 1912.13   56.12   1
  -5  -4   2 2799.03   78.53   1
  -5  -4   2 3032.30   83.85   1
  -5  -4   2 2711.76   76.15   1
  -5  -4   3  667.76   25.89   1
  -5  -4   3  599.93   24.54   1
  -5  -4   3  557.83   21.80   1
  -5  -4   4   79.93    9.86   1
  -5  -4   4   67.25   10.54   1
  -5  -4   4   73.57   13.06   1
  -5  -4   5   69.42   10.02   1
  -5  -4   5   70.17    9.59   1
  -5  -4   5   89.14   13.63   1
  -5  -4   6  200.15   14.75   1
  -5  -4   6  184.17   14.20   1
  -5  -4   6  240.73   17.12   1
  -5  -4   7  229.34   15.50   1
  -5  -4   7  229.79   15.28   1
  -5  -4   7  246.41   17.32   1
  -5  -4   8    8.25    9.55   1
  -5  -4   8   37.42   13.64   1
  -5  -4   8   19.59   13.15   1
  -5  -4   9   35.97   10.48   1
  -5  -4  10   80.42   14.97   1
  -5  -3 -13    7.37   17.04   1
  -5  -3 -12   73.43   16.01   1
  -5  -3 -11   54.41   13.18   1
  -5  -3 -11   96.20   16.54   1
  -5  -3 -10  182.78   14.64   1
  -5  -3 -10  248.38   19.92   1
  -5  -3  -9   15.44    7.96   1
  -5  -3  -9   17.23   13.90   1
  -5  -3  -8  605.54   25.16   1
  -5  -3  -8  712.66   26.23   1
  -5  -3  -8  764.11   29.37   1
  -5  -3  -7  527.89   21.64   1
  -5  -3  -7  525.04   20.21   1
  -5  -3  -7  565.99   23.36   1
  -5  -3  -6 2668.02   75.55   1
  -5  -3  -6 2570.67   67.09   1
  -5  -3  -6 2737.20   76.56   1
  -5  -3  -6 2624.10   74.93   1
  -5  -3  -5 2432.30   68.21   1
  -5  -3  -5 2597.46   73.51   1
  -5  -3  -5 2533.28   71.59   1
  -5  -3  -4  168.43   13.27   1
  -5  -3  -4  108.91   13.17   1
  -5  -3  -4  175.03   14.04   1
  -5  -3  -3  354.47   16.21   1
  -5  -3  -3  442.68   19.38   1
  -5  -3  -3  504.87   21.17   1
  -5  -3  -2 1920.94   55.35   1
  -5  -3  -2 1770.54   51.41   1
  -5  -3  -2 1757.17   51.21   1
  -5  -3  -1  122.22   12.84   1
  -5  -3  -1  115.24   10.32   1
  -5  -3  -1  154.23   12.20   1
  -5  -3   0  315.25   16.71   1
  -5  -3   0  315.98   16.73   1
  -5  -3   0  371.24   18.93   1
  -5  -3   1  772.93   28.40   1
  -5  -3   1  828.51   28.83   1
  -5  -3   1  725.37   27.55   1
  -5  -3   2 1217.08   39.14   1
  -5  -3   2 1327.22   41.60   1
  -5  -3   2 1217.63   39.90   1
  -5  -3   3 1390.32   44.15   1
  -5  -3   3 1450.73   45.79   1
  -5  -3   3 1636.67   50.26   1
  -5  -3   4  655.93   27.20   1
  -5  -3   4  557.44   24.17   1
  -5  -3   4  686.21   27.30   1
  -5  -3   5   39.24   12.81   1
  -5  -3   5   39.18   13.08   1
  -5  -3   5   81.94   13.79   1
  -5  -3   6  438.80   22.27   1
  -5  -3   6  392.92   21.46   1
  -5  -3   6  336.72   16.99   1
  -5  -3   7  226.14   15.69   1
  -5  -3   7  153.71   13.76   1
  -5  -3   7  241.39   18.08   1
  -5  -3   8   39.88    9.92   1
  -5  -3   8   15.64   13.02   1
  -5  -3   8   38.00   13.86   1
  -5  -3   9   88.57   12.49   1
  -5  -3   9  167.65   17.17   1
  -5  -3  10  200.10   16.78   1
  -5  -2 -13   57.00   18.06   1
  -5  -2 -12    9.51   15.85   1
  -5  -2 -11  153.86   18.42   1
  -5  -2 -11   81.74   11.61   1
  -5  -2 -10  283.85   18.59   1
  -5  -2 -10  323.72   21.65   1
  -5  -2  -9    6.28   11.41   1
  -5  -2  -9   14.36   14.59   1
  -5  -2  -8   54.42    8.73   1
  -5  -2  -8   49.93   11.76   1
  -5  -2  -8    5.74    9.79   1
  -5  -2  -7   79.39    9.82   1
  -5  -2  -7   75.82   14.31   1
  -5  -2  -7  104.04   12.88   1
  -5  -2  -6   33.76   11.18   1
  -5  -2  -6   41.39    8.90   1
  -5  -2  -5   12.71   10.79   1
  -5  -2  -5  -22.45   12.81   1
  -5  -2  -5   13.53    9.88   1
  -5  -2  -4  365.12   16.84   1
  -5  -2  -4  437.39   19.28   1
  -5  -2  -4  379.07   19.11   1
  -5  -2  -3 2266.50   63.89   1
  -5  -2  -3 1829.35   53.11   1
  -5  -2  -3 2412.21   67.92   1
  -5  -2  -2 4135.95  110.86   1
  -5  -2  -2 4166.53  111.18   1
  -5  -2  -2 3656.99   98.10   1
  -5  -2  -1  537.40   21.82   1
  -5  -2  -1  525.04   22.97   1
  -5  -2  -1  504.04   21.58   1
  -5  -2   0  441.55   18.96   1
  -5  -2   0  461.42   20.65   1
  -5  -2   0  435.57   20.06   1
  -5  -2   1  437.28   20.52   1
  -5  -2   1  500.06   21.08   1
  -5  -2   1  499.26   21.48   1
  -5  -2   2  -10.40   11.57   1
  -5  -2   2   11.06   11.92   1
  -5  -2   2  -25.56   15.52   1
  -5  -2   3   -1.78   10.69   1
  -5  -2   3  -25.39   12.72   1
  -5  -2   3   23.70   12.39   1
  -5  -2   4  708.79   28.28   1
  -5  -2   4  702.44   26.56   1
  -5  -2   4  655.66   27.26   1
  -5  -2   5  326.06   20.33   1
  -5  -2   5  354.69   19.63   1
  -5  -2   5  322.61   17.28   1
  -5  -2   6   96.80   15.26   1
  -5  -2   6  158.33   16.40   1
  -5  -2   6  115.74   15.32   1
  -5  -2   7  330.85   19.07   1
  -5  -2   7  388.42   22.53   1
  -5  -2   7  391.62   22.23   1
  -5  -2   8  276.94   20.38   1
  -5  -2   8  220.33   17.03   1
  -5  -2   8  270.26   17.82   1
  -5  -2   9  751.41   33.59   1
  -5  -2   9  591.38   26.39   1
  -5  -2  10  229.83   20.42   1
  -5  -1 -13    1.89   14.61   1
  -5  -1 -12   31.84   12.01   1
  -5  -1 -11   82.08   13.09   1
  -5  -1 -11  125.37   15.73   1
  -5  -1 -10   29.32   14.55   1
  -5  -1 -10    0.29   10.76   1
  -5  -1  -9  290.39   18.45   1
  -5  -1  -9  296.92   17.96   1
  -5  -1  -9  256.92   13.18   1
  -5  -1  -8  214.99   12.05   1
  -5  -1  -8  247.57   16.71   1
  -5  -1  -8  228.70   16.97   1
  -5  -1  -7  228.59   16.06   1
  -5  -1  -7  224.75   12.02   1
  -5  -1  -7  213.69   14.94   1
  -5  -1  -6  200.91   15.33   1
  -5  -1  -6  197.65   12.96   1
  -5  -1  -6  206.63   16.99   1
  -5  -1  -5  711.93   26.72   1
  -5  -1  -5  734.64   25.53   1
  -5  -1  -5  607.56   23.70   1
  -5  -1  -4  124.47   12.51   1
  -5  -1  -4  105.69   12.77   1
  -5  -1  -4  121.14   12.79   1
  -5  -1  -3  810.00   28.50   1
  -5  -1  -3  723.52   26.94   1
  -5  -1  -3  820.25   28.70   1
  -5  -1  -2  444.23   21.12   1
  -5  -1  -2  334.71   16.49   1
  -5  -1  -2  380.12   18.35   1
  -5  -1  -1  299.34   16.30   1
  -5  -1  -1  242.16   16.21   1
  -5  -1  -1  219.35   13.05   1
  -5  -1   0  182.67   17.07   1
  -5  -1   0  129.88   13.01   1
  -5  -1   0  104.34   13.30   1
  -5  -1   1  571.01   22.50   1
  -5  -1   1  752.45   27.51   1
  -5  -1   1  785.79   28.64   1
  -5  -1   1  594.22   22.95   1
  -5  -1   2 1037.26   36.84   1
  -5  -1   2 1133.31   37.09   1
  -5  -1   2  898.72   31.23   1
  -5  -1   3 1513.99   48.34   1
  -5  -1   3 1399.92   45.83   1
  -5  -1   3 1651.86   51.30   1
  -5  -1   4 2656.49   76.64   1
  -5  -1   4 2770.46   79.11   1
  -5  -1   4 2953.77   83.86   1
  -5  -1   5  591.67   26.92   1
  -5  -1   5  722.05   29.63   1
  -5  -1   5  738.30   29.96   1
  -5  -1   6  402.05   20.61   1
  -5  -1   6  426.95   22.79   1
  -5  -1   6  456.87   23.57   1
  -5  -1   7  795.32   32.81   1
  -5  -1   7  799.86   32.33   1
  -5  -1   7  560.17   24.78   1
  -5  -1   8  100.66   15.33   1
  -5  -1   8  163.97   17.22   1
  -5  -1   9   45.02   14.42   1
  -5  -1  10   17.15   10.16   1
  -5   0 -12  123.28   18.50   1
  -5   0 -11   96.85   17.37   1
  -5   0 -10   24.34   10.88   1
  -5   0 -10   -2.38   11.49   1
  -5   0  -9 1339.16   38.88   1
  -5   0  -9 1553.38   51.36   1
  -5   0  -9 1348.71   44.91   1
  -5   0  -8  308.96   18.32   1
  -5   0  -8  282.09   19.52   1
  -5   0  -8  247.22    9.45   1
  -5   0  -8  234.48   11.97   1
  -5   0  -7    7.43    7.70   1
  -5   0  -7   18.73   13.36   1
  -5   0  -7    3.90   10.80   1
  -5   0  -6  168.80   16.14   1
  -5   0  -6  215.36   15.29   1
  -5   0  -6  175.46   11.68   1
  -5   0  -5  341.11   18.13   1
  -5   0  -5  385.68   18.10   1
  -5   0  -5  384.59   20.43   1
  -5   0  -4  294.30   17.18   1
  -5   0  -4  275.38   17.28   1
  -5   0  -4  305.04   17.85   1
  -5   0  -3  441.19   21.47   1
  -5   0  -3  438.48   20.55   1
  -5   0  -3  479.22   21.05   1
  -5   0  -2 1289.55   41.00   1
  -5   0  -2 1291.70   40.31   1
  -5   0  -2 1361.16   42.89   1
  -5   0  -1 1845.57   54.21   1
  -5   0  -1 1767.78   53.11   1
  -5   0  -1 1788.37   53.36   1
  -5   0   0  875.69   32.05   1
  -5   0   0 1003.36   33.63   1
  -5   0   0  965.66   32.99   1
  -5   0   1   14.99   15.93   1
  -5   0   1  -12.43   10.45   1
  -5   0   1  -15.10   12.69   1
  -5   0   2  623.45   27.56   1
  -5   0   2  731.91   28.18   1
  -5   0   2  643.70   26.43   1
  -5   0   3 1157.32   39.53   1
  -5   0   3  990.50   36.66   1
  -5   0   3 1133.65   38.45   1
  -5   0   4  649.24   27.06   1
  -5   0   4  552.57   25.99   1
  -5   0   4  497.44   22.35   1
  -5   0   5  942.38   35.07   1
  -5   0   5  916.11   34.58   1
  -5   0   5  793.39   32.31   1
  -5   0   6   74.33   13.66   1
  -5   0   6   66.56   16.27   1
  -5   0   6   52.54   13.37   1
  -5   0   7   84.72   16.30   1
  -5   0   7  201.09   17.92   1
  -5   0   7  179.50   17.20   1
  -5   0   8   86.89   15.15   1
  -5   0   9  -25.62   10.47   1
  -5   0  10  160.60   17.32   1
  -5   1 -13  154.15   20.45   1
  -5   1 -12  229.15   20.97   1
  -5   1 -11  601.53   29.52   1
  -5   1 -10  198.17   15.81   1
  -5   1  -9  403.89   22.96   1
  -5   1  -9  362.26   12.97   1
  -5   1  -9  397.79   21.19   1
  -5   1  -9  333.45   13.18   1
  -5   1  -8  300.87   12.51   1
  -5   1  -8  355.65   14.36   1
  -5   1  -8  289.85   16.38   1
  -5   1  -8  402.11   22.91   1
  -5   1  -7  397.92   21.98   1
  -5   1  -7  437.66   17.19   1
  -5   1  -7  315.86   17.09   1
  -5   1  -6  316.86   19.61   1
  -5   1  -6  220.07   14.56   1
  -5   1  -6  279.63   14.74   1
  -5   1  -5 1182.21   38.57   1
  -5   1  -5 1319.26   40.03   1
  -5   1  -5 1274.28   41.47   1
  -5   1  -4   81.51   14.11   1
  -5   1  -4   44.89    9.13   1
  -5   1  -4   38.18    9.78   1
  -5   1  -3  333.43   19.03   1
  -5   1  -3  328.55   18.51   1
  -5   1  -3  270.39   14.82   1
  -5   1  -2  268.60   20.37   1
  -5   1  -2  248.13   14.51   1
  -5   1  -2  270.04   17.11   1
  -5   1  -1   64.02   12.03   1
  -5   1  -1   20.58    8.54   1
  -5   1  -1   58.54   12.41   1
  -5   1   0  114.61   13.94   1
  -5   1   0  104.66   17.85   1
  -5   1   0  111.41   13.53   1
  -5   1   1  437.22   23.92   1
  -5   1   1  512.32   22.22   1
  -5   1   1  495.21   22.29   1
  -5   1   2   83.46   17.61   1
  -5   1   2   29.04   11.66   1
  -5   1   2   25.49   10.72   1
  -5   1   3  109.96   14.32   1
  -5   1   3   79.49   13.75   1
  -5   1   4   50.18   13.34   1
  -5   1   4   48.22   11.69   1
  -5   1   5  147.45   19.07   1
  -5   1   5  242.59   17.80   1
  -5   1   5  174.46   16.41   1
  -5   1   6   39.06   15.98   1
  -5   1   6   37.88   13.70   1
  -5   1   7   76.98   14.78   1
  -5   1   8  141.33   16.94   1
  -5   1   9   68.63   13.98   1
  -5   2 -11  490.61   27.11   1
  -5   2 -10   38.89   10.63   1
  -5   2  -9  203.09   15.14   1
  -5   2  -9  204.32   18.34   1
  -5   2  -9  235.41   11.99   1
  -5   2  -9  249.14   10.76   1
  -5   2  -8    0.31    5.81   1
  -5   2  -8   21.99   11.65   1
  -5   2  -8   56.34   13.24   1
  -5   2  -8   18.65    7.10   1
  -5   2  -7  402.83   16.49   1
  -5   2  -7  486.31   22.98   1
  -5   2  -7  467.90   17.77   1
  -5   2  -7  502.65   23.36   1
  -5   2  -6  938.08   30.07   1
  -5   2  -6  982.55   35.17   1
  -5   2  -6  935.16   33.08   1
  -5   2  -5  -20.42   11.32   1
  -5   2  -5   15.42   12.35   1
  -5   2  -4  234.19   16.55   1
  -5   2  -4  339.19   18.44   1
  -5   2  -4  306.13   18.94   1
  -5   2  -3   20.67   11.84   1
  -5   2  -3   10.87   13.48   1
  -5   2  -3    0.08    9.82   1
  -5   2  -2  752.35   27.47   1
  -5   2  -2  743.55   30.07   1
  -5   2  -2  677.90   25.03   1
  -5   2  -1 1049.75   37.04   1
  -5   2  -1  939.65   31.93   1
  -5   2  -1 1245.40   39.58   1
  -5   2   0  964.51   32.97   1
  -5   2   0  791.74   29.92   1
  -5   2   0  902.01   32.48   1
  -5   2   1  244.72   16.92   1
  -5   2   1  281.10   17.13   1
  -5   2   1  233.31   20.54   1
  -5   2   2  161.07   17.59   1
  -5   2   2  164.88   15.69   1
  -5   2   2  157.79   12.08   1
  -5   2   3  -10.15   11.23   1
  -5   2   3   51.90   17.23   1
  -5   2   3    4.95   11.94   1
  -5   2   4  241.58   17.83   1
  -5   2   4  298.11   18.69   1
  -5   2   4  313.05   19.50   1
  -5   2   5  111.17   17.41   1
  -5   2   5  101.43   12.51   1
  -5   2   5  128.97   15.03   1
  -5   2   6  116.98   15.83   1
  -5   2   8    6.44    9.93   1
  -5   2   9   38.74   14.75   1
  -5   3 -12  154.00   15.95   1
  -5   3 -11  112.46   17.02   1
  -5   3 -10  202.19   18.54   1
  -5   3  -9   12.95    9.67   1
  -5   3  -9   30.16    8.37   1
  -5   3  -8   87.22   10.48   1
  -5   3  -8   94.45   14.02   1
  -5   3  -8  112.65   14.68   1
  -5   3  -8  111.73    8.05   1
  -5   3  -7  239.54   16.74   1
  -5   3  -7  202.17   13.68   1
  -5   3  -7  262.83   18.19   1
  -5   3  -7  154.83   10.22   1
  -5   3  -6  870.67   31.92   1
  -5   3  -6  933.60   34.28   1
  -5   3  -6  880.09   29.13   1
  -5   3  -5 1746.78   51.93   1
  -5   3  -5 1695.19   51.96   1
  -5   3  -5 1521.41   47.67   1
  -5   3  -4  368.26   19.99   1
  -5   3  -4  397.18   19.96   1
  -5   3  -4  367.55   20.75   1
  -5   3  -3  -10.92    7.88   1
  -5   3  -3   88.40   16.59   1
  -5   3  -3   22.53    9.60   1
  -5   3  -2  205.27   18.96   1
  -5   3  -2  263.53   16.91   1
  -5   3  -2  184.95   14.44   1
  -5   3  -1 1105.39   37.29   1
  -5   3  -1 1130.95   37.72   1
  -5   3  -1  952.35   35.90   1
  -5   3   0  460.56   25.41   1
  -5   3   0  544.00   22.42   1
  -5   3   0  612.45   24.79   1
  -5   3   1  334.51   18.32   1
  -5   3   1  345.55   22.39   1
  -5   3   1  327.51   18.49   1
  -5   3   2  720.04   31.80   1
  -5   3   2  864.73   31.22   1
  -5   3   2  886.38   32.21   1
  -5   3   3 1047.96   36.98   1
  -5   3   3 1090.72   38.38   1
  -5   3   3  796.01   31.76   1
  -5   3   4  489.18   23.50   1
  -5   3   4  524.98   24.79   1
  -5   3   5   18.48   12.41   1
  -5   3   6  -15.75   12.73   1
  -5   3   7  -11.35   13.04   1
  -5   3   8   60.26   14.95   1
  -5   4 -10   78.60   14.40   1
  -5   4  -9   71.54    9.49   1
  -5   4  -9   72.79   14.37   1
  -5   4  -8   70.04   13.42   1
  -5   4  -8   53.51    9.38   1
  -5   4  -7  186.29   16.14   1
  -5   4  -7  102.19    9.52   1
  -5   4  -7  129.81   13.24   1
  -5   4  -7  143.53   14.88   1
  -5   4  -6  110.04   11.35   1
  -5   4  -6  171.54   14.17   1
  -5   4  -6  127.65   11.54   1
  -5   4  -6  241.48   17.13   1
  -5   4  -5  852.90   31.00   1
  -5   4  -5  730.41   26.54   1
  -5   4  -5  871.48   31.94   1
  -5   4  -4  436.26   21.35   1
  -5   4  -4  431.83   19.98   1
  -5   4  -4  527.96   23.01   1
  -5   4  -3  293.96   16.83   1
  -5   4  -3  287.01   16.64   1
  -5   4  -3  323.91   18.39   1
  -5   4  -2  276.37   16.32   1
  -5   4  -2  234.13   15.96   1
  -5   4  -2  284.44   16.89   1
  -5   4  -1  559.08   23.68   1
  -5   4  -1  469.41   24.77   1
  -5   4  -1  633.95   25.22   1
  -5   4   0  361.59   19.84   1
  -5   4   0  351.47   17.65   1
  -5   4   0  374.83   17.84   1
  -5   4   1    8.32   11.09   1
  -5   4   1   51.73   10.95   1
  -5   4   2  548.38   22.99   1
  -5   4   2  448.29   25.94   1
  -5   4   2  642.46   26.41   1
  -5   4   3  867.89   33.05   1
  -5   4   3  898.84   33.05   1
  -5   4   4   17.45   11.89   1
  -5   4   7   33.00   13.59   1
  -5   5  -9   32.21   11.95   1
  -5   5  -8  140.63   14.98   1
  -5   5  -8   85.55   12.79   1
  -5   5  -7   17.63   11.95   1
  -5   5  -7    7.27   11.78   1
  -5   5  -6   14.96    9.84   1
  -5   5  -6   11.07   10.33   1
  -5   5  -5   17.05   11.34   1
  -5   5  -5   56.61   11.76   1
  -5   5  -5    8.15   10.41   1
  -5   5  -4  119.00   13.55   1
  -5   5  -4   -8.33   12.96   1
  -5   5  -3  346.63   17.90   1
  -5   5  -3  283.99   18.92   1
  -5   5  -3  392.90   19.46   1
  -5   5  -2  100.51   11.25   1
  -5   5  -2  192.70   15.02   1
  -5   5  -2  130.46   14.66   1
  -5   5  -1   89.49   16.32   1
  -5   5  -1   99.52   11.99   1
  -5   5  -1  128.53   13.17   1
  -5   5   0   96.76    9.66   1
  -5   5   0   76.22   16.12   1
  -5   5   0  103.54   12.03   1
  -5   5   1  135.98   13.78   1
  -5   5   1  141.57   12.39   1
  -5   5   2   30.46   12.16   1
  -5   5   3  154.03   14.92   1
  -5   5   5   -5.50    9.30   1
  -5   6  -5   54.26   11.07   1
  -5   6  -5  149.43   13.96   1
  -5   6  -4  182.10   14.60   1
  -5   6  -4  114.17   14.99   1
  -5   6  -3  108.53   12.11   1
  -5   6  -2    7.98    7.98   1
  -5   6  -2   -9.79   12.99   1
  -5   6  -1   45.03   10.75   1
  -5   6   0    8.55   10.37   1
  -4 -11   5  226.63   21.47   1
  -4 -10  -8  115.55    9.52   1
  -4 -10  -6   44.14    5.20   1
  -4 -10   2  197.46   15.79   1
  -4 -10   3   -4.96   12.02   1
  -4 -10   4   38.98   13.91   1
  -4 -10   5   56.16   11.29   1
  -4 -10   5   32.49    6.74   1
  -4 -10   6    6.42   14.27   1
  -4 -10   7    2.97    7.60   1
  -4 -10   7    1.99   14.54   1
  -4  -9  -9    0.68    7.45   1
  -4  -9  -8   34.83    7.83   1
  -4  -9  -7  205.54   11.54   1
  -4  -9  -6   99.69    7.44   1
  -4  -9  -6  113.40    8.32   1
  -4  -9  -5   99.60    6.43   1
  -4  -9   0   37.04   13.06   1
  -4  -9   1  662.25   28.91   1
  -4  -9   2  238.63   18.28   1
  -4  -9   3   11.43    4.90   1
  -4  -9   3   56.03   14.42   1
  -4  -9   3   30.79    4.89   1
  -4  -9   4   80.92   14.63   1
  -4  -9   4   54.25    5.49   1
  -4  -9   4   72.50    7.33   1
  -4  -9   5   44.39   13.53   1
  -4  -9   5   27.77    7.18   1
  -4  -9   6   83.92    9.36   1
  -4  -9   6   91.71   12.52   1
  -4  -9   7  127.46   15.01   1
  -4  -9   7   85.46   10.38   1
  -4  -9   8  274.50   19.00   1
  -4  -9   8  291.19   16.43   1
  -4  -8 -10    5.24   10.39   1
  -4  -8  -9    0.73    8.35   1
  -4  -8  -8  235.38   14.18   1
  -4  -8  -8  249.63   14.57   1
  -4  -8  -7  609.12   22.33   1
  -4  -8  -7  703.72   24.99   1
  -4  -8  -6   79.08    8.05   1
  -4  -8  -6   76.85    8.26   1
  -4  -8  -5   28.18    6.27   1
  -4  -8  -5   40.86    6.18   1
  -4  -8  -4  848.27   25.67   1
  -4  -8  -4  819.82   24.80   1
  -4  -8  -3   19.50    3.73   1
  -4  -8  -2  127.61   14.49   1
  -4  -8  -1  261.81   17.84   1
  -4  -8   0 1050.29   37.05   1
  -4  -8   1 1171.21   32.22   1
  -4  -8   1 1327.77   43.86   1
  -4  -8   1 1236.70   33.96   1
  -4  -8   2 1086.81   37.70   1
  -4  -8   2 1041.89   30.39   1
  -4  -8   2  981.35   32.72   1
  -4  -8   3 1295.17   37.49   1
  -4  -8   3 1406.71   46.68   1
  -4  -8   3 1361.01   38.64   1
  -4  -8   3 1284.29   39.63   1
  -4  -8   4   47.77    8.07   1
  -4  -8   4   50.74    7.99   1
  -4  -8   4   60.33    7.35   1
  -4  -8   4   71.17   14.74   1
  -4  -8   5   63.27   13.28   1
  -4  -8   5   65.10    7.80   1
  -4  -8   5   60.78    9.06   1
  -4  -8   5   81.01    8.33   1
  -4  -8   6  185.86   14.82   1
  -4  -8   6  135.32    9.83   1
  -4  -8   6  187.80   13.19   1
  -4  -8   6  128.28    9.79   1
  -4  -8   7  120.73   13.06   1
  -4  -8   7  119.28   10.95   1
  -4  -8   8  343.29   21.25   1
  -4  -8   8  276.78   16.03   1
  -4  -8   9  -15.04   13.09   1
  -4  -8   9  -25.51   12.07   1
  -4  -7 -11   -4.49   12.04   1
  -4  -7 -10   89.72   12.94   1
  -4  -7  -9   49.79   11.21   1
  -4  -7  -9   69.82   11.06   1
  -4  -7  -8  697.42   25.50   1
  -4  -7  -8  781.95   28.04   1
  -4  -7  -7  844.24   29.12   1
  -4  -7  -7  840.57   29.18   1
  -4  -7  -6   86.14    9.33   1
  -4  -7  -6  106.09    8.88   1
  -4  -7  -5   -2.78    6.60   1
  -4  -7  -5   15.34    7.06   1
  -4  -7  -4   72.78    7.02   1
  -4  -7  -4   70.27    7.56   1
  -4  -7  -3  221.22   14.91   1
  -4  -7  -3  178.21    9.09   1
  -4  -7  -3  216.44    9.74   1
  -4  -7  -2  100.85    6.84   1
  -4  -7  -2  125.82    9.21   1
  -4  -7  -2   99.88   12.42   1
  -4  -7  -1   25.64    9.85   1
  -4  -7  -1   52.76    8.31   1
  -4  -7  -1   53.33    5.41   1
  -4  -7   0  378.68   13.25   1
  -4  -7   0  357.70   17.46   1
  -4  -7   0  366.15   19.19   1
  -4  -7   0  466.88   16.46   1
  -4  -7   1  949.08   31.53   1
  -4  -7   1 1047.27   36.36   1
  -4  -7   1  939.69   27.63   1
  -4  -7   1 1057.12   30.65   1
  -4  -7   2 1674.06   46.81   1
  -4  -7   2 1480.93   44.03   1
  -4  -7   2 1734.27   53.49   1
  -4  -7   2 1481.38   41.63   1
  -4  -7   3  735.38   29.40   1
  -4  -7   3  639.26   23.36   1
  -4  -7   3  634.17   21.69   1
  -4  -7   3  659.32   22.18   1
  -4  -7   4  213.81   16.16   1
  -4  -7   4  197.90   10.74   1
  -4  -7   4  208.78   11.91   1
  -4  -7   4  221.97   12.84   1
  -4  -7   5  434.15   18.79   1
  -4  -7   5  415.52   21.74   1
  -4  -7   5  377.31   16.02   1
  -4  -7   5  455.68   18.91   1
  -4  -7   6   45.15    6.77   1
  -4  -7   6   48.42   10.61   1
  -4  -7   6   53.20    9.83   1
  -4  -7   6   10.92   11.78   1
  -4  -7   7  244.88   16.33   1
  -4  -7   7  237.98   18.01   1
  -4  -7   7  214.27   11.20   1
  -4  -7   7  210.67   13.13   1
  -4  -7   8   11.46   10.20   1
  -4  -7   8    0.51   10.50   1
  -4  -7   8   51.23   10.94   1
  -4  -7   9   36.10   10.99   1
  -4  -7   9   -9.76   12.86   1
  -4  -7  10  179.73   15.64   1
  -4  -7  10  113.22   15.38   1
  -4  -6 -12  129.62   17.15   1
  -4  -6 -11  291.33   19.89   1
  -4  -6 -11  183.21   15.78   1
  -4  -6 -10  178.72   15.86   1
  -4  -6 -10  143.18   13.93   1
  -4  -6  -9   28.97   11.48   1
  -4  -6  -9   16.34   10.46   1
  -4  -6  -8  125.76   12.86   1
  -4  -6  -8   90.17   11.62   1
  -4  -6  -7 1098.65   35.97   1
  -4  -6  -7  978.68   31.99   1
  -4  -6  -6 1191.62   36.67   1
  -4  -6  -6  978.94   31.41   1
  -4  -6  -5  173.71   10.31   1
  -4  -6  -5  225.80   12.34   1
  -4  -6  -4  233.26   13.47   1
  -4  -6  -4  182.28   10.01   1
  -4  -6  -4  249.64   12.04   1
  -4  -6  -3  547.52   18.76   1
  -4  -6  -3  580.59   22.22   1
  -4  -6  -3  501.87   17.50   1
  -4  -6  -3  515.58   20.50   1
  -4  -6  -2   63.20   10.68   1
  -4  -6  -2   69.75    6.86   1
  -4  -6  -2   68.80    8.15   1
  -4  -6  -2   79.67    7.33   1
  -4  -6  -1  288.52   11.91   1
  -4  -6  -1  264.53   11.40   1
  -4  -6  -1  288.35   13.97   1
  -4  -6  -1  265.54   14.38   1
  -4  -6   0  274.27   13.95   1
  -4  -6   0  263.75   15.96   1
  -4  -6   0  252.42   10.82   1
  -4  -6   0  251.30   11.11   1
  -4  -6   1  547.56   23.01   1
  -4  -6   1  525.72   17.92   1
  -4  -6   1  544.98   21.08   1
  -4  -6   1  510.88   17.66   1
  -4  -6   2 1037.48   30.97   1
  -4  -6   2 1284.42   41.73   1
  -4  -6   2 1304.86   37.66   1
  -4  -6   2 1155.58   36.15   1
  -4  -6   3  171.00   11.55   1
  -4  -6   3  154.56   11.46   1
  -4  -6   3  174.26   11.39   1
  -4  -6   3  154.70   14.50   1
  -4  -6   4  197.55   16.12   1
  -4  -6   4  221.59   13.15   1
  -4  -6   4  193.44   13.10   1
  -4  -6   4  153.25    9.94   1
  -4  -6   5  224.84   16.62   1
  -4  -6   5  243.49   12.54   1
  -4  -6   5  247.28   14.54   1
  -4  -6   5  179.88   11.56   1
  -4  -6   6   43.41   10.84   1
  -4  -6   6   44.46   10.19   1
  -4  -6   6   28.70   11.98   1
  -4  -6   7  256.08   18.03   1
  -4  -6   7  233.81   12.02   1
  -4  -6   7  295.27   17.63   1
  -4  -6   7  266.78   17.04   1
  -4  -6   8   71.79   12.76   1
  -4  -6   8   87.12   12.94   1
  -4  -6   8   69.03    7.70   1
  -4  -6   8   51.51   10.53   1
  -4  -6   9   66.22   12.75   1
  -4  -6   9   45.53   13.28   1
  -4  -6   9   59.88   13.06   1
  -4  -6  10  229.42   18.24   1
  -4  -6  10  185.78   16.45   1
  -4  -5 -13  228.91   21.27   1
  -4  -5 -12  176.12   17.87   1
  -4  -5 -12  102.79   14.48   1
  -4  -5 -11  370.33   21.27   1
  -4  -5 -11  403.74   21.41   1
  -4  -5 -10   22.55   10.39   1
  -4  -5 -10   86.39   14.59   1
  -4  -5  -9  510.49   22.67   1
  -4  -5  -9  550.42   25.00   1
  -4  -5  -8   76.18   10.17   1
  -4  -5  -8   90.37   11.25   1
  -4  -5  -7  378.98   18.75   1
  -4  -5  -7  382.10   18.42   1
  -4  -5  -6  636.67   23.26   1
  -4  -5  -6  620.55   23.48   1
  -4  -5  -5  127.69   11.32   1
  -4  -5  -5  154.02   11.94   1
  -4  -5  -4  495.06   19.63   1
  -4  -5  -4  496.65   18.75   1
  -4  -5  -4  451.02   17.03   1
  -4  -5  -4  390.89   15.45   1
  -4  -5  -3  195.84   11.78   1
  -4  -5  -3  193.12   13.38   1
  -4  -5  -3  168.04   10.65   1
  -4  -5  -3  183.59   10.86   1
  -4  -5  -2  808.29   25.05   1
  -4  -5  -2  939.56   30.12   1
  -4  -5  -2  880.66   26.75   1
  -4  -5  -2  973.75   30.66   1
  -4  -5  -1 1222.73   37.18   1
  -4  -5  -1 1122.82   32.89   1
  -4  -5  -1 1160.21   36.20   1
  -4  -5  -1 1128.87   32.97   1
  -4  -5   0 1009.16   31.85   1
  -4  -5   0  980.27   29.48   1
  -4  -5   0 1061.69   34.01   1
  -4  -5   0  987.47   29.58   1
  -4  -5   1 1009.15   30.55   1
  -4  -5   1 1092.34   34.51   1
  -4  -5   1 1016.14   30.65   1
  -4  -5   1 1036.35   32.29   1
  -4  -5   2   24.91    8.10   1
  -4  -5   2   45.30    7.01   1
  -4  -5   2   46.68    8.51   1
  -4  -5   2   31.22    6.73   1
  -4  -5   3  150.83   11.83   1
  -4  -5   3  146.95   10.20   1
  -4  -5   3  140.19   11.40   1
  -4  -5   4   67.31   10.04   1
  -4  -5   4   52.35   10.44   1
  -4  -5   4   57.13    9.10   1
  -4  -5   5   56.43    9.20   1
  -4  -5   6  112.53   10.44   1
  -4  -5   6  102.20   12.98   1
  -4  -5   6   98.40    9.37   1
  -4  -5   7  419.35   20.17   1
  -4  -5   7  387.21   20.93   1
  -4  -5   7  424.74   17.43   1
  -4  -5   8  110.74    9.55   1
  -4  -5   8  103.01   11.43   1
  -4  -5   8   90.28   14.12   1
  -4  -5   8   36.66   10.46   1
  -4  -5   9  307.60   14.47   1
  -4  -5   9  378.60   21.88   1
  -4  -5   9  371.23   20.14   1
  -4  -5   9  365.46   21.52   1
  -4  -5  10   60.29   14.20   1
  -4  -5  10   34.15   13.17   1
  -4  -5  10   56.06   12.02   1
  -4  -5  11  119.60   14.92   1
  -4  -5  11   62.57   15.26   1
  -4  -4 -13   73.25   13.24   1
  -4  -4 -12   56.89   12.90   1
  -4  -4 -12   50.20   14.81   1
  -4  -4 -11   23.75   12.24   1
  -4  -4 -11    5.26   14.39   1
  -4  -4 -10   19.78    8.48   1
  -4  -4 -10   82.57   14.80   1
  -4  -4  -9  129.44   13.01   1
  -4  -4  -9  191.00   16.38   1
  -4  -4  -8 2224.30   65.31   1
  -4  -4  -8 2249.62   65.63   1
  -4  -4  -7  390.71   17.84   1
  -4  -4  -7  407.98   17.82   1
  -4  -4  -6  781.65   26.34   1
  -4  -4  -6  775.53   26.80   1
  -4  -4  -5  243.00   13.43   1
  -4  -4  -5  240.86   14.00   1
  -4  -4  -5  276.75   15.00   1
  -4  -4  -5  221.16    9.54   1
  -4  -4  -4   -7.11    8.93   1
  -4  -4  -4   12.03    5.84   1
  -4  -4  -4   17.78    8.62   1
  -4  -4  -4    1.72    8.76   1
  -4  -4  -3  111.84   10.17   1
  -4  -4  -3  107.45   11.01   1
  -4  -4  -3  141.90    9.56   1
  -4  -4  -3  127.65   10.64   1
  -4  -4  -2 1178.08   36.47   1
  -4  -4  -2 1080.33   32.92   1
  -4  -4  -2 1127.36   33.62   1
  -4  -4  -2 1258.20   37.01   1
  -4  -4  -1 2731.43   73.27   1
  -4  -4  -1 2370.53   64.36   1
  -4  -4  -1 2952.07   80.61   1
  -4  -4   0  158.22   11.09   1
  -4  -4   0  181.68   11.61   1
  -4  -4   0  156.05   12.27   1
  -4  -4   1  464.73   19.02   1
  -4  -4   1  488.69   18.60   1
  -4  -4   1  454.18   18.35   1
  -4  -4   2  920.99   29.22   1
  -4  -4   2 1010.63   31.85   1
  -4  -4   2  858.98   28.18   1
  -4  -4   3   94.11    8.95   1
  -4  -4   3  104.43   11.67   1
  -4  -4   3  121.32   11.70   1
  -4  -4   4  432.83   19.60   1
  -4  -4   4  470.40   19.59   1
  -4  -4   4  504.87   21.18   1
  -4  -4   5  256.84   14.48   1
  -4  -4   5  263.78   16.61   1
  -4  -4   5  343.58   17.85   1
  -4  -4   6  328.09   18.89   1
  -4  -4   6  329.24   16.05   1
  -4  -4   6  287.38   15.31   1
  -4  -4   7  169.82   11.02   1
  -4  -4   7  192.89   16.17   1
  -4  -4   7  169.00   15.15   1
  -4  -4   8  228.14   15.78   1
  -4  -4   8  322.85   19.87   1
  -4  -4   8  232.46   12.92   1
  -4  -4   9   -9.34   12.66   1
  -4  -4   9   42.87   14.09   1
  -4  -4  10   22.53   13.18   1
  -4  -4  11   91.79   13.07   1
  -4  -3 -13  156.24   19.59   1
  -4  -3 -12    8.51   14.55   1
  -4  -3 -12    1.95   11.75   1
  -4  -3 -11   47.92   11.96   1
  -4  -3 -10   93.56   14.96   1
  -4  -3 -10   80.37   10.44   1
  -4  -3  -9   69.33   12.20   1
  -4  -3  -9  119.24   14.91   1
  -4  -3  -8  111.75   11.87   1
  -4  -3  -8  126.80   13.10   1
  -4  -3  -7  575.38   22.12   1
  -4  -3  -7  530.29   21.70   1
  -4  -3  -6 2174.84   60.78   1
  -4  -3  -6 2055.84   59.08   1
  -4  -3  -6 1874.00   53.79   1
  -4  -3  -5 1096.84   33.86   1
  -4  -3  -5 1071.23   34.10   1
  -4  -3  -5 1057.23   28.68   1
  -4  -3  -5  955.44   30.97   1
  -4  -3  -4  117.01   11.27   1
  -4  -3  -4  105.42   11.93   1
  -4  -3  -4  115.23   10.97   1
  -4  -3  -4  130.46    7.33   1
  -4  -3  -3  363.03   16.81   1
  -4  -3  -3  287.80   13.25   1
  -4  -3  -3  304.03   13.62   1
  -4  -3  -2 1710.15   48.91   1
  -4  -3  -2 1789.13   49.98   1
  -4  -3  -2 1411.02   40.63   1
  -4  -3  -1 7085.51  182.24   1
  -4  -3  -1 5885.25  152.11   1
  -4  -3  -1 6855.15  175.77   1
  -4  -3   0 9926.89  255.69   1
  -4  -3   0 8412.25  214.92   1
  -4  -3   0 7963.65  209.12   1
  -4  -3   1  588.86   21.87   1
  -4  -3   1  657.75   23.14   1
  -4  -3   1  703.40   24.44   1
  -4  -3   2 1678.34   48.48   1
  -4  -3   2 1773.65   50.63   1
  -4  -3   2 1659.60   48.15   1
  -4  -3   3   63.46    8.46   1
  -4  -3   3   52.91    8.75   1
  -4  -3   3   46.13    8.72   1
  -4  -3   4  207.19   14.43   1
  -4  -3   4  231.83   15.89   1
  -4  -3   4  216.44   15.04   1
  -4  -3   5  140.72   13.32   1
  -4  -3   5  140.43   14.26   1
  -4  -3   5  142.36   13.66   1
  -4  -3   6  206.85   16.73   1
  -4  -3   6  160.65   13.01   1
  -4  -3   6  249.33   17.11   1
  -4  -3   7   84.20   10.69   1
  -4  -3   7  119.20   14.46   1
  -4  -3   7   93.42   12.08   1
  -4  -3   8  478.00   23.72   1
  -4  -3   8  363.37   19.15   1
  -4  -3   8  367.95   17.79   1
  -4  -3   9    3.93    9.01   1
  -4  -3   9   23.18   13.16   1
  -4  -3   9   72.91   15.29   1
  -4  -3  10   -4.21   12.25   1
  -4  -3  11   45.73   14.81   1
  -4  -2 -13   78.09   17.94   1
  -4  -2 -12   23.01   16.31   1
  -4  -2 -12    2.01    8.18   1
  -4  -2 -11   16.47    8.15   1
  -4  -2 -10   56.40   15.08   1
  -4  -2 -10   75.74   12.58   1
  -4  -2  -9  191.62   13.89   1
  -4  -2  -9  204.94   17.52   1
  -4  -2  -8  213.99   14.37   1
  -4  -2  -8  252.57   17.85   1
  -4  -2  -7  147.09   13.62   1
  -4  -2  -7  171.89   15.77   1
  -4  -2  -7  161.58   10.96   1
  -4  -2  -6  233.84   15.94   1
  -4  -2  -6  290.51   16.05   1
  -4  -2  -6  277.17   13.68   1
  -4  -2  -5  266.01   16.01   1
  -4  -2  -5  222.20   13.74   1
  -4  -2  -5  215.27   11.76   1
  -4  -2  -4  823.45   27.59   1
  -4  -2  -4  779.23   26.84   1
  -4  -2  -4  844.62   27.38   1
  -4  -2  -3  810.57   26.82   1
  -4  -2  -3  602.48   22.61   1
  -4  -2  -3  662.96   23.72   1
  -4  -2  -2 2233.87   61.58   1
  -4  -2  -2 2118.14   58.99   1
  -4  -2  -2 1977.68   55.22   1
  -4  -2  -1  212.58   13.72   1
  -4  -2  -1  212.29   11.96   1
  -4  -2  -1  286.57   14.25   1
  -4  -2   0 6405.44  168.31   1
  -4  -2   0 7322.12  188.71   1
  -4  -2   0 6822.37  177.01   1
  -4  -2   1 6357.11  164.50   1
  -4  -2   1 5922.42  154.15   1
  -4  -2   1 6274.48  163.61   1
  -4  -2   2  566.91   21.94   1
  -4  -2   2  523.87   21.55   1
  -4  -2   2  584.85   22.80   1
  -4  -2   3  254.58   16.65   1
  -4  -2   3  234.36   15.34   1
  -4  -2   3  296.64   16.22   1
  -4  -2   4 1043.35   34.96   1
  -4  -2   4  933.08   32.45   1
  -4  -2   4  914.49   31.58   1
  -4  -2   5  117.60   14.60   1
  -4  -2   5   34.63    8.85   1
  -4  -2   5   72.45   13.31   1
  -4  -2   6   63.91   10.95   1
  -4  -2   6   93.48   13.96   1
  -4  -2   6   51.27   12.93   1
  -4  -2   7 1125.53   38.38   1
  -4  -2   7  967.62   34.96   1
  -4  -2   7  993.40   33.70   1
  -4  -2   8  505.61   24.84   1
  -4  -2   8  404.21   19.43   1
  -4  -2   8  524.54   25.31   1
  -4  -2   9  815.69   33.88   1
  -4  -2   9  606.83   27.23   1
  -4  -2   9  557.04   23.72   1
  -4  -2  10   70.31   11.11   1
  -4  -2  10  124.15   13.67   1
  -4  -2  11   11.33   11.84   1
  -4  -1 -13  -31.83   15.66   1
  -4  -1 -12   35.07   11.91   1
  -4  -1 -11   67.17   13.83   1
  -4  -1 -11   35.00   11.53   1
  -4  -1 -10  233.64   19.02   1
  -4  -1 -10  248.59   16.14   1
  -4  -1  -9  521.98   22.91   1
  -4  -1  -9  569.78   26.33   1
  -4  -1  -8  248.05   14.53   1
  -4  -1  -8  342.86   20.05   1
  -4  -1  -7   79.21   11.42   1
  -4  -1  -7   79.75   14.32   1
  -4  -1  -7   42.84    7.48   1
  -4  -1  -6  419.61   16.42   1
  -4  -1  -6  295.62   15.50   1
  -4  -1  -6  376.66   18.28   1
  -4  -1  -5 2099.01   57.85   1
  -4  -1  -5 1904.13   55.08   1
  -4  -1  -5 1647.63   48.79   1
  -4  -1  -4 1046.28   31.76   1
  -4  -1  -4  931.96   31.19   1
  -4  -1  -4  956.58   31.60   1
  -4  -1  -3 1116.18   33.48   1
  -4  -1  -3 1136.29   35.78   1
  -4  -1  -3  967.53   30.53   1
  -4  -1  -2 1745.35   49.37   1
  -4  -1  -2 1837.74   51.51   1
  -4  -1  -2 2187.69   60.00   1
  -4  -1  -1 1344.72   40.39   1
  -4  -1  -1 1421.10   43.08   1
  -4  -1  -1 1298.85   38.98   1
  -4  -1   0 2256.46   63.82   1
  -4  -1   0 1797.79   50.95   1
  -4  -1   0 2129.43   60.07   1
  -4  -1   1  417.33   18.44   1
  -4  -1   1  435.63   19.23   1
  -4  -1   1  404.84   18.54   1
  -4  -1   2  834.91   28.99   1
  -4  -1   2  758.79   25.94   1
  -4  -1   2  769.31   27.23   1
  -4  -1   3 1960.88   56.79   1
  -4  -1   3 1943.90   55.77   1
  -4  -1   3 2006.39   57.44   1
  -4  -1   4 1210.61   39.75   1
  -4  -1   4 1111.83   35.51   1
  -4  -1   4 1334.99   42.47   1
  -4  -1   5 1237.48   39.50   1
  -4  -1   5 1284.70   41.83   1
  -4  -1   5 1358.07   43.59   1
  -4  -1   6  693.41   28.13   1
  -4  -1   6  836.43   31.90   1
  -4  -1   6  888.85   32.89   1
  -4  -1   7 1492.88   47.47   1
  -4  -1   7 1826.93   56.61   1
  -4  -1   7 1706.29   54.71   1
  -4  -1   8  224.77   15.66   1
  -4  -1   8  237.92   17.37   1
  -4  -1   8  257.50   18.69   1
  -4  -1   9  201.33   17.68   1
  -4  -1   9  202.90   14.31   1
  -4  -1   9  192.31   17.84   1
  -4  -1  10  413.48   24.54   1
  -4  -1  10  298.18   19.42   1
  -4  -1  11   57.27   15.06   1
  -4   0 -13  162.60   19.49   1
  -4   0 -11  179.20   18.55   1
  -4   0 -11  164.20   15.44   1
  -4   0 -10  219.94   16.37   1
  -4   0 -10  252.27   15.62   1
  -4   0  -9   97.77   15.27   1
  -4   0  -9   73.16    9.78   1
  -4   0  -8 1094.22   31.83   1
  -4   0  -8 1109.58   36.73   1
  -4   0  -8 1157.59   38.88   1
  -4   0  -7  474.71   17.03   1
  -4   0  -7  389.76   11.87   1
  -4   0  -7  523.01   22.46   1
  -4   0  -7  452.27   21.74   1
  -4   0  -6  295.60   17.92   1
  -4   0  -6  251.29   12.07   1
  -4   0  -6  234.06   15.33   1
  -4   0  -5  338.61   17.70   1
  -4   0  -5  379.82   15.62   1
  -4   0  -5  315.78   16.38   1
  -4   0  -4  237.80   13.60   1
  -4   0  -4  220.02   12.18   1
  -4   0  -4  204.55   12.61   1
  -4   0  -3  462.30   19.81   1
  -4   0  -3  464.20   19.43   1
  -4   0  -3  376.68   15.94   1
  -4   0  -2  293.56   14.07   1
  -4   0  -2  293.56   14.07   1
  -4   0  -2  396.60   19.16   1
  -4   0  -1 2485.87   68.90   1
  -4   0  -1 2563.92   71.06   1
  -4   0  -1 2279.64   63.11   1
  -4   0   0 1717.19   49.80   1
  -4   0   0 1582.18   46.21   1
  -4   0   0 1715.18   50.67   1
  -4   0   1  270.33   18.14   1
  -4   0   1  230.53   14.90   1
  -4   0   1  308.59   16.54   1
  -4   0   2 2057.86   59.07   1
  -4   0   2 1956.55   55.83   1
  -4   0   2 2154.64   62.43   1
  -4   0   3  974.40   33.86   1
  -4   0   3  919.06   30.37   1
  -4   0   3  973.92   33.14   1
  -4   0   4  609.65   25.24   1
  -4   0   4  513.33   24.14   1
  -4   0   4  670.00   25.94   1
  -4   0   5  559.02   25.70   1
  -4   0   5  686.10   27.31   1
  -4   0   5  554.43   24.55   1
  -4   0   6 1213.41   41.22   1
  -4   0   6  980.11   34.69   1
  -4   0   6 1342.55   44.09   1
  -4   0   7  319.57   19.37   1
  -4   0   7  252.30   18.85   1
  -4   0   7  331.92   18.28   1
  -4   0   8   98.34   15.74   1
  -4   0   8   69.78   11.07   1
  -4   0   9  -32.57   13.76   1
  -4   0   9   -8.72   13.40   1
  -4   0  10  152.28   17.13   1
  -4   0  11   24.07   13.91   1
  -4   1 -13   18.61   11.97   1
  -4   1 -12   92.47   13.53   1
  -4   1 -11   72.84   12.34   1
  -4   1 -10   42.38   11.75   1
  -4   1 -10   22.33   14.41   1
  -4   1  -9 2099.06   64.32   1
  -4   1  -9 1832.80   56.66   1
  -4   1  -8  979.15   28.23   1
  -4   1  -8 1272.03   42.90   1
  -4   1  -8 1111.31   31.41   1
  -4   1  -8 1142.27   38.62   1
  -4   1  -7  176.29   12.51   1
  -4   1  -7  197.37    9.85   1
  -4   1  -7  173.67   15.85   1
  -4   1  -7  192.62    9.18   1
  -4   1  -6   -4.51   10.51   1
  -4   1  -6   38.22   12.64   1
  -4   1  -5  293.19   13.72   1
  -4   1  -5  245.13   16.00   1
  -4   1  -5  180.15   11.83   1
  -4   1  -4  994.07   32.21   1
  -4   1  -4 1248.25   37.53   1
  -4   1  -4 1201.51   37.49   1
  -4   1  -3   92.24   11.93   1
  -4   1  -3  154.92   15.22   1
  -4   1  -3  105.57   11.52   1
  -4   1  -2  460.59   18.50   1
  -4   1  -2  480.05   19.75   1
  -4   1  -2  460.53   19.77   1
  -4   1  -1 1652.17   48.03   1
  -4   1  -1 1756.52   51.27   1
  -4   1  -1 1797.61   51.80   1
  -4   1   0  642.96   23.91   1
  -4   1   0  634.36   22.70   1
  -4   1   0  628.29   23.60   1
  -4   1   1  770.39   28.97   1
  -4   1   1  704.40   24.45   1
  -4   1   1  783.51   28.03   1
  -4   1   2  131.08   13.30   1
  -4   1   2  126.70   14.69   1
  -4   1   2   98.33   10.33   1
  -4   1   3  560.39   22.77   1
  -4   1   3  543.75   25.77   1
  -4   1   3  650.61   25.04   1
  -4   1   4  201.35   15.36   1
  -4   1   4  117.39   13.73   1
  -4   1   4  191.48   15.25   1
  -4   1   5  263.66   15.30   1
  -4   1   5  362.39   19.08   1
  -4   1   5  304.30   22.14   1
  -4   1   6   74.54   13.51   1
  -4   1   6   67.10   16.49   1
  -4   1   6  113.81   14.33   1
  -4   1   7   50.15   13.07   1
  -4   1   7   68.01   11.09   1
  -4   1   7   63.06   11.97   1
  -4   1   8   14.62   11.28   1
  -4   1   8    5.24   14.12   1
  -4   1   9   52.47   13.68   1
  -4   1  10  112.17   16.19   1
  -4   2 -12  133.29   14.85   1
  -4   2 -11  243.16   17.54   1
  -4   2 -10  402.26   22.54   1
  -4   2 -10  307.99   18.66   1
  -4   2  -9 1051.65   37.06   1
  -4   2  -9 1071.18   31.50   1
  -4   2  -9 1096.98   39.19   1
  -4   2  -8  416.52   22.09   1
  -4   2  -8  337.82   14.00   1
  -4   2  -8  298.51   10.74   1
  -4   2  -8  346.00   18.27   1
  -4   2  -7  543.28   19.62   1
  -4   2  -7  619.75   25.95   1
  -4   2  -7  564.33   18.57   1
  -4   2  -7  474.50   20.08   1
  -4   2  -6  497.37   17.87   1
  -4   2  -6  564.47   20.00   1
  -4   2  -6  568.90   23.42   1
  -4   2  -6  569.10   24.38   1
  -4   2  -5 2110.41   61.66   1
  -4   2  -5 1836.94   53.23   1
  -4   2  -5 2061.02   57.31   1
  -4   2  -4 1107.55   34.68   1
  -4   2  -4  963.89   32.34   1
  -4   2  -4 1014.43   33.81   1
  -4   2  -3  421.86   18.92   1
  -4   2  -3  447.24   20.35   1
  -4   2  -3  338.45   15.84   1
  -4   2  -2  435.94   17.56   1
  -4   2  -2  544.91   21.97   1
  -4   2  -2  567.90   23.41   1
  -4   2  -1   36.46   10.40   1
  -4   2  -1   76.30   11.04   1
  -4   2   0 1420.13   43.02   1
  -4   2   0 1226.04   40.05   1
  -4   2   0 1331.66   40.93   1
  -4   2   1  767.34   27.74   1
  -4   2   1  562.65   25.72   1
  -4   2   1  649.24   23.99   1
  -4   2   2  271.79   16.18   1
  -4   2   2  242.31   13.72   1
  -4   2   3  929.23   32.37   1
  -4   2   3 1081.91   35.59   1
  -4   2   4  592.80   24.88   1
  -4   2   4  588.65   24.31   1
  -4   2   5  167.41   15.30   1
  -4   2   5  161.08   14.00   1
  -4   2   6   65.13   12.95   1
  -4   2   6   71.97   10.89   1
  -4   2   7  221.79   17.62   1
  -4   2   7  150.07   15.73   1
  -4   2   8  104.96   14.80   1
  -4   2   9  110.84   12.69   1
  -4   2  10   91.01   14.58   1
  -4   3 -12    4.63   14.87   1
  -4   3 -11   52.28   14.23   1
  -4   3 -10  136.18   13.35   1
  -4   3  -9   66.73   12.28   1
  -4   3  -9   51.93    8.81   1
  -4   3  -9   68.45   14.10   1
  -4   3  -8   43.38    9.51   1
  -4   3  -8   56.79    4.38   1
  -4   3  -8   47.54    9.53   1
  -4   3  -8   63.95    8.98   1
  -4   3  -7  327.26   17.41   1
  -4   3  -7  323.90   15.51   1
  -4   3  -7  291.11   11.62   1
  -4   3  -7  259.54   14.53   1
  -4   3  -6   44.39    8.68   1
  -4   3  -6   12.80    9.03   1
  -4   3  -6   -3.86    9.01   1
  -4   3  -6  -21.79   10.29   1
  -4   3  -5  207.32   14.14   1
  -4   3  -5  177.98   13.63   1
  -4   3  -5  153.80   14.16   1
  -4   3  -4  348.22   17.95   1
  -4   3  -4  376.81   18.28   1
  -4   3  -4  376.69   17.88   1
  -4   3  -3  477.11   20.56   1
  -4   3  -3  521.32   21.04   1
  -4   3  -3  485.47   22.09   1
  -4   3  -2  464.32   21.61   1
  -4   3  -2  399.94   16.82   1
  -4   3  -2  463.16   19.83   1
  -4   3  -1   61.69   16.39   1
  -4   3  -1   87.11   10.84   1
  -4   3  -1  114.60   12.22   1
  -4   3   0  131.80   15.67   1
  -4   3   0  148.30   10.98   1
  -4   3   0  142.75   10.53   1
  -4   3   1   30.23    8.15   1
  -4   3   1   35.52   10.27   1
  -4   3   2  809.10   29.06   1
  -4   3   2  786.19   28.09   1
  -4   3   3  733.51   27.68   1
  -4   3   3  726.65   27.54   1
  -4   3   4  319.10   18.61   1
  -4   3   4  295.79   15.86   1
  -4   3   5  118.77   11.80   1
  -4   3   5  115.19   13.98   1
  -4   3   6  552.66   24.99   1
  -4   3   6  482.41   22.46   1
  -4   3   7   52.12   10.28   1
  -4   3   8  421.69   23.07   1
  -4   3   9  223.53   18.91   1
  -4   4 -12   41.66   15.05   1
  -4   4 -11   94.92   15.66   1
  -4   4 -10    0.95   12.15   1
  -4   4  -9  255.21   14.73   1
  -4   4  -9  253.99   17.90   1
  -4   4  -8  150.71   12.55   1
  -4   4  -8  136.89   14.78   1
  -4   4  -8  136.97   13.60   1
  -4   4  -7  111.49   12.48   1
  -4   4  -7  102.39    7.30   1
  -4   4  -7  101.63   11.72   1
  -4   4  -7  109.71   10.92   1
  -4   4  -6  491.63   18.66   1
  -4   4  -6  566.44   22.90   1
  -4   4  -6  630.61   24.65   1
  -4   4  -6  564.00   23.80   1
  -4   4  -5  307.03   17.20   1
  -4   4  -5  315.68   16.37   1
  -4   4  -5  319.21   16.11   1
  -4   4  -4  343.63   17.08   1
  -4   4  -4  353.89   18.09   1
  -4   4  -4  330.20   18.58   1
  -4   4  -3  655.72   24.11   1
  -4   4  -3  611.19   25.28   1
  -4   4  -3  758.05   27.02   1
  -4   4  -2   50.98   10.88   1
  -4   4  -2   93.20   11.60   1
  -4   4  -1  356.73   17.40   1
  -4   4  -1  238.72   18.60   1
  -4   4  -1  336.61   16.90   1
  -4   4   0  870.41   29.55   1
  -4   4   0 1130.44   35.69   1
  -4   4   1 1088.91   35.69   1
  -4   4   1  963.03   31.71   1
  -4   4   2  471.94   20.89   1
  -4   4   2  434.68   20.05   1
  -4   4   3  636.16   24.76   1
  -4   4   3  636.16   24.26   1
  -4   4   4  973.11   33.77   1
  -4   4   4  914.81   33.33   1
  -4   4   5  269.74   17.77   1
  -4   4   5  255.15   15.38   1
  -4   4   6   26.34    9.77   1
  -4   4   7   55.94   11.10   1
  -4   4   8    7.89    8.96   1
  -4   5 -10   40.77   13.33   1
  -4   5  -9   -8.10    8.96   1
  -4   5  -8   42.30   11.60   1
  -4   5  -8   49.55   12.00   1
  -4   5  -7   65.85    8.13   1
  -4   5  -7   31.25    7.73   1
  -4   5  -7   41.01   10.14   1
  -4   5  -7   26.14    9.53   1
  -4   5  -6  108.43   12.11   1
  -4   5  -6   81.68    9.96   1
  -4   5  -6  113.58   12.38   1
  -4   5  -6   99.82   10.81   1
  -4   5  -5   78.83   11.57   1
  -4   5  -5  104.98   11.70   1
  -4   5  -5  121.52   13.92   1
  -4   5  -5  141.93   12.18   1
  -4   5  -4  260.77   17.16   1
  -4   5  -4  256.59   15.40   1
  -4   5  -4  206.24   12.94   1
  -4   5  -3   27.03   10.00   1
  -4   5  -3    8.57   12.21   1
  -4   5  -2  118.74   11.57   1
  -4   5  -2  117.42    9.77   1
  -4   5  -2  132.35   16.15   1
  -4   5  -1   47.35    8.82   1
  -4   5  -1   51.28   10.04   1
  -4   5   0  388.07   18.15   1
  -4   5   0  372.97   17.41   1
  -4   5   1  391.89   17.06   1
  -4   5   1  428.95   19.50   1
  -4   5   2  269.15   16.10   1
  -4   5   2  290.16   16.04   1
  -4   5   3  442.59   20.24   1
  -4   5   3  415.92   20.02   1
  -4   5   4  121.41   13.26   1
  -4   5   4   55.55    9.56   1
  -4   5   6   77.08   13.55   1
  -4   5   7  -11.01   11.18   1
  -4   6  -8  136.56   13.83   1
  -4   6  -8  114.34   13.50   1
  -4   6  -7   68.19   10.76   1
  -4   6  -7   69.09   11.67   1
  -4   6  -6  -12.02    8.41   1
  -4   6  -6   -3.66   12.78   1
  -4   6  -6    7.81    9.40   1
  -4   6  -5  214.97   14.69   1
  -4   6  -5  203.38   16.58   1
  -4   6  -5  177.97   13.09   1
  -4   6  -5  185.76   13.66   1
  -4   6  -4   67.38   13.99   1
  -4   6  -4   63.03   12.57   1
  -4   6  -4   93.48   11.04   1
  -4   6  -4   91.29   10.72   1
  -4   6  -3  564.83   21.90   1
  -4   6  -3  505.85   21.65   1
  -4   6  -3  697.29   25.92   1
  -4   6  -2  218.00   17.18   1
  -4   6  -2  261.97   13.62   1
  -4   6  -2  302.37   15.33   1
  -4   6  -1   61.83    8.66   1
  -4   6  -1   66.96    8.52   1
  -4   6   0   74.02   10.17   1
  -4   6   0   85.68   10.39   1
  -4   6   1  943.57   32.00   1
  -4   6   1  912.67   30.88   1
  -4   6   2  270.47   15.81   1
  -4   6   2  265.89   15.36   1
  -4   6   3   59.03   11.08   1
  -4   7  -5  123.16   12.23   1
  -4   7  -4  126.29   13.07   1
  -4   7  -4  162.31   11.99   1
  -4   7  -3  267.86   14.75   1
  -4   7  -3  156.61   15.31   1
  -4   7  -2   35.76    8.99   1
  -4   7  -1   -9.03    8.19   1
  -4   7   0  273.34   14.91   1
  -4   7   1  408.66   18.64   1
  -3 -10  -8  140.29    9.99   1
  -3 -10  -7    6.96    4.92   1
  -3 -10   6   61.09    6.89   1
  -3 -10   6   41.78   15.72   1
  -3 -10   7    1.91    6.66   1
  -3 -10   7  -22.64   15.03   1
  -3  -9  -9  172.12   12.95   1
  -3  -9  -8  208.89   12.51   1
  -3  -9  -7   90.23    8.40   1
  -3  -9  -6  177.87    9.89   1
  -3  -9  -6  110.01    7.58   1
  -3  -9  -5    7.94    3.90   1
  -3  -9  -5    7.75    3.74   1
  -3  -9   2  377.76   21.83   1
  -3  -9   3   20.20   13.16   1
  -3  -9   4   83.09    6.03   1
  -3  -9   4  156.59   14.06   1
  -3  -9   4  101.14    6.45   1
  -3  -9   5   77.83    6.73   1
  -3  -9   5   62.98    6.68   1
  -3  -9   5   82.04   14.92   1
  -3  -9   7  285.29   19.38   1
  -3  -9   7  249.19   13.62   1
  -3  -9   8  -12.98    8.89   1
  -3  -9   8  -19.01   11.50   1
  -3  -8 -10   18.82    8.62   1
  -3  -8  -9  304.60   16.48   1
  -3  -8  -8  479.69   19.82   1
  -3  -8  -7  214.57   12.34   1
  -3  -8  -7  197.07   11.58   1
  -3  -8  -6  113.92    8.34   1
  -3  -8  -6   98.61    7.80   1
  -3  -8  -5   44.52    5.88   1
  -3  -8  -5   37.16    5.15   1
  -3  -8  -4  119.62    7.01   1
  -3  -8  -4  104.49    5.95   1
  -3  -8   0   50.10   10.50   1
  -3  -8   1 1293.13   43.27   1
  -3  -8   2  597.44   25.01   1
  -3  -8   3 1088.58   30.40   1
  -3  -8   3 1302.99   43.46   1
  -3  -8   4  511.83   24.52   1
  -3  -8   4  372.53   13.59   1
  -3  -8   4  466.15   16.44   1
  -3  -8   5  198.77   10.51   1
  -3  -8   5  221.92   17.36   1
  -3  -8   5  236.69   12.03   1
  -3  -8   6  300.88   19.88   1
  -3  -8   6  272.27   13.28   1
  -3  -8   6  283.78   14.19   1
  -3  -8   7 1134.99   36.59   1
  -3  -8   7 1331.67   45.56   1
  -3  -8   7 1352.86   42.07   1
  -3  -8   8  137.03   12.93   1
  -3  -8   8  127.21   15.43   1
  -3  -8   9   60.86   10.19   1
  -3  -8   9  107.02   14.98   1
  -3  -7 -11    0.08   11.01   1
  -3  -7  -9  115.86   12.32   1
  -3  -7  -9  153.05   12.92   1
  -3  -7  -8  838.61   29.67   1
  -3  -7  -8  828.07   28.87   1
  -3  -7  -7  646.44   23.51   1
  -3  -7  -7  679.83   24.06   1
  -3  -7  -6  699.23   23.86   1
  -3  -7  -6  597.18   21.13   1
  -3  -7  -5   48.24    6.01   1
  -3  -7  -5   60.46    7.01   1
  -3  -7  -4  127.07    7.04   1
  -3  -7  -4  155.02    8.23   1
  -3  -7  -3  448.00   14.08   1
  -3  -7  -1  141.35   11.68   1
  -3  -7   0  182.41   12.73   1
  -3  -7   1  575.96   24.55   1
  -3  -7   2 2127.24   62.92   1
  -3  -7   2 1767.62   47.16   1
  -3  -7   3 1473.81   40.99   1
  -3  -7   3 1448.49   42.08   1
  -3  -7   3 1680.28   52.65   1
  -3  -7   3 1503.72   41.95   1
  -3  -7   4  395.59   19.17   1
  -3  -7   4  369.88   15.09   1
  -3  -7   4  360.23   14.13   1
  -3  -7   4  378.70   15.21   1
  -3  -7   5 1097.17   33.87   1
  -3  -7   5 1029.61   32.27   1
  -3  -7   5 1155.61   40.32   1
  -3  -7   5  996.25   30.52   1
  -3  -7   6  670.11   27.61   1
  -3  -7   6  549.20   18.86   1
  -3  -7   6  646.40   23.51   1
  -3  -7   6  628.81   23.64   1
  -3  -7   7   -9.56    9.12   1
  -3  -7   7   -5.51    8.37   1
  -3  -7   7   29.75    8.44   1
  -3  -7   8  150.30   12.56   1
  -3  -7   8  118.88   14.48   1
  -3  -7   8  112.53   10.66   1
  -3  -7   9  190.89   16.38   1
  -3  -7   9  151.01   14.58   1
  -3  -7  10   -0.52    8.43   1
  -3  -7  10    9.67   12.20   1
  -3  -6 -12  208.78   18.56   1
  -3  -6 -11  375.20   21.77   1
  -3  -6 -11  299.11   18.44   1
  -3  -6 -10  420.01   20.61   1
  -3  -6 -10  362.73   18.74   1
  -3  -6  -9  117.29   11.75   1
  -3  -6  -9   99.68   12.84   1
  -3  -6  -8  746.74   28.01   1
  -3  -6  -8  767.21   27.80   1
  -3  -6  -7  859.50   28.82   1
  -3  -6  -7  773.60   27.41   1
  -3  -6  -6  120.38    9.50   1
  -3  -6  -6  121.84   10.18   1
  -3  -6  -5  149.30    9.35   1
  -3  -6  -5  191.81   11.10   1
  -3  -6  -4  132.02    8.29   1
  -3  -6  -4  126.98    8.16   1
  -3  -6  -3  538.30   17.24   1
  -3  -6  -3  534.78   17.14   1
  -3  -6  -2 1019.79   33.29   1
  -3  -6  -2  890.28   24.54   1
  -3  -6  -1  563.11   22.36   1
  -3  -6  -1  502.45   14.82   1
  -3  -6   0  197.16    7.88   1
  -3  -6   0  199.87   11.92   1
  -3  -6   0  220.56   14.59   1
  -3  -6   1  799.08   26.10   1
  -3  -6   1  861.33   30.03   1
  -3  -6   1  710.68   20.82   1
  -3  -6   2  291.27   15.07   1
  -3  -6   2  269.60   13.18   1
  -3  -6   2  256.72   10.62   1
  -3  -6   2  251.07   10.79   1
  -3  -6   3   91.55    8.24   1
  -3  -6   3   87.28    7.33   1
  -3  -6   3  133.95   11.15   1
  -3  -6   3   80.74    7.76   1
  -3  -6   4  442.99   17.30   1
  -3  -6   4  445.21   16.99   1
  -3  -6   4  441.67   21.53   1
  -3  -6   4  429.04   15.81   1
  -3  -6   5  275.04   14.02   1
  -3  -6   5  251.80   11.49   1
  -3  -6   5  297.52   17.69   1
  -3  -6   5  228.96   13.35   1
  -3  -6   6  115.88   11.66   1
  -3  -6   6  113.12   13.71   1
  -3  -6   6  111.05    7.42   1
  -3  -6   6  114.02   10.52   1
  -3  -6   7  143.92    8.22   1
  -3  -6   7  173.49   13.75   1
  -3  -6   7  203.97   16.10   1
  -3  -6   7  164.69   12.90   1
  -3  -6   8  552.89   23.62   1
  -3  -6   8  434.92   20.54   1
  -3  -6   8  472.63   21.86   1
  -3  -6   8  400.66   14.09   1
  -3  -6   9   39.03   11.67   1
  -3  -6   9   46.47    8.90   1
  -3  -6   9   15.55   11.82   1
  -3  -6  10    4.59   11.41   1
  -3  -6  10    2.30   10.86   1
  -3  -6  10   19.95    8.43   1
  -3  -6  11   65.10   13.28   1
  -3  -6  11   44.78   10.76   1
  -3  -5 -12  165.80   17.83   1
  -3  -5 -12  165.20   16.02   1
  -3  -5 -11  273.38   17.96   1
  -3  -5 -11  228.63   16.09   1
  -3  -5 -10  648.20   26.63   1
  -3  -5 -10  737.38   30.01   1
  -3  -5  -9  632.48   25.77   1
  -3  -5  -9  582.96   23.78   1
  -3  -5  -8  555.20   23.23   1
  -3  -5  -8  495.62   20.11   1
  -3  -5  -7  355.63   16.27   1
  -3  -5  -7  413.10   18.81   1
  -3  -5  -6   32.36    8.80   1
  -3  -5  -6   51.39    9.06   1
  -3  -5  -5  406.60   15.36   1
  -3  -5  -5  416.32   16.80   1
  -3  -5  -4   42.13    7.03   1
  -3  -5  -4   45.32    7.42   1
  -3  -5  -3 2107.00   57.97   1
  -3  -5  -3 1950.06   52.19   1
  -3  -5  -3 1900.24   51.57   1
  -3  -5  -2  987.97   27.71   1
  -3  -5  -2 1095.58   34.53   1
  -3  -5  -2  852.73   24.56   1
  -3  -5  -2 1085.69   33.03   1
  -3  -5  -1 1114.27   34.15   1
  -3  -5  -1 1000.83   27.88   1
  -3  -5  -1  953.44   26.60   1
  -3  -5  -1 1104.15   33.98   1
  -3  -5   0  351.79   15.05   1
  -3  -5   0  325.25   13.75   1
  -3  -5   0  285.06   10.82   1
  -3  -5   0  273.85   10.28   1
  -3  -5   1  445.23   14.79   1
  -3  -5   1  523.57   19.28   1
  -3  -5   1  535.27   19.96   1
  -3  -5   1  468.64   15.19   1
  -3  -5   2  349.32   14.63   1
  -3  -5   2  300.63   12.50   1
  -3  -5   2  359.49   17.13   1
  -3  -5   2  348.72   13.48   1
  -3  -5   3  299.60   13.20   1
  -3  -5   3  276.66   13.00   1
  -3  -5   3  330.87   17.17   1
  -3  -5   3  290.04   12.99   1
  -3  -5   4   49.66    9.04   1
  -3  -5   4   53.61    8.40   1
  -3  -5   4   62.08    7.12   1
  -3  -5   4   63.15    8.62   1
  -3  -5   5  126.85   11.52   1
  -3  -5   5  152.46   11.67   1
  -3  -5   5  131.12   13.38   1
  -3  -5   5  100.45    8.05   1
  -3  -5   6  189.00   13.80   1
  -3  -5   6  259.44   16.55   1
  -3  -5   6  217.03   13.93   1
  -3  -5   6  176.06    9.60   1
  -3  -5   7   11.77    7.66   1
  -3  -5   7   31.15    9.99   1
  -3  -5   7   -9.32   10.55   1
  -3  -5   7   23.64    5.68   1
  -3  -5   8  -15.76   10.61   1
  -3  -5   8    8.20    4.96   1
  -3  -5   8   13.01   11.09   1
  -3  -5   8    8.38   10.88   1
  -3  -5   9    9.86    4.99   1
  -3  -5   9   31.97   11.36   1
  -3  -5   9    8.08    7.65   1
  -3  -5   9   -3.10   10.06   1
  -3  -5  10   67.45   13.70   1
  -3  -5  10   74.69   12.14   1
  -3  -5  11  270.40   20.48   1
  -3  -5  11  301.04   19.15   1
  -3  -4 -13  141.64   17.91   1
  -3  -4 -12    7.19   14.05   1
  -3  -4 -12   19.55   10.31   1
  -3  -4 -11  348.74   18.40   1
  -3  -4 -11  454.87   23.57   1
  -3  -4 -10   49.57    9.49   1
  -3  -4 -10   80.03   13.85   1
  -3  -4  -9  375.25   18.30   1
  -3  -4  -9  454.90   22.32   1
  -3  -4  -8  440.54   19.80   1
  -3  -4  -8  432.55   21.33   1
  -3  -4  -7   48.90   11.24   1
  -3  -4  -7   17.67    9.44   1
  -3  -4  -6 1275.49   38.67   1
  -3  -4  -6 1258.91   37.75   1
  -3  -4  -5  304.82   14.35   1
  -3  -4  -5  333.93   15.40   1
  -3  -4  -4  197.85   10.43   1
  -3  -4  -4  195.01   11.48   1
  -3  -4  -3  690.28   22.11   1
  -3  -4  -3  697.56   21.71   1
  -3  -4  -3  606.58   19.73   1
  -3  -4  -3  697.09   24.36   1
  -3  -4  -2 3846.72  100.74   1
  -3  -4  -2 3334.51   86.76   1
  -3  -4  -2 3613.40   96.44   1
  -3  -4  -2 3324.92   86.62   1
  -3  -4  -1 3914.52  102.91   1
  -3  -4  -1 3441.41   89.30   1
  -3  -4  -1 2826.45   74.53   1
  -3  -4  -1 3716.47   97.80   1
  -3  -4   0  585.97   18.43   1
  -3  -4   0  608.90   20.29   1
  -3  -4   0  564.19   18.08   1
  -3  -4   0  637.82   22.30   1
  -3  -4   1   60.91    7.66   1
  -3  -4   1   47.20    7.57   1
  -3  -4   1   66.14    8.32   1
  -3  -4   1   94.82   10.56   1
  -3  -4   2 1092.76   31.79   1
  -3  -4   2 1430.80   40.19   1
  -3  -4   2 1379.27   39.48   1
  -3  -4   3   -6.68    8.08   1
  -3  -4   3  -18.17    7.35   1
  -3  -4   3   11.50    5.92   1
  -3  -4   4  553.78   18.89   1
  -3  -4   4  506.98   18.96   1
  -3  -4   4  590.60   21.46   1
  -3  -4   5  773.54   25.13   1
  -3  -4   5  788.70   27.60   1
  -3  -4   5  764.97   26.11   1
  -3  -4   6  429.15   19.57   1
  -3  -4   6  277.88   14.72   1
  -3  -4   6  330.29   13.88   1
  -3  -4   7  695.73   27.55   1
  -3  -4   7  653.57   22.12   1
  -3  -4   7  820.37   29.97   1
  -3  -4   8    6.17   10.44   1
  -3  -4   8   28.29    8.66   1
  -3  -4   9  308.01   18.33   1
  -3  -4   9  271.78   16.58   1
  -3  -4   9  299.36   17.04   1
  -3  -4   9  220.89   11.37   1
  -3  -4  10   27.06   12.54   1
  -3  -4  10   21.32   11.68   1
  -3  -4  11   38.10   13.26   1
  -3  -4  11   64.72   14.87   1
  -3  -3 -13  -22.74   15.41   1
  -3  -3 -12   55.29   11.21   1
  -3  -3 -12   93.95   16.36   1
  -3  -3 -11   47.95   14.34   1
  -3  -3 -11   46.08    9.15   1
  -3  -3 -10  168.59   12.80   1
  -3  -3 -10  205.19   17.58   1
  -3  -3  -9    9.33    9.02   1
  -3  -3  -9   21.87   12.70   1
  -3  -3  -8  617.20   25.46   1
  -3  -3  -8  600.32   24.10   1
  -3  -3  -7  373.69   18.63   1
  -3  -3  -7  309.55   15.88   1
  -3  -3  -6  472.92   18.32   1
  -3  -3  -6  525.23   21.15   1
  -3  -3  -5 2518.66   68.44   1
  -3  -3  -5 2636.62   72.07   1
  -3  -3  -5 2837.52   76.88   1
  -3  -3  -4  542.48   16.34   1
  -3  -3  -4  663.38   22.72   1
  -3  -3  -4  590.73   20.45   1
  -3  -3  -4  578.91   20.74   1
  -3  -3  -3 2225.09   58.64   1
  -3  -3  -3 2107.94   57.02   1
  -3  -3  -3 2277.06   62.19   1
  -3  -3  -3 2000.61   54.66   1
  -3  -3  -2 1440.51   40.29   1
  -3  -3  -2 1649.55   44.81   1
  -3  -3  -2 1443.77   40.34   1
  -3  -3  -2 1584.63   44.69   1
  -3  -3  -1 1285.89   35.91   1
  -3  -3  -1 1727.20   47.49   1
  -3  -3  -1 1253.06   34.74   1
  -3  -3   0 6689.69  170.38   1
  -3  -3   0 7036.74  179.95   1
  -3  -3   0 6316.94  162.36   1
  -3  -3   1 8824.20  227.71   1
  -3  -3   1 9081.15  231.21   1
  -3  -3   1 7818.93  201.92   1
  -3  -3   2 5013.52  130.65   1
  -3  -3   2 5207.67  134.49   1
  -3  -3   2 4794.56  124.86   1
  -3  -3   3  671.86   21.84   1
  -3  -3   3  687.11   23.65   1
  -3  -3   3  721.77   24.77   1
  -3  -3   4  610.63   21.81   1
  -3  -3   4  618.91   20.97   1
  -3  -3   4  606.77   22.23   1
  -3  -3   5  173.00   12.41   1
  -3  -3   5  119.96   10.11   1
  -3  -3   5  138.07   10.38   1
  -3  -3   6  449.42   18.33   1
  -3  -3   6  416.31   18.43   1
  -3  -3   6  583.46   23.77   1
  -3  -3   7  371.66   19.77   1
  -3  -3   7  309.89   14.54   1
  -3  -3   7  404.82   20.62   1
  -3  -3   8   13.86    8.34   1
  -3  -3   8   -4.59   11.03   1
  -3  -3   8    9.04    8.34   1
  -3  -3   9  120.64    9.73   1
  -3  -3   9  114.09   12.03   1
  -3  -3   9  171.31   15.79   1
  -3  -3  10   20.34   13.50   1
  -3  -3  10   19.64   10.24   1
  -3  -3  11  148.90   16.91   1
  -3  -3  12   99.93   16.05   1
  -3  -3  12   56.30   12.64   1
  -3  -2 -13   60.72   15.96   1
  -3  -2 -12    1.55   10.67   1
  -3  -2 -12   64.29   12.25   1
  -3  -2 -11  243.97   16.97   1
  -3  -2 -11  234.60   19.41   1
  -3  -2 -10  329.96   20.46   1
  -3  -2 -10  282.27   17.57   1
  -3  -2  -9  112.13   14.26   1
  -3  -2  -9   42.11   11.08   1
  -3  -2  -8  539.79   21.45   1
  -3  -2  -8  562.26   22.85   1
  -3  -2  -7  248.58   13.28   1
  -3  -2  -7  286.03   17.30   1
  -3  -2  -6 1337.74   41.07   1
  -3  -2  -6 1399.05   42.00   1
  -3  -2  -5  773.98   25.65   1
  -3  -2  -5  928.15   28.71   1
  -3  -2  -5  901.09   29.48   1
  -3  -2  -4  476.56   18.37   1
  -3  -2  -4  423.49   15.68   1
  -3  -2  -4  443.75   13.09   1
  -3  -2  -4  408.78   15.80   1
  -3  -2  -3 1959.79   54.13   1
  -3  -2  -3 1801.06   50.16   1
  -3  -2  -3 1578.67   43.77   1
  -3  -2  -2   73.43    9.62   1
  -3  -2  -2   39.55    6.68   1
  -3  -2  -2   36.10    8.54   1
  -3  -2  -1 1572.05   44.51   1
  -3  -2  -1 1205.95   34.08   1
  -3  -2  -1 1155.04   32.67   1
  -3  -2   015752.19  402.58   1
  -3  -2   013726.70  349.62   1
  -3  -2   013836.23  362.81   1
  -3  -2   1   62.60    9.67   1
  -3  -2   1   94.97   11.53   1
  -3  -2   1   85.65    9.83   1
  -3  -2   2 1578.67   45.38   1
  -3  -2   2 1537.70   44.05   1
  -3  -2   2 1506.12   43.54   1
  -3  -2   3 3945.91  104.50   1
  -3  -2   3 3631.86   96.62   1
  -3  -2   3 3759.51   99.66   1
  -3  -2   4    8.98    9.50   1
  -3  -2   4   40.89   10.14   1
  -3  -2   4    3.33    9.33   1
  -3  -2   5  140.08   12.84   1
  -3  -2   5  128.44   12.73   1
  -3  -2   5  160.74   13.48   1
  -3  -2   6  186.90   14.27   1
  -3  -2   6  158.35   12.41   1
  -3  -2   6  176.80   14.68   1
  -3  -2   7  364.18   19.55   1
  -3  -2   7  334.50   16.97   1
  -3  -2   7  398.94   20.47   1
  -3  -2   8  433.42   22.18   1
  -3  -2   8  406.95   21.50   1
  -3  -2   8  324.26   15.60   1
  -3  -2   9  122.35   11.57   1
  -3  -2   9  215.91   17.14   1
  -3  -2   9  181.11   16.24   1
  -3  -2  10 1110.13   40.84   1
  -3  -2  10 1117.20   41.65   1
  -3  -2  10  827.36   28.89   1
  -3  -2  11  125.42   16.65   1
  -3  -2  11   84.54    9.60   1
  -3  -2  12   30.59   13.54   1
  -3  -1 -14   95.40   18.63   1
  -3  -1 -13   90.68   16.64   1
  -3  -1 -12  101.82   13.79   1
  -3  -1 -11  229.43   19.20   1
  -3  -1 -11  193.75   15.40   1
  -3  -1 -10  166.03   17.09   1
  -3  -1 -10  192.92   13.40   1
  -3  -1  -9  157.84   13.88   1
  -3  -1  -9  116.34   12.35   1
  -3  -1  -8  184.59   15.81   1
  -3  -1  -8  139.95   11.40   1
  -3  -1  -7  304.12   15.74   1
  -3  -1  -7  275.44   13.98   1
  -3  -1  -6  722.80   25.87   1
  -3  -1  -6  652.96   21.01   1
  -3  -1  -6  665.25   25.34   1
  -3  -1  -5 2477.49   67.84   1
  -3  -1  -5 2903.46   76.69   1
  -3  -1  -5 2457.58   67.56   1
  -3  -1  -4  830.66   27.14   1
  -3  -1  -4  880.53   26.76   1
  -3  -1  -4  887.02   28.64   1
  -3  -1  -3   82.25    9.09   1
  -3  -1  -3   54.34   10.34   1
  -3  -1  -3   38.69    6.85   1
  -3  -1  -2  667.96   21.24   1
  -3  -1  -2  591.20   19.48   1
  -3  -1  -2  653.13   22.01   1
  -3  -1  -1  903.64   27.69   1
  -3  -1  -1  861.99   26.46   1
  -3  -1  -1  895.64   27.00   1
  -3  -1   0  467.46   16.46   1
  -3  -1   0  575.03   20.19   1
  -3  -1   0  590.23   20.44   1
  -3  -1   1  416.20   16.75   1
  -3  -1   1  446.88   19.50   1
  -3  -1   1  379.46   16.39   1
  -3  -1   2 1294.35   37.54   1
  -3  -1   2 1154.60   34.72   1
  -3  -1   2 1505.35   43.53   1
  -3  -1   3 1664.03   48.23   1
  -3  -1   3 1703.09   48.88   1
  -3  -1   3 1750.22   50.31   1
  -3  -1   4  934.03   30.09   1
  -3  -1   4  970.71   31.23   1
  -3  -1   4  868.01   28.94   1
  -3  -1   5  408.54   19.12   1
  -3  -1   5  446.90   19.93   1
  -3  -1   5  439.30   20.18   1
  -3  -1   6   88.64   11.96   1
  -3  -1   6  104.74   13.14   1
  -3  -1   6  143.77   13.47   1
  -3  -1   7  109.50   13.49   1
  -3  -1   7  188.47   15.44   1
  -3  -1   7  131.52   14.05   1
  -3  -1   8  876.60   32.73   1
  -3  -1   8 1220.41   42.13   1
  -3  -1   8  912.64   32.20   1
  -3  -1   9  881.41   31.02   1
  -3  -1   9  968.96   35.69   1
  -3  -1   9 1225.07   42.95   1
  -3  -1  10  131.47   13.12   1
  -3  -1  10  159.37   14.47   1
  -3  -1  11  235.25   19.72   1
  -3  -1  11  127.24   12.90   1
  -3  -1  12  -11.44   14.33   1
  -3   0 -13  123.69   17.65   1
  -3   0 -12  147.78   18.09   1
  -3   0 -11  -16.84   14.44   1
  -3   0 -11   16.02   10.79   1
  -3   0 -10  114.27   15.89   1
  -3   0 -10   82.48   11.68   1
  -3   0  -9  223.46   17.41   1
  -3   0  -9  166.93   14.01   1
  -3   0  -8  596.67   25.48   1
  -3   0  -8  507.60   20.79   1
  -3   0  -7  946.21   32.07   1
  -3   0  -7  913.24   30.91   1
  -3   0  -6  464.83   18.58   1
  -3   0  -6  437.59   12.58   1
  -3   0  -6  567.65   22.93   1
  -3   0  -6  551.96   17.43   1
  -3   0  -5 6632.92  173.00   1
  -3   0  -5 6235.57  169.34   1
  -3   0  -5 6946.30  180.38   1
  -3   0  -4   55.73    7.78   1
  -3   0  -4   77.71   10.60   1
  -3   0  -4   62.47   10.93   1
  -3   0  -3 1447.64   41.18   1
  -3   0  -3 1384.34   40.24   1
  -3   0  -3 1331.93   39.48   1
  -3   0  -2 1439.68   41.04   1
  -3   0  -2 1428.37   40.88   1
  -3   0  -2 1780.23   49.90   1
  -3   0  -1  834.09   26.06   1
  -3   0  -1  705.74   22.35   1
  -3   0  -1  803.06   25.54   1
  -3   0   0  245.31   11.29   1
  -3   0   0  230.80   15.84   1
  -3   0   0  245.61   13.50   1
  -3   0   1 4034.06  105.77   1
  -3   0   1 4113.65  107.92   1
  -3   0   1 3973.54  104.80   1
  -3   0   2 2000.51   55.56   1
  -3   0   2 2161.87   60.67   1
  -3   0   2 2154.82   59.52   1
  -3   0   3 5220.43  137.55   1
  -3   0   3 5092.76  133.34   1
  -3   0   3 5935.77  154.40   1
  -3   0   4  133.33   10.65   1
  -3   0   4  105.00   14.01   1
  -3   0   4  177.72   13.36   1
  -3   0   5  257.95   17.47   1
  -3   0   5  273.07   16.57   1
  -3   0   5  304.42   16.80   1
  -3   0   6   46.54   11.77   1
  -3   0   6   16.31   13.01   1
  -3   0   6   59.98   11.96   1
  -3   0   7  649.64   27.18   1
  -3   0   7  834.99   30.17   1
  -3   0   7  874.30   32.66   1
  -3   0   8  471.40   22.69   1
  -3   0   8  533.16   25.06   1
  -3   0   8  487.76   22.19   1
  -3   0   9  281.91   18.21   1
  -3   0   9  386.22   22.14   1
  -3   0   9  364.44   19.97   1
  -3   0  10  572.72   26.47   1
  -3   0  10  507.39   24.42   1
  -3   0  11   68.86   13.66   1
  -3   0  11   50.58   12.29   1
  -3   1 -13  117.31   17.63   1
  -3   1 -12  -20.39   10.72   1
  -3   1 -11   24.18   10.58   1
  -3   1 -11   90.44   13.00   1
  -3   1 -10   52.16   11.03   1
  -3   1 -10   38.28    8.58   1
  -3   1  -9  293.91   19.27   1
  -3   1  -9  245.06   16.02   1
  -3   1  -8 1235.94   40.90   1
  -3   1  -8 1162.63   38.30   1
  -3   1  -7 4601.22  135.99   1
  -3   1  -7 5192.02  138.70   1
  -3   1  -7 5182.15  137.11   1
  -3   1  -7 4259.92  117.77   1
  -3   1  -6  277.39   10.35   1
  -3   1  -6  299.90   15.62   1
  -3   1  -6  272.10   10.58   1
  -3   1  -6  320.08   17.57   1
  -3   1  -5 2873.43   78.42   1
  -3   1  -5 2610.77   71.67   1
  -3   1  -5 2789.20   73.02   1
  -3   1  -4 2827.86   76.70   1
  -3   1  -4 2875.73   75.22   1
  -3   1  -4 2633.58   71.97   1
  -3   1  -3  313.91   14.56   1
  -3   1  -3  308.93   15.14   1
  -3   1  -3  298.82   15.24   1
  -3   1  -2  368.47   15.01   1
  -3   1  -2  276.65   12.33   1
  -3   1  -2  398.74   17.20   1
  -3   1  -1  702.36   23.92   1
  -3   1  -1  704.68   23.39   1
  -3   1  -1  666.92   22.76   1
  -3   1   0  982.49   30.76   1
  -3   1   0  889.93   28.08   1
  -3   1   0  939.28   30.75   1
  -3   1   1  109.38   13.86   1
  -3   1   1   76.62    8.59   1
  -3   1   1  116.13   10.79   1
  -3   1   2  978.06   30.07   1
  -3   1   2 1069.60   33.41   1
  -3   1   3  472.25   19.60   1
  -3   1   3  521.90   20.60   1
  -3   1   4 1072.09   34.78   1
  -3   1   4 1071.65   34.78   1
  -3   1   5  302.59   17.09   1
  -3   1   5  289.20   16.03   1
  -3   1   6  148.31   14.17   1
  -3   1   6  143.17   14.40   1
  -3   1   7   80.33   12.95   1
  -3   1   7  106.52   10.98   1
  -3   1   8  150.97   15.31   1
  -3   1   8  123.71   13.19   1
  -3   1   9  370.85   20.14   1
  -3   1  10   78.36   14.57   1
  -3   1  10   85.82   11.74   1
  -3   2 -12   -0.62   11.65   1
  -3   2 -11   39.08    4.52   1
  -3   2 -11   17.50   10.10   1
  -3   2 -10   13.43   10.08   1
  -3   2 -10   39.04    4.90   1
  -3   2 -10   30.86   10.27   1
  -3   2  -9  741.90   22.47   1
  -3   2  -9  884.55   32.22   1
  -3   2  -9  934.68   34.98   1
  -3   2  -8 1140.28   37.92   1
  -3   2  -8 1049.75   30.61   1
  -3   2  -8 1246.50   41.08   1
  -3   2  -7  961.05   28.02   1
  -3   2  -7 1024.80   27.59   1
  -3   2  -7 1177.72   38.53   1
  -3   2  -7 1271.08   40.74   1
  -3   2  -7 1211.62   34.89   1
  -3   2  -6  195.15   10.64   1
  -3   2  -6  148.69    7.33   1
  -3   2  -6  168.64   13.01   1
  -3   2  -6  155.21   11.49   1
  -3   2  -5  561.51   21.84   1
  -3   2  -5  522.03   18.32   1
  -3   2  -5  556.10   21.73   1
  -3   2  -5  575.79   18.75   1
  -3   2  -4  279.37   12.39   1
  -3   2  -4  248.86   12.32   1
  -3   2  -4  254.64   12.79   1
  -3   2  -3  842.55   26.77   1
  -3   2  -3  798.27   26.60   1
  -3   2  -3  836.48   27.23   1
  -3   2  -2 1175.80   35.07   1
  -3   2  -2 1008.39   30.53   1
  -3   2  -2 1056.55   31.90   1
  -3   2  -1  673.73   22.35   1
  -3   2  -1  734.04   24.46   1
  -3   2  -1  714.35   23.02   1
  -3   2   0 2997.49   80.05   1
  -3   2   0 2747.16   74.53   1
  -3   2   1 1904.33   53.32   1
  -3   2   1 1763.32   50.46   1
  -3   2   2  617.54   22.90   1
  -3   2   2  696.79   24.33   1
  -3   2   3  266.33   13.73   1
  -3   2   3  310.31   14.47   1
  -3   2   4 1289.19   40.30   1
  -3   2   4 1354.04   42.05   1
  -3   2   5   98.10   12.71   1
  -3   2   5   75.58   10.64   1
  -3   2   6  427.91   20.75   1
  -3   2   6  398.22   20.41   1
  -3   2   7   18.70   11.71   1
  -3   2   8  122.60   14.69   1
  -3   2   8  175.48   15.70   1
  -3   2   9  342.74   21.21   1
  -3   2  10  115.44   15.35   1
  -3   2  11  -28.71   13.57   1
  -3   3 -13  150.99   18.77   1
  -3   3 -12   -3.85    9.90   1
  -3   3 -11   -1.22    5.04   1
  -3   3 -11  -24.58   10.97   1
  -3   3 -10   69.52   12.38   1
  -3   3 -10   84.30   11.44   1
  -3   3 -10   63.64    6.90   1
  -3   3  -9  141.96   15.07   1
  -3   3  -9  120.57   11.23   1
  -3   3  -9   90.30    7.64   1
  -3   3  -8  154.22   10.21   1
  -3   3  -8  184.18   15.52   1
  -3   3  -8  163.10    9.75   1
  -3   3  -8  173.23   13.99   1
  -3   3  -7 1112.39   36.10   1
  -3   3  -7 1401.53   44.29   1
  -3   3  -7 1204.91   36.25   1
  -3   3  -7 1370.59   40.81   1
  -3   3  -6 1700.85   48.84   1
  -3   3  -6 1515.75   43.70   1
  -3   3  -6 1579.70   46.99   1
  -3   3  -6 1638.29   43.80   1
  -3   3  -6 1874.04   55.54   1
  -3   3  -5 1019.38   32.00   1
  -3   3  -5 1009.55   33.11   1
  -3   3  -5  820.17   26.97   1
  -3   3  -5  997.39   29.74   1
  -3   3  -4  662.32   24.23   1
  -3   3  -4  735.47   24.46   1
  -3   3  -4  657.91   23.63   1
  -3   3  -3  843.65   27.93   1
  -3   3  -3  804.90   25.60   1
  -3   3  -3  767.30   25.52   1
  -3   3  -2  291.71   16.79   1
  -3   3  -2  382.49   16.06   1
  -3   3  -2  348.48   15.70   1
  -3   3  -1  418.56   17.21   1
  -3   3  -1  389.97   16.22   1
  -3   3   0 1477.45   42.34   1
  -3   3   0 1468.01   42.21   1
  -3   3   1  147.09    9.96   1
  -3   3   1  189.40   12.13   1
  -3   3   2   53.78    8.96   1
  -3   3   2   79.82   10.74   1
  -3   3   3   98.22    9.14   1
  -3   3   3   63.59   11.66   1
  -3   3   4   99.29   11.99   1
  -3   3   4   91.95   11.72   1
  -3   3   5  233.26   15.32   1
  -3   3   5  228.45   15.76   1
  -3   3   6  265.45   16.99   1
  -3   3   6  218.43   14.83   1
  -3   3   7  252.36   17.23   1
  -3   3   7  247.99   17.06   1
  -3   3   8   90.93   13.78   1
  -3   3   9  235.15   16.33   1
  -3   3  10  407.04   23.14   1
  -3   4 -12  217.00   19.55   1
  -3   4 -11  105.71    9.09   1
  -3   4 -11  164.44   16.51   1
  -3   4 -10   48.32    7.13   1
  -3   4  -9  136.29    9.86   1
  -3   4  -9  124.96   12.78   1
  -3   4  -9  140.63   11.65   1
  -3   4  -9  164.88   15.21   1
  -3   4  -8   26.88    7.81   1
  -3   4  -8   56.35   10.98   1
  -3   4  -8   15.36    9.19   1
  -3   4  -7  220.23   13.11   1
  -3   4  -7  254.88   14.72   1
  -3   4  -7  265.83   16.35   1
  -3   4  -7  223.51   14.98   1
  -3   4  -6 1814.03   52.93   1
  -3   4  -6 1523.49   45.44   1
  -3   4  -6 1692.00   50.27   1
  -3   4  -6 1428.14   39.38   1
  -3   4  -6 1682.44   50.16   1
  -3   4  -5  131.99   10.82   1
  -3   4  -5  105.50   11.73   1
  -3   4  -5  108.61   10.44   1
  -3   4  -5   97.44   11.67   1
  -3   4  -4  286.81   14.59   1
  -3   4  -4  220.96   12.52   1
  -3   4  -4  275.24   14.96   1
  -3   4  -3   48.15   11.69   1
  -3   4  -3   75.39    9.22   1
  -3   4  -3   86.78    9.52   1
  -3   4  -2  419.07   16.40   1
  -3   4  -2  524.53   19.72   1
  -3   4  -1 1221.55   36.40   1
  -3   4  -1 1326.62   39.39   1
  -3   4   0 3468.49   93.18   1
  -3   4   0 3466.99   92.00   1
  -3   4   1  903.26   29.50   1
  -3   4   1  789.48   25.89   1
  -3   4   2 1113.67   35.43   1
  -3   4   2 1141.42   35.88   1
  -3   4   3 1163.26   36.92   1
  -3   4   3 1188.08   37.98   1
  -3   4   4  257.62   15.44   1
  -3   4   4  290.88   16.07   1
  -3   4   5  441.24   19.37   1
  -3   4   5  461.57   20.69   1
  -3   4   6    9.35   10.79   1
  -3   4   6    8.30    7.57   1
  -3   4   7   24.84   11.40   1
  -3   4   8  378.89   21.48   1
  -3   4   9  199.72   15.33   1
  -3   4  10  199.78   18.47   1
  -3   5 -11  132.43   11.10   1
  -3   5 -11  126.22   16.05   1
  -3   5 -10  390.51   21.85   1
  -3   5 -10  349.33   16.92   1
  -3   5  -9  251.49   14.67   1
  -3   5  -9  243.93   16.63   1
  -3   5  -9  325.53   17.72   1
  -3   5  -8  455.73   20.97   1
  -3   5  -8  397.21   19.60   1
  -3   5  -8  426.19   20.27   1
  -3   5  -8  346.26   16.83   1
  -3   5  -7  360.82   18.29   1
  -3   5  -7  374.76   18.66   1
  -3   5  -7  346.92   17.54   1
  -3   5  -7  412.68   19.95   1
  -3   5  -6   77.95    9.91   1
  -3   5  -6   56.84   10.43   1
  -3   5  -6   51.06   10.90   1
  -3   5  -6   71.85    7.98   1
  -3   5  -6   60.58    9.04   1
  -3   5  -5  190.43   13.55   1
  -3   5  -5  165.13   11.33   1
  -3   5  -5  144.89   11.34   1
  -3   5  -5  135.15   10.95   1
  -3   5  -4  259.99   12.60   1
  -3   5  -4  288.08   14.97   1
  -3   5  -4  294.04   15.81   1
  -3   5  -4  277.93   16.04   1
  -3   5  -3  302.59   14.63   1
  -3   5  -3  245.14   12.23   1
  -3   5  -2  255.21   13.12   1
  -3   5  -2  228.08   12.40   1
  -3   5  -1  135.20   10.25   1
  -3   5  -1  107.65    9.98   1
  -3   5   0 2253.29   62.75   1
  -3   5   0 2454.38   67.49   1
  -3   5   1 3843.33  103.10   1
  -3   5   1 3771.25  100.86   1
  -3   5   2 1739.27   50.96   1
  -3   5   2 1746.21   51.09   1
  -3   5   3  588.03   22.36   1
  -3   5   3  590.01   22.87   1
  -3   5   4  498.75   20.16   1
  -3   5   4  552.86   22.61   1
  -3   5   5   18.18    9.75   1
  -3   5   5   -2.48   10.44   1
  -3   5   6   48.14   10.73   1
  -3   5   6   52.81   10.20   1
  -3   5   7   87.51   12.94   1
  -3   5   8  138.43   15.11   1
  -3   5   9   11.31    9.11   1
  -3   6 -10  213.07   14.98   1
  -3   6  -9   21.82   11.24   1
  -3   6  -9   43.85   11.98   1
  -3   6  -9   35.57   10.68   1
  -3   6  -8 1019.42   35.90   1
  -3   6  -8  980.24   34.60   1
  -3   6  -8 1073.44   37.43   1
  -3   6  -7  333.26   18.70   1
  -3   6  -7  349.83   17.61   1
  -3   6  -7  346.75   17.94   1
  -3   6  -7  361.06   20.19   1
  -3   6  -6  107.14    9.33   1
  -3   6  -6  116.07   14.04   1
  -3   6  -6  106.24   10.74   1
  -3   6  -6  142.64   11.26   1
  -3   6  -5  246.32   13.83   1
  -3   6  -5  236.35   15.10   1
  -3   6  -5  211.87   12.26   1
  -3   6  -5  163.56   12.05   1
  -3   6  -4  996.50   31.61   1
  -3   6  -4  768.51   27.79   1
  -3   6  -4 1085.92   38.31   1
  -3   6  -4 1030.39   32.81   1
  -3   6  -3   65.32    8.58   1
  -3   6  -3   48.66   13.56   1
  -3   6  -3   83.67    9.35   1
  -3   6  -2  334.45   14.65   1
  -3   6  -2  331.65   14.59   1
  -3   6  -1 1253.56   37.59   1
  -3   6  -1 1085.33   33.00   1
  -3   6   0  554.38   20.75   1
  -3   6   0  607.87   21.74   1
  -3   6   1  264.87   13.69   1
  -3   6   1  260.92   12.95   1
  -3   6   2  104.57   10.45   1
  -3   6   2   69.38    8.85   1
  -3   6   3  555.94   22.20   1
  -3   6   3  503.64   19.80   1
  -3   6   4  117.49   11.08   1
  -3   6   4  125.12   11.00   1
  -3   6   5   18.05   10.47   1
  -3   6   6  109.26   12.99   1
  -3   7  -9  124.89   14.39   1
  -3   7  -8  557.63   25.15   1
  -3   7  -7  162.88   13.30   1
  -3   7  -6   30.12    8.70   1
  -3   7  -6   13.37    8.42   1
  -3   7  -5  148.58   11.23   1
  -3   7  -5   70.72   10.11   1
  -3   7  -5  108.98   10.05   1
  -3   7  -4   47.31   11.59   1
  -3   7  -4   81.43    8.68   1
  -3   7  -4   50.23    7.67   1
  -3   7  -3  605.62   21.69   1
  -3   7  -3  648.96   22.47   1
  -3   7  -2  252.07   12.40   1
  -3   7  -2  314.11   13.85   1
  -3   7  -1  393.00   15.89   1
  -3   7  -1  407.10   16.17   1
  -3   7   0   92.54    8.48   1
  -3   7   0   78.57    8.35   1
  -3   7   1  222.18   11.95   1
  -3   7   1  266.20   13.40   1
  -3   7   2  346.04   15.67   1
  -3   7   2  299.19   14.55   1
  -3   7   3  110.96   10.57   1
  -3   7   3  155.01   11.97   1
  -3   8  -6  286.23   15.25   1
  -3   8  -5   81.44    9.40   1
  -3   8  -4  101.94   13.36   1
  -3   8  -4  263.31   13.00   1
  -3   8  -3  144.99    9.41   1
  -3   8  -2  117.31    8.68   1
  -3   8  -1   27.79    6.45   1
  -3   8   0   68.91    7.66   1
  -3   8   1  239.22   12.10   1
  -3   8   2  170.71   11.01   1
  -3   8   3  184.66   12.01   1
  -2 -10  -7   76.93    7.39   1
  -2 -10   6   49.49    5.50   1
  -2 -10   7   -0.95    5.60   1
  -2  -9  -9   44.96    9.03   1
  -2  -9  -8   58.52    8.75   1
  -2  -9  -7  141.79    9.79   1
  -2  -9  -6  118.32    8.07   1
  -2  -9   5   55.59    5.68   1
  -2  -9   6   66.13    6.85   1
  -2  -9   7   61.26    8.01   1
  -2  -9   8  157.78   11.60   1
  -2  -8 -10   17.74    9.99   1
  -2  -8  -9   88.77   11.38   1
  -2  -8  -8  101.58   10.54   1
  -2  -8  -7  475.42   18.84   1
  -2  -8  -7  467.22   18.22   1
  -2  -8  -6  301.37   13.23   1
  -2  -8  -6  333.59   13.93   1
  -2  -8  -5  176.92    9.33   1
  -2  -8  -5  125.95    7.65   1
  -2  -8  -4    2.20    3.24   1
  -2  -8   3  166.90   13.48   1
  -2  -8   4   52.49    5.52   1
  -2  -8   4   70.53   12.64   1
  -2  -8   5  275.69   19.00   1
  -2  -8   5  269.29   11.52   1
  -2  -8   5  269.06   11.84   1
  -2  -8   6  307.19   17.97   1
  -2  -8   6  277.74   12.72   1
  -2  -8   6  316.43   14.28   1
  -2  -8   7  218.40   13.06   1
  -2  -8   7  131.32   10.14   1
  -2  -8   7  192.33   17.02   1
  -2  -8   8  104.34   11.09   1
  -2  -8   8  109.18   14.72   1
  -2  -8   9  232.88   15.67   1
  -2  -8   9  265.34   19.66   1
  -2  -8  10   12.44    9.14   1
  -2  -8  10   12.75   10.99   1
  -2  -7 -11  158.93   14.68   1
  -2  -7 -10   59.64   11.17   1
  -2  -7  -9   38.81    9.03   1
  -2  -7  -9   77.53   10.27   1
  -2  -7  -8  687.32   25.84   1
  -2  -7  -8  682.67   25.74   1
  -2  -7  -7  106.27    9.76   1
  -2  -7  -7  119.99    9.68   1
  -2  -7  -6  296.51   13.51   1
  -2  -7  -6  296.41   13.47   1
  -2  -7  -5   26.77    5.60   1
  -2  -7  -5   22.96    5.58   1
  -2  -7  -4  245.96    9.76   1
  -2  -7   1 1029.57   34.75   1
  -2  -7   2  385.96   20.10   1
  -2  -7   3   90.05   13.33   1
  -2  -7   3   57.98    5.03   1
  -2  -7   4  125.53    7.42   1
  -2  -7   4  170.70   14.95   1
  -2  -7   4  136.86    8.21   1
  -2  -7   5  513.60   23.67   1
  -2  -7   5  420.41   16.45   1
  -2  -7   5  351.51   14.32   1
  -2  -7   6   37.49    7.50   1
  -2  -7   6   12.52    8.54   1
  -2  -7   6   23.64    6.56   1
  -2  -7   7 1634.23   52.07   1
  -2  -7   7 1453.61   44.50   1
  -2  -7   7 1588.25   48.06   1
  -2  -7   8  942.24   35.23   1
  -2  -7   8  793.72   28.89   1
  -2  -7   8  723.66   26.52   1
  -2  -7   9  155.94   12.31   1
  -2  -7   9  218.74   15.17   1
  -2  -7  10   43.88   11.72   1
  -2  -6 -11  115.94   14.91   1
  -2  -6 -10  113.86   13.50   1
  -2  -6 -10  107.64   11.06   1
  -2  -6  -9  508.19   22.64   1
  -2  -6  -9  508.11   21.78   1
  -2  -6  -8  334.31   16.16   1
  -2  -6  -8  386.99   17.41   1
  -2  -6  -7  498.81   20.19   1
  -2  -6  -7  431.90   18.39   1
  -2  -6  -6  172.57   10.84   1
  -2  -6  -6  187.67   11.27   1
  -2  -6  -5  254.31   11.84   1
  -2  -6  -5  203.94   10.36   1
  -2  -6  -4   79.98    6.12   1
  -2  -6  -4   86.16    6.70   1
  -2  -6  -3  429.08   13.33   1
  -2  -6   0   76.07   10.32   1
  -2  -6   1 1132.51   35.77   1
  -2  -6   2  484.28   14.55   1
  -2  -6   2  581.34   23.21   1
  -2  -6   3  240.68   10.26   1
  -2  -6   3  245.89   13.84   1
  -2  -6   3  187.83    8.27   1
  -2  -6   4  200.01   13.06   1
  -2  -6   4  169.59    8.92   1
  -2  -6   4  180.04    9.96   1
  -2  -6   5   -3.38   10.49   1
  -2  -6   5   -5.66    7.35   1
  -2  -6   5   -9.23    4.83   1
  -2  -6   6   53.31    9.24   1
  -2  -6   6   63.10   11.82   1
  -2  -6   6   49.56    7.65   1
  -2  -6   7   21.12    7.85   1
  -2  -6   7   33.26    8.23   1
  -2  -6   7   12.14   10.87   1
  -2  -6   8   28.54    7.08   1
  -2  -6   8   39.18   10.20   1
  -2  -6   9   10.87    7.16   1
  -2  -6   9   -9.07    9.13   1
  -2  -6  10   34.59   11.21   1
  -2  -6  10   10.91   10.15   1
  -2  -6  11  217.67   16.58   1
  -2  -6  11  185.87   17.25   1
  -2  -5 -12   38.86   13.27   1
  -2  -5 -11  653.25   28.23   1
  -2  -5 -11  641.06   22.90   1
  -2  -5 -11  744.99   31.22   1
  -2  -5 -10  160.45    9.94   1
  -2  -5 -10  145.24   13.81   1
  -2  -5 -10  148.22   12.71   1
  -2  -5  -9  900.26   31.99   1
  -2  -5  -9  865.39   30.72   1
  -2  -5  -9  939.59   29.60   1
  -2  -5  -8 1392.46   41.25   1
  -2  -5  -8 1313.19   41.49   1
  -2  -5  -8 1232.31   38.85   1
  -2  -5  -7   60.96    9.89   1
  -2  -5  -7   56.81    9.09   1
  -2  -5  -6   35.19    7.87   1
  -2  -5  -6   17.02    5.55   1
  -2  -5  -5  267.02   12.17   1
  -2  -5  -5  306.43   13.35   1
  -2  -5  -4  841.83   25.02   1
  -2  -5  -4  817.67   24.76   1
  -2  -5  -3  200.72    8.52   1
  -2  -5  -3  210.53    8.48   1
  -2  -5  -2  480.12   14.11   1
  -2  -5  -1 6345.87  164.50   1
  -2  -5   0   29.86    9.53   1
  -2  -5   1  431.38   18.75   1
  -2  -5   1  401.29   15.28   1
  -2  -5   1  348.83   10.85   1
  -2  -5   2 2644.54   69.04   1
  -2  -5   2 2796.00   74.31   1
  -2  -5   2 3140.01   85.44   1
  -2  -5   2 2739.25   71.72   1
  -2  -5   3  460.33   18.52   1
  -2  -5   3  417.28   14.40   1
  -2  -5   3  357.81   13.27   1
  -2  -5   3  390.04   13.88   1
  -2  -5   4  575.26   19.73   1
  -2  -5   4  591.04   20.06   1
  -2  -5   4  641.88   23.41   1
  -2  -5   4  546.39   17.38   1
  -2  -5   5   12.03    4.12   1
  -2  -5   5   11.86    7.95   1
  -2  -5   5   20.12    6.50   1
  -2  -5   5  -14.14    9.98   1
  -2  -5   6  138.92   10.91   1
  -2  -5   6  140.14   11.42   1
  -2  -5   6  148.45    6.86   1
  -2  -5   6  124.24    9.19   1
  -2  -5   7   30.06    7.39   1
  -2  -5   7   54.05    4.29   1
  -2  -5   7   47.91    9.32   1
  -2  -5   7   55.09    8.52   1
  -2  -5   8  161.87   13.31   1
  -2  -5   8  153.91   11.73   1
  -2  -5   8  182.40   13.83   1
  -2  -5   9   10.47   10.47   1
  -2  -5   9   19.24    9.95   1
  -2  -5   9   -4.75    9.29   1
  -2  -5  10  -20.85   11.27   1
  -2  -5  10    4.24    9.79   1
  -2  -5  10    4.97   11.33   1
  -2  -5  11  104.63   13.76   1
  -2  -5  11  109.98   12.84   1
  -2  -5  12  -19.49   11.07   1
  -2  -4 -13  -23.58   14.71   1
  -2  -4 -12   34.13   10.09   1
  -2  -4 -11   31.40   11.37   1
  -2  -4 -11   76.24   13.85   1
  -2  -4 -11   21.38    5.48   1
  -2  -4 -10   55.79   10.35   1
  -2  -4 -10   47.54    8.45   1
  -2  -4 -10   28.44    5.37   1
  -2  -4  -9  941.53   33.33   1
  -2  -4  -9  957.63   34.19   1
  -2  -4  -9  814.92   25.27   1
  -2  -4  -8  460.38   21.13   1
  -2  -4  -8  423.74   19.47   1
  -2  -4  -8  375.40   14.41   1
  -2  -4  -7  134.22    8.14   1
  -2  -4  -7  169.67   12.04   1
  -2  -4  -7  137.46   12.26   1
  -2  -4  -6   55.14    5.66   1
  -2  -4  -6   62.27    7.31   1
  -2  -4  -6   86.26    9.33   1
  -2  -4  -5  224.06   11.41   1
  -2  -4  -5  199.08    9.94   1
  -2  -4  -4  125.43    8.31   1
  -2  -4  -4  119.81    8.58   1
  -2  -4  -3 1506.13   41.30   1
  -2  -4  -3 1507.73   41.24   1
  -2  -4  -2  420.15   13.16   1
  -2  -4  -2  475.68   16.18   1
  -2  -4  -2  434.84   13.78   1
  -2  -4  -1 2990.62   78.95   1
  -2  -4  -1 2860.89   76.19   1
  -2  -4  -1 2509.14   64.23   1
  -2  -4   0 1555.84   40.29   1
  -2  -4   0 1889.11   51.45   1
  -2  -4   0 1940.78   53.01   1
  -2  -4   1  646.62   22.45   1
  -2  -4   1  600.06   19.66   1
  -2  -4   1  533.88   16.20   1
  -2  -4   1  564.34   16.68   1
  -2  -4   2  436.83   14.69   1
  -2  -4   2  460.72   18.52   1
  -2  -4   2  400.78   14.04   1
  -2  -4   2  438.73   15.13   1
  -2  -4   3  628.59   22.15   1
  -2  -4   3  576.62   19.26   1
  -2  -4   3  537.30   17.24   1
  -2  -4   3  595.34   18.60   1
  -2  -4   4  696.76   22.78   1
  -2  -4   4  905.26   27.85   1
  -2  -4   4  858.58   24.70   1
  -2  -4   4  926.61   30.60   1
  -2  -4   5 1162.94   32.87   1
  -2  -4   5 1208.80   37.79   1
  -2  -4   5 1254.61   37.79   1
  -2  -4   5 1099.17   33.95   1
  -2  -4   6   67.56   10.43   1
  -2  -4   6   61.62    8.52   1
  -2  -4   6   47.63    5.41   1
  -2  -4   6   45.26    8.39   1
  -2  -4   7  350.68   17.32   1
  -2  -4   7  275.22   14.35   1
  -2  -4   7  306.50   16.91   1
  -2  -4   7  277.45   10.72   1
  -2  -4   8   -5.26   10.52   1
  -2  -4   8   21.08    7.38   1
  -2  -4   8    3.84    9.26   1
  -2  -4   9  287.62   17.71   1
  -2  -4   9  253.71   15.37   1
  -2  -4   9  267.28   14.78   1
  -2  -4   9  225.85    9.39   1
  -2  -4  10  528.87   25.40   1
  -2  -4  10  542.22   25.24   1
  -2  -4  10  371.49   12.79   1
  -2  -4  10  519.18   22.41   1
  -2  -4  11  105.23   14.42   1
  -2  -4  11  151.61   12.36   1
  -2  -4  11   99.47   12.01   1
  -2  -4  12  124.69   13.22   1
  -2  -4  12  117.87   16.78   1
  -2  -3 -13   79.55   17.36   1
  -2  -3 -12   70.93   12.85   1
  -2  -3 -12   64.61   14.04   1
  -2  -3 -11  260.94   10.72   1
  -2  -3 -11  301.29   20.21   1
  -2  -3 -11  331.52   19.75   1
  -2  -3 -10  298.12   11.47   1
  -2  -3 -10  322.19   17.32   1
  -2  -3 -10  321.44   18.01   1
  -2  -3  -9  384.01   13.40   1
  -2  -3  -9  501.00   23.40   1
  -2  -3  -9  461.06   20.73   1
  -2  -3  -8 1804.54   48.67   1
  -2  -3  -8 1828.34   54.18   1
  -2  -3  -8 2158.33   62.63   1
  -2  -3  -7  679.62   24.63   1
  -2  -3  -7  538.87   21.02   1
  -2  -3  -7  538.24   16.77   1
  -2  -3  -6  680.91   23.58   1
  -2  -3  -6  642.95   19.34   1
  -2  -3  -6  632.25   22.25   1
  -2  -3  -5  505.46   18.50   1
  -2  -3  -5  462.92   17.72   1
  -2  -3  -4 1514.24   42.95   1
  -2  -3  -4 1312.99   37.06   1
  -2  -3  -3  793.30   23.72   1
  -2  -3  -3  790.03   23.66   1
  -2  -3  -2 1140.92   31.14   1
  -2  -3  -2 1203.78   32.67   1
  -2  -3  -2 1321.63   37.19   1
  -2  -3  -2 1171.21   32.25   1
  -2  -3  -1 1410.47   37.61   1
  -2  -3  -1 1716.02   46.52   1
  -2  -3  -1 1607.30   44.22   1
  -2  -3  -1 1130.72   30.31   1
  -2  -3   0 6522.35  171.47   1
  -2  -3   0 8186.28  208.76   1
  -2  -3   0 6582.32  168.99   1
  -2  -3   0 7748.81  197.71   1
  -2  -3   1  518.72   15.97   1
  -2  -3   1  617.55   20.45   1
  -2  -3   1  485.11   15.44   1
  -2  -3   1  582.50   17.91   1
  -2  -3   2 1293.82   36.07   1
  -2  -3   2 1258.71   34.87   1
  -2  -3   2 1182.70   33.08   1
  -2  -3   3 2169.28   58.84   1
  -2  -3   3 2558.49   66.97   1
  -2  -3   3 2319.15   61.86   1
  -2  -3   4 2470.65   66.91   1
  -2  -3   4 2447.86   64.54   1
  -2  -3   4 2290.37   63.38   1
  -2  -3   5 1247.02   37.64   1
  -2  -3   5 1117.35   34.91   1
  -2  -3   5 1133.03   32.44   1
  -2  -3   6  186.95   10.16   1
  -2  -3   6  227.24   13.96   1
  -2  -3   6  199.71   12.22   1
  -2  -3   7   77.87    7.81   1
  -2  -3   7   82.29   11.31   1
  -2  -3   7   60.95   11.15   1
  -2  -3   8   55.08   11.79   1
  -2  -3   8   38.60    6.77   1
  -2  -3   9   55.74    9.45   1
  -2  -3   9   87.94    9.23   1
  -2  -3   9   93.16   12.80   1
  -2  -3   9   48.31    6.72   1
  -2  -3  10   24.38    5.86   1
  -2  -3  10   19.78   10.63   1
  -2  -3  10    4.79    8.92   1
  -2  -3  10   21.80   12.19   1
  -2  -3  11  151.68   14.59   1
  -2  -3  11  146.70   13.37   1
  -2  -3  11  208.22   17.38   1
  -2  -3  12  263.55   20.85   1
  -2  -3  12  251.86   15.92   1
  -2  -2 -13   -3.12   10.52   1
  -2  -2 -12    0.08   13.30   1
  -2  -2 -12   15.41    8.43   1
  -2  -2 -11  258.52   17.12   1
  -2  -2 -11  203.09    8.31   1
  -2  -2 -11  293.61   18.59   1
  -2  -2 -10  330.87   20.47   1
  -2  -2 -10  251.98    9.58   1
  -2  -2 -10  299.87   17.06   1
  -2  -2  -9   53.59   11.34   1
  -2  -2  -9   45.35    4.34   1
  -2  -2  -8  657.50   24.25   1
  -2  -2  -8  666.49   25.45   1
  -2  -2  -8  614.45   17.94   1
  -2  -2  -7 1259.90   39.25   1
  -2  -2  -7 1376.90   41.76   1
  -2  -2  -7 1089.68   29.16   1
  -2  -2  -6  853.62   28.76   1
  -2  -2  -6  678.01   18.81   1
  -2  -2  -6  767.06   25.58   1
  -2  -2  -5  681.75   23.05   1
  -2  -2  -5  653.14   22.57   1
  -2  -2  -4  627.93   20.60   1
  -2  -2  -4  743.05   23.50   1
  -2  -2  -3 2464.04   65.67   1
  -2  -2  -3 2616.55   68.68   1
  -2  -2  -3 2203.05   57.39   1
  -2  -2  -3 2719.53   72.16   1
  -2  -2  -2 6096.00  154.98   1
  -2  -2  -2 6502.64  164.77   1
  -2  -2  -2 6961.37  175.71   1
  -2  -2  -2 5712.09  145.36   1
  -2  -2  -1 8706.42  220.51   1
  -2  -2  -110162.99  256.68   1
  -2  -2  -1 8404.90  214.83   1
  -2  -2   028162.91  719.97   1
  -2  -2   023929.78  622.72   1
  -2  -2   024703.60  639.04   1
  -2  -2   113560.78  340.89   1
  -2  -2   110232.18  265.46   1
  -2  -2   113181.51  333.53   1
  -2  -2   2 3952.48  102.06   1
  -2  -2   2 4145.66  107.18   1
  -2  -2   2 3505.18   91.38   1
  -2  -2   3 6982.46  179.30   1
  -2  -2   3 6813.12  173.89   1
  -2  -2   3 6432.31  165.69   1
  -2  -2   4 2187.49   61.00   1
  -2  -2   4 2251.87   60.01   1
  -2  -2   4 2357.27   64.32   1
  -2  -2   5  365.44   16.51   1
  -2  -2   5  246.60   12.61   1
  -2  -2   5  311.80   13.83   1
  -2  -2   6  618.70   24.00   1
  -2  -2   6  551.62   20.78   1
  -2  -2   6  561.07   19.54   1
  -2  -2   7   64.94    8.29   1
  -2  -2   7   48.46    8.96   1
  -2  -2   7   99.61   10.24   1
  -2  -2   8  185.59   15.07   1
  -2  -2   8  133.09   11.83   1
  -2  -2   8  107.51    9.40   1
  -2  -2   9  203.60   16.35   1
  -2  -2   9  227.15   16.96   1
  -2  -2   9  173.15   11.12   1
  -2  -2  10  373.96   16.32   1
  -2  -2  10  395.28   20.36   1
  -2  -2  10  416.84   22.55   1
  -2  -2  11  751.84   32.47   1
  -2  -2  11  558.94   20.89   1
  -2  -2  11  718.81   31.76   1
  -2  -2  12  109.26   12.37   1
  -2  -2  12  117.20   17.16   1
  -2  -1 -13   35.17   11.43   1
  -2  -1 -12  363.92   21.45   1
  -2  -1 -12  373.92   23.69   1
  -2  -1 -11  601.44   25.62   1
  -2  -1 -11  678.10   28.78   1
  -2  -1 -10  323.76   18.45   1
  -2  -1 -10  375.19   21.81   1
  -2  -1  -9  280.54   16.51   1
  -2  -1  -9  292.14   18.91   1
  -2  -1  -8  114.25   13.54   1
  -2  -1  -8  163.03   12.84   1
  -2  -1  -7  204.04   11.77   1
  -2  -1  -7  269.14   16.15   1
  -2  -1  -6 3690.34   98.77   1
  -2  -1  -6 3201.24   86.31   1
  -2  -1  -5 9859.52  252.94   1
  -2  -1  -5 9888.88  253.31   1
  -2  -1  -4 2813.01   74.43   1
  -2  -1  -4 3175.69   82.49   1
  -2  -1  -4 3289.90   87.39   1
  -2  -1  -3 6730.65  172.69   1
  -2  -1  -3 6477.80  166.12   1
  -2  -1  -3 6187.60  157.63   1
  -2  -1  -2 6355.83  162.89   1
  -2  -1  -2 5757.40  147.43   1
  -2  -1  -2 7527.41  191.29   1
  -2  -1  -110691.52  269.44   1
  -2  -1  -1 8864.10  228.15   1
  -2  -1  -110348.95  260.79   1
  -2  -1   017677.30  444.70   1
  -2  -1   018460.68  468.05   1
  -2  -1   020498.57  516.66   1
  -2  -1   110163.40  256.48   1
  -2  -1   110600.71  268.14   1
  -2  -1   1 9705.81  244.99   1
  -2  -1   2  440.66   16.41   1
  -2  -1   2  388.50   14.22   1
  -2  -1   2  494.68   17.85   1
  -2  -1   3  955.40   29.13   1
  -2  -1   3  955.30   29.75   1
  -2  -1   3  928.25   28.14   1
  -2  -1   4  924.36   29.28   1
  -2  -1   4  841.46   25.65   1
  -2  -1   4  917.66   28.56   1
  -2  -1   5 1109.40   34.10   1
  -2  -1   5 1068.24   34.12   1
  -2  -1   5 1035.93   31.75   1
  -2  -1   6  230.53   13.78   1
  -2  -1   6  285.66   14.61   1
  -2  -1   6  361.09   17.57   1
  -2  -1   7   50.69    9.89   1
  -2  -1   7   52.29   11.49   1
  -2  -1   7   75.88   11.92   1
  -2  -1   8  165.01   14.73   1
  -2  -1   8  230.12   15.87   1
  -2  -1   8  208.55   13.65   1
  -2  -1   9  154.53   12.74   1
  -2  -1   9  134.49   14.45   1
  -2  -1   9  136.77   11.28   1
  -2  -1  10  851.36   28.71   1
  -2  -1  10 1134.84   39.93   1
  -2  -1  10 1229.49   43.67   1
  -2  -1  11  123.93   16.09   1
  -2  -1  11   52.51   10.62   1
  -2  -1  12  299.58   21.88   1
  -2   0 -14  122.90   19.35   1
  -2   0 -13   36.75   15.58   1
  -2   0 -12  217.04   19.53   1
  -2   0 -11  238.85   18.64   1
  -2   0 -11  227.20   16.36   1
  -2   0 -10   60.91   11.15   1
  -2   0 -10   45.27   13.40   1
  -2   0  -9  228.58   17.34   1
  -2   0  -9  232.55   15.34   1
  -2   0  -8   39.69    9.88   1
  -2   0  -8   -8.85   11.18   1
  -2   0  -7 1030.96   33.53   1
  -2   0  -7 1139.37   36.60   1
  -2   0  -6  726.60   25.96   1
  -2   0  -6  695.03   24.33   1
  -2   0  -5 5430.71  141.86   1
  -2   0  -5 5470.81  142.39   1
  -2   0  -5 5495.51  144.19   1
  -2   0  -4 1247.46   33.98   1
  -2   0  -4 1211.55   32.09   1
  -2   0  -4 1620.83   46.00   1
  -2   0  -4 1595.91   45.64   1
  -2   0  -3 9390.44  240.76   1
  -2   0  -3 9674.08  246.34   1
  -2   0  -310296.23  262.34   1
  -2   0  -2 4039.23  103.18   1
  -2   0  -2 2991.21   77.78   1
  -2   0  -2 2987.93   77.74   1
  -2   0  -1   21.96    5.16   1
  -2   0  -1  105.77   12.16   1
  -2   0  -1   10.40    7.30   1
  -2   0   0 3057.80   79.74   1
  -2   0   0 3698.89   95.14   1
  -2   0   0 3770.69   97.16   1
  -2   0   0 3144.79   81.99   1
  -2   0   1 9686.64  244.91   1
  -2   0   110688.52  271.30   1
  -2   0   111414.96  288.93   1
  -2   0   2  774.15   24.53   1
  -2   0   2  697.00   22.75   1
  -2   0   3  922.46   28.01   1
  -2   0   3  872.62   27.24   1
  -2   0   4  475.79   19.25   1
  -2   0   4  439.75   17.25   1
  -2   0   5  169.40   10.71   1
  -2   0   5  149.39   10.30   1
  -2   0   6   37.05   10.15   1
  -2   0   6   -8.48   10.01   1
  -2   0   7  147.95   11.74   1
  -2   0   7  183.62   14.17   1
  -2   0   8 2697.58   78.37   1
  -2   0   8 2592.85   74.78   1
  -2   0   9  631.99   26.79   1
  -2   0   9  550.93   25.01   1
  -2   0  10   43.70    9.70   1
  -2   0  10   38.61   13.10   1
  -2   0  10   98.71   14.17   1
  -2   0  11   44.98   13.60   1
  -2   0  11   62.21   12.35   1
  -2   0  12  -17.76   10.15   1
  -2   1 -13  179.05   19.07   1
  -2   1 -12  -18.74   14.35   1
  -2   1 -11   22.50   14.11   1
  -2   1 -11   22.13    9.93   1
  -2   1 -10  404.35   22.25   1
  -2   1 -10  406.83   20.29   1
  -2   1  -9   59.03   10.51   1
  -2   1  -9   75.26   11.34   1
  -2   1  -8  184.42   12.82   1
  -2   1  -8  211.02   16.05   1
  -2   1  -7  536.40   20.45   1
  -2   1  -7  595.46   17.64   1
  -2   1  -7  697.94   25.99   1
  -2   1  -6 1750.34   46.17   1
  -2   1  -6 1737.82   50.17   1
  -2   1  -6 2100.98   59.77   1
  -2   1  -510538.13  269.60   1
  -2   1  -5 9328.31  284.61   1
  -2   1  -510018.17  256.88   1
  -2   1  -511566.43  306.14   1
  -2   1  -510055.16  263.52   1
  -2   1  -4 1147.08   33.94   1
  -2   1  -4 1084.27   29.72   1
  -2   1  -4 1234.13   33.09   1
  -2   1  -4 1240.08   36.70   1
  -2   1  -4 1203.01   32.67   1
  -2   1  -3 5308.20  137.21   1
  -2   1  -3 6381.72  163.24   1
  -2   1  -3 6006.05  153.76   1
  -2   1  -2 2327.32   61.84   1
  -2   1  -2 2476.27   65.78   1
  -2   1  -2 2752.38   71.52   1
  -2   1  -1 2568.30   68.00   1
  -2   1  -1 3165.20   82.37   1
  -2   1  -1 2820.99   74.46   1
  -2   1   0 4813.42  123.67   1
  -2   1   0 4658.58  120.29   1
  -2   1   1 2862.56   76.09   1
  -2   1   1 3020.37   79.27   1
  -2   1   2  588.75   20.42   1
  -2   1   2  585.93   19.89   1
  -2   1   3 2930.68   79.22   1
  -2   1   3 2468.02   66.72   1
  -2   1   4 1062.55   33.34   1
  -2   1   4 1073.34   33.51   1
  -2   1   5  334.05   16.87   1
  -2   1   5  343.79   16.74   1
  -2   1   6  161.03   13.76   1
  -2   1   6  142.09   12.93   1
  -2   1   7   35.64   11.28   1
  -2   1   7   63.82   11.56   1
  -2   1   8  637.47   26.41   1
  -2   1   8  532.61   22.75   1
  -2   1   9  646.52   27.61   1
  -2   1   9  508.19   23.13   1
  -2   1  10  461.92   24.19   1
  -2   1  11    5.86   12.54   1
  -2   1  12   -0.71    9.26   1
  -2   2 -13   91.72   17.11   1
  -2   2 -12   38.04    4.96   1
  -2   2 -12   14.27    9.86   1
  -2   2 -11   23.28    4.46   1
  -2   2 -11   13.02   13.35   1
  -2   2 -10   33.80    4.91   1
  -2   2 -10   26.32   13.31   1
  -2   2 -10   11.91    9.16   1
  -2   2  -9 1195.89   39.61   1
  -2   2  -9 1387.69   45.69   1
  -2   2  -9 1195.55   34.06   1
  -2   2  -8  504.50   23.01   1
  -2   2  -8  342.61   16.35   1
  -2   2  -8  369.64   13.52   1
  -2   2  -7   52.23    5.95   1
  -2   2  -7  111.12   11.21   1
  -2   2  -7   96.93   10.28   1
  -2   2  -6  149.54    9.07   1
  -2   2  -6  102.89    7.12   1
  -2   2  -6  148.86   11.74   1
  -2   2  -6  108.17    9.39   1
  -2   2  -5 1693.44   48.67   1
  -2   2  -5 1725.76   47.46   1
  -2   2  -5 1399.73   39.03   1
  -2   2  -5 1652.48   48.09   1
  -2   2  -5 1555.34   40.31   1
  -2   2  -4  121.70    7.52   1
  -2   2  -4  118.59    8.29   1
  -2   2  -4  163.21    7.94   1
  -2   2  -4  136.53   11.24   1
  -2   2  -4  116.71    7.36   1
  -2   2  -3 2127.21   57.35   1
  -2   2  -3 2197.15   59.15   1
  -2   2  -3 2304.14   60.62   1
  -2   2  -3 2031.20   55.08   1
  -2   2  -2  953.82   28.45   1
  -2   2  -2  908.73   27.17   1
  -2   2  -2  914.17   27.29   1
  -2   2  -1 1415.46   39.18   1
  -2   2  -1 1477.01   40.79   1
  -2   2   0 1054.06   29.91   1
  -2   2   0 1120.64   32.18   1
  -2   2   1  267.14   12.44   1
  -2   2   1  325.42   13.37   1
  -2   2   2 6513.96  168.16   1
  -2   2   2 6897.60  176.41   1
  -2   2   3  810.89   26.26   1
  -2   2   3  824.73   27.05   1
  -2   2   4  128.63   11.15   1
  -2   2   4  108.69   11.29   1
  -2   2   5  334.54   17.25   1
  -2   2   5  330.21   16.77   1
  -2   2   6  289.95   16.74   1
  -2   2   6  279.56   16.12   1
  -2   2   7  118.57   10.94   1
  -2   2   7  126.70   13.12   1
  -2   2   8  146.92   14.88   1
  -2   2   8  108.47   13.61   1
  -2   2   9 1461.66   48.47   1
  -2   2   9 1450.55   48.25   1
  -2   2  10   25.46   12.58   1
  -2   2  11   38.92   12.78   1
  -2   3 -13  341.57   23.38   1
  -2   3 -12   73.77    7.08   1
  -2   3 -12   53.04   11.41   1
  -2   3 -11    4.58    4.82   1
  -2   3 -10   96.98    7.73   1
  -2   3 -10  134.05   15.61   1
  -2   3 -10   89.62   10.08   1
  -2   3  -9  141.62    8.85   1
  -2   3  -9  163.32   14.91   1
  -2   3  -9  169.60   13.86   1
  -2   3  -8  673.74   22.42   1
  -2   3  -8  590.32   22.91   1
  -2   3  -8  689.51   26.91   1
  -2   3  -7  234.10   14.11   1
  -2   3  -7  211.78   12.85   1
  -2   3  -7  207.21   10.68   1
  -2   3  -7  226.70   11.49   1
  -2   3  -6  411.66   18.31   1
  -2   3  -6  316.89   14.27   1
  -2   3  -6  368.40   14.62   1
  -2   3  -6  299.54   12.50   1
  -2   3  -5 1033.41   30.95   1
  -2   3  -5 1034.92   32.25   1
  -2   3  -5  981.06   30.76   1
  -2   3  -5  810.77   22.25   1
  -2   3  -5 1079.93   32.93   1
  -2   3  -4  652.57   22.53   1
  -2   3  -4  567.53   18.15   1
  -2   3  -4  601.34   20.63   1
  -2   3  -4  569.36   20.09   1
  -2   3  -4  557.30   19.41   1
  -2   3  -3  207.91   10.99   1
  -2   3  -3  204.54   10.89   1
  -2   3  -3  201.34   12.24   1
  -2   3  -3  208.11   11.56   1
  -2   3  -2  274.34   12.27   1
  -2   3  -2  224.20   10.80   1
  -2   3  -1 1511.22   42.04   1
  -2   3  -1 1482.55   41.64   1
  -2   3   0 6283.56  161.93   1
  -2   3   0 6480.03  166.07   1
  -2   3   1 2139.75   58.38   1
  -2   3   1 2141.67   58.40   1
  -2   3   2 3406.66   90.06   1
  -2   3   2 2783.30   75.04   1
  -2   3   3  479.74   18.44   1
  -2   3   3  365.05   14.93   1
  -2   3   4  114.29    8.79   1
  -2   3   4  124.88   10.30   1
  -2   3   5   20.90    7.98   1
  -2   3   5   15.95    6.65   1
  -2   3   6   95.89   11.61   1
  -2   3   6   87.77   11.84   1
  -2   3   7   40.63   10.36   1
  -2   3   7   58.35   10.90   1
  -2   3   8  564.39   25.31   1
  -2   3   8  516.81   23.32   1
  -2   3   9  439.73   22.37   1
  -2   3  10   64.64   11.97   1
  -2   3  11   67.90   14.41   1
  -2   4 -12   92.97   15.69   1
  -2   4 -11   38.70   13.00   1
  -2   4 -10   51.73   11.72   1
  -2   4 -10   71.57    8.68   1
  -2   4  -9    7.53    6.40   1
  -2   4  -9   35.81    8.67   1
  -2   4  -9   45.60   10.57   1
  -2   4  -8 1881.46   54.03   1
  -2   4  -8 2081.69   61.31   1
  -2   4  -8 1973.68   58.92   1
  -2   4  -7 2145.19   60.44   1
  -2   4  -7 2118.45   59.97   1
  -2   4  -7 1898.72   55.04   1
  -2   4  -7 2281.21   65.20   1
  -2   4  -6  174.25   12.98   1
  -2   4  -6  229.23   13.37   1
  -2   4  -6  172.07   10.78   1
  -2   4  -6  200.55   11.64   1
  -2   4  -5  359.93   15.59   1
  -2   4  -5  410.50   17.88   1
  -2   4  -5  389.90   16.22   1
  -2   4  -5  437.83   18.04   1
  -2   4  -5  368.25   13.46   1
  -2   4  -4  345.84   14.17   1
  -2   4  -4  431.21   18.73   1
  -2   4  -4  372.16   15.46   1
  -2   4  -4  365.31   15.32   1
  -2   4  -4  413.21   18.35   1
  -2   4  -3   73.51   11.52   1
  -2   4  -3   89.64    8.73   1
  -2   4  -3  102.67    9.14   1
  -2   4  -3   81.96    6.89   1
  -2   4  -2   73.50   12.03   1
  -2   4  -2   58.25    7.19   1
  -2   4  -1 2350.33   63.12   1
  -2   4  -1 2187.22   59.01   1
  -2   4   0 2272.91   61.12   1
  -2   4   0 2130.35   58.24   1
  -2   4   1 1097.46   32.51   1
  -2   4   1 1181.42   34.43   1
  -2   4   2  947.17   28.99   1
  -2   4   2  894.48   28.16   1
  -2   4   3  288.80   13.97   1
  -2   4   3  241.42   12.14   1
  -2   4   4  251.48   12.73   1
  -2   4   4  212.56   11.98   1
  -2   4   5  175.01   12.22   1
  -2   4   5  161.81   13.26   1
  -2   4   6  129.30   12.77   1
  -2   4   6  167.22   12.99   1
  -2   4   7  530.34   22.70   1
  -2   4   7  490.71   22.22   1
  -2   4   8  126.95   13.58   1
  -2   4   8  136.63   14.11   1
  -2   4   9   19.56    9.16   1
  -2   4  10  157.76   13.91   1
  -2   4  11   52.42   10.77   1
  -2   5 -12  114.39   14.61   1
  -2   5 -11   -1.01   11.94   1
  -2   5 -11   42.56    8.53   1
  -2   5 -10   17.67   11.50   1
  -2   5 -10   92.29   10.05   1
  -2   5  -9  123.92   10.94   1
  -2   5  -9  141.89   11.49   1
  -2   5  -9  122.90   13.61   1
  -2   5  -8  807.64   27.98   1
  -2   5  -8  978.28   33.24   1
  -2   5  -8 1189.02   38.71   1
  -2   5  -8  932.17   33.14   1
  -2   5  -7  290.63   14.35   1
  -2   5  -7  361.36   17.56   1
  -2   5  -7  333.08   16.49   1
  -2   5  -7  343.44   17.46   1
  -2   5  -6  586.17   22.35   1
  -2   5  -6  737.71   27.22   1
  -2   5  -6  580.60   21.73   1
  -2   5  -6  634.24   24.76   1
  -2   5  -5  216.23   13.27   1
  -2   5  -5  206.05   12.08   1
  -2   5  -5  190.39   12.18   1
  -2   5  -5  200.26   14.75   1
  -2   5  -5  170.29    9.94   1
  -2   5  -4  282.15   16.50   1
  -2   5  -4  252.00   12.40   1
  -2   5  -4  214.79   10.87   1
  -2   5  -4  284.20   16.57   1
  -2   5  -3   -3.98    8.24   1
  -2   5  -3   17.47   10.47   1
  -2   5  -3   11.61    6.55   1
  -2   5  -3   -5.35    6.39   1
  -2   5  -2  289.82   12.27   1
  -2   5  -2  271.21   11.88   1
  -2   5  -2  342.62   18.93   1
  -2   5  -1  174.23    9.78   1
  -2   5  -1  185.26    9.82   1
  -2   5   0   99.29    7.98   1
  -2   5   0  111.26    7.82   1
  -2   5   1   51.04    7.30   1
  -2   5   1   63.23    7.96   1
  -2   5   2  967.10   29.90   1
  -2   5   2  942.66   28.93   1
  -2   5   3  654.00   23.06   1
  -2   5   3  639.71   22.32   1
  -2   5   4  342.07   16.31   1
  -2   5   4  370.36   16.61   1
  -2   5   5   76.86    9.51   1
  -2   5   5   86.87   11.02   1
  -2   5   6  232.84   14.38   1
  -2   5   6  295.74   15.90   1
  -2   5   7   21.84   10.03   1
  -2   5   7   -1.87    9.72   1
  -2   5   8   64.45   11.44   1
  -2   5   9   98.96   13.39   1
  -2   5  10  117.75   12.66   1
  -2   6 -10   42.89    9.09   1
  -2   6 -10  147.93   14.67   1
  -2   6  -9  166.89   14.04   1
  -2   6  -9  192.47   13.67   1
  -2   6  -8  420.66   19.39   1
  -2   6  -8  391.06   18.63   1
  -2   6  -8  456.27   21.41   1
  -2   6  -8  434.97   20.53   1
  -2   6  -7  658.35   26.75   1
  -2   6  -7  569.49   23.96   1
  -2   6  -7  518.29   20.99   1
  -2   6  -7  539.23   21.93   1
  -2   6  -6  727.97   28.12   1
  -2   6  -6  585.24   23.30   1
  -2   6  -6  666.24   24.36   1
  -2   6  -6  479.36   16.23   1
  -2   6  -6  462.77   14.66   1
  -2   6  -6  550.92   20.69   1
  -2   6  -5   40.12    9.27   1
  -2   6  -5   61.98    8.20   1
  -2   6  -5   52.96    8.61   1
  -2   6  -5   47.50    8.16   1
  -2   6  -5   42.51    9.03   1
  -2   6  -4  130.48   14.43   1
  -2   6  -4   90.66   13.17   1
  -2   6  -4   85.26    8.14   1
  -2   6  -4  112.54    8.72   1
  -2   6  -3  456.31   16.69   1
  -2   6  -3  435.45   15.90   1
  -2   6  -3  516.30   21.86   1
  -2   6  -3  550.12   24.93   1
  -2   6  -2  192.69   10.01   1
  -2   6  -2  191.35   15.53   1
  -2   6  -2  173.32    9.50   1
  -2   6  -1  546.56   18.27   1
  -2   6  -1  493.13   16.90   1
  -2   6   0 2438.75   65.31   1
  -2   6   0 2368.20   64.33   1
  -2   6   1  625.31   20.55   1
  -2   6   1  628.35   21.09   1
  -2   6   2  157.12    9.30   1
  -2   6   2  153.72   10.18   1
  -2   6   3  410.20   17.04   1
  -2   6   3  445.17   17.36   1
  -2   6   4  167.51   11.44   1
  -2   6   4  143.31   11.27   1
  -2   6   5   58.49    8.92   1
  -2   6   5   59.84    8.22   1
  -2   6   6  224.84   13.53   1
  -2   6   6  192.23   12.83   1
  -2   6   7   93.04   11.80   1
  -2   6   8   11.56   10.30   1
  -2   7 -10    6.18   10.50   1
  -2   7  -9   85.94   12.30   1
  -2   7  -8   54.42   13.75   1
  -2   7  -8   61.25    8.94   1
  -2   7  -8   66.23   10.30   1
  -2   7  -7  169.31   15.15   1
  -2   7  -7  210.92   16.59   1
  -2   7  -7  126.93   11.11   1
  -2   7  -7  160.62   11.94   1
  -2   7  -6  152.72   16.10   1
  -2   7  -6  180.53   15.91   1
  -2   7  -6  159.55   11.13   1
  -2   7  -6  155.28   11.02   1
  -2   7  -6  118.45    8.94   1
  -2   7  -6  105.35    6.58   1
  -2   7  -5    2.42    5.81   1
  -2   7  -5  -12.74    8.16   1
  -2   7  -5    3.30   11.07   1
  -2   7  -4  293.99   12.71   1
  -2   7  -4  301.55   12.89   1
  -2   7  -4  356.96   20.45   1
  -2   7  -4  336.83   20.25   1
  -2   7  -3   98.36   15.51   1
  -2   7  -3   86.52   13.80   1
  -2   7  -3   87.32    7.30   1
  -2   7  -3   86.02    7.07   1
  -2   7  -2   54.12    6.05   1
  -2   7  -2   37.64   12.55   1
  -2   7  -2   61.35    6.59   1
  -2   7  -1  974.61   35.68   1
  -2   7  -1  919.76   27.35   1
  -2   7  -1  900.37   27.06   1
  -2   7   0 1947.70   53.05   1
  -2   7   0 1991.96   54.57   1
  -2   7   1  304.76   12.59   1
  -2   7   1  304.11   12.59   1
  -2   7   2  216.36   10.92   1
  -2   7   2  205.99   10.92   1
  -2   7   4    3.17    6.65   1
  -2   7   4   12.01    7.71   1
  -2   7   5   96.66    9.30   1
  -2   7   5  141.20   11.43   1
  -2   8  -8  164.12   16.22   1
  -2   8  -7   67.48    9.38   1
  -2   8  -7   93.70   11.86   1
  -2   8  -6   15.47   12.71   1
  -2   8  -5   18.09   13.14   1
  -2   8  -5    2.63    6.05   1
  -2   8  -4   81.11   15.36   1
  -2   8  -3  487.00   16.39   1
  -2   8  -3  478.63   16.22   1
  -2   8  -2    2.61    3.82   1
  -2   8  -1  260.09   10.35   1
  -2   8  -1  298.99   11.44   1
  -2   8   0   30.55    4.88   1
  -2   8   1   -3.74    5.23   1
  -2   8   1    0.57    4.41   1
  -2   8   2   47.94    5.84   1
  -2   8   4   55.80    7.52   1
  -2   8   5  189.12   12.45   1
  -2   9  -6  -13.42   11.25   1
  -2   9  -5  -22.80   14.47   1
  -2   9  -4   42.22    9.51   1
  -1 -10   7   26.79    5.81   1
  -1  -9  -8   49.72    8.91   1
  -1  -9  -7  116.81    9.54   1
  -1  -9  -6   28.21    6.17   1
  -1  -9   5    2.45    3.79   1
  -1  -9   5    7.31    3.41   1
  -1  -9   6  213.72   10.27   1
  -1  -9   7   78.80    8.20   1
  -1  -9   8   35.33    8.13   1
  -1  -8  -9  -19.03   10.44   1
  -1  -8  -8   25.80    7.55   1
  -1  -8  -7  276.62   14.01   1
  -1  -8  -6   29.43    6.85   1
  -1  -8  -6   -4.24    5.67   1
  -1  -8  -5  132.82    8.55   1
  -1  -8  -5  125.42    7.64   1
  -1  -8  -4  169.33    7.56   1
  -1  -8  -4  218.74    9.19   1
  -1  -8   4   19.64    3.47   1
  -1  -8   4   35.76    4.19   1
  -1  -8   5  108.92    7.33   1
  -1  -8   5  127.31    8.37   1
  -1  -8   6   59.19    7.11   1
  -1  -8   6   88.62    7.74   1
  -1  -8   7   66.16    8.32   1
  -1  -8   7   88.84    9.10   1
  -1  -8   8  342.84   16.78   1
  -1  -8   9  190.15   14.15   1
  -1  -8  10  132.36   12.72   1
  -1  -7 -10   73.72    9.84   1
  -1  -7  -9   21.54    7.48   1
  -1  -7  -9   61.14   10.23   1
  -1  -7  -8   39.35    7.95   1
  -1  -7  -8    5.26    7.56   1
  -1  -7  -8    6.42    7.04   1
  -1  -7  -7  179.75   12.12   1
  -1  -7  -7  118.02   10.06   1
  -1  -7  -7  183.60   14.15   1
  -1  -7  -6  313.22   14.56   1
  -1  -7  -6  240.58   12.17   1
  -1  -7  -5  384.75   14.95   1
  -1  -7  -5  363.89   14.18   1
  -1  -7  -4  279.10   11.39   1
  -1  -7  -4  305.24   12.62   1
  -1  -7  -3  960.50   26.08   1
  -1  -7  -3  933.19   26.95   1
  -1  -7   3  746.28   20.81   1
  -1  -7   3  673.03   20.27   1
  -1  -7   4  396.90   14.77   1
  -1  -7   4  392.43   13.92   1
  -1  -7   5   92.84    7.34   1
  -1  -7   5  128.85   11.62   1
  -1  -7   5  113.38    7.92   1
  -1  -7   6  293.22   13.40   1
  -1  -7   6  379.33   20.35   1
  -1  -7   6  298.35   13.90   1
  -1  -7   7  144.51   11.38   1
  -1  -7   7  127.83    9.31   1
  -1  -7   7  143.56   12.77   1
  -1  -7   8  209.49   13.68   1
  -1  -7   8  256.34   15.79   1
  -1  -7   8  264.81   14.72   1
  -1  -7   9  225.75   14.81   1
  -1  -7   9  179.71   13.20   1
  -1  -7  10  108.21   13.59   1
  -1  -7  10  130.37   14.22   1
  -1  -7  11  105.49   14.23   1
  -1  -7  11  156.68   16.08   1
  -1  -6 -11   52.38   12.93   1
  -1  -6 -10   15.87    8.49   1
  -1  -6 -10   16.23    9.96   1
  -1  -6 -10   21.80   10.41   1
  -1  -6  -9   23.38    9.82   1
  -1  -6  -9  -21.45    9.23   1
  -1  -6  -9   -9.82    6.61   1
  -1  -6  -8  525.21   21.66   1
  -1  -6  -8  515.46   21.93   1
  -1  -6  -8  469.68   20.48   1
  -1  -6  -7 1617.53   47.74   1
  -1  -6  -7 2043.53   59.93   1
  -1  -6  -7 1866.08   54.76   1
  -1  -6  -6  235.54   12.03   1
  -1  -6  -6  279.60   14.10   1
  -1  -6  -6  261.69   12.70   1
  -1  -6  -5  785.23   24.75   1
  -1  -6  -5  801.89   25.06   1
  -1  -6  -5  935.79   31.31   1
  -1  -6  -4 1348.93   37.57   1
  -1  -6  -4 1201.80   34.12   1
  -1  -6  -3  218.24    8.59   1
  -1  -6   3 1077.60   35.56   1
  -1  -6   3  891.67   25.17   1
  -1  -6   4  330.85   17.52   1
  -1  -6   4  268.85   10.85   1
  -1  -6   4  240.84   10.60   1
  -1  -6   5  270.80   12.25   1
  -1  -6   5  324.28   17.71   1
  -1  -6   5  311.64   13.11   1
  -1  -6   6 1160.55   35.60   1
  -1  -6   6  972.84   30.77   1
  -1  -6   6 1219.84   40.01   1
  -1  -6   7 1809.88   53.07   1
  -1  -6   7 2499.04   72.38   1
  -1  -6   7 1986.20   57.39   1
  -1  -6   8  579.52   24.23   1
  -1  -6   8  461.72   19.03   1
  -1  -6   8  523.00   22.07   1
  -1  -6   9  137.87   12.04   1
  -1  -6   9  128.37   12.75   1
  -1  -6   9  125.23   12.83   1
  -1  -6  10   88.99   11.94   1
  -1  -6  10  102.22   13.60   1
  -1  -6  10   74.84   11.30   1
  -1  -6  11   30.36   12.72   1
  -1  -6  11    9.75    9.59   1
  -1  -5 -12   52.61   12.66   1
  -1  -5 -11   90.88   13.97   1
  -1  -5 -11   41.13   12.74   1
  -1  -5 -11   70.54    9.62   1
  -1  -5 -10  317.57   18.25   1
  -1  -5 -10  309.85   15.58   1
  -1  -5 -10  382.81   20.82   1
  -1  -5  -9  574.11   22.19   1
  -1  -5  -9  525.23   22.10   1
  -1  -5  -9  518.05   21.95   1
  -1  -5  -8  624.50   24.61   1
  -1  -5  -8  577.65   21.75   1
  -1  -5  -8  566.11   23.44   1
  -1  -5  -7  853.09   28.79   1
  -1  -5  -7 1060.92   34.02   1
  -1  -5  -7  908.30   29.70   1
  -1  -5  -6   26.97    7.63   1
  -1  -5  -6   36.63    8.38   1
  -1  -5  -6   54.74    7.90   1
  -1  -5  -5 1345.37   40.48   1
  -1  -5  -5 1359.26   39.30   1
  -1  -5  -5 1298.78   37.72   1
  -1  -5  -4  375.84   13.63   1
  -1  -5  -4  537.68   20.47   1
  -1  -5  -4  405.35   14.57   1
  -1  -5  -3  365.70   12.29   1
  -1  -5  -3  375.74   12.84   1
  -1  -5  -2 1453.64   38.21   1
  -1  -5   2 6351.12  164.63   1
  -1  -5   2 4915.59  132.19   1
  -1  -5   3 3040.18   82.96   1
  -1  -5   3 2467.79   64.85   1
  -1  -5   3 2574.64   67.20   1
  -1  -5   4  694.93   21.72   1
  -1  -5   4  731.86   25.52   1
  -1  -5   4  646.77   20.46   1
  -1  -5   5   94.97    8.63   1
  -1  -5   5  120.82    8.62   1
  -1  -5   5  117.37   10.01   1
  -1  -5   6   58.34    9.07   1
  -1  -5   6   63.20   10.39   1
  -1  -5   6   46.44    7.41   1
  -1  -5   7  577.34   22.24   1
  -1  -5   7  541.55   21.06   1
  -1  -5   7  460.88   19.00   1
  -1  -5   8  106.38    9.33   1
  -1  -5   8   81.78   11.45   1
  -1  -5   8   88.38    8.90   1
  -1  -5   9   64.88   10.52   1
  -1  -5   9   42.31    9.68   1
  -1  -5   9   54.34   10.51   1
  -1  -5  10   20.77   11.35   1
  -1  -5  10   16.96    9.02   1
  -1  -5  10    8.77    9.87   1
  -1  -5  11  166.36   13.72   1
  -1  -5  11  136.22   12.42   1
  -1  -5  11  198.54   17.53   1
  -1  -5  12   68.19   11.10   1
  -1  -5  12   80.45   15.48   1
  -1  -4 -12   25.26   13.31   1
  -1  -4 -12  -13.56    8.94   1
  -1  -4 -11  116.14   14.92   1
  -1  -4 -11   63.30    7.99   1
  -1  -4 -11   66.08   10.28   1
  -1  -4 -10  305.48   18.25   1
  -1  -4 -10  335.15   20.21   1
  -1  -4 -10  313.75   14.61   1
  -1  -4  -9   99.55    8.84   1
  -1  -4  -9  106.58   12.23   1
  -1  -4  -9  100.00   12.65   1
  -1  -4  -8  184.36   10.93   1
  -1  -4  -8  162.81   11.79   1
  -1  -4  -8  181.15   13.79   1
  -1  -4  -7  185.18   11.21   1
  -1  -4  -7  213.62   11.45   1
  -1  -4  -7  176.15   12.28   1
  -1  -4  -6 1326.03   38.74   1
  -1  -4  -6 1211.44   37.10   1
  -1  -4  -6 1108.36   34.17   1
  -1  -4  -5  559.50   19.52   1
  -1  -4  -5  558.73   19.45   1
  -1  -4  -5  478.10   17.60   1
  -1  -4  -4  557.39   19.42   1
  -1  -4  -4  446.87   15.75   1
  -1  -4  -4  464.27   16.03   1
  -1  -4  -3 6140.21  158.71   1
  -1  -4  -3 4655.93  119.45   1
  -1  -4  -3 5407.41  138.82   1
  -1  -4  -2  856.66   23.52   1
  -1  -4   0 3086.77   82.43   1
  -1  -4   1 6780.52  175.04   1
  -1  -4   2  183.87   11.15   1
  -1  -4   2  158.33    6.82   1
  -1  -4   2  168.80    6.79   1
  -1  -4   3 2159.56   59.68   1
  -1  -4   3 1823.25   48.99   1
  -1  -4   3 1771.21   47.36   1
  -1  -4   4  763.64   25.52   1
  -1  -4   4  629.95   20.20   1
  -1  -4   4  604.23   17.30   1
  -1  -4   4  643.58   20.44   1
  -1  -4   5  427.14   17.86   1
  -1  -4   5  348.59   10.52   1
  -1  -4   5  334.58   14.36   1
  -1  -4   5  423.33   16.15   1
  -1  -4   6  375.01   15.97   1
  -1  -4   6  432.99   17.16   1
  -1  -4   6  542.83   21.09   1
  -1  -4   7  169.51   13.09   1
  -1  -4   7  170.38   11.80   1
  -1  -4   7  176.85   12.32   1
  -1  -4   8  302.07   15.71   1
  -1  -4   8  369.11   18.14   1
  -1  -4   8  401.41   18.14   1
  -1  -4   9   21.75    8.34   1
  -1  -4   9   53.27   10.40   1
  -1  -4   9   25.41   11.54   1
  -1  -4  10  130.35   11.69   1
  -1  -4  10   84.33   12.17   1
  -1  -4  10  158.97   15.44   1
  -1  -4  11    1.20    8.32   1
  -1  -4  11    9.68    8.12   1
  -1  -4  11   12.76   12.62   1
  -1  -4  12   47.51    9.96   1
  -1  -4  12   43.05   10.14   1
  -1  -4  12   12.83   12.43   1
  -1  -3 -13  137.97   18.14   1
  -1  -3 -12   84.08   15.82   1
  -1  -3 -12   24.07   11.62   1
  -1  -3 -11   37.66    6.90   1
  -1  -3 -11   25.79    9.28   1
  -1  -3 -11   20.84   13.01   1
  -1  -3 -10  177.28   10.44   1
  -1  -3 -10  178.27   13.14   1
  -1  -3 -10  185.22   16.39   1
  -1  -3  -9  200.80   14.52   1
  -1  -3  -9  241.20   16.84   1
  -1  -3  -9  187.82   10.49   1
  -1  -3  -8 1614.33   49.25   1
  -1  -3  -8 1399.64   40.66   1
  -1  -3  -8 1508.16   46.80   1
  -1  -3  -7  566.05   22.47   1
  -1  -3  -7  430.24   15.43   1
  -1  -3  -7  530.12   20.83   1
  -1  -3  -6  839.41   25.60   1
  -1  -3  -6  900.70   28.99   1
  -1  -3  -6  871.84   28.50   1
  -1  -3  -5  212.50   11.44   1
  -1  -3  -5  216.09   10.33   1
  -1  -3  -5  233.74   11.69   1
  -1  -3  -4 1423.13   39.45   1
  -1  -3  -4 1583.87   43.91   1
  -1  -3  -4 1379.40   38.89   1
  -1  -3  -3 3194.64   83.88   1
  -1  -3  -3 2810.65   73.73   1
  -1  -3  -3 2897.12   75.67   1
  -1  -3  -2  534.54   15.77   1
  -1  -3  -2  490.26   14.29   1
  -1  -3  -1 1367.94   35.00   1
  -1  -3   0  599.45   19.15   1
  -1  -3   1 2945.01   75.05   1
  -1  -3   1 3224.26   83.18   1
  -1  -3   1 3382.18   88.65   1
  -1  -3   2 1988.45   52.16   1
  -1  -3   2 2127.18   55.53   1
  -1  -3   2 2252.56   60.94   1
  -1  -3   2 1970.36   51.68   1
  -1  -3   3  818.14   22.38   1
  -1  -3   3  860.72   26.50   1
  -1  -3   3  709.36   21.46   1
  -1  -3   3  758.08   22.69   1
  -1  -3   4 1345.91   39.07   1
  -1  -3   4  944.10   28.44   1
  -1  -3   4 1014.78   27.49   1
  -1  -3   4 1060.14   30.80   1
  -1  -3   5  230.57    7.92   1
  -1  -3   5  224.95   12.38   1
  -1  -3   5  253.12   13.12   1
  -1  -3   5  232.18   11.95   1
  -1  -3   6  215.82    7.97   1
  -1  -3   6  304.82   14.74   1
  -1  -3   6  288.63   14.03   1
  -1  -3   6  229.44   12.19   1
  -1  -3   7  772.04   27.93   1
  -1  -3   7  821.47   28.79   1
  -1  -3   7  822.49   27.71   1
  -1  -3   7  602.88   17.27   1
  -1  -3   8  413.45   16.77   1
  -1  -3   8  368.61   11.98   1
  -1  -3   8  447.67   19.97   1
  -1  -3   8  363.94   17.63   1
  -1  -3   9  110.73    5.73   1
  -1  -3   9  127.40   14.28   1
  -1  -3   9  167.89   11.71   1
  -1  -3   9  133.04   12.97   1
  -1  -3  10   84.19    9.95   1
  -1  -3  10   56.08   12.63   1
  -1  -3  10   82.31   12.57   1
  -1  -3  11   -0.80   11.20   1
  -1  -3  11    6.45    7.85   1
  -1  -3  11   42.41   13.72   1
  -1  -3  12  296.41   15.89   1
  -1  -3  12  296.72   19.01   1
  -1  -3  13   74.76   13.18   1
  -1  -2 -13    4.65   14.97   1
  -1  -2 -12  -14.31   13.13   1
  -1  -2 -11   14.11    5.81   1
  -1  -2 -11   28.61    9.77   1
  -1  -2 -11  -16.12    8.30   1
  -1  -2 -10  291.28   17.82   1
  -1  -2 -10  310.67   17.69   1
  -1  -2  -9  231.41   17.11   1
  -1  -2  -9  231.52   15.28   1
  -1  -2  -8  252.40   13.73   1
  -1  -2  -8  308.73   18.00   1
  -1  -2  -7  781.29   26.98   1
  -1  -2  -7  671.00   23.95   1
  -1  -2  -6  285.13   14.60   1
  -1  -2  -6  321.23   14.43   1
  -1  -2  -5 2347.72   64.39   1
  -1  -2  -5 2548.20   69.09   1
  -1  -2  -5 2616.34   68.80   1
  -1  -2  -4  674.52   21.44   1
  -1  -2  -4  678.79   21.47   1
  -1  -2  -4  681.84   19.91   1
  -1  -2  -3  160.78    7.38   1
  -1  -2  -3  180.27    7.54   1
  -1  -2  -3  165.31    8.53   1
  -1  -2  -214062.87  361.53   1
  -1  -2  -214172.89  358.47   1
  -1  -2  -1 4294.23  109.05   1
  -1  -2  -1 4157.01  104.68   1
  -1  -2  -1 4828.37  122.68   1
  -1  -2  -1 4282.54  108.82   1
  -1  -2   0 6393.85  161.99   1
  -1  -2   0 4864.24  125.71   1
  -1  -2   0 6719.96  171.00   1
  -1  -2   1  712.25   19.79   1
  -1  -2   1  916.93   26.13   1
  -1  -2   1  640.48   17.77   1
  -1  -2   1  862.59   23.56   1
  -1  -2   2 1199.41   31.95   1
  -1  -2   2 1011.17   28.08   1
  -1  -2   2 1064.69   29.50   1
  -1  -2   2 1316.59   36.43   1
  -1  -2   3  466.82   15.65   1
  -1  -2   3  462.78   14.24   1
  -1  -2   3  428.36   14.97   1
  -1  -2   4  455.55   16.76   1
  -1  -2   4  458.98   16.81   1
  -1  -2   4  421.06   13.59   1
  -1  -2   5 1678.32   44.43   1
  -1  -2   5 1836.58   51.75   1
  -1  -2   5 1698.06   48.94   1
  -1  -2   6 1710.24   45.74   1
  -1  -2   6 1836.20   53.45   1
  -1  -2   6 1731.09   50.20   1
  -1  -2   7 1117.85   36.29   1
  -1  -2   7 1005.88   33.80   1
  -1  -2   7  920.24   26.90   1
  -1  -2   8  980.24   33.96   1
  -1  -2   8  910.16   32.73   1
  -1  -2   8  693.31   21.78   1
  -1  -2   9  153.81    8.99   1
  -1  -2   9  173.85   13.24   1
  -1  -2   9  216.08   12.40   1
  -1  -2   9  163.10   12.31   1
  -1  -2  10  362.90   18.74   1
  -1  -2  10  439.23   18.51   1
  -1  -2  10  308.58   13.06   1
  -1  -2  10  453.70   23.52   1
  -1  -2  11   55.21    6.86   1
  -1  -2  11   15.16   11.56   1
  -1  -2  11   78.16    9.40   1
  -1  -2  11   79.58   14.50   1
  -1  -2  12  377.27   17.54   1
  -1  -2  12  368.31   22.72   1
  -1  -2  13  185.79   19.41   1
  -1  -1 -12   40.59   13.55   1
  -1  -1 -11  324.92   19.54   1
  -1  -1 -11  330.35   19.34   1
  -1  -1 -10   47.99   10.85   1
  -1  -1 -10   39.88   13.19   1
  -1  -1  -9  674.25   25.56   1
  -1  -1  -9  809.23   30.86   1
  -1  -1  -8  976.02   33.29   1
  -1  -1  -8 1035.16   35.57   1
  -1  -1  -7   30.26    7.63   1
  -1  -1  -7   40.52   10.37   1
  -1  -1  -6 1318.49   40.20   1
  -1  -1  -6 1064.44   32.83   1
  -1  -1  -5  409.62   17.10   1
  -1  -1  -5  380.58   15.30   1
  -1  -1  -4  519.80   17.41   1
  -1  -1  -4  501.38   16.65   1
  -1  -1  -3  322.27   12.25   1
  -1  -1  -3  324.13   10.83   1
  -1  -1  -3  329.96   12.76   1
  -1  -1  -2 2314.70   59.81   1
  -1  -1  -2 2325.86   60.93   1
  -1  -1  -2 2393.40   61.82   1
  -1  -1  -1 6736.02  175.92   1
  -1  -1  -1 8231.71  207.38   1
  -1  -1  -1 7598.11  195.88   1
  -1  -1  -1 6127.92  158.39   1
  -1  -1   018520.59  506.97   1
  -1  -1   016391.45  438.47   1
  -1  -1   1 1442.16   38.07   1
  -1  -1   1 1145.33   30.52   1
  -1  -1   1 1281.22   34.43   1
  -1  -1   217709.89  459.27   1
  -1  -1   219837.85  502.98   1
  -1  -1   220822.55  524.00   1
  -1  -1   3  272.89   11.94   1
  -1  -1   3  283.13   10.81   1
  -1  -1   3  307.93   12.69   1
  -1  -1   4  660.06   21.70   1
  -1  -1   4  569.46   17.75   1
  -1  -1   4  644.51   21.44   1
  -1  -1   5  469.58   18.32   1
  -1  -1   5  520.66   19.75   1
  -1  -1   6  295.39   15.22   1
  -1  -1   6  325.45   15.61   1
  -1  -1   7  442.32   19.87   1
  -1  -1   7  394.20   17.17   1
  -1  -1   8 1011.98   34.52   1
  -1  -1   8 1189.13   39.50   1
  -1  -1   9  722.20   28.61   1
  -1  -1   9  657.33   27.81   1
  -1  -1   9  556.48   20.38   1
  -1  -1  10  194.68   16.81   1
  -1  -1  10  146.40   10.69   1
  -1  -1  10  155.17   12.75   1
  -1  -1  11  172.89   11.88   1
  -1  -1  11  169.90   16.74   1
  -1  -1  11  191.20   15.26   1
  -1  -1  12  345.18   22.37   1
  -1  -1  12  320.66   15.81   1
  -1  -1  13  155.43   18.51   1
  -1   0 -13    5.05   14.61   1
  -1   0 -11  259.88   16.18   1
  -1   0 -11  291.19   17.81   1
  -1   0 -10  187.64   14.58   1
  -1   0 -10  223.91   17.43   1
  -1   0  -9  371.84   17.44   1
  -1   0  -9  366.05   18.46   1
  -1   0  -8  209.01   13.37   1
  -1   0  -8  235.67   16.36   1
  -1   0  -7  218.83   12.50   1
  -1   0  -7  201.61   12.57   1
  -1   0  -6 1066.48   32.86   1
  -1   0  -6 1140.65   35.34   1
  -1   0  -5 4909.08  128.15   1
  -1   0  -5 5172.92  134.44   1
  -1   0  -4 2436.29   65.40   1
  -1   0  -4 2922.21   77.06   1
  -1   0  -3 8983.74  226.23   1
  -1   0  -310731.53  272.21   1
  -1   0  -310673.18  269.39   1
  -1   0  -227428.55  700.40   1
  -1   0  -228707.85  730.13   1
  -1   0  -112480.35  315.73   1
  -1   0  -111105.07  284.96   1
  -1   0  -111389.15  290.71   1
  -1   0   0 4313.03  109.32   1
  -1   0   0 3808.91   96.41   1
  -1   0   0 3471.85   88.51   1
  -1   0   1 2336.81   61.02   1
  -1   0   1 2027.29   53.23   1
  -1   0   2  331.97   12.42   1
  -1   0   2  277.41   10.35   1
  -1   0   3 1413.32   39.24   1
  -1   0   3 1346.89   38.30   1
  -1   0   4  185.34   11.22   1
  -1   0   4  228.04   12.14   1
  -1   0   5  564.76   21.03   1
  -1   0   5  519.81   18.80   1
  -1   0   6  175.94   12.28   1
  -1   0   6  145.36    9.95   1
  -1   0   7   75.14   10.98   1
  -1   0   7  104.80   10.91   1
  -1   0   8  415.01   19.25   1
  -1   0   8  538.04   23.31   1
  -1   0   9  759.02   28.78   1
  -1   0   9  896.49   33.68   1
  -1   0  10 1057.29   37.87   1
  -1   0  10  905.81   33.84   1
  -1   0  11   86.91   14.78   1
  -1   0  12  -14.53   13.31   1
  -1   0  12   -8.46   10.27   1
  -1   0  13   26.27   15.11   1
  -1   1 -13   36.35   11.73   1
  -1   1 -12  -16.44   14.65   1
  -1   1 -11   46.06    8.59   1
  -1   1 -11   60.38   14.35   1
  -1   1 -10  161.52   13.28   1
  -1   1 -10  118.78   13.79   1
  -1   1  -9  850.39   29.90   1
  -1   1  -9 1079.61   37.65   1
  -1   1  -8  120.63   13.48   1
  -1   1  -8  124.97   11.02   1
  -1   1  -7    1.66    7.02   1
  -1   1  -7   -9.17    7.31   1
  -1   1  -6  793.98   27.19   1
  -1   1  -6  724.42   24.35   1
  -1   1  -5 3564.05   94.74   1
  -1   1  -5 2939.88   78.40   1
  -1   1  -4 2962.93   78.65   1
  -1   1  -4 3633.30   95.53   1
  -1   1  -4 3714.20   95.33   1
  -1   1  -3 2456.22   64.60   1
  -1   1  -3 2463.91   63.69   1
  -1   1  -3 2170.63   56.03   1
  -1   1  -3 2543.74   66.74   1
  -1   1  -214760.63  382.44   1
  -1   1  -218075.60  452.77   1
  -1   1  -214067.44  375.48   1
  -1   1  -217254.37  439.59   1
  -1   1  -1 1315.02   34.90   1
  -1   1  -1 1151.25   30.58   1
  -1   1  -1 1397.51   37.44   1
  -1   1   037807.70  993.04   1
  -1   1   036443.69  925.24   1
  -1   1   1 9134.44  229.80   1
  -1   1   1 8738.72  221.00   1
  -1   1   2 9331.79  238.23   1
  -1   1   2 8987.07  228.05   1
  -1   1   3 1445.17   40.42   1
  -1   1   3 1284.92   35.96   1
  -1   1   4  887.76   28.13   1
  -1   1   4  844.57   26.84   1
  -1   1   5  830.61   26.65   1
  -1   1   5  904.94   29.63   1
  -1   1   6 1591.97   47.38   1
  -1   1   6 1301.81   39.93   1
  -1   1   7  796.27   28.39   1
  -1   1   7  665.69   24.92   1
  -1   1   8 1557.77   48.40   1
  -1   1   8 1503.19   47.55   1
  -1   1   9  773.67   30.18   1
  -1   1   9  669.85   28.08   1
  -1   1  10   47.72   12.07   1
  -1   1  10   61.64   11.82   1
  -1   1  11  131.12   15.63   1
  -1   1  12   15.23   12.84   1
  -1   2 -12   33.76   14.46   1
  -1   2 -11    5.33    9.51   1
  -1   2 -10  165.09   15.49   1
  -1   2 -10  120.24   12.12   1
  -1   2  -9  427.34   19.96   1
  -1   2  -9  392.92   19.13   1
  -1   2  -8  695.42   27.06   1
  -1   2  -8  594.00   23.05   1
  -1   2  -7 1105.46   35.42   1
  -1   2  -7 1233.84   38.88   1
  -1   2  -6  187.07   11.81   1
  -1   2  -6  200.24   12.51   1
  -1   2  -5  104.79    7.80   1
  -1   2  -5   83.49    9.72   1
  -1   2  -5   90.83    8.80   1
  -1   2  -4 1206.10   34.84   1
  -1   2  -4 1164.30   32.84   1
  -1   2  -4 1261.15   36.32   1
  -1   2  -3 2368.00   62.42   1
  -1   2  -3 2128.74   54.57   1
  -1   2  -3 2222.03   59.54   1
  -1   2  -3 2418.35   64.09   1
  -1   2  -3 2450.62   64.50   1
  -1   2  -2 1875.01   49.45   1
  -1   2  -2 1833.66   48.91   1
  -1   2  -2 1838.35   49.86   1
  -1   2  -1 4407.79  113.02   1
  -1   2  -1 5336.12  136.20   1
  -1   2  -1 4838.94  122.61   1
  -1   2   0 4843.55  124.05   1
  -1   2   0 6107.93  154.97   1
  -1   2   1 1565.25   42.00   1
  -1   2   1 1742.74   46.00   1
  -1   2   2  516.02   16.85   1
  -1   2   2  479.82   16.24   1
  -1   2   3 9725.81  247.33   1
  -1   2   3 9396.22  239.08   1
  -1   2   4 2975.70   79.97   1
  -1   2   4 2721.31   73.27   1
  -1   2   5 1481.91   43.34   1
  -1   2   5 1436.70   42.63   1
  -1   2   6  704.18   25.07   1
  -1   2   6  706.78   24.61   1
  -1   2   7  482.89   19.90   1
  -1   2   7  543.68   22.53   1
  -1   2   8  234.01   15.68   1
  -1   2   8  243.51   15.07   1
  -1   2   9  590.49   25.39   1
  -1   2   9  642.40   26.49   1
  -1   2  10   10.32   11.68   1
  -1   2  10   13.22   11.47   1
  -1   2  11  112.57   12.57   1
  -1   3 -13  -30.23   15.33   1
  -1   3 -12  -15.72   13.69   1
  -1   3 -11   84.96   13.33   1
  -1   3 -10  504.83   23.05   1
  -1   3 -10  602.38   27.12   1
  -1   3  -9  965.43   34.98   1
  -1   3  -9  948.32   33.47   1
  -1   3  -8 1337.14   41.95   1
  -1   3  -8 1536.76   47.28   1
  -1   3  -7  121.61   11.98   1
  -1   3  -7   71.34    7.97   1
  -1   3  -6   40.33    6.50   1
  -1   3  -6   21.09    6.55   1
  -1   3  -5  606.12   20.73   1
  -1   3  -5  524.90   18.84   1
  -1   3  -5  508.08   19.01   1
  -1   3  -4 1750.09   48.64   1
  -1   3  -4 1544.26   43.34   1
  -1   3  -4 1884.50   52.21   1
  -1   3  -4 1391.78   39.67   1
  -1   3  -3  443.03   15.60   1
  -1   3  -3  484.74   17.66   1
  -1   3  -3  467.39   16.90   1
  -1   3  -3  448.33   15.71   1
  -1   3  -2 1980.45   54.42   1
  -1   3  -2 1850.24   49.11   1
  -1   3  -2 1748.95   46.93   1
  -1   3  -2 1771.91   48.95   1
  -1   3  -1 8479.29  216.00   1
  -1   3  -1 7035.06  179.74   1
  -1   3  -1 7091.04  180.48   1
  -1   3   0 7173.93  181.53   1
  -1   3   0 6816.72  173.62   1
  -1   3   0 7850.38  200.72   1
  -1   3   1 3451.91   89.48   1
  -1   3   1 3345.08   86.89   1
  -1   3   2 2107.44   56.15   1
  -1   3   2 2068.70   55.59   1
  -1   3   3   83.18    6.95   1
  -1   3   3   70.68    6.24   1
  -1   3   4  220.25   11.61   1
  -1   3   4  261.68   12.67   1
  -1   3   5    3.42    5.58   1
  -1   3   5   -3.23    8.11   1
  -1   3   6  339.83   15.58   1
  -1   3   6  438.91   19.36   1
  -1   3   7 1065.81   34.82   1
  -1   3   7 1027.80   34.16   1
  -1   3   8   95.43   11.98   1
  -1   3   8   81.68   11.82   1
  -1   3   9  544.97   24.39   1
  -1   3   9  519.34   23.38   1
  -1   3  10   55.45   11.07   1
  -1   3  11  262.67   18.88   1
  -1   3  12   32.04   10.45   1
  -1   4 -13   32.02   14.31   1
  -1   4 -12   25.99   13.71   1
  -1   4 -11   66.96   11.01   1
  -1   4 -10   13.67   11.36   1
  -1   4 -10   26.45   10.04   1
  -1   4  -9  892.64   31.84   1
  -1   4  -9  838.68   30.28   1
  -1   4  -8 1477.73   46.41   1
  -1   4  -8 1349.07   42.05   1
  -1   4  -7 1687.92   50.44   1
  -1   4  -7 1639.64   48.75   1
  -1   4  -6  425.41   17.83   1
  -1   4  -6  493.89   20.05   1
  -1   4  -6  397.36   16.79   1
  -1   4  -6  373.39   15.51   1
  -1   4  -5   43.66    7.70   1
  -1   4  -5   44.56    9.50   1
  -1   4  -5   55.98    8.85   1
  -1   4  -5   63.34    7.98   1
  -1   4  -4  601.25   20.17   1
  -1   4  -4  699.71   24.40   1
  -1   4  -4  648.16   20.92   1
  -1   4  -4  729.65   24.91   1
  -1   4  -3 2890.05   78.69   1
  -1   4  -3 2617.80   69.77   1
  -1   4  -3 2524.22   67.43   1
  -1   4  -3 2624.14   71.88   1
  -1   4  -2 3561.58   95.73   1
  -1   4  -2 3221.27   84.17   1
  -1   4  -2 3753.07   99.48   1
  -1   4  -2 3193.43   82.62   1
  -1   4  -1  931.10   29.36   1
  -1   4  -1  770.55   22.24   1
  -1   4  -1  821.16   23.54   1
  -1   4   0 1140.23   33.14   1
  -1   4   0 1783.48   50.80   1
  -1   4   0 1684.83   45.22   1
  -1   4   1 4142.63  107.00   1
  -1   4   1 4375.66  112.69   1
  -1   4   2 1494.88   41.05   1
  -1   4   2 1826.57   49.71   1
  -1   4   3   58.91    7.69   1
  -1   4   3   43.60    5.70   1
  -1   4   4  936.76   28.90   1
  -1   4   4 1147.94   34.64   1
  -1   4   5   10.17    8.31   1
  -1   4   6  434.31   18.87   1
  -1   4   6  444.87   19.47   1
  -1   4   7  178.38   13.16   1
  -1   4   7  167.93   13.80   1
  -1   4   8  352.03   18.48   1
  -1   4   8  326.14   17.07   1
  -1   4   9   35.39    9.94   1
  -1   4  10   53.28    9.69   1
  -1   4  11   10.34   11.76   1
  -1   5 -12  152.20   11.40   1
  -1   5 -12  115.09   13.13   1
  -1   5 -11   28.93    8.43   1
  -1   5 -10  111.66   10.63   1
  -1   5 -10  104.97   12.76   1
  -1   5  -9  180.07   14.84   1
  -1   5  -9  155.89   12.29   1
  -1   5  -9  195.09   13.20   1
  -1   5  -8  949.98   32.16   1
  -1   5  -8 1071.56   34.86   1
  -1   5  -8  816.91   28.74   1
  -1   5  -7 3549.78   96.89   1
  -1   5  -7 3310.29   90.33   1
  -1   5  -7 2868.22   79.48   1
  -1   5  -7 4080.48  110.14   1
  -1   5  -6  292.97   14.46   1
  -1   5  -6  281.39   15.48   1
  -1   5  -6  276.20   13.66   1
  -1   5  -6  357.03   17.80   1
  -1   5  -5 1069.71   34.77   1
  -1   5  -5 1087.46   35.04   1
  -1   5  -5  907.96   28.46   1
  -1   5  -5  756.42   21.50   1
  -1   5  -5 1020.46   31.37   1
  -1   5  -4  856.13   29.34   1
  -1   5  -4  829.42   25.39   1
  -1   5  -4  690.43   22.15   1
  -1   5  -4  940.06   31.35   1
  -1   5  -3 2364.19   67.26   1
  -1   5  -3 2063.81   55.51   1
  -1   5  -3 2135.44   61.16   1
  -1   5  -3 1785.27   48.31   1
  -1   5  -2   55.66    5.83   1
  -1   5  -2   80.33   12.22   1
  -1   5  -2   82.65   11.85   1
  -1   5  -2   50.22    5.26   1
  -1   5  -1  294.86   17.56   1
  -1   5  -1  210.88    8.44   1
  -1   5  -1  231.85    8.85   1
  -1   5  -1  237.08   14.51   1
  -1   5   0   41.54    9.56   1
  -1   5   0   43.69    4.90   1
  -1   5   0   45.46    4.73   1
  -1   5   1  470.95   15.21   1
  -1   5   1  486.80   15.48   1
  -1   5   2  174.01    8.47   1
  -1   5   2  197.73    9.58   1
  -1   5   3  777.26   24.58   1
  -1   5   3  792.53   24.87   1
  -1   5   4   21.75    6.75   1
  -1   5   4   52.78    8.74   1
  -1   5   5  845.26   28.56   1
  -1   5   5  813.76   26.98   1
  -1   5   6  119.88   10.80   1
  -1   5   6  123.04   11.35   1
  -1   5   7  -17.60    9.01   1
  -1   5   7   -5.25    8.48   1
  -1   5   8  509.86   22.69   1
  -1   5   8  367.54   17.72   1
  -1   5   9   13.55   10.37   1
  -1   5  10  100.50   13.12   1
  -1   5  11   84.78   14.44   1
  -1   6 -11   36.76   12.66   1
  -1   6 -11   46.60    9.20   1
  -1   6 -10  101.48   11.76   1
  -1   6 -10  101.26   11.72   1
  -1   6  -9   34.36    9.43   1
  -1   6  -9   37.57   10.10   1
  -1   6  -9   33.52    8.02   1
  -1   6  -8  108.51   11.31   1
  -1   6  -8  144.16   12.06   1
  -1   6  -8   96.77    9.47   1
  -1   6  -7   18.32    7.98   1
  -1   6  -7   39.55    8.86   1
  -1   6  -7   10.26    9.39   1
  -1   6  -6  784.89   29.21   1
  -1   6  -6  674.67   23.43   1
  -1   6  -6  747.48   27.98   1
  -1   6  -6  595.28   21.61   1
  -1   6  -5  162.76   13.82   1
  -1   6  -5  142.12    9.32   1
  -1   6  -5  150.76   14.77   1
  -1   6  -5  127.15    6.78   1
  -1   6  -5  139.35    9.50   1
  -1   6  -4  485.80   20.78   1
  -1   6  -4  393.62   14.75   1
  -1   6  -4  472.63   16.57   1
  -1   6  -4  461.98   16.36   1
  -1   6  -4  576.76   23.11   1
  -1   6  -3  746.57   28.48   1
  -1   6  -3  641.50   19.82   1
  -1   6  -3  736.09   28.83   1
  -1   6  -3  680.61   20.90   1
  -1   6  -2  194.90    8.39   1
  -1   6  -2  188.32   12.66   1
  -1   6  -2  217.49   17.15   1
  -1   6  -2  182.15    7.85   1
  -1   6  -1  206.91    8.36   1
  -1   6  -1  205.22   14.65   1
  -1   6  -1  242.98   17.81   1
  -1   6  -1  199.62    7.93   1
  -1   6   0  601.66   26.06   1
  -1   6   0  508.03   15.81   1
  -1   6   0  457.31   14.57   1
  -1   6   1 2584.05   68.32   1
  -1   6   1 2545.52   66.69   1
  -1   6   2 3592.78   93.65   1
  -1   6   2 3466.72   91.03   1
  -1   6   3   66.48    7.68   1
  -1   6   3   59.13    6.18   1
  -1   6   4  784.14   25.81   1
  -1   6   4  681.24   23.11   1
  -1   6   5   97.71    9.15   1
  -1   6   5  125.09   10.31   1
  -1   6   6  146.21   11.64   1
  -1   6   6  133.06   10.21   1
  -1   6   7  223.71   13.83   1
  -1   6   7  241.39   14.96   1
  -1   6   8   46.31   10.38   1
  -1   6   9   83.09   11.91   1
  -1   7  -9   34.72    9.24   1
  -1   7  -8   -9.83    7.63   1
  -1   7  -8    8.20   10.01   1
  -1   7  -7   -1.83    8.79   1
  -1   7  -7   33.20    7.97   1
  -1   7  -7  -16.61   10.31   1
  -1   7  -7   22.25    7.78   1
  -1   7  -6   -3.67   12.44   1
  -1   7  -6   29.46   11.98   1
  -1   7  -6    3.74    6.39   1
  -1   7  -6    5.27    5.25   1
  -1   7  -6    8.05    6.00   1
  -1   7  -6    5.22    3.52   1
  -1   7  -5  158.95   14.67   1
  -1   7  -5  142.12    8.88   1
  -1   7  -5  173.21   15.04   1
  -1   7  -5  147.38    9.24   1
  -1   7  -5  138.00    8.24   1
  -1   7  -4  328.99   13.82   1
  -1   7  -4  363.01   20.25   1
  -1   7  -4  288.01   11.61   1
  -1   7  -4  426.77   21.54   1
  -1   7  -4  326.81   12.67   1
  -1   7  -3  225.99    9.33   1
  -1   7  -3  373.10   20.14   1
  -1   7  -3  289.52   17.06   1
  -1   7  -3  253.06    9.91   1
  -1   7  -2 1253.23   42.59   1
  -1   7  -2 1022.52   28.24   1
  -1   7  -2 1181.58   39.97   1
  -1   7  -2  905.99   28.34   1
  -1   7  -1  325.25   20.61   1
  -1   7  -1  269.41    9.22   1
  -1   7  -1  315.23   18.87   1
  -1   7  -1  251.03    8.89   1
  -1   7   0 1699.89   44.67   1
  -1   7   0 1556.69   41.11   1
  -1   7   0 1861.35   57.09   1
  -1   7   0 1847.70   56.89   1
  -1   7   1 1060.16   29.43   1
  -1   7   1 1031.73   28.95   1
  -1   7   1 1132.04   39.14   1
  -1   7   2  911.11   26.72   1
  -1   7   2  994.60   29.06   1
  -1   7   3 1048.27   30.65   1
  -1   7   3 1028.52   34.05   1
  -1   7   4  244.87   11.35   1
  -1   7   4  335.33   14.31   1
  -1   7   5   81.32    8.67   1
  -1   7   5   82.32    8.40   1
  -1   7   6   21.67    6.65   1
  -1   7   6   36.89    8.77   1
  -1   7   7  119.68   11.63   1
  -1   7   7   74.66   10.07   1
  -1   8  -9   20.21   10.40   1
  -1   8  -8   -5.67   10.91   1
  -1   8  -7   60.76    8.44   1
  -1   8  -7   39.37   12.85   1
  -1   8  -6   32.95    6.78   1
  -1   8  -6   18.56    5.35   1
  -1   8  -6   53.50   12.92   1
  -1   8  -5  307.95   12.37   1
  -1   8  -5  395.82   15.55   1
  -1   8  -5  377.96   14.41   1
  -1   8  -5  445.38   22.86   1
  -1   8  -4   31.23    5.04   1
  -1   8  -4   37.79   13.07   1
  -1   8  -4   33.44    4.43   1
  -1   8  -4   29.52   12.74   1
  -1   8  -3   52.09   13.02   1
  -1   8  -3   24.34   13.55   1
  -1   8  -3   22.79    6.80   1
  -1   8  -3    4.53    2.96   1
  -1   8  -3   16.95    3.55   1
  -1   8  -2  469.86   24.78   1
  -1   8  -2  477.57   24.10   1
  -1   8  -1  726.16   30.80   1
  -1   8  -1  663.90   27.90   1
  -1   8   0  184.87   16.09   1
  -1   8   1   16.83    8.39   1
  -1   8   2   32.48    4.11   1
  -1   8   2   18.60    3.56   1
  -1   8   3  117.88    7.61   1
  -1   8   3  109.86    6.97   1
  -1   8   4    8.93    4.57   1
  -1   8   5   26.30    6.29   1
  -1   8   6   16.73    6.74   1
  -1   9  -5  107.58   16.23   1
  -1   9  -5   95.10    8.99   1
  -1   9  -4   69.29   15.19   1
  -1   9  -4   42.98    9.07   1
  -1   9  -3  113.20   11.10   1
  -1   9  -3  153.61   17.40   1
  -1   9  -2   17.25    9.25   1
  -1   9  -2   27.60   11.06   1
  -1  10  -5   36.59   16.02   1
  -1  10  -4    1.38   11.98   1
  -1  10  -3    2.03   10.51   1
  -1  10  -2   23.96   10.51   1
  -1  10  -1   68.85   12.16   1
  -1  10   0  156.43   15.07   1
   0  -9  -7   69.71    9.21   1
   0  -9  -6   43.73    8.08   1
   0  -9  -5   72.34    6.82   1
   0  -9   7    9.99    5.92   1
   0  -9   8   33.18    7.66   1
   0  -8  -8   38.43    9.33   1
   0  -8  -7   13.84    8.21   1
   0  -8  -6  104.72    9.85   1
   0  -8  -5    9.62    4.81   1
   0  -8  -5    4.07    7.98   1
   0  -8  -4   65.02    6.46   1
   0  -8   4  625.44   24.05   1
   0  -8   4  629.80   18.66   1
   0  -8   5   -6.23    4.32   1
   0  -8   6    5.88    5.98   1
   0  -8   6    3.32    5.62   1
   0  -8   7   36.33    7.28   1
   0  -8   8  -19.04    8.16   1
   0  -8   9   63.15   10.22   1
   0  -8  10    8.83   10.15   1
   0  -7 -10   84.04   13.47   1
   0  -7  -9   44.67   11.15   1
   0  -7  -8   32.74    8.27   1
   0  -7  -8    6.23   10.95   1
   0  -7  -7   49.20   11.42   1
   0  -7  -7   69.31    8.85   1
   0  -7  -7   33.84    7.60   1
   0  -7  -6    4.27    7.66   1
   0  -7  -6   26.63   10.57   1
   0  -7  -6   11.75    6.55   1
   0  -7  -5  263.07   12.08   1
   0  -7  -5  330.30   17.14   1
   0  -7  -5  292.33   13.37   1
   0  -7  -4  452.38   16.19   1
   0  -7  -4  388.31   14.29   1
   0  -7  -4  480.85   21.56   1
   0  -7  -3  275.10   10.63   1
   0  -7  -3  285.19   15.58   1
   0  -7   3   18.99    3.07   1
   0  -7   4   17.07    4.58   1
   0  -7   5  143.76    8.69   1
   0  -7   5  140.49    8.79   1
   0  -7   6  147.17   10.25   1
   0  -7   6  217.09   11.52   1
   0  -7   7   90.72    9.36   1
   0  -7   7  110.95   10.16   1
   0  -7   8  229.73   13.38   1
   0  -7   8  217.77   13.94   1
   0  -7   9   41.18    9.15   1
   0  -7  10   15.17    8.92   1
   0  -7  11   77.13   12.52   1
   0  -6 -11  160.53   16.55   1
   0  -6 -10  180.57   15.95   1
   0  -6 -10  107.30   12.29   1
   0  -6  -9    3.58    7.82   1
   0  -6  -9  -17.52   10.09   1
   0  -6  -8   70.25   11.46   1
   0  -6  -8   67.97   10.43   1
   0  -6  -8   44.51    8.33   1
   0  -6  -7   68.41   11.14   1
   0  -6  -7  113.85   11.57   1
   0  -6  -7  107.47   10.41   1
   0  -6  -6  543.89   21.05   1
   0  -6  -6  566.21   23.41   1
   0  -6  -6  509.48   19.96   1
   0  -6  -5 1564.95   48.43   1
   0  -6  -5 1468.51   42.39   1
   0  -6  -5 1489.43   43.34   1
   0  -6  -4  773.18   28.45   1
   0  -6  -4  767.78   24.44   1
   0  -6  -4  721.43   22.71   1
   0  -6  -3 1471.95   40.20   1
   0  -6  -3 1608.02   44.19   1
   0  -6  -3 1745.37   51.95   1
   0  -6  -2  157.22    7.28   1
   0  -6  -2  155.30   12.99   1
   0  -6   2  325.69   10.19   1
   0  -6   2  310.31   10.23   1
   0  -6   3  487.21   15.13   1
   0  -6   4  236.51   10.48   1
   0  -6   4  199.43    9.39   1
   0  -6   5   81.63    8.00   1
   0  -6   5  105.96    8.46   1
   0  -6   6   99.53    9.20   1
   0  -6   6   54.90    8.64   1
   0  -6   7  815.17   28.07   1
   0  -6   7  724.11   25.96   1
   0  -6   8   99.88   11.64   1
   0  -6   8  143.75   11.56   1
   0  -6   9  175.21   11.97   1
   0  -6   9  244.11   16.32   1
   0  -6  10   88.09   13.19   1
   0  -6  10   80.91   10.50   1
   0  -6  11   41.51   13.19   1
   0  -5 -11   96.64   14.81   1
   0  -5 -11   89.71   10.84   1
   0  -5 -10  130.47   12.17   1
   0  -5 -10  112.80   11.53   1
   0  -5 -10  104.18   13.73   1
   0  -5  -9  276.66   15.07   1
   0  -5  -9  304.11   18.24   1
   0  -5  -9  299.52   17.72   1
   0  -5  -8  136.85   12.45   1
   0  -5  -8   95.65   12.01   1
   0  -5  -8   88.01   10.01   1
   0  -5  -7  319.33   15.80   1
   0  -5  -7  352.52   16.98   1
   0  -5  -7  342.84   17.12   1
   0  -5  -6   91.38    8.83   1
   0  -5  -6   83.11    8.98   1
   0  -5  -6   84.75   10.35   1
   0  -5  -5  740.78   26.22   1
   0  -5  -5  751.60   25.30   1
   0  -5  -5  618.83   21.52   1
   0  -5  -4  924.31   28.15   1
   0  -5  -4  970.14   31.24   1
   0  -5  -4  941.95   28.93   1
   0  -5  -3   26.22    5.95   1
   0  -5  -3   55.51   10.16   1
   0  -5  -3   28.50    5.06   1
   0  -5  -2  924.17   26.19   1
   0  -5  -2 1072.83   34.15   1
   0  -5  -2  947.82   26.68   1
   0  -5  -1  245.47    8.83   1
   0  -5  -1  372.73   15.87   1
   0  -5  -1  303.28    9.42   1
   0  -5   2  212.70    7.93   1
   0  -5   3 2675.21   69.84   1
   0  -5   3 2901.78   75.55   1
   0  -5   4  332.05   13.15   1
   0  -5   4  292.63   12.06   1
   0  -5   5  255.67   12.23   1
   0  -5   5  278.16   14.06   1
   0  -5   5  269.12   12.50   1
   0  -5   6  996.85   32.97   1
   0  -5   6  950.74   30.32   1
   0  -5   6  936.36   30.16   1
   0  -5   7  181.33   12.99   1
   0  -5   7  217.94   14.24   1
   0  -5   7  186.64   12.08   1
   0  -5   8  274.82   15.33   1
   0  -5   8  304.04   16.14   1
   0  -5   8  259.23   16.17   1
   0  -5   9  996.27   34.93   1
   0  -5   9 1021.92   34.09   1
   0  -5   9 1020.10   35.92   1
   0  -5  10  237.47   15.80   1
   0  -5  10  213.88   14.97   1
   0  -5  10  161.63   12.52   1
   0  -5  11    1.34    9.98   1
   0  -5  11    0.52    8.38   1
   0  -5  11    9.37    8.72   1
   0  -5  12   93.36   15.12   1
   0  -4 -12   30.23   10.37   1
   0  -4 -11   10.90   10.93   1
   0  -4 -11    7.51   11.77   1
   0  -4 -10   18.37    8.52   1
   0  -4 -10   66.66   12.30   1
   0  -4 -10   24.96    8.64   1
   0  -4  -9   82.18   11.47   1
   0  -4  -9   56.24    8.91   1
   0  -4  -9   44.93   11.05   1
   0  -4  -8   40.39    8.05   1
   0  -4  -8   55.07   10.73   1
   0  -4  -8   44.87    8.50   1
   0  -4  -7  152.46   12.16   1
   0  -4  -7  163.40   11.06   1
   0  -4  -7  147.03   10.49   1
   0  -4  -6  146.95   11.93   1
   0  -4  -6  107.62   10.43   1
   0  -4  -6  117.46   10.46   1
   0  -4  -5   18.71    6.00   1
   0  -4  -5   18.98    8.48   1
   0  -4  -5   26.23    7.71   1
   0  -4  -4  771.15   24.52   1
   0  -4  -4  742.08   23.58   1
   0  -4  -4  727.73   24.36   1
   0  -4  -3  868.24   25.53   1
   0  -4  -3  794.94   23.75   1
   0  -4  -3  906.90   28.99   1
   0  -4  -2 2623.66   70.87   1
   0  -4  -2 2335.55   61.27   1
   0  -4  -2 2471.77   64.76   1
   0  -4  -1  451.60   17.04   1
   0  -4  -1  277.37    9.01   1
   0  -4   1 2649.97   68.17   1
   0  -4   2 3114.23   79.67   1
   0  -4   2 2952.15   84.91   1
   0  -4   3 2408.25   63.94   1
   0  -4   3 2161.55   57.10   1
   0  -4   4  141.75    8.63   1
   0  -4   4  148.81   11.01   1
   0  -4   4  172.07    9.21   1
   0  -4   5  236.73   12.39   1
   0  -4   5  228.16   11.52   1
   0  -4   5  228.75   10.63   1
   0  -4   6  284.14   13.21   1
   0  -4   6  219.68   11.02   1
   0  -4   6  291.04   14.76   1
   0  -4   7  800.12   27.30   1
   0  -4   7  761.89   26.66   1
   0  -4   7  658.31   23.72   1
   0  -4   8 1122.92   37.09   1
   0  -4   8 1194.67   37.56   1
   0  -4   8 1120.11   37.65   1
   0  -4   9 1375.16   43.99   1
   0  -4   9 1426.77   46.27   1
   0  -4   9 1504.04   45.23   1
   0  -4  10   46.04   12.67   1
   0  -4  10   88.81   11.55   1
   0  -4  10   81.81    8.73   1
   0  -4  11  -13.06   10.88   1
   0  -4  11   33.79    8.17   1
   0  -4  11    0.06   12.48   1
   0  -4  12   98.69   14.16   1
   0  -4  12  129.91   17.38   1
   0  -4  12  109.75   10.72   1
   0  -3 -12   58.12   11.78   1
   0  -3 -12  106.76   15.76   1
   0  -3 -11   20.21   10.82   1
   0  -3 -11   -9.38    8.00   1
   0  -3 -11   27.54   13.27   1
   0  -3 -10   90.19    9.73   1
   0  -3 -10   58.49   12.13   1
   0  -3 -10   72.12   11.59   1
   0  -3  -9   24.42   11.02   1
   0  -3  -9   37.63   10.59   1
   0  -3  -9   28.98    7.37   1
   0  -3  -8  282.63   16.21   1
   0  -3  -8  261.52   15.93   1
   0  -3  -7  713.40   26.32   1
   0  -3  -7  734.23   24.55   1
   0  -3  -7  796.00   28.35   1
   0  -3  -6  966.04   31.25   1
   0  -3  -6 1065.46   32.80   1
   0  -3  -6 1028.29   32.92   1
   0  -3  -5  264.74   13.09   1
   0  -3  -5  273.51   13.31   1
   0  -3  -5  276.12   13.01   1
   0  -3  -4  355.15   14.01   1
   0  -3  -4  337.18   13.63   1
   0  -3  -4  342.66   13.05   1
   0  -3  -3 3105.03   82.71   1
   0  -3  -3 2829.12   74.72   1
   0  -3  -3 2662.83   69.65   1
   0  -3  -2 1265.06   34.35   1
   0  -3  -2 1265.27   34.23   1
   0  -3  -2 1373.96   38.65   1
   0  -3  -1 7323.14  185.16   1
   0  -3  -1 8820.05  224.06   1
   0  -3   0 3675.74   99.57   1
   0  -3   1  393.23   11.14   1
   0  -3   2 1701.43   44.76   1
   0  -3   2 1756.05   46.20   1
   0  -3   2 2014.47   54.91   1
   0  -3   3  121.87    7.55   1
   0  -3   3  122.18    7.10   1
   0  -3   3  134.43    9.54   1
   0  -3   4  813.59   25.28   1
   0  -3   4  820.52   25.31   1
   0  -3   4  937.74   28.88   1
   0  -3   5   68.77    7.50   1
   0  -3   5   58.53    6.14   1
   0  -3   5   46.69    6.33   1
   0  -3   6  478.14   19.35   1
   0  -3   6  469.89   16.99   1
   0  -3   6  397.86   15.66   1
   0  -3   7   29.30    5.99   1
   0  -3   7   39.15    7.55   1
   0  -3   7   35.52   10.18   1
   0  -3   8 1197.29   38.26   1
   0  -3   8 1011.23   33.86   1
   0  -3   8 1192.98   36.15   1
   0  -3   9   64.27   10.47   1
   0  -3   9   69.28    7.87   1
   0  -3   9   64.84   13.10   1
   0  -3  10  182.35   14.37   1
   0  -3  10  130.24   15.81   1
   0  -3  10  178.76   11.01   1
   0  -3  11   51.65    7.94   1
   0  -3  11    8.64   13.04   1
   0  -3  11   19.32    8.03   1
   0  -3  12    4.48   13.64   1
   0  -3  12    0.23    6.70   1
   0  -3  12  -19.94   10.93   1
   0  -3  13    9.73   14.90   1
   0  -2 -13   79.32   15.01   1
   0  -2 -12   22.32   10.05   1
   0  -2 -11   22.33   11.38   1
   0  -2 -11    8.58    9.17   1
   0  -2 -10  331.11   20.09   1
   0  -2 -10  304.27   18.56   1
   0  -2  -9  419.42   20.56   1
   0  -2  -9  366.21   19.60   1
   0  -2  -8 1312.85   42.21   1
   0  -2  -8 1168.53   39.15   1
   0  -2  -7 1051.23   34.53   1
   0  -2  -7  996.40   33.00   1
   0  -2  -6   78.11    8.00   1
   0  -2  -6   80.11    9.72   1
   0  -2  -5 2026.04   56.19   1
   0  -2  -5 2199.47   60.39   1
   0  -2  -4  108.06    8.37   1
   0  -2  -4  107.98    8.37   1
   0  -2  -3 3337.45   87.11   1
   0  -2  -3 3428.84   89.66   1
   0  -2  -2 1248.96   33.42   1
   0  -2  -2 1180.26   31.72   1
   0  -2  -2 1354.32   37.64   1
   0  -2  -142235.44 1058.87   1
   0  -2   0 1263.73   34.20   1
   0  -2   0  663.34   20.12   1
   0  -2   1  196.47    8.99   1
   0  -2   1  158.51    5.56   1
   0  -2   2 6683.76  170.60   1
   0  -2   2 7052.47  178.54   1
   0  -2   2 5809.83  147.14   1
   0  -2   3 2132.44   56.52   1
   0  -2   3 1637.13   44.00   1
   0  -2   3 1933.67   51.25   1
   0  -2   4  335.71   12.92   1
   0  -2   4  322.14   11.89   1
   0  -2   4  339.91   13.35   1
   0  -2   5   63.67    8.83   1
   0  -2   5   45.22    6.36   1
   0  -2   5   78.92    7.32   1
   0  -2   6  256.05   11.59   1
   0  -2   6  230.34   13.43   1
   0  -2   6  221.61   12.28   1
   0  -2   7  781.46   24.76   1
   0  -2   7  658.15   24.23   1
   0  -2   7  801.65   27.90   1
   0  -2   8  685.25   18.95   1
   0  -2   8  892.03   31.20   1
   0  -2   8  866.36   27.23   1
   0  -2   8  945.14   33.35   1
   0  -2   8  703.73   19.81   1
   0  -2   9  994.72   27.32   1
   0  -2   9 1170.95   38.48   1
   0  -2   9 1414.38   46.06   1
   0  -2   9 1351.38   39.90   1
   0  -2   9 1021.21   27.61   1
   0  -2  10  643.94   18.89   1
   0  -2  10  914.09   25.50   1
   0  -2  10 1093.14   38.50   1
   0  -2  10 1037.38   38.15   1
   0  -2  10  959.53   30.48   1
   0  -2  11   49.08    7.31   1
   0  -2  11   46.97   14.31   1
   0  -2  11   53.52   12.33   1
   0  -2  12  271.05   19.49   1
   0  -2  12  287.50   20.75   1
   0  -2  12  251.63   12.73   1
   0  -2  13  142.99   15.11   1
   0  -1 -13   68.63   16.12   1
   0  -1 -12   61.38   14.62   1
   0  -1 -11   67.87   10.25   1
   0  -1 -10  526.83   23.04   1
   0  -1 -10  599.67   25.56   1
   0  -1  -9  674.97   26.60   1
   0  -1  -9  681.80   26.21   1
   0  -1  -8  347.02   17.58   1
   0  -1  -8  248.26   15.19   1
   0  -1  -7  738.05   26.75   1
   0  -1  -7  759.43   27.13   1
   0  -1  -6  133.89   10.93   1
   0  -1  -6  128.63   10.95   1
   0  -1  -5 1567.16   44.61   1
   0  -1  -5 1305.04   37.80   1
   0  -1  -4  251.35   10.85   1
   0  -1  -4  262.41   11.74   1
   0  -1  -3 8287.09  210.94   1
   0  -1  -3 8637.84  219.15   1
   0  -1  -2 9063.28  228.21   1
   0  -1  -2 7900.91  200.34   1
   0  -1  -1 1971.57   50.82   1
   0  -1  -1 1941.56   49.59   1
   0  -1  -1 2359.88   60.40   1
   0  -1   014927.58  374.69   1
   0  -1   1 2341.05   60.16   1
   0  -1   1 2094.77   53.28   1
   0  -1   1 1936.08   49.50   1
   0  -1   2 3201.10   82.02   1
   0  -1   2 3210.67   82.08   1
   0  -1   2 2949.62   75.20   1
   0  -1   3 7988.38  204.65   1
   0  -1   3 8334.26  211.58   1
   0  -1   3 7165.91  182.49   1
   0  -1   4 2912.63   77.15   1
   0  -1   4 3136.80   82.34   1
   0  -1   5 2558.57   69.22   1
   0  -1   5 2602.12   70.83   1
   0  -1   6 1132.65   35.19   1
   0  -1   6 1149.31   35.45   1
   0  -1   7  692.98   24.33   1
   0  -1   7  745.72   27.44   1
   0  -1   8  834.21   29.59   1
   0  -1   8  936.98   31.97   1
   0  -1   9 1679.34   51.84   1
   0  -1   9 1482.31   47.16   1
   0  -1   9 1630.54   46.23   1
   0  -1  10  144.09   13.01   1
   0  -1  10  157.44    9.57   1
   0  -1  10  184.94    9.01   1
   0  -1  10  177.65   14.45   1
   0  -1  11   14.16   11.33   1
   0  -1  11   23.31    7.46   1
   0  -1  11   54.10   12.10   1
   0  -1  11   25.68    6.41   1
   0  -1  12  153.52    8.95   1
   0  -1  12  133.81    9.28   1
   0  -1  12  175.39   18.60   1
   0  -1  13   75.46   16.56   1
   0   0 -13   37.68   11.45   1
   0   0 -12  147.35   14.61   1
   0   0 -11  277.77   18.73   1
   0   0 -11  319.72   20.09   1
   0   0 -10  400.89   22.10   1
   0   0 -10  460.42   22.40   1
   0   0  -9  178.27   14.48   1
   0   0  -9  130.05   13.74   1
   0   0  -8  331.47   17.19   1
   0   0  -8  263.02   16.29   1
   0   0  -7  392.89   17.92   1
   0   0  -7  484.07   19.89   1
   0   0  -6  739.90   25.16   1
   0   0  -6  642.19   22.42   1
   0   0  -5 1040.74   31.80   1
   0   0  -5 1239.57   36.83   1
   0   0  -4  446.68   15.75   1
   0   0  -4  523.80   17.97   1
   0   0  -310150.01  257.78   1
   0   0  -312435.40  314.54   1
   0   0  -2 6756.48  170.69   1
   0   0  -2 5573.65  141.49   1
   0   0  -1 8389.43  214.54   1
   0   0  -1 8716.02  222.45   1
   0   0   1 7856.16  204.03   1
   0   0   1 8262.18  212.91   1
   0   0   2 6500.54  164.18   1
   0   0   2 5334.04  135.47   1
   0   0   311640.17  293.45   1
   0   0   3 9408.83  238.42   1
   0   0   4  469.94   16.59   1
   0   0   4  402.69   14.55   1
   0   0   5 1214.78   35.76   1
   0   0   5 1009.70   30.68   1
   0   0   6  622.99   22.08   1
   0   0   6  735.55   25.08   1
   0   0   7  385.76   18.15   1
   0   0   7  448.08   18.71   1
   0   0   8  244.48   16.02   1
   0   0   8  272.23   15.57   1
   0   0   9  150.25   14.52   1
   0   0   9  134.68   13.28   1
   0   0  10  441.26   21.50   1
   0   0  10  429.95   22.48   1
   0   0  11  279.45   13.42   1
   0   0  11  325.14   20.26   1
   0   0  11  285.87   18.66   1
   0   0  12  173.25   10.83   1
   0   0  12  155.01    9.74   1
   0   0  12  173.25   15.32   1
   0   0  13  -16.50   10.51   1
   0   1 -13  123.53   17.84   1
   0   1 -12  228.29   19.40   1
   0   1 -11    2.84   11.13   1
   0   1 -11   53.80   13.10   1
   0   1 -10  203.69   15.47   1
   0   1 -10  170.77   13.90   1
   0   1  -9 1531.47   47.93   1
   0   1  -9 1784.72   54.29   1
   0   1  -8  819.24   29.32   1
   0   1  -8  919.93   31.68   1
   0   1  -7  663.78   23.82   1
   0   1  -7  812.56   28.64   1
   0   1  -6 1174.96   35.85   1
   0   1  -6 1175.99   36.54   1
   0   1  -5 2647.98   71.44   1
   0   1  -5 2727.33   73.56   1
   0   1  -4 3193.58   84.22   1
   0   1  -4 3057.58   81.27   1
   0   1  -3 7423.18  189.18   1
   0   1  -3 8703.93  219.95   1
   0   1  -2 3391.24   86.68   1
   0   1  -2 3221.68   82.28   1
   0   1  -1 1986.10   51.03   1
   0   1  -1 2111.50   54.37   1
   0   1  -1 1998.38   51.11   1
   0   1  -1 2154.04   54.96   1
   0   1   014606.07  365.79   1
   0   1   1 2011.60   51.38   1
   0   1   1 2006.67   51.27   1
   0   1   2 7960.54  201.08   1
   0   1   2 8762.20  220.61   1
   0   1   3 8470.30  215.12   1
   0   1   3 7984.79  203.42   1
   0   1   4  245.27   10.72   1
   0   1   4  250.18   11.78   1
   0   1   5 1270.18   37.28   1
   0   1   5 1512.23   43.81   1
   0   1   6  121.39   10.19   1
   0   1   6  118.56   10.95   1
   0   1   7  727.87   26.57   1
   0   1   7  714.81   25.79   1
   0   1   8  295.62   16.92   1
   0   1   8  292.86   16.16   1
   0   1   9  694.50   26.46   1
   0   1   9  652.81   26.16   1
   0   1  10  621.06   26.01   1
   0   1  10  592.38   24.92   1
   0   1  11   84.67   13.85   1
   0   1  11   45.61    9.89   1
   0   1  12   61.86    9.78   1
   0   1  12   65.06   14.56   1
   0   1  13   51.57   14.98   1
   0   1  13   42.11    9.37   1
   0   2 -13  122.65   14.22   1
   0   2 -12  270.08   20.12   1
   0   2 -11   45.88   14.14   1
   0   2 -10 1076.08   37.54   1
   0   2 -10 1121.17   39.66   1
   0   2  -9 1409.22   45.98   1
   0   2  -9 1228.20   40.12   1
   0   2  -8  964.50   33.69   1
   0   2  -8  945.31   32.13   1
   0   2  -7  794.29   27.77   1
   0   2  -7  704.95   25.08   1
   0   2  -6  235.35   12.35   1
   0   2  -6  229.36   13.40   1
   0   2  -5   38.96    6.54   1
   0   2  -5   61.74    9.01   1
   0   2  -4  341.46   13.38   1
   0   2  -4  325.69   12.72   1
   0   2  -3 2020.81   54.20   1
   0   2  -3 2325.51   61.90   1
   0   2  -3 1714.97   45.87   1
   0   2  -2 8470.79  214.08   1
   0   2  -2 6891.06  176.57   1
   0   2  -2 5970.42  152.25   1
   0   2  -2 6335.17  175.56   1
   0   2  -1  162.18    5.61   1
   0   2  -1  177.23    8.81   1
   0   2  -1  166.96    5.70   1
   0   2   0 1073.27   27.56   1
   0   2   0 1287.29   35.24   1
   0   2   0  873.83   23.09   1
   0   2   136339.20  920.90   1
   0   2   2 1198.03   32.73   1
   0   2   2 1214.45   32.88   1
   0   2   3 3253.95   84.88   1
   0   2   3 3164.00   82.71   1
   0   2   4  117.95    8.75   1
   0   2   4  100.16    7.66   1
   0   2   5 2058.04   57.50   1
   0   2   5 1971.49   55.43   1
   0   2   6   66.16    7.36   1
   0   2   6   88.06    9.44   1
   0   2   7 1027.40   34.14   1
   0   2   7  979.41   32.72   1
   0   2   8 1143.64   38.05   1
   0   2   8 1215.95   39.22   1
   0   2   9  408.85   20.30   1
   0   2   9  382.23   20.42   1
   0   2  10  295.96   17.96   1
   0   2  10  373.34   20.95   1
   0   2  11  -11.57    8.94   1
   0   2  12   49.03   10.68   1
   0   2  13  130.04   13.50   1
   0   2  13   55.98   13.36   1
   0   3 -13   26.80   14.23   1
   0   3 -12   33.75   13.52   1
   0   3 -11   51.05   13.34   1
   0   3 -10  189.37   16.30   1
   0   3 -10  179.16   14.25   1
   0   3  -9   61.27   10.22   1
   0   3  -9   40.65   11.65   1
   0   3  -8 1120.22   36.98   1
   0   3  -8 1183.81   38.05   1
   0   3  -7   41.88    6.51   1
   0   3  -7   18.85    9.51   1
   0   3  -6  402.12   15.75   1
   0   3  -6  525.79   20.29   1
   0   3  -5   58.17    6.45   1
   0   3  -5   63.40    7.52   1
   0   3  -4  939.53   28.28   1
   0   3  -4  855.65   25.85   1
   0   3  -4  892.67   27.08   1
   0   3  -3  117.14    7.17   1
   0   3  -3  132.69    9.93   1
   0   3  -3  128.62    7.30   1
   0   3  -3  108.01    4.58   1
   0   3  -2 1607.87   42.63   1
   0   3  -2 1741.49   46.13   1
   0   3  -2 1991.87   53.69   1
   0   3  -2 1828.17   48.00   1
   0   3  -1  382.55   10.97   1
   0   3  -1  483.14   17.18   1
   0   3  -1  414.61   11.85   1
   0   3  -1  510.12   18.11   1
   0   3   0 5042.29  129.56   1
   0   3   0 4169.75  107.35   1
   0   3   0 5089.19  131.56   1
   0   3   0 4411.10  113.11   1
   0   3   1 8522.09  216.50   1
   0   3   1 7191.13  183.86   1
   0   3   1 7740.38  195.65   1
   0   3   2 1220.84   33.03   1
   0   3   2 1258.86   34.15   1
   0   3   3 2460.18   64.94   1
   0   3   3 2792.24   73.17   1
   0   3   4  344.77   13.81   1
   0   3   4  297.20   11.80   1
   0   3   5  242.15   11.90   1
   0   3   5  270.47   12.90   1
   0   3   6  931.78   30.08   1
   0   3   6 1036.09   33.06   1
   0   3   7  774.13   27.43   1
   0   3   7  765.77   26.69   1
   0   3   8  257.40   15.81   1
   0   3   8  239.86   14.93   1
   0   3   9    9.62   10.03   1
   0   3   9   27.60   10.24   1
   0   3  10   52.66   11.36   1
   0   3  10  110.07   12.43   1
   0   3  11    6.40   11.17   1
   0   3  12  137.77   16.25   1
   0   4 -12  117.86   15.90   1
   0   4 -11   -8.41   12.05   1
   0   4 -10  108.18   12.12   1
   0   4 -10   75.74   12.93   1
   0   4  -9 1516.25   48.48   1
   0   4  -9 1360.46   43.77   1
   0   4  -8 1231.15   40.18   1
   0   4  -8 1216.47   39.33   1
   0   4  -7  858.84   28.90   1
   0   4  -7  712.05   25.21   1
   0   4  -6  238.97   11.50   1
   0   4  -6  284.83   14.60   1
   0   4  -5  271.04   13.54   1
   0   4  -5  227.20   11.53   1
   0   4  -5  222.78   10.49   1
   0   4  -4  174.47    9.27   1
   0   4  -4  160.16    6.34   1
   0   4  -4  158.74    8.63   1
   0   4  -4  212.48   12.86   1
   0   4  -3 2621.33   68.77   1
   0   4  -3 2236.10   59.03   1
   0   4  -3 2654.05   69.20   1
   0   4  -3 2995.88   81.21   1
   0   4  -2 4144.47  108.42   1
   0   4  -2 3963.77  100.91   1
   0   4  -2 3262.47   83.83   1
   0   4  -2 4278.48  112.78   1
   0   4  -1 3564.95   94.55   1
   0   4  -1 2140.32   79.68   1
   0   4  -1 3434.53   91.65   1
   0   4  -1 2944.03   75.12   1
   0   4   0  488.81   18.17   1
   0   4   0  491.82   18.68   1
   0   4   1  440.42   18.51   1
   0   4   1  327.85   10.15   1
   0   4   1  375.72   11.29   1
   0   4   2 2721.29   74.24   1
   0   4   2 2146.67   55.94   1
   0   4   2 2413.33   63.00   1
   0   4   3  832.13   24.41   1
   0   4   3  749.80   22.51   1
   0   4   4  711.17   23.01   1
   0   4   4  669.40   21.36   1
   0   4   5   18.62    5.56   1
   0   4   5   25.62    7.12   1
   0   4   6  114.42    9.68   1
   0   4   6  114.90   10.35   1
   0   4   7  163.10   12.06   1
   0   4   7  121.11    9.75   1
   0   4   8   55.39    9.72   1
   0   4   8   41.33    7.50   1
   0   4   9   40.10   10.57   1
   0   4   9   97.80   11.32   1
   0   4  10   33.71   11.08   1
   0   4  11   17.86   11.96   1
   0   4  12   58.30   11.19   1
   0   5 -12  103.93   14.93   1
   0   5 -11   -6.55    8.68   1
   0   5 -10  189.40   13.81   1
   0   5  -9  895.22   31.93   1
   0   5  -9 1020.20   35.92   1
   0   5  -8  246.46   14.21   1
   0   5  -8  290.22   16.09   1
   0   5  -7  220.53   13.13   1
   0   5  -7  197.97   12.73   1
   0   5  -6 1005.53   31.82   1
   0   5  -6  995.15   31.72   1
   0   5  -5  247.37   11.71   1
   0   5  -5  324.19   15.52   1
   0   5  -5  299.57   12.84   1
   0   5  -4  348.69   13.10   1
   0   5  -4  366.77   12.28   1
   0   5  -4  291.33   11.69   1
   0   5  -4  459.78   19.78   1
   0   5  -3 3572.95   97.08   1
   0   5  -3 3133.99   81.88   1
   0   5  -3 2782.66   72.29   1
   0   5  -3 3701.39  100.02   1
   0   5  -3 3266.80   84.81   1
   0   5  -2  256.29   14.76   1
   0   5  -2  210.99    7.60   1
   0   5  -2  262.10   13.31   1
   0   5  -2  270.94   11.89   1
   0   5  -2  248.16    8.52   1
   0   5  -1 3933.37  104.37   1
   0   5  -1 3992.76  106.41   1
   0   5   0  254.12   14.38   1
   0   5   0  267.53   15.74   1
   0   5   1  437.48   20.12   1
   0   5   1  406.64   16.58   1
   0   5   1  318.99    9.70   1
   0   5   1  276.01    8.98   1
   0   5   2  807.60   22.91   1
   0   5   2 1098.50   35.87   1
   0   5   2  937.61   26.38   1
   0   5   3   23.68    4.41   1
   0   5   3   62.67    6.19   1
   0   5   4  921.14   28.00   1
   0   5   4  845.36   25.75   1
   0   5   5  693.99   23.78   1
   0   5   5  618.74   21.02   1
   0   5   6   76.13    8.07   1
   0   5   6   81.30    9.42   1
   0   5   7  377.28   17.18   1
   0   5   7  373.66   17.48   1
   0   5   8   82.06   10.55   1
   0   5   8  138.75   12.57   1
   0   5   9  324.03   18.11   1
   0   5   9  276.76   16.70   1
   0   5  10  182.22   13.57   1
   0   5  11   16.63   11.88   1
   0   6 -11   27.03   11.79   1
   0   6 -10  118.42   13.55   1
   0   6  -9  165.88   11.65   1
   0   6  -9  161.35   13.52   1
   0   6  -8  119.86   11.00   1
   0   6  -8  125.22   11.47   1
   0   6  -7  842.38   28.58   1
   0   6  -7  807.33   27.37   1
   0   6  -6  107.08    9.16   1
   0   6  -6  135.01   14.44   1
   0   6  -6  109.11   12.16   1
   0   6  -6   86.21    8.38   1
   0   6  -5  120.18   12.54   1
   0   6  -5  115.36    6.46   1
   0   6  -5  116.32    8.22   1
   0   6  -5   92.94    7.76   1
   0   6  -5  144.72   12.54   1
   0   6  -4  308.29   16.90   1
   0   6  -4  249.81   10.77   1
   0   6  -4  305.64   17.52   1
   0   6  -4  235.89   10.46   1
   0   6  -4  202.59    9.18   1
   0   6  -3  665.48   25.35   1
   0   6  -3  595.77   18.09   1
   0   6  -3  696.67   26.46   1
   0   6  -3  640.37   20.80   1
   0   6  -3  441.21   13.97   1
   0   6  -2  487.29   20.36   1
   0   6  -2  487.29   19.92   1
   0   6  -2  315.69    9.68   1
   0   6  -2  454.26   16.67   1
   0   6  -2  257.39    9.96   1
   0   6  -1  407.94   18.63   1
   0   6  -1  427.75   19.49   1
   0   6   0  248.10   15.16   1
   0   6   0  299.96   18.40   1
   0   6   1   16.31    9.63   1
   0   6   2  167.93   11.18   1
   0   6   2  130.58    6.41   1
   0   6   2  162.26   16.85   1
   0   6   2  132.31    5.80   1
   0   6   3 1632.21   44.52   1
   0   6   3 1364.37   37.96   1
   0   6   4  559.45   18.57   1
   0   6   4  643.83   21.36   1
   0   6   5 1428.84   41.69   1
   0   6   5 1306.76   38.54   1
   0   6   6  450.66   18.35   1
   0   6   6  543.02   21.04   1
   0   6   7  109.37   10.09   1
   0   6   7  128.70   11.39   1
   0   6   8   22.23    9.48   1
   0   6   8   44.33    9.09   1
   0   6   9    7.78    9.71   1
   0   6  10  150.97   14.59   1
   0   7 -11   32.95   11.43   1
   0   7 -10   55.65   11.26   1
   0   7  -9   26.03    7.69   1
   0   7  -9   69.41   11.90   1
   0   7  -8  342.35   19.34   1
   0   7  -8  202.98   13.17   1
   0   7  -8  286.75   14.95   1
   0   7  -7  106.95   11.01   1
   0   7  -7   72.67    8.57   1
   0   7  -7   80.35    8.99   1
   0   7  -6  280.62   16.46   1
   0   7  -6  243.75   16.29   1
   0   7  -6  169.49    9.95   1
   0   7  -6  229.67   11.54   1
   0   7  -5  177.60    9.08   1
   0   7  -5  125.14    7.66   1
   0   7  -5  229.74   17.02   1
   0   7  -5  153.44   14.16   1
   0   7  -5  182.41    9.74   1
   0   7  -4   52.67   10.04   1
   0   7  -4   16.25    3.98   1
   0   7  -4   39.32    5.02   1
   0   7  -4   52.80    7.14   1
   0   7  -4   49.69   12.16   1
   0   7  -3   47.03    7.70   1
   0   7  -3    8.29    2.61   1
   0   7  -3   -6.90   11.59   1
   0   7  -3   39.13   12.17   1
   0   7  -3   13.14    3.34   1
   0   7  -2  602.79   21.67   1
   0   7  -2  627.13   26.11   1
   0   7  -2  673.65   27.06   1
   0   7  -1  440.30   21.04   1
   0   7  -1  384.02   21.21   1
   0   7   0  575.29   25.96   1
   0   7   0  565.18   23.84   1
   0   7   1 2400.03   70.70   1
   0   7   1 2235.72   65.44   1
   0   7   2  761.99   28.80   1
   0   7   3  232.99    9.48   1
   0   7   3  310.05   17.67   1
   0   7   3  187.81    8.01   1
   0   7   4  310.31   12.06   1
   0   7   4  455.37   16.25   1
   0   7   5  242.36   11.28   1
   0   7   5  287.55   12.92   1
   0   7   6   -3.82    7.10   1
   0   7   6   -5.07    5.80   1
   0   7   7   43.19    7.40   1
   0   7   7   59.35    7.88   1
   0   7   8   24.20    8.30   1
   0   8 -10   30.32   12.53   1
   0   8  -9   87.92   13.77   1
   0   8  -8   -2.46    9.27   1
   0   8  -8    4.06    7.64   1
   0   8  -7   59.56    8.04   1
   0   8  -7  123.76   14.30   1
   0   8  -6   31.59    4.96   1
   0   8  -6   26.65   13.56   1
   0   8  -6   11.54    5.92   1
   0   8  -6   24.37    9.02   1
   0   8  -6   19.21    5.12   1
   0   8  -5   -9.42    3.83   1
   0   8  -5    1.88    4.59   1
   0   8  -5    0.42    6.37   1
   0   8  -5   -2.06   11.51   1
   0   8  -5   14.66   12.82   1
   0   8  -4  975.73   36.34   1
   0   8  -4 1014.30   37.03   1
   0   8  -4  774.68   22.30   1
   0   8  -4  502.51   19.37   1
   0   8  -4  969.07   30.58   1
   0   8  -3  207.88   15.03   1
   0   8  -3  181.28   11.07   1
   0   8  -3  233.72   17.47   1
   0   8  -2  164.93   16.48   1
   0   8  -2  172.74   15.81   1
   0   8  -2  224.17   13.51   1
   0   8  -1   95.75   13.74   1
   0   8  -1   53.40   12.16   1
   0   8  -1   52.47    9.88   1
   0   8   0   50.26    9.53   1
   0   8   0   24.92   10.61   1
   0   8   1  532.08   24.52   1
   0   8   1  589.77   27.75   1
   0   8   2  360.20   19.80   1
   0   8   3  323.67   19.13   1
   0   8   4   60.42    5.76   1
   0   8   4  105.44   13.19   1
   0   8   4   38.03    4.47   1
   0   8   5   19.83    4.75   1
   0   8   5   24.20    5.72   1
   0   8   5    2.75    7.12   1
   0   8   6   66.63    7.23   1
   0   8   6   86.27   12.51   1
   0   8   7    2.85    6.25   1
   0   9  -8   13.09    9.89   1
   0   9  -7  -23.33   13.09   1
   0   9  -7  -12.87    6.18   1
   0   9  -6    0.49    4.58   1
   0   9  -6   48.07   10.71   1
   0   9  -4   19.27    8.18   1
   0   9  -4   18.68   13.18   1
   0   9  -3   28.35   13.03   1
   0   9  -3   14.90    7.20   1
   0   9  -2   29.64   12.44   1
   0   9  -2   35.72    9.95   1
   0   9  -1  319.17   17.56   1
   0   9  -1  399.54   24.04   1
   0   9   0  300.34   17.74   1
   0   9   0  342.01   21.50   1
   0   9   1   43.90   11.04   1
   0   9   1  135.42   15.63   1
   0   9   5   38.93    5.14   1
   0  10  -6   60.01   11.82   1
   0  10  -5  110.30   17.07   1
   0  10  -4   43.88    9.56   1
   0  10  -3  135.52   17.28   1
   0  10  -3  154.27   13.20   1
   0  10  -2   36.07    8.19   1
   0  10  -1   15.29   10.82   1
   0  10  -1  -12.75    9.81   1
   0  10   0   58.92   11.09   1
   0  10   1  221.88   16.75   1
   0  10   2   98.65   13.77   1
   0  10   3  159.10   16.73   1
   0  10   4   33.60   13.53   1
   0  10   5  101.47   16.03   1
   0  11  -2   -1.13   16.09   1
   0  11  -2   21.09   11.60   1
   0  11  -1  135.11   14.22   1
   0  11  -1  142.57   20.11   1
   0  11   0  351.21   21.81   1
   0  11   1   81.59   14.87   1
   1  -9  -6   17.96    8.07   1
   1  -9  -5   59.66    7.58   1
   1  -9  -4   75.60    7.32   1
   1  -9   5   58.50    5.70   1
   1  -9   6   51.70    6.08   1
   1  -9   7    5.73    5.98   1
   1  -8  -7  139.44   13.02   1
   1  -8  -5   13.67    7.41   1
   1  -8  -4   -4.59    5.00   1
   1  -8  -4   15.81    6.45   1
   1  -8  -3  122.05    7.97   1
   1  -8  -2   58.94    5.41   1
   1  -8  -2   29.47    4.46   1
   1  -8   3    5.86    3.47   1
   1  -8   3   15.81    3.59   1
   1  -8   4   29.15    4.79   1
   1  -8   5  304.01   12.64   1
   1  -8   5  379.91   14.45   1
   1  -8   6  -11.83    6.02   1
   1  -8   7   43.88    7.72   1
   1  -8   8    1.89    7.33   1
   1  -7  -9   63.52   12.64   1
   1  -7  -8   12.68   10.22   1
   1  -7  -7  146.48   12.86   1
   1  -7  -6   47.98    7.94   1
   1  -7  -6   44.69    9.78   1
   1  -7  -5   41.57    7.65   1
   1  -7  -5   67.18    9.53   1
   1  -7  -5   81.25   12.67   1
   1  -7  -4  297.22   12.85   1
   1  -7  -4  342.28   19.68   1
   1  -7  -4  295.84   13.78   1
   1  -7  -3 1304.32   43.47   1
   1  -7  -3 1134.85   33.25   1
   1  -7  -3 1282.81   37.31   1
   1  -7  -2 1072.50   30.96   1
   1  -7  -2 1125.54   39.02   1
   1  -7  -2  912.36   26.62   1
   1  -7  -1 1137.92   31.76   1
   1  -7   0 1322.71   40.08   1
   1  -7   0 1717.30   45.73   1
   1  -7   1  241.54    8.73   1
   1  -7   1  243.47    9.07   1
   1  -7   2  975.41   27.53   1
   1  -7   2  991.09   27.80   1
   1  -7   3  232.97    9.82   1
   1  -7   4  229.63   10.32   1
   1  -7   4  268.19   11.53   1
   1  -7   5  115.66    8.66   1
   1  -7   5  120.74    8.81   1
   1  -7   6   -1.13    6.68   1
   1  -7   6   35.73    7.70   1
   1  -7   7   44.15    8.52   1
   1  -7   7    9.47    8.05   1
   1  -7   8  -15.20    8.78   1
   1  -7   9   34.40    9.19   1
   1  -7  10   16.61   11.38   1
   1  -6 -10   68.36   13.97   1
   1  -6  -9   65.91   12.07   1
   1  -6  -8   80.50   12.25   1
   1  -6  -8   30.29   10.06   1
   1  -6  -7  264.00   15.64   1
   1  -6  -7  235.91   14.82   1
   1  -6  -7  238.74   16.48   1
   1  -6  -6  150.69   14.06   1
   1  -6  -6  127.99   10.92   1
   1  -6  -6  155.81   13.02   1
   1  -6  -5  114.29    9.90   1
   1  -6  -5   90.37   12.02   1
   1  -6  -5  105.11   10.89   1
   1  -6  -4  765.12   28.31   1
   1  -6  -4  848.82   27.44   1
   1  -6  -4  749.41   24.79   1
   1  -6  -3   60.84    7.06   1
   1  -6  -3   65.51   11.36   1
   1  -6  -3   55.39    8.05   1
   1  -6  -2 4014.26  109.27   1
   1  -6  -2 3640.73   95.70   1
   1  -6  -2 3416.12   88.97   1
   1  -6  -1 2744.53   72.51   1
   1  -6  -1 2330.95   61.89   1
   1  -6  -1 2931.41   82.50   1
   1  -6   0  421.21   13.57   1
   1  -6   1  150.43    7.13   1
   1  -6   2  170.17    8.11   1
   1  -6   3  635.91   19.70   1
   1  -6   3  621.23   19.51   1
   1  -6   4  354.93   13.96   1
   1  -6   4  436.46   15.95   1
   1  -6   5  122.10    9.30   1
   1  -6   5  133.23    9.52   1
   1  -6   6  517.91   19.61   1
   1  -6   6  595.33   22.10   1
   1  -6   7   12.38    8.18   1
   1  -6   7   28.97    9.32   1
   1  -6   8  116.17   11.70   1
   1  -6   8  124.77   10.75   1
   1  -6   9   23.74   10.97   1
   1  -6  10   87.01   11.80   1
   1  -6  11   51.07   13.77   1
   1  -5 -10   66.72   12.49   1
   1  -5  -9   26.08   11.19   1
   1  -5  -9   24.52   10.47   1
   1  -5  -9   -2.42   10.88   1
   1  -5  -8  429.71   19.58   1
   1  -5  -8  509.57   23.13   1
   1  -5  -8  425.59   20.79   1
   1  -5  -7   17.44   10.34   1
   1  -5  -7    6.29    8.66   1
   1  -5  -7    7.87    8.80   1
   1  -5  -6  177.25   14.18   1
   1  -5  -6  156.50   12.09   1
   1  -5  -6  137.44   12.23   1
   1  -5  -5  871.69   29.01   1
   1  -5  -5  860.98   28.94   1
   1  -5  -5  892.11   31.79   1
   1  -5  -4   41.91    8.82   1
   1  -5  -4   28.07    7.67   1
   1  -5  -4    5.14    9.56   1
   1  -5  -3  796.37   24.88   1
   1  -5  -3  858.90   29.98   1
   1  -5  -3  843.44   26.24   1
   1  -5  -2  188.42   12.11   1
   1  -5  -2  190.51    9.41   1
   1  -5  -2  189.93    9.94   1
   1  -5  -1  458.00   15.43   1
   1  -5  -1  506.48   19.85   1
   1  -5  -1  489.45   15.52   1
   1  -5   0   35.15    5.11   1
   1  -5   0   41.02   10.14   1
   1  -5   0   75.79    7.85   1
   1  -5   1  236.33   10.78   1
   1  -5   1  204.06    8.59   1
   1  -5   2   47.41    5.80   1
   1  -5   3 1832.94   49.81   1
   1  -5   3 1866.74   50.20   1
   1  -5   4  662.11   21.69   1
   1  -5   4  739.13   23.42   1
   1  -5   5  918.17   29.15   1
   1  -5   5  810.24   26.31   1
   1  -5   6  270.56   13.52   1
   1  -5   6  301.94   15.03   1
   1  -5   7 3296.81   90.15   1
   1  -5   7 2790.06   77.33   1
   1  -5   8  879.43   30.94   1
   1  -5   8  803.05   28.50   1
   1  -5   9  152.82   12.91   1
   1  -5   9  168.93   15.16   1
   1  -5  10   58.26   12.42   1
   1  -5  11    6.76   12.74   1
   1  -5  12  135.26   14.24   1
   1  -4 -11   65.23   14.12   1
   1  -4 -11  102.63   11.80   1
   1  -4 -10  116.21   14.93   1
   1  -4 -10  100.21   11.47   1
   1  -4 -10   78.55   11.40   1
   1  -4  -9   72.19   12.63   1
   1  -4  -9   33.25    7.89   1
   1  -4  -8  384.44   19.70   1
   1  -4  -8  386.14   18.96   1
   1  -4  -8  368.83   18.20   1
   1  -4  -7  176.68   12.58   1
   1  -4  -7  204.54   14.65   1
   1  -4  -7  174.08   13.80   1
   1  -4  -6  461.00   19.82   1
   1  -4  -6  414.84   18.84   1
   1  -4  -6  459.92   19.86   1
   1  -4  -5    5.89    9.34   1
   1  -4  -5   11.28    8.51   1
   1  -4  -5    7.63    8.54   1
   1  -4  -4 1147.87   36.04   1
   1  -4  -4  985.10   30.26   1
   1  -4  -4 1104.88   33.99   1
   1  -4  -3   42.67    5.90   1
   1  -4  -3   42.42    7.44   1
   1  -4  -3    8.99    9.02   1
   1  -4  -2 1517.43   42.14   1
   1  -4  -2 1822.19   52.22   1
   1  -4  -2 1758.65   47.94   1
   1  -4  -1 4052.88  104.56   1
   1  -4  -1 4812.40  126.57   1
   1  -4  -1 4309.62  110.52   1
   1  -4   0 1533.10   40.78   1
   1  -4   0 1330.00   35.80   1
   1  -4   0 1789.05   50.87   1
   1  -4   1  916.62   29.13   1
   1  -4   1  738.64   21.23   1
   1  -4   1  723.77   21.02   1
   1  -4   2 3095.72   80.23   1
   1  -4   2 3125.31   81.79   1
   1  -4   3 2370.62   63.40   1
   1  -4   3 2553.50   67.89   1
   1  -4   4  598.71   20.13   1
   1  -4   4  610.46   20.30   1
   1  -4   5   27.47    8.11   1
   1  -4   6  420.04   18.13   1
   1  -4   6  417.97   17.22   1
   1  -4   7 1553.60   46.66   1
   1  -4   7 1631.63   48.78   1
   1  -4   8 1206.40   38.36   1
   1  -4   8 1504.08   46.82   1
   1  -4   9  805.29   29.67   1
   1  -4   9  940.70   33.29   1
   1  -4  10    8.84   12.19   1
   1  -4  10  -20.31    9.52   1
   1  -4  11   20.01   10.88   1
   1  -4  11   89.81   11.99   1
   1  -4  12   32.60   14.78   1
   1  -4  12   16.15   10.82   1
   1  -3 -12   83.56   12.47   1
   1  -3 -11  239.40   18.94   1
   1  -3 -11  198.12   17.52   1
   1  -3 -10   14.02   11.58   1
   1  -3 -10   37.44   10.33   1
   1  -3  -9  513.06   23.68   1
   1  -3  -9  582.15   25.69   1
   1  -3  -8   85.66   12.10   1
   1  -3  -8   37.59   11.09   1
   1  -3  -7 1044.73   34.43   1
   1  -3  -7 1057.39   34.68   1
   1  -3  -6  436.88   18.51   1
   1  -3  -6  417.54   18.88   1
   1  -3  -5   22.42    8.93   1
   1  -3  -5   20.82    6.51   1
   1  -3  -4  262.25   13.01   1
   1  -3  -4  259.99   12.61   1
   1  -3  -3   83.72    9.00   1
   1  -3  -3   85.02    7.21   1
   1  -3  -3  108.85    7.75   1
   1  -3  -2 2068.96   55.63   1
   1  -3  -2 2363.79   64.36   1
   1  -3  -2 2100.72   56.02   1
   1  -3  -1 3248.48   84.48   1
   1  -3  -1 3780.60   99.86   1
   1  -3  -1 3344.45   86.91   1
   1  -3   0 6920.04  174.96   1
   1  -3   0 7802.71  200.09   1
   1  -3   0 6480.35  164.45   1
   1  -3   1 6745.80  171.07   1
   1  -3   1 6985.17  177.45   1
   1  -3   1 8276.52  211.52   1
   1  -3   2 1784.50   47.38   1
   1  -3   2 1690.78   45.32   1
   1  -3   3  420.96   15.21   1
   1  -3   3  442.82   15.61   1
   1  -3   4 1719.20   47.37   1
   1  -3   4 1387.87   39.61   1
   1  -3   5  476.75   18.41   1
   1  -3   5  524.41   18.83   1
   1  -3   6   23.46    7.11   1
   1  -3   6   55.56    6.88   1
   1  -3   7   96.77    6.92   1
   1  -3   7   79.50    8.24   1
   1  -3   7  110.58   12.70   1
   1  -3   8 1562.17   47.66   1
   1  -3   8 1324.90   41.76   1
   1  -3   8 1464.57   42.34   1
   1  -3   9 1030.84   36.79   1
   1  -3   9  926.93   29.41   1
   1  -3   9  998.50   34.33   1
   1  -3  10  593.00   26.91   1
   1  -3  10  505.39   23.05   1
   1  -3  10  462.61   17.73   1
   1  -3  11   56.19   11.45   1
   1  -3  11   36.28   12.94   1
   1  -3  12    9.88    9.47   1
   1  -3  12   36.37   14.65   1
   1  -3  13  -27.74   15.96   1
   1  -2 -12   72.04   15.16   1
   1  -2 -11  103.57   12.26   1
   1  -2 -11  115.71   12.74   1
   1  -2 -10    9.69   11.38   1
   1  -2 -10   49.38   12.70   1
   1  -2  -9  611.08   25.34   1
   1  -2  -9  747.70   29.67   1
   1  -2  -8  181.67   13.56   1
   1  -2  -8  253.46   16.32   1
   1  -2  -7  539.73   22.44   1
   1  -2  -7  511.70   20.94   1
   1  -2  -6  760.31   26.08   1
   1  -2  -6  702.40   24.51   1
   1  -2  -5 1556.42   46.00   1
   1  -2  -5 1452.26   42.85   1
   1  -2  -4 2926.91   78.21   1
   1  -2  -4 2791.57   75.26   1
   1  -2  -3 9598.87  243.73   1
   1  -2  -3 9367.09  238.71   1
   1  -2  -2  430.25   15.38   1
   1  -2  -2  481.11   16.27   1
   1  -2  -1 1487.77   40.18   1
   1  -2  -1 1696.21   45.39   1
   1  -2  -1 2098.17   56.04   1
   1  -2   0 4075.25  109.95   1
   1  -2   0 5879.99  148.98   1
   1  -2   0 6892.15  176.42   1
   1  -2   1 4116.27  105.36   1
   1  -2   1 4746.04  121.43   1
   1  -2   1 5399.26  138.44   1
   1  -2   2 1792.71   47.51   1
   1  -2   2 1801.15   47.61   1
   1  -2   3 2276.25   60.24   1
   1  -2   3 2268.55   60.16   1
   1  -2   4 1166.79   34.25   1
   1  -2   4 1181.00   34.47   1
   1  -2   5   95.85    9.23   1
   1  -2   5   79.12   10.00   1
   1  -2   5   75.86    6.47   1
   1  -2   6  159.33    8.37   1
   1  -2   6  201.56   11.97   1
   1  -2   6  194.31   12.33   1
   1  -2   7 1085.17   31.78   1
   1  -2   7 1180.61   37.29   1
   1  -2   7 1219.24   38.65   1
   1  -2   8  624.62   24.14   1
   1  -2   8  683.87   26.84   1
   1  -2   8  528.51   18.04   1
   1  -2   9  411.06   19.57   1
   1  -2   9  405.38   19.43   1
   1  -2   9  402.68   14.94   1
   1  -2  10  166.00   13.47   1
   1  -2  10  130.34    8.03   1
   1  -2  10  156.67   16.60   1
   1  -2  11   26.94   10.00   1
   1  -2  11   10.45    4.68   1
   1  -2  12   36.87   11.82   1
   1  -2  12    4.23   13.58   1
   1  -2  12   42.68    5.90   1
   1  -2  13   85.93   17.67   1
   1  -1 -13   63.73   15.69   1
   1  -1 -12   16.02   13.57   1
   1  -1 -11  158.08   16.15   1
   1  -1 -11   75.87   13.98   1
   1  -1 -10   38.24   11.30   1
   1  -1  -9  704.58   28.80   1
   1  -1  -9  768.62   30.08   1
   1  -1  -8 1596.15   49.79   1
   1  -1  -8 1525.70   47.90   1
   1  -1  -7  811.63   29.23   1
   1  -1  -7  675.59   25.11   1
   1  -1  -6 1638.36   48.88   1
   1  -1  -6 1297.83   39.87   1
   1  -1  -5  961.41   30.54   1
   1  -1  -5  862.22   27.75   1
   1  -1  -4  908.55   28.45   1
   1  -1  -4  904.92   28.38   1
   1  -1  -3 1464.21   40.68   1
   1  -1  -3 1257.62   35.58   1
   1  -1  -2 9038.45  228.70   1
   1  -1  -2 9118.04  233.57   1
   1  -1  -1 8727.49  220.85   1
   1  -1  -1 8791.12  221.68   1
   1  -1   035439.33  927.50   1
   1  -1   035592.30  910.59   1
   1  -1   1 1314.91   34.86   1
   1  -1   1 1142.43   30.46   1
   1  -1   1 1491.96   39.49   1
   1  -1   217186.00  436.09   1
   1  -1   213804.89  374.31   1
   1  -1   3 2419.52   64.11   1
   1  -1   3 1892.54   48.01   1
   1  -1   3 2447.55   64.47   1
   1  -1   4 2985.37   78.94   1
   1  -1   4 3405.58   88.97   1
   1  -1   4 3005.44   79.19   1
   1  -1   5 3448.27   92.00   1
   1  -1   5 2439.53   68.38   1
   1  -1   5 2769.48   73.97   1
   1  -1   5 3196.59   82.85   1
   1  -1   6  765.87   26.71   1
   1  -1   6  592.96   16.63   1
   1  -1   6  716.51   20.98   1
   1  -1   6  686.49   23.17   1
   1  -1   7    1.38    2.74   1
   1  -1   7    0.62    7.14   1
   1  -1   7   -6.08    7.59   1
   1  -1   7    5.12    3.59   1
   1  -1   8   79.16    5.19   1
   1  -1   8  115.36   13.83   1
   1  -1   8   84.22    5.73   1
   1  -1   8  101.83   10.76   1
   1  -1   9  848.77   25.19   1
   1  -1   9  763.33   22.23   1
   1  -1   9 1090.95   37.85   1
   1  -1   9  786.52   28.75   1
   1  -1  10  105.04    6.38   1
   1  -1  10  129.72    6.64   1
   1  -1  10   99.50   12.02   1
   1  -1  10  117.01   12.39   1
   1  -1  11   34.13    8.45   1
   1  -1  11   45.23   14.18   1
   1  -1  11   41.31    4.39   1
   1  -1  11   32.86    4.60   1
   1  -1  12   15.32    3.85   1
   1  -1  12   -8.01   13.97   1
   1  -1  12   26.81    4.88   1
   1  -1  12   26.50   11.47   1
   1  -1  13   48.33   12.14   1
   1   0 -12  -17.08   13.52   1
   1   0 -11   94.93   14.86   1
   1   0 -11  143.53   15.39   1
   1   0 -10  923.79   34.17   1
   1   0 -10 1062.23   38.60   1
   1   0  -9  785.70   29.28   1
   1   0  -9  886.72   33.49   1
   1   0  -8  412.99   19.20   1
   1   0  -8  535.74   23.26   1
   1   0  -7   95.92   11.42   1
   1   0  -7   92.99   11.25   1
   1   0  -6  153.50   10.47   1
   1   0  -6  171.72   12.40   1
   1   0  -5  584.47   21.39   1
   1   0  -5  513.81   18.69   1
   1   0  -4  194.45   11.49   1
   1   0  -4  197.54   11.58   1
   1   0  -3 1337.20   37.43   1
   1   0  -3 1382.28   38.80   1
   1   0  -2  312.89   12.06   1
   1   0  -2  282.11   10.44   1
   1   0  -1 2240.95   57.86   1
   1   0  -1 2011.08   52.12   1
   1   0   0 3970.57  101.11   1
   1   0   0 3252.40   83.38   1
   1   0   0 3664.45   93.35   1
   1   0   110531.65  271.33   1
   1   0   111421.52  289.26   1
   1   0   110909.63  280.35   1
   1   0   226752.29  681.88   1
   1   0   226500.46  675.40   1
   1   0   3 9297.71  245.64   1
   1   0   310239.65  259.80   1
   1   0   310635.41  268.91   1
   1   0   3 7660.45  201.89   1
   1   0   4 2917.18   76.98   1
   1   0   4 2643.88   67.09   1
   1   0   4 2462.42   63.75   1
   1   0   4 2382.52   63.69   1
   1   0   5 4485.02  117.12   1
   1   0   5 4503.72  114.65   1
   1   0   5 4937.65  128.53   1
   1   0   5 4872.95  127.68   1
   1   0   6 1000.87   27.39   1
   1   0   6 1117.07   34.30   1
   1   0   6  999.91   31.81   1
   1   0   6 1054.38   29.40   1
   1   0   7  195.42   12.66   1
   1   0   7  175.77    7.21   1
   1   0   7  222.46   12.91   1
   1   0   7  181.05    8.40   1
   1   0   8  154.70    7.00   1
   1   0   8  165.61    8.28   1
   1   0   8  246.61   16.42   1
   1   0   8  223.80   14.14   1
   1   0   9  368.37   18.52   1
   1   0   9  380.04   14.10   1
   1   0   9  274.90   14.66   1
   1   0   9  325.68   11.61   1
   1   0  10  226.85   17.54   1
   1   0  10  145.19    7.26   1
   1   0  10  186.22   14.52   1
   1   0  10  172.50    9.50   1
   1   0  11  247.68   15.80   1
   1   0  11  275.60   12.33   1
   1   0  11  237.37   16.70   1
   1   0  11  217.98    9.19   1
   1   0  12   56.63   15.25   1
   1   0  12   55.28    5.07   1
   1   0  12   51.18    6.32   1
   1   0  13   -8.35   14.95   1
   1   1 -13  161.23   18.59   1
   1   1 -12  268.35   20.05   1
   1   1 -11  150.83   13.80   1
   1   1 -10  195.76   17.13   1
   1   1 -10  161.71   13.02   1
   1   1  -9  669.04   27.01   1
   1   1  -9  668.04   27.51   1
   1   1  -8 1077.68   36.29   1
   1   1  -8 1282.32   41.74   1
   1   1  -7  433.49   19.68   1
   1   1  -7  395.01   17.18   1
   1   1  -6  310.70   15.61   1
   1   1  -6  329.95   15.72   1
   1   1  -5  506.57   19.03   1
   1   1  -5  515.73   19.66   1
   1   1  -4  690.39   22.72   1
   1   1  -4  656.33   21.64   1
   1   1  -3  320.51   12.94   1
   1   1  -3  278.92   11.74   1
   1   1  -220961.46  528.65   1
   1   1  -217565.09  454.72   1
   1   1  -1 1296.33   34.64   1
   1   1  -1 1059.50   28.05   1
   1   1  -1 1469.81   40.73   1
   1   1   018089.75  479.48   1
   1   1   016447.92  441.80   1
   1   1   1 6999.97  177.66   1
   1   1   1 6209.74  159.45   1
   1   1   1 8213.36  207.17   1
   1   1   2 2306.48   59.71   1
   1   1   2 2200.39   57.37   1
   1   1   2 1909.15   48.17   1
   1   1   2 2485.48   64.01   1
   1   1   2 1899.57   48.96   1
   1   1   3  323.30   11.91   1
   1   1   3  355.01   12.10   1
   1   1   3  345.02   13.05   1
   1   1   4  583.36   17.96   1
   1   1   4  518.03   17.38   1
   1   1   4  487.57   16.42   1
   1   1   5  387.86   16.24   1
   1   1   5  313.58   13.18   1
   1   1   6 1251.01   38.45   1
   1   1   6 1062.01   32.80   1
   1   1   7   55.22    6.43   1
   1   1   7   27.87    6.37   1
   1   1   7   23.69    9.98   1
   1   1   8  960.79   29.28   1
   1   1   8  991.82   34.19   1
   1   1   8  870.47   30.25   1
   1   1   9  629.04   24.18   1
   1   1   9  796.48   30.61   1
   1   1   9  708.79   24.06   1
   1   1  10   21.51   13.04   1
   1   1  10   25.90    6.44   1
   1   1  11  334.70   19.46   1
   1   1  11  355.16   15.89   1
   1   1  11  327.00   11.98   1
   1   1  11  340.62   19.63   1
   1   1  12   31.79    4.07   1
   1   1  12   56.62    8.00   1
   1   1  12   55.12   13.56   1
   1   1  13    2.39    7.13   1
   1   1  13   -2.67   14.60   1
   1   2 -13  144.85   18.11   1
   1   2 -12  341.45   22.61   1
   1   2 -11   53.65   13.82   1
   1   2 -10  375.64   21.40   1
   1   2 -10  387.34   19.36   1
   1   2  -9  143.01   12.25   1
   1   2  -9  156.22   12.05   1
   1   2  -8  901.17   31.96   1
   1   2  -8  857.05   31.18   1
   1   2  -7 1044.57   34.44   1
   1   2  -7 1125.96   36.42   1
   1   2  -6 1750.62   50.49   1
   1   2  -6 1930.19   55.68   1
   1   2  -5 1838.98   51.78   1
   1   2  -5 1783.13   51.01   1
   1   2  -4  500.60   18.02   1
   1   2  -4  456.80   16.77   1
   1   2  -3  406.80   13.34   1
   1   2  -3  451.94   15.38   1
   1   2  -3  463.83   15.60   1
   1   2  -2 1120.20   30.19   1
   1   2  -2 1000.91   27.94   1
   1   2  -2 1048.09   28.62   1
   1   2  -1  604.45   16.77   1
   1   2  -1  700.53   19.10   1
   1   2  -1  931.24   25.69   1
   1   2   0 4553.69  120.28   1
   1   2   0 6793.38  171.88   1
   1   2   0 4590.50  123.50   1
   1   2   0 7071.80  178.82   1
   1   2   1 4654.84  119.07   1
   1   2   1 5058.58  128.39   1
   1   2   1 4132.49  104.38   1
   1   2   1 4024.35  101.67   1
   1   2   213694.28  354.14   1
   1   2   212381.99  325.84   1
   1   2   214346.28  363.04   1
   1   2   216497.12  415.07   1
   1   2   214026.76  356.31   1
   1   2   3  144.39    6.76   1
   1   2   3  170.56    8.67   1
   1   2   4  598.56   19.71   1
   1   2   4  653.43   21.07   1
   1   2   5 2278.80   62.46   1
   1   2   5 2308.67   62.89   1
   1   2   6  250.00   12.09   1
   1   2   6  297.87   15.28   1
   1   2   7  664.85   23.85   1
   1   2   7  784.72   27.04   1
   1   2   8  254.36   13.46   1
   1   2   8  286.14   17.33   1
   1   2   9  242.30   15.01   1
   1   2   9  219.94   12.81   1
   1   2   9  225.91   16.90   1
   1   2  10  333.34   16.13   1
   1   2  10  301.24   17.77   1
   1   2  10  249.27   16.16   1
   1   2  11   29.47    8.61   1
   1   2  11   13.79    9.91   1
   1   2  11   21.78    8.24   1
   1   2  12   13.63    6.30   1
   1   2  12   53.93   14.59   1
   1   2  13   27.00    9.28   1
   1   3 -13   82.76   12.96   1
   1   3 -12  283.03   18.57   1
   1   3 -11   50.33   13.53   1
   1   3 -10   98.14   13.32   1
   1   3 -10  101.12   12.72   1
   1   3  -9  183.37   14.41   1
   1   3  -9  174.08   14.57   1
   1   3  -8  361.30   17.19   1
   1   3  -8  464.80   20.35   1
   1   3  -7  815.08   28.11   1
   1   3  -7  768.75   27.87   1
   1   3  -6  263.83   13.39   1
   1   3  -6  221.57   11.68   1
   1   3  -5  227.68   11.84   1
   1   3  -5  226.50   12.12   1
   1   3  -4 1052.09   30.69   1
   1   3  -4 1058.51   28.70   1
   1   3  -4  983.35   29.02   1
   1   3  -3  864.24   24.15   1
   1   3  -3  823.36   24.28   1
   1   3  -3  744.97   22.49   1
   1   3  -2 1975.04   52.00   1
   1   3  -2 1936.49   51.23   1
   1   3  -2 2272.32   59.23   1
   1   3  -2 2454.86   65.60   1
   1   3  -1 2565.43   67.00   1
   1   3  -1 3623.53   92.93   1
   1   3  -1 3595.23   93.80   1
   1   3  -1 2626.12   67.15   1
   1   3   0  610.63   18.83   1
   1   3   0  634.58   20.21   1
   1   3   1 1606.54   43.43   1
   1   3   1 1195.75   31.18   1
   1   3   1 1683.96   46.06   1
   1   3   1 1743.53   46.90   1
   1   3   1 1428.77   36.54   1
   1   3   2  528.05   15.21   1
   1   3   2  507.13   14.99   1
   1   3   2  504.30   16.65   1
   1   3   2  589.00   18.50   1
   1   3   3 2836.62   74.07   1
   1   3   3 3106.91   81.56   1
   1   3   3 2890.64   75.59   1
   1   3   4 1371.08   38.78   1
   1   3   4 1387.04   38.95   1
   1   3   5  227.05   11.22   1
   1   3   5  199.85   11.10   1
   1   3   6  901.11   29.57   1
   1   3   6  867.80   27.86   1
   1   3   7  480.90   19.40   1
   1   3   7  554.61   22.24   1
   1   3   8 1604.06   49.07   1
   1   3   8 1506.67   46.02   1
   1   3   9  189.44   14.92   1
   1   3   9  185.43   13.67   1
   1   3  10  168.47   12.25   1
   1   3  10  201.41   16.52   1
   1   3  10  215.03   14.42   1
   1   3  11   86.71   14.02   1
   1   3  11   40.35   10.20   1
   1   3  12    9.74   12.90   1
   1   3  12   35.88    8.05   1
   1   3  13  154.96   14.48   1
   1   3  13  158.98   17.96   1
   1   4 -12   33.16   11.90   1
   1   4 -11  -13.93   11.84   1
   1   4 -10  194.39   15.95   1
   1   4 -10   90.34   12.40   1
   1   4  -9   16.79   10.37   1
   1   4  -9  -16.53    8.98   1
   1   4  -8  339.90   16.67   1
   1   4  -8  399.09   18.86   1
   1   4  -7  213.11   13.50   1
   1   4  -7  180.54   11.88   1
   1   4  -6  442.01   17.34   1
   1   4  -6  429.81   17.10   1
   1   4  -5  350.26   14.70   1
   1   4  -5  300.02   10.07   1
   1   4  -5  391.46   15.13   1
   1   4  -4  690.70   20.01   1
   1   4  -4  630.39   20.24   1
   1   4  -4  581.39   18.92   1
   1   4  -3 1632.94   43.85   1
   1   4  -3 1832.88   49.13   1
   1   4  -3 2372.35   65.45   1
   1   4  -3 2205.49   58.35   1
   1   4  -2  200.27    9.36   1
   1   4  -2  176.78    6.95   1
   1   4  -2  218.16   12.74   1
   1   4  -2  138.77    6.15   1
   1   4  -1 7108.70  180.91   1
   1   4  -1 7356.74  189.21   1
   1   4   0 3085.57   81.35   1
   1   4   0 3188.19   84.88   1
   1   4   0 3213.27   85.26   1
   1   4   1 2323.70   62.84   1
   1   4   1 2167.87   58.87   1
   1   4   1 2293.50   62.39   1
   1   4   2  804.52   22.19   1
   1   4   2  937.18   28.84   1
   1   4   2  834.06   22.63   1
   1   4   2  992.29   29.70   1
   1   4   3 5777.90  149.44   1
   1   4   3 4694.35  119.98   1
   1   4   3 5367.84  136.84   1
   1   4   3 6086.13  157.92   1
   1   4   4  453.25   15.87   1
   1   4   4  460.83   15.97   1
   1   4   5  509.70   18.18   1
   1   4   5  528.59   18.51   1
   1   4   6 1245.78   37.63   1
   1   4   6  973.49   30.14   1
   1   4   7  201.01   12.26   1
   1   4   7  162.71   10.77   1
   1   4   8  135.86   10.78   1
   1   4   8  165.59   13.18   1
   1   4   9  114.81   11.62   1
   1   4   9  136.36   13.37   1
   1   4  10  375.29   20.61   1
   1   4  10  384.64   20.08   1
   1   4  10  314.28   18.15   1
   1   4  11   75.00   13.73   1
   1   4  11  126.53   14.00   1
   1   4  12  -23.39   11.84   1
   1   5 -12   35.28   13.47   1
   1   5 -11  139.28   15.40   1
   1   5 -10   23.12   10.23   1
   1   5  -9   52.87    9.49   1
   1   5  -9   28.24    9.29   1
   1   5  -8  117.13   11.75   1
   1   5  -8   83.36    8.26   1
   1   5  -7  483.18   19.45   1
   1   5  -7  547.08   21.18   1
   1   5  -6   67.70    7.96   1
   1   5  -6   71.99    9.05   1
   1   5  -5  110.48    8.68   1
   1   5  -5  107.96    7.08   1
   1   5  -5  135.01    8.88   1
   1   5  -4  749.70   23.11   1
   1   5  -4  597.69   19.18   1
   1   5  -4  857.65   24.65   1
   1   5  -3 3101.98   81.48   1
   1   5  -3 3403.04   92.42   1
   1   5  -3 2713.10   71.08   1
   1   5  -3 2407.09   63.06   1
   1   5  -2 4642.46  128.46   1
   1   5  -2 7016.08  181.41   1
   1   5  -2 5703.71  152.93   1
   1   5  -2 6605.27  169.45   1
   1   5  -1 1552.94   43.47   1
   1   5  -1 1431.20   41.73   1
   1   5   0  928.24   29.92   1
   1   5   0  956.88   30.40   1
   1   5   0  976.39   30.09   1
   1   5   1 2124.45   59.21   1
   1   5   1 1993.16   56.37   1
   1   5   1 2117.82   59.07   1
   1   5   2 1585.84   46.29   1
   1   5   2 1298.55   33.96   1
   1   5   2 1664.64   47.47   1
   1   5   2 1378.89   36.47   1
   1   5   3  411.00   16.68   1
   1   5   3  369.90   12.36   1
   1   5   3  355.06   12.10   1
   1   5   3  397.68   18.39   1
   1   5   4  401.33   14.09   1
   1   5   4  415.71   15.96   1
   1   5   4  392.57   13.94   1
   1   5   5 1241.69   36.18   1
   1   5   5 1243.40   36.18   1
   1   5   6   39.50    6.84   1
   1   5   6   10.64    6.17   1
   1   5   7  796.86   26.68   1
   1   5   7  898.43   29.56   1
   1   5   8  545.92   22.07   1
   1   5   8  585.26   23.35   1
   1   5   9  554.54   22.71   1
   1   5   9  455.49   19.72   1
   1   5  10  394.56   21.93   1
   1   5  10  326.60   18.87   1
   1   5  11   64.14   12.70   1
   1   5  11   99.89   14.44   1
   1   5  12   27.22   11.41   1
   1   5  12   85.01   14.61   1
   1   6 -11    9.01   11.20   1
   1   6 -10   66.63   11.64   1
   1   6  -9  193.58   13.70   1
   1   6  -9  133.52   11.85   1
   1   6  -8  411.75   17.57   1
   1   6  -8  540.23   22.43   1
   1   6  -7 1738.89   51.18   1
   1   6  -7 1974.70   56.36   1
   1   6  -6  990.04   31.05   1
   1   6  -6 1134.67   34.54   1
   1   6  -5  332.25   13.54   1
   1   6  -5  251.65   11.49   1
   1   6  -5  344.65   13.02   1
   1   6  -4  301.85   12.19   1
   1   6  -4  321.39   16.18   1
   1   6  -4  226.47    9.98   1
   1   6  -4  316.18   12.13   1
   1   6  -3 1113.67   32.77   1
   1   6  -3  991.67   27.77   1
   1   6  -3  796.75   22.66   1
   1   6  -3 1193.73   38.80   1
   1   6  -2 1829.42   53.18   1
   1   6  -2 1903.48   55.98   1
   1   6  -2 1862.50   51.92   1
   1   6  -1  745.48   26.82   1
   1   6  -1  705.13   23.97   1
   1   6  -1  675.92   25.02   1
   1   6   0 1228.50   37.27   1
   1   6   0 1280.83   39.45   1
   1   6   0 1267.20   39.27   1
   1   6   1  343.91   15.26   1
   1   6   1  369.82   18.50   1
   1   6   1  375.03   17.48   1
   1   6   2  850.37   30.39   1
   1   6   2  895.80   30.02   1
   1   6   3  195.19    7.84   1
   1   6   3  260.30   14.87   1
   1   6   3  217.50    8.29   1
   1   6   3  223.73   12.30   1
   1   6   4 1136.21   32.50   1
   1   6   4 1182.09   33.79   1
   1   6   4 1544.92   46.54   1
   1   6   5  952.38   31.60   1
   1   6   5  730.73   23.38   1
   1   6   5  803.51   25.04   1
   1   6   6  245.66   11.98   1
   1   6   6  225.62   11.19   1
   1   6   7 1885.32   55.07   1
   1   6   7 1453.06   43.72   1
   1   6   8  489.86   20.95   1
   1   6   8  431.37   18.79   1
   1   6   9   15.12    6.41   1
   1   6   9   -5.06    7.95   1
   1   6   9   24.67    9.19   1
   1   6  10   27.03   12.73   1
   1   6  10   36.71    9.74   1
   1   6  11  112.41   13.41   1
   1   6  11   77.45   14.31   1
   1   7  -9  160.86   12.24   1
   1   7  -8  230.17   13.73   1
   1   7  -8  244.32   14.15   1
   1   7  -7  122.93    9.13   1
   1   7  -7  145.26   10.68   1
   1   7  -6  265.28   12.78   1
   1   7  -6  288.14   12.94   1
   1   7  -5   94.59    7.22   1
   1   7  -5  136.00    8.65   1
   1   7  -5   77.28    6.89   1
   1   7  -4  518.27   18.25   1
   1   7  -4  448.80   14.86   1
   1   7  -4  338.76   12.19   1
   1   7  -4  550.88   23.06   1
   1   7  -4  556.82   23.19   1
   1   7  -3 1134.92   38.51   1
   1   7  -3 1127.41   37.70   1
   1   7  -3 1124.51   33.61   1
   1   7  -3  643.81   18.31   1
   1   7  -3  659.58   28.30   1
   1   7  -2  237.42   12.98   1
   1   7  -2  213.35   14.06   1
   1   7  -2  257.02   16.72   1
   1   7  -1  138.60   11.33   1
   1   7  -1  121.87   13.50   1
   1   7  -1  163.32   14.09   1
   1   7   0  109.39   12.59   1
   1   7   0  116.51   11.48   1
   1   7   0  138.44   11.79   1
   1   7   1 1287.65   40.31   1
   1   7   1 1330.74   43.14   1
   1   7   1 1194.40   38.15   1
   1   7   2 1656.03   50.62   1
   1   7   2 1615.66   49.95   1
   1   7   2 1487.13   46.46   1
   1   7   3 1334.19   43.92   1
   1   7   3  948.59   25.94   1
   1   7   3 1080.15   36.32   1
   1   7   3 1179.34   38.59   1
   1   7   3  808.13   25.63   1
   1   7   4  260.99   10.69   1
   1   7   4  242.26    9.68   1
   1   7   4  291.06   15.75   1
   1   7   5  338.72   17.37   1
   1   7   5  302.07   12.22   1
   1   7   5  333.48   13.55   1
   1   7   6  285.84   13.57   1
   1   7   6  266.27   15.41   1
   1   7   6  243.77   11.62   1
   1   7   7  140.49   10.72   1
   1   7   7  135.71   10.09   1
   1   7   7  144.49   11.85   1
   1   7   8    7.99    6.77   1
   1   7   8   14.04    8.88   1
   1   7   8    8.53    7.53   1
   1   7   8    5.68    6.37   1
   1   7   9   17.96   12.93   1
   1   7   9   18.28    8.08   1
   1   7   9   -9.74    8.48   1
   1   7  10  111.71   16.34   1
   1   8  -8  306.11   15.45   1
   1   8  -7   83.44    8.64   1
   1   8  -7   98.27   13.74   1
   1   8  -7   86.63    8.59   1
   1   8  -6   61.62    6.92   1
   1   8  -6  128.60   14.79   1
   1   8  -6   48.90    6.45   1
   1   8  -6   41.72    5.97   1
   1   8  -5  148.54   14.91   1
   1   8  -5  193.38   17.01   1
   1   8  -5  121.28    7.50   1
   1   8  -5   70.72    6.08   1
   1   8  -5  148.42   10.01   1
   1   8  -4  -15.05   12.99   1
   1   8  -4   49.28   12.53   1
   1   8  -4   11.34    6.95   1
   1   8  -4   19.87    3.57   1
   1   8  -4   15.68    3.10   1
   1   8  -3   50.39   13.24   1
   1   8  -3   78.91   13.54   1
   1   8  -3  117.38   10.21   1
   1   8  -2   29.41   13.27   1
   1   8  -2   -3.19   11.02   1
   1   8  -2   34.63    9.44   1
   1   8  -1   60.35   11.52   1
   1   8  -1   80.19    9.70   1
   1   8  -1   73.84   10.17   1
   1   8   0  352.05   19.57   1
   1   8   0  372.62   21.28   1
   1   8   0  341.04   16.30   1
   1   8   1 1918.35   57.99   1
   1   8   1 2171.68   65.38   1
   1   8   1 1890.48   56.72   1
   1   8   2  868.08   31.89   1
   1   8   2  808.81   30.24   1
   1   8   2  743.95   29.02   1
   1   8   3   60.17   15.08   1
   1   8   3   41.21    9.54   1
   1   8   3   29.68   10.28   1
   1   8   4  170.90    7.33   1
   1   8   4  177.33    7.48   1
   1   8   4  229.09   17.05   1
   1   8   4  262.40   16.26   1
   1   8   5  132.44   11.09   1
   1   8   5  110.09    7.36   1
   1   8   5  153.90   16.24   1
   1   8   5  106.02    6.82   1
   1   8   6   14.82    5.71   1
   1   8   6    9.33    8.90   1
   1   8   6    5.67    4.88   1
   1   8   6   27.61   11.95   1
   1   8   7  212.85   11.74   1
   1   8   7  300.93   20.24   1
   1   8   7  210.24   14.01   1
   1   8   8   14.18    7.81   1
   1   8   8   63.00   11.96   1
   1   8   8   18.58    7.38   1
   1   8   9   -3.99   13.64   1
   1   9  -7   87.80   15.06   1
   1   9  -7   60.05    7.46   1
   1   9  -6  207.62    9.82   1
   1   9  -6  284.57   19.64   1
   1   9  -5    7.81    3.42   1
   1   9  -5    8.12    9.09   1
   1   9  -5   14.27    7.42   1
   1   9  -4   99.36   14.39   1
   1   9  -4  130.27   10.98   1
   1   9  -3  496.36   23.23   1
   1   9  -3  460.43   19.35   1
   1   9  -2   27.49   13.25   1
   1   9  -2    9.10    7.14   1
   1   9  -1  256.77   18.64   1
   1   9  -1  263.24   16.27   1
   1   9  -1  257.54   19.63   1
   1   9   0  532.80   26.84   1
   1   9   0  524.42   22.05   1
   1   9   0  491.66   23.57   1
   1   9   1  344.33   18.61   1
   1   9   1  406.22   23.43   1
   1   9   1  368.06   20.02   1
   1   9   2  177.96   15.27   1
   1   9   2  222.09   18.82   1
   1   9   2  172.46   15.02   1
   1   9   3  120.73   12.57   1
   1   9   3   60.60    9.70   1
   1   9   4   53.28   12.77   1
   1   9   5   18.42    4.05   1
   1   9   5   31.10   12.13   1
   1   9   6   30.69    5.34   1
   1   9   6   46.89   13.38   1
   1   9   7   79.20    7.51   1
   1   9   7  105.27   15.89   1
   1   9   8   79.79   14.72   1
   1  10  -6  174.94   18.58   1
   1  10  -5  103.05   14.26   1
   1  10  -4   55.58    9.56   1
   1  10  -3   52.94   10.94   1
   1  10  -3   45.26   11.47   1
   1  10  -2   52.53   10.75   1
   1  10  -1  136.22   14.04   1
   1  10  -1  169.55   18.27   1
   1  10   0  132.81   12.02   1
   1  10   0  222.15   17.03   1
   1  10   1   50.46   12.26   1
   1  10   2  190.74   19.65   1
   1  10   2   65.93   11.74   1
   1  10   3   59.18   12.82   1
   1  10   4  297.17   20.79   1
   1  10   5   -8.23   12.82   1
   1  10   6  143.43   17.85   1
   1  11  -4    3.79   10.81   1
   1  11  -3  227.42   19.36   1
   1  11  -3  119.11   13.56   1
   1  11  -2   13.53   10.32   1
   1  11  -2   10.29   11.97   1
   1  11  -1  166.45   19.92   1
   1  11  -1  173.04   15.83   1
   1  11   1   51.75   11.55   1
   1  11   1   96.68   14.59   1
   1  11   2  132.28   15.70   1
   2  -9  -4  186.15   11.21   1
   2  -9  -3  173.52   10.03   1
   2  -9  -2    8.50    5.20   1
   2  -9   4   46.26    5.89   1
   2  -9   6   15.80    6.80   1
   2  -8  -6   68.01   11.07   1
   2  -8  -5  310.89   15.90   1
   2  -8  -4   93.63    9.89   1
   2  -8  -3   55.69    7.77   1
   2  -8  -2   69.11    7.33   1
   2  -8  -1    3.04    5.55   1
   2  -8   0    7.43    4.81   1
   2  -8   1  266.60   10.80   1
   2  -8   2    3.79    4.57   1
   2  -8   3  502.53   17.10   1
   2  -8   4   55.09    6.56   1
   2  -8   5   -3.57    6.08   1
   2  -8   6   33.74    7.60   1
   2  -8   7   79.37    9.51   1
   2  -8   8  117.30   11.76   1
   2  -7  -8   12.46   12.11   1
   2  -7  -7  172.73   15.02   1
   2  -7  -6   92.95   12.17   1
   2  -7  -5  163.18   13.31   1
   2  -7  -4   -4.00    6.80   1
   2  -7  -4   32.26    8.76   1
   2  -7  -3   30.05    6.94   1
   2  -7  -2  274.05   12.62   1
   2  -7  -2  221.21   11.62   1
   2  -7  -2  223.83   15.90   1
   2  -7  -1  312.86   13.46   1
   2  -7  -1  314.54   18.49   1
   2  -7  -1  314.69   13.16   1
   2  -7   0 1802.85   49.33   1
   2  -7   0 2094.66   64.23   1
   2  -7   0 2000.92   54.70   1
   2  -7   1  948.55   28.39   1
   2  -7   1  958.40   28.53   1
   2  -7   2   36.12    6.14   1
   2  -7   2   64.12    6.74   1
   2  -7   3   68.10    7.12   1
   2  -7   3   85.09    7.58   1
   2  -7   4  294.59   13.09   1
   2  -7   5   -4.86    6.80   1
   2  -7   5   -1.92    6.73   1
   2  -7   6  156.28   11.02   1
   2  -7   6  142.06   11.26   1
   2  -7   7  168.33   12.74   1
   2  -7   7  175.20   12.78   1
   2  -7   8   82.40   11.33   1
   2  -7   9   73.04   11.86   1
   2  -7  10   -7.09    8.35   1
   2  -6  -8   -1.17   11.84   1
   2  -6  -7  143.57   14.42   1
   2  -6  -6  252.44   14.39   1
   2  -6  -6  224.24   14.11   1
   2  -6  -5   30.93    8.36   1
   2  -6  -5   72.98    9.96   1
   2  -6  -4  182.36   12.72   1
   2  -6  -4  194.31   16.23   1
   2  -6  -4  164.10   11.32   1
   2  -6  -3  462.92   18.53   1
   2  -6  -3  421.61   21.42   1
   2  -6  -3  473.50   18.34   1
   2  -6  -2  172.65   11.32   1
   2  -6  -2  230.49   16.44   1
   2  -6  -2  165.27   10.06   1
   2  -6  -1  688.37   27.36   1
   2  -6  -1  651.14   21.48   1
   2  -6  -1  569.55   20.08   1
   2  -6   0 2353.42   63.19   1
   2  -6   0 2361.38   64.24   1
   2  -6   0 2483.72   71.93   1
   2  -6   1  541.42   18.18   1
   2  -6   1  559.89   24.19   1
   2  -6   1  456.90   16.27   1
   2  -6   2  175.70    9.83   1
   2  -6   2  148.81    9.04   1
   2  -6   3  458.03   16.72   1
   2  -6   3  401.82   15.27   1
   2  -6   4  103.94    8.99   1
   2  -6   4  100.13    9.03   1
   2  -6   5   37.70    8.12   1
   2  -6   6  554.21   21.23   1
   2  -6   6  591.57   22.46   1
   2  -6   7  482.06   20.74   1
   2  -6   7  534.85   21.78   1
   2  -6   8  390.26   19.01   1
   2  -6   8  416.96   19.72   1
   2  -6   9  177.78   12.57   1
   2  -6   9  209.94   16.04   1
   2  -6  10   89.28   14.06   1
   2  -6  11   13.08   13.08   1
   2  -5 -10  105.34   12.59   1
   2  -5  -9   88.98   14.02   1
   2  -5  -8   61.26   11.94   1
   2  -5  -8   80.62   13.00   1
   2  -5  -7   -5.27   10.87   1
   2  -5  -7   -3.21   10.45   1
   2  -5  -6  245.22   16.38   1
   2  -5  -6  288.44   16.35   1
   2  -5  -6  256.99   15.79   1
   2  -5  -5   81.34   12.50   1
   2  -5  -5  107.38   11.84   1
   2  -5  -5   91.38   10.56   1
   2  -5  -4  333.68   18.70   1
   2  -5  -4  392.24   17.49   1
   2  -5  -4  359.33   16.71   1
   2  -5  -3  643.75   22.90   1
   2  -5  -3  633.67   23.20   1
   2  -5  -3  588.85   24.83   1
   2  -5  -2  960.88   29.80   1
   2  -5  -2 1030.16   31.53   1
   2  -5  -2 1001.02   34.90   1
   2  -5  -1   64.41    7.88   1
   2  -5  -1   74.17   11.92   1
   2  -5  -1   60.39    8.56   1
   2  -5   0   94.93   11.52   1
   2  -5   0   97.11    8.68   1
   2  -5   0   91.90    7.49   1
   2  -5   1  162.00   13.52   1
   2  -5   1  161.01    9.40   1
   2  -5   1  153.00    9.66   1
   2  -5   2  332.27   15.71   1
   2  -5   2  297.03   12.77   1
   2  -5   2  235.82   11.38   1
   2  -5   3    9.90    7.31   1
   2  -5   3   27.43    6.82   1
   2  -5   4  211.28   11.07   1
   2  -5   4  229.32   12.13   1
   2  -5   5  196.95   12.09   1
   2  -5   5  185.70   12.57   1
   2  -5   6  601.70   23.13   1
   2  -5   6  552.47   21.67   1
   2  -5   7  307.74   17.26   1
   2  -5   7  247.59   13.25   1
   2  -5   8  872.15   30.79   1
   2  -5   8  939.52   33.27   1
   2  -5   9  137.43   11.76   1
   2  -5   9  144.05   14.97   1
   2  -5  10   55.28   11.19   1
   2  -5  10   88.21   14.17   1
   2  -5  11    2.65   12.86   1
   2  -5  11   -0.11   10.81   1
   2  -5  12   91.57   14.03   1
   2  -4 -11   36.86   10.50   1
   2  -4 -10  194.93   15.15   1
   2  -4 -10  154.82   14.27   1
   2  -4  -9    4.04    8.21   1
   2  -4  -9   17.90    8.93   1
   2  -4  -9  -26.89   12.51   1
   2  -4  -8  119.10   14.46   1
   2  -4  -8  111.62   12.34   1
   2  -4  -8  140.92   15.05   1
   2  -4  -7  436.80   21.08   1
   2  -4  -7  495.52   21.88   1
   2  -4  -7  574.64   24.59   1
   2  -4  -6  136.56   11.29   1
   2  -4  -6  140.71   12.85   1
   2  -4  -6  124.17   12.54   1
   2  -4  -5  157.76   13.60   1
   2  -4  -5  124.60   13.01   1
   2  -4  -5  155.62   12.52   1
   2  -4  -4  239.67   13.03   1
   2  -4  -4  242.43   14.07   1
   2  -4  -4  219.76   11.89   1
   2  -4  -3  275.06   14.64   1
   2  -4  -3  249.99   13.63   1
   2  -4  -3  186.99   10.96   1
   2  -4  -2  893.88   28.15   1
   2  -4  -2  915.54   31.56   1
   2  -4  -2  911.12   28.43   1
   2  -4  -1 1183.49   34.46   1
   2  -4  -1 1125.51   33.60   1
   2  -4  -1 1239.91   38.84   1
   2  -4   0 2200.91   59.20   1
   2  -4   0 2427.22   68.15   1
   2  -4   0 2060.67   56.37   1
   2  -4   1 2171.33   58.80   1
   2  -4   1 2226.30   62.42   1
   2  -4   1 2240.94   60.68   1
   2  -4   2   30.34    6.84   1
   2  -4   2   55.98    8.09   1
   2  -4   2   16.88    6.83   1
   2  -4   3   58.24    6.42   1
   2  -4   3   92.90    9.08   1
   2  -4   4  381.88   15.66   1
   2  -4   4  376.48   15.95   1
   2  -4   5  369.99   16.19   1
   2  -4   5  404.48   17.34   1
   2  -4   6  198.31   13.84   1
   2  -4   6  162.22   10.47   1
   2  -4   7 2274.84   66.06   1
   2  -4   7 1866.46   54.56   1
   2  -4   8 2022.39   59.52   1
   2  -4   8 1868.96   56.46   1
   2  -4   9   29.24   10.31   1
   2  -4   9   40.28    9.45   1
   2  -4  10   48.44    9.23   1
   2  -4  10   92.69   13.17   1
   2  -4  11   16.08   13.38   1
   2  -4  11    6.88   10.96   1
   2  -4  12   43.01   15.81   1
   2  -4  12    3.54   11.28   1
   2  -3 -11    6.82   12.70   1
   2  -3 -10   41.34   13.95   1
   2  -3 -10   34.86   10.81   1
   2  -3  -9  494.05   23.70   1
   2  -3  -9  509.66   24.96   1
   2  -3  -8  586.74   25.80   1
   2  -3  -8  516.89   23.79   1
   2  -3  -7   43.21   10.97   1
   2  -3  -7   75.36   11.33   1
   2  -3  -6  121.06   13.24   1
   2  -3  -6   75.12   11.32   1
   2  -3  -5   43.39    8.32   1
   2  -3  -4   97.78    8.73   1
   2  -3  -4   93.15    9.09   1
   2  -3  -3  432.24   17.51   1
   2  -3  -3  370.43   15.04   1
   2  -3  -2 3433.03   92.86   1
   2  -3  -2 3331.06   87.90   1
   2  -3  -2 2675.50   71.50   1
   2  -3  -1 2424.11   67.14   1
   2  -3  -1 2105.60   57.00   1
   2  -3  -1 2133.34   58.28   1
   2  -3   0 6208.83  159.40   1
   2  -3   0 7238.66  185.93   1
   2  -3   0 6277.21  160.26   1
   2  -3   1 1475.62   40.78   1
   2  -3   1 1507.56   43.58   1
   2  -3   1 1470.23   40.70   1
   2  -3   2  236.35   11.70   1
   2  -3   2  246.55   11.64   1
   2  -3   2  270.08   13.50   1
   2  -3   3  185.80   10.65   1
   2  -3   3  202.08   11.39   1
   2  -3   4  578.48   20.73   1
   2  -3   4  549.92   19.73   1
   2  -3   5 1006.07   32.43   1
   2  -3   5  953.01   30.31   1
   2  -3   6  418.97   18.89   1
   2  -3   6  325.87   14.48   1
   2  -3   7  180.28   12.40   1
   2  -3   7  215.45   13.83   1
   2  -3   8  568.97   22.49   1
   2  -3   8  674.87   27.66   1
   2  -3   9  193.60   14.53   1
   2  -3   9  120.75   15.25   1
   2  -3  10  100.74   11.50   1
   2  -3  10  101.20   15.38   1
   2  -3  11   20.94   11.14   1
   2  -3  11   -0.71   12.91   1
   2  -3  12  168.19   15.38   1
   2  -3  12  116.62   13.67   1
   2  -3  13  297.02   22.83   1
   2  -2 -11   55.40   13.76   1
   2  -2 -10   31.65   12.77   1
   2  -2 -10   56.96   13.80   1
   2  -2  -9 1484.97   49.62   1
   2  -2  -9 1512.12   50.04   1
   2  -2  -8  134.30   14.69   1
   2  -2  -8  150.35   14.79   1
   2  -2  -7  100.86   10.49   1
   2  -2  -7  103.44   12.67   1
   2  -2  -6  306.66   17.23   1
   2  -2  -6  239.66   15.84   1
   2  -2  -5  290.98   16.08   1
   2  -2  -5  352.71   17.33   1
   2  -2  -4   93.45   10.66   1
   2  -2  -4  120.27   11.43   1
   2  -2  -3  846.16   27.40   1
   2  -2  -3  821.20   27.00   1
   2  -2  -2 6735.46  172.68   1
   2  -2  -2 6492.96  167.89   1
   2  -2  -1  288.85   13.28   1
   2  -2  -1  318.23   13.58   1
   2  -2   0  960.02   27.93   1
   2  -2   0 1151.69   33.30   1
   2  -2   0 1386.64   40.32   1
   2  -2   1 1453.24   40.46   1
   2  -2   1 1423.76   39.30   1
   2  -2   1 1643.83   45.52   1
   2  -2   2  918.42   27.92   1
   2  -2   2  910.41   27.19   1
   2  -2   2  894.82   26.38   1
   2  -2   3 2026.68   55.02   1
   2  -2   3 2095.08   56.85   1
   2  -2   3 2099.51   56.93   1
   2  -2   4  139.76    9.00   1
   2  -2   4  136.76   11.02   1
   2  -2   5 1646.74   48.00   1
   2  -2   5 1693.44   48.67   1
   2  -2   6   97.18    9.49   1
   2  -2   6  104.77   10.67   1
   2  -2   7   85.50   10.02   1
   2  -2   7   52.78    9.33   1
   2  -2   8  446.30   21.65   1
   2  -2   8  354.49   16.63   1
   2  -2   9 1297.76   41.98   1
   2  -2   9 1319.32   44.55   1
   2  -2  10   12.54    8.62   1
   2  -2  10   32.88   14.08   1
   2  -2  11   39.96   14.61   1
   2  -2  11   -4.81    8.60   1
   2  -2  12   41.33   11.24   1
   2  -2  12   28.47   11.47   1
   2  -2  13   82.15   17.10   1
   2  -1 -12  -17.18   10.23   1
   2  -1 -11    9.20   12.06   1
   2  -1 -10  457.05   24.48   1
   2  -1 -10  426.72   22.83   1
   2  -1  -9  594.31   26.47   1
   2  -1  -9  479.53   22.03   1
   2  -1  -8  500.11   22.05   1
   2  -1  -8  594.64   25.51   1
   2  -1  -7   30.56   11.11   1
   2  -1  -7   37.94   11.64   1
   2  -1  -6  150.95   13.07   1
   2  -1  -6  119.13   12.93   1
   2  -1  -5  375.68   17.89   1
   2  -1  -5  340.27   17.02   1
   2  -1  -4 1093.48   34.48   1
   2  -1  -4 1109.08   34.73   1
   2  -1  -3 2846.64   77.01   1
   2  -1  -3 2386.06   64.62   1
   2  -1  -2  586.41   20.38   1
   2  -1  -2  586.81   20.39   1
   2  -1  -1 2922.89   76.89   1
   2  -1  -1 2918.85   76.84   1
   2  -1   0 4654.48  120.24   1
   2  -1   0 4722.14  121.12   1
   2  -1   1 2847.64   74.81   1
   2  -1   1 2426.20   64.12   1
   2  -1   2 2418.05   64.02   1
   2  -1   2 2295.31   61.41   1
   2  -1   2 2474.00   64.80   1
   2  -1   3 6110.98  156.61   1
   2  -1   3 5396.29  137.14   1
   2  -1   3 5419.20  146.05   1
   2  -1   3 5425.62  140.20   1
   2  -1   4 1100.16   29.96   1
   2  -1   4 1164.79   34.20   1
   2  -1   4 1278.48   37.27   1
   2  -1   510005.59  258.69   1
   2  -1   510164.83  262.79   1
   2  -1   510459.62  268.93   1
   2  -1   6 1510.01   39.79   1
   2  -1   6 1704.35   48.85   1
   2  -1   6 2133.94   60.23   1
   2  -1   7  581.81   22.27   1
   2  -1   7  541.44   16.36   1
   2  -1   7  695.61   26.47   1
   2  -1   8  214.25   16.47   1
   2  -1   8  184.43   12.55   1
   2  -1   8  135.51    6.55   1
   2  -1   9   51.64    4.63   1
   2  -1   9   58.20   10.28   1
   2  -1   9   64.24   10.80   1
   2  -1  10  375.42   21.44   1
   2  -1  10  377.74   19.55   1
   2  -1  11   76.80   15.68   1
   2  -1  11   14.66    9.55   1
   2  -1  12   13.74   14.00   1
   2  -1  12  -14.27    7.59   1
   2  -1  13  145.79   18.18   1
   2   0 -10   64.75   13.58   1
   2   0 -10   64.43   10.81   1
   2   0  -9  602.95   26.16   1
   2   0  -9  520.16   24.30   1
   2   0  -8 2810.04   81.06   1
   2   0  -8 2503.91   72.49   1
   2   0  -7  173.13   13.76   1
   2   0  -7  165.30   12.15   1
   2   0  -6   16.55   10.30   1
   2   0  -6   12.93   10.11   1
   2   0  -5  144.74   10.14   1
   2   0  -5  123.60    9.59   1
   2   0  -4  420.59   16.86   1
   2   0  -4  483.67   19.41   1
   2   0  -3  889.28   27.50   1
   2   0  -3  861.99   26.49   1
   2   0  -2  754.21   24.21   1
   2   0  -2  768.03   24.43   1
   2   0  -111064.55  280.25   1
   2   0  -110566.67  267.69   1
   2   0   0 3719.21   96.49   1
   2   0   0 3760.22   97.17   1
   2   0   0 3093.34   80.20   1
   2   0   1    7.64    4.93   1
   2   0   1    7.64    7.31   1
   2   0   2 3713.84   95.32   1
   2   0   2 2873.00   75.15   1
   2   0   2 3042.92   79.55   1
   2   0   3 9034.68  234.25   1
   2   0   3 9229.98  238.69   1
   2   0   3 9925.86  249.74   1
   2   0   3 7881.42  222.39   1
   2   0   4 1589.51   44.75   1
   2   0   4 1577.36   42.22   1
   2   0   4 1519.18   43.75   1
   2   0   5 5720.99  148.64   1
   2   0   5 5290.91  137.10   1
   2   0   5 6147.00  157.29   1
   2   0   6  715.15   25.22   1
   2   0   6  681.87   20.44   1
   2   0   6  752.65   26.97   1
   2   0   7  978.56   32.03   1
   2   0   7 1120.32   31.61   1
   2   0   7 1097.51   35.25   1
   2   0   8    6.31    9.09   1
   2   0   8    0.78   11.89   1
   2   0   8    7.53    4.80   1
   2   0   9  224.98   14.79   1
   2   0   9  222.78    9.91   1
   2   0   9  314.92   19.28   1
   2   0  10   66.52   10.83   1
   2   0  10   68.83   14.18   1
   2   0  10   38.99    5.40   1
   2   0  11  167.26   15.08   1
   2   0  11  172.77    8.98   1
   2   0  11  234.54   16.31   1
   2   0  12  228.38   19.12   1
   2   0  12  178.30    9.38   1
   2   0  13   54.26   16.56   1
   2   0  14   83.16   17.56   1
   2   1 -12  281.74   21.22   1
   2   1 -11  130.70   16.06   1
   2   1 -10 1190.47   42.28   1
   2   1 -10 1003.58   36.91   1
   2   1  -9  103.63   11.05   1
   2   1  -9  169.88   15.46   1
   2   1  -8  220.48   16.13   1
   2   1  -8  190.52   15.55   1
   2   1  -7   66.23   11.46   1
   2   1  -7   38.64   10.63   1
   2   1  -6  352.76   17.36   1
   2   1  -6  265.99   14.09   1
   2   1  -5 1159.05   36.22   1
   2   1  -5 1082.52   33.68   1
   2   1  -4  826.39   26.53   1
   2   1  -4  869.61   27.21   1
   2   1  -3  995.37   30.36   1
   2   1  -3  918.57   27.96   1
   2   1  -2  367.84   13.45   1
   2   1  -2  462.38   16.81   1
   2   1  -110238.77  259.47   1
   2   1  -1 9839.69  248.60   1
   2   1  -110056.65  255.13   1
   2   1   020193.42  507.08   1
   2   1   017470.21  450.02   1
   2   1   018114.00  460.94   1
   2   1   110206.82  256.97   1
   2   1   1 8496.54  219.68   1
   2   1   110743.47  272.20   1
   2   1   2 6443.97  164.01   1
   2   1   2 6564.28  167.32   1
   2   1   2 5463.35  140.66   1
   2   1   3 7192.80  183.69   1
   2   1   3 5678.36  144.96   1
   2   1   3 6599.33  169.30   1
   2   1   4 2818.45   73.48   1
   2   1   4 3318.68   87.77   1
   2   1   4 2693.09   71.79   1
   2   1   5 9495.27  242.34   1
   2   1   5 9670.89  246.71   1
   2   1   510064.69  257.55   1
   2   1   6 3282.83   88.54   1
   2   1   6 3837.16  103.19   1
   2   1   6 3821.68   99.35   1
   2   1   7  235.30   12.33   1
   2   1   7  241.17   10.93   1
   2   1   7  290.32   16.78   1
   2   1   8  153.68   14.71   1
   2   1   8  106.58    8.31   1
   2   1   8  136.46   11.74   1
   2   1   9  286.68   16.35   1
   2   1   9  275.30   12.35   1
   2   1   9  308.58   19.09   1
   2   1  10  343.56   18.63   1
   2   1  10  337.24   20.30   1
   2   1  10  311.83   13.84   1
   2   1  11  616.12   21.93   1
   2   1  11  642.04   27.49   1
   2   1  11  547.54   23.98   1
   2   1  12  411.19   24.43   1
   2   1  12  327.06   14.88   1
   2   1  13   14.46    6.71   1
   2   2 -12  146.15   17.47   1
   2   2 -11  716.50   31.16   1
   2   2 -10  395.02   21.96   1
   2   2 -10  333.19   18.69   1
   2   2  -9  205.62   16.14   1
   2   2  -9  180.74   15.13   1
   2   2  -8  136.38   11.51   1
   2   2  -8  163.27   13.87   1
   2   2  -7   74.35    9.20   1
   2   2  -7   88.87    9.67   1
   2   2  -6  529.59   20.82   1
   2   2  -6  632.28   24.26   1
   2   2  -5  259.32   12.93   1
   2   2  -5  294.02   14.81   1
   2   2  -4 2338.38   64.05   1
   2   2  -4 2284.98   63.30   1
   2   2  -3 7008.88  179.61   1
   2   2  -3 6100.35  156.66   1
   2   2  -3 7002.58  179.55   1
   2   2  -2 3412.05   88.99   1
   2   2  -2 3897.24  101.34   1
   2   2  -2 3922.61  101.69   1
   2   2  -112570.00  318.97   1
   2   2  -110343.94  266.90   1
   2   2  -113245.06  334.47   1
   2   2   024767.28  636.67   1
   2   2   027143.24  686.88   1
   2   2   024725.65  642.47   1
   2   2   1 8375.13  212.61   1
   2   2   1 8493.27  215.95   1
   2   2   1 9596.63  243.52   1
   2   2   2 6253.08  158.41   1
   2   2   2 7080.31  180.55   1
   2   2   2 5916.79  151.02   1
   2   2   3 2799.06   74.29   1
   2   2   3 2550.34   67.81   1
   2   2   3 2192.34   57.24   1
   2   2   3 2563.52   68.00   1
   2   2   4  724.73   22.69   1
   2   2   4  642.04   20.83   1
   2   2   4  677.85   21.93   1
   2   2   5  724.08   24.30   1
   2   2   5  640.92   21.84   1
   2   2   5  674.81   21.91   1
   2   2   6  857.14   27.07   1
   2   2   6  889.75   29.36   1
   2   2   6  688.98   23.19   1
   2   2   7 1351.91   39.96   1
   2   2   7 1320.85   40.90   1
   2   2   7 1283.42   39.61   1
   2   2   8  659.63   24.29   1
   2   2   8  721.77   24.33   1
   2   2   8  680.17   25.72   1
   2   2   9   93.95   13.64   1
   2   2   9   36.49    7.53   1
   2   2   9   39.41    7.20   1
   2   2  10  277.36   14.39   1
   2   2  10  270.35   15.53   1
   2   2  10  303.69   19.97   1
   2   2  11  244.12   16.63   1
   2   2  11  217.12   15.98   1
   2   2  11  241.15   13.41   1
   2   2  12   41.39   14.72   1
   2   2  12    3.48    7.00   1
   2   2  13   -1.78   10.15   1
   2   2  13    4.78    7.94   1
   2   3 -12  261.88   20.46   1
   2   3 -11  179.80   16.15   1
   2   3 -10   26.96   12.41   1
   2   3  -9   79.54   12.72   1
   2   3  -9   71.42    9.68   1
   2   3  -8   24.38   10.13   1
   2   3  -8   64.00   11.42   1
   2   3  -7   75.49   11.18   1
   2   3  -7   78.75   11.43   1
   2   3  -6  145.60   12.14   1
   2   3  -6  166.82   11.68   1
   2   3  -5 1121.98   34.98   1
   2   3  -5 1208.20   37.05   1
   2   3  -4 2387.00   64.78   1
   2   3  -4 2221.41   59.53   1
   2   3  -4 2307.43   63.61   1
   2   3  -3 2065.02   55.59   1
   2   3  -3 2194.89   59.23   1
   2   3  -3 2743.79   72.44   1
   2   3  -2 1262.98   34.92   1
   2   3  -2 1447.64   41.18   1
   2   3  -2 1202.77   33.36   1
   2   3  -1  503.32   15.74   1
   2   3  -1  659.15   21.61   1
   2   3  -1  485.55   15.45   1
   2   3   0 5813.26  157.28   1
   2   3   0 8799.03  223.76   1
   2   3   0 6094.46  165.75   1
   2   3   1 1140.85   30.44   1
   2   3   1 1417.25   37.70   1
   2   3   1 1723.56   47.45   1
   2   3   2 1154.50   32.00   1
   2   3   2 1146.10   31.20   1
   2   3   2 1398.53   39.75   1
   2   3   2 1396.21   38.24   1
   2   3   3  831.56   24.29   1
   2   3   3  870.74   24.84   1
   2   3   3  870.88   24.87   1
   2   3   3  799.07   23.79   1
   2   3   3  967.23   29.33   1
   2   3   4 1503.07   40.40   1
   2   3   4 1537.46   43.28   1
   2   3   4 1375.70   37.22   1
   2   3   4 1293.41   36.78   1
   2   3   4 1450.29   41.28   1
   2   3   5  443.37   16.90   1
   2   3   5  376.12   12.07   1
   2   3   5  409.53   15.86   1
   2   3   5  485.64   18.59   1
   2   3   6  711.56   24.68   1
   2   3   6  615.48   17.94   1
   2   3   6  666.34   23.33   1
   2   3   6  619.64   22.02   1
   2   3   7  556.81   21.34   1
   2   3   7  536.18   20.51   1
   2   3   7  637.52   22.87   1
   2   3   7  496.82   14.78   1
   2   3   8 1607.99   43.57   1
   2   3   8 2052.40   60.16   1
   2   3   8 1955.02   57.80   1
   2   3   8 2037.48   59.00   1
   2   3   9  428.30   21.22   1
   2   3   9  449.31   19.60   1
   2   3   9  422.19   19.84   1
   2   3  10  308.98   16.96   1
   2   3  10  380.28   18.02   1
   2   3  10  312.78   17.41   1
   2   3  11  369.81   18.53   1
   2   3  11  341.51   21.15   1
   2   3  12   70.20   14.13   1
   2   3  12   47.93   10.14   1
   2   3  13   27.32   10.28   1
   2   3  13   62.97   15.28   1
   2   4 -12  124.92   16.82   1
   2   4 -11  159.43   15.46   1
   2   4 -10  501.58   24.29   1
   2   4  -9  245.14   15.10   1
   2   4  -9  279.10   17.11   1
   2   4  -8   40.80   11.05   1
   2   4  -8   17.80    6.86   1
   2   4  -7  324.49   16.66   1
   2   4  -7  251.78   15.33   1
   2   4  -6   44.54    8.05   1
   2   4  -6   35.32    7.65   1
   2   4  -5 1166.03   35.66   1
   2   4  -5 1199.18   36.25   1
   2   4  -5  886.84   26.27   1
   2   4  -4  835.09   26.17   1
   2   4  -4  700.41   22.83   1
   2   4  -4  808.16   24.50   1
   2   4  -3  474.52   15.77   1
   2   4  -3  566.55   18.61   1
   2   4  -3  661.04   21.64   1
   2   4  -2  388.85   13.44   1
   2   4  -2  426.33   14.09   1
   2   4  -2  591.42   19.98   1
   2   4  -1  529.61   15.69   1
   2   4  -1  472.79   14.37   1
   2   4  -1  682.08   21.99   1
   2   4   0 1445.69   38.07   1
   2   4   0 2137.56   58.44   1
   2   4   0 2105.08   57.03   1
   2   4   0 1608.90   41.79   1
   2   4   1 2279.64   59.29   1
   2   4   1 3141.95   83.22   1
   2   4   1 2537.32   64.59   1
   2   4   1 3084.96   82.43   1
   2   4   2  387.73   12.23   1
   2   4   2  495.03   17.41   1
   2   4   2  565.60   20.52   1
   2   4   2  530.71   18.47   1
   2   4   2  412.36   13.03   1
   2   4   3 1493.61   41.82   1
   2   4   3 1638.77   43.88   1
   2   4   3 1517.86   41.38   1
   2   4   3 1484.90   40.98   1
   2   4   3 1805.86   51.17   1
   2   4   4  114.45    7.51   1
   2   4   4  187.62   10.98   1
   2   4   4  187.02   12.63   1
   2   4   4  174.37    8.74   1
   2   4   4  130.16    8.49   1
   2   4   5  202.84   10.03   1
   2   4   5  278.99   14.44   1
   2   4   5  227.04   11.19   1
   2   4   5  231.56    9.78   1
   2   4   6   78.47    7.67   1
   2   4   6   64.72    5.33   1
   2   4   6   55.72    9.31   1
   2   4   6   82.94    8.78   1
   2   4   7  172.46   12.68   1
   2   4   7  135.22   10.28   1
   2   4   7  143.04    7.45   1
   2   4   7  162.83   11.56   1
   2   4   8  438.67   20.21   1
   2   4   8  402.49   18.17   1
   2   4   8  401.07   18.93   1
   2   4   8  336.41   12.18   1
   2   4   9  696.74   21.24   1
   2   4   9  975.51   35.13   1
   2   4   9  936.64   32.59   1
   2   4   9  825.61   30.05   1
   2   4  10   42.07   10.42   1
   2   4  10   54.00   10.77   1
   2   4  10   23.96    7.08   1
   2   4  10   41.76    4.29   1
   2   4  11   16.77   11.42   1
   2   4  11   22.27    3.70   1
   2   4  11   33.07   10.04   1
   2   4  12   71.54   11.88   1
   2   4  12   30.01   13.52   1
   2   4  13    9.24   14.33   1
   2   4  13   18.96   11.53   1
   2   5 -12    3.83   13.43   1
   2   5 -11   75.92   12.25   1
   2   5  -9  -10.77    9.36   1
   2   5  -9   29.68   10.51   1
   2   5  -8  141.81   12.20   1
   2   5  -8  151.43   11.39   1
   2   5  -7   60.16    7.96   1
   2   5  -7   49.02    8.72   1
   2   5  -6  147.87   11.24   1
   2   5  -6  148.39    9.55   1
   2   5  -5   27.04    6.38   1
   2   5  -5   20.42    8.33   1
   2   5  -5   29.38    7.62   1
   2   5  -4  650.71   21.98   1
   2   5  -4  560.78   19.07   1
   2   5  -4  536.50   18.59   1
   2   5  -3  473.17   17.44   1
   2   5  -3  371.40   13.20   1
   2   5  -3  406.38   14.55   1
   2   5  -2 3336.19   87.98   1
   2   5  -2 2638.36   68.96   1
   2   5  -2 2634.09   68.28   1
   2   5  -1  378.10   11.35   1
   2   5  -1  364.34   11.09   1
   2   5  -1  505.42   18.48   1
   2   5  -1  492.25   19.14   1
   2   5   0   13.32    6.00   1
   2   5   0   16.02    8.99   1
   2   5   1 6496.50  168.15   1
   2   5   1 6433.63  167.32   1
   2   5   2  421.92   12.75   1
   2   5   2  605.67   21.70   1
   2   5   2  551.88   19.79   1
   2   5   2  461.02   13.40   1
   2   5   2  530.49   19.41   1
   2   5   3  283.24   14.86   1
   2   5   3  229.47   11.55   1
   2   5   3  200.72    8.23   1
   2   5   3  206.28    8.40   1
   2   5   3  214.31   12.91   1
   2   5   4  789.17   23.66   1
   2   5   4  931.75   28.18   1
   2   5   4 1117.08   35.58   1
   2   5   4  848.69   25.23   1
   2   5   4 1081.47   33.61   1
   2   5   5  282.10   14.18   1
   2   5   5  282.38   12.48   1
   2   5   5  332.90   13.59   1
   2   5   5  316.31   13.20   1
   2   5   6   40.26    8.04   1
   2   5   6   45.92    5.71   1
   2   5   6   67.26   10.73   1
   2   5   6   49.16    6.48   1
   2   5   7   91.97   11.77   1
   2   5   7   42.94    7.90   1
   2   5   7   73.86    6.91   1
   2   5   7   89.60   10.27   1
   2   5   8 1239.55   36.13   1
   2   5   8 1230.28   40.20   1
   2   5   8 1075.96   34.99   1
   2   5   8 1414.75   43.82   1
   2   5   9  799.62   28.45   1
   2   5   9  836.74   26.18   1
   2   5   9  946.95   32.75   1
   2   5   9 1061.43   37.31   1
   2   5  10  128.26    7.97   1
   2   5  10  107.40   12.08   1
   2   5  10  131.38   11.73   1
   2   5  10  165.65   12.92   1
   2   5  11  786.09   31.51   1
   2   5  11  861.10   33.57   1
   2   6 -11  193.66   17.05   1
   2   6 -10   22.97   10.59   1
   2   6  -9   -2.15    7.73   1
   2   6  -8   44.61    7.24   1
   2   6  -8   60.98   10.06   1
   2   6  -7   47.39    8.58   1
   2   6  -7   17.00    7.30   1
   2   6  -6   49.44    7.22   1
   2   6  -6   28.85    6.78   1
   2   6  -6   57.36    8.98   1
   2   6  -5   -4.99    4.59   1
   2   6  -5   10.83    7.07   1
   2   6  -5   -0.53    8.79   1
   2   6  -4  150.39    8.16   1
   2   6  -4  215.15   12.64   1
   2   6  -4  158.91    9.10   1
   2   6  -3  210.00    9.00   1
   2   6  -3  199.72    8.54   1
   2   6  -3  246.52   13.21   1
   2   6  -2  599.30   24.06   1
   2   6  -2  461.94   13.82   1
   2   6  -2  605.30   21.70   1
   2   6  -2  456.90   13.70   1
   2   6  -1 1214.58   37.75   1
   2   6  -1 1216.05   36.35   1
   2   6   0   93.81   10.29   1
   2   6   0  121.05    9.49   1
   2   6   1  192.97   11.15   1
   2   6   1  164.28   13.10   1
   2   6   1  192.39   12.52   1
   2   6   2 1915.78   55.26   1
   2   6   2 1770.29   52.34   1
   2   6   2 1795.22   51.85   1
   2   6   3  396.18   12.41   1
   2   6   3  497.82   19.70   1
   2   6   3  501.52   20.20   1
   2   6   3  504.09   21.18   1
   2   6   3  450.66   14.04   1
   2   6   4  105.37   11.96   1
   2   6   4  108.88    6.69   1
   2   6   4   93.96    6.25   1
   2   6   4  105.79    9.50   1
   2   6   4  149.93   13.99   1
   2   6   5  234.25   10.75   1
   2   6   5  241.10   11.27   1
   2   6   5  219.27   11.60   1
   2   6   5  273.77   15.97   1
   2   6   6  195.74   10.67   1
   2   6   6  218.98   11.89   1
   2   6   6  236.45   16.09   1
   2   6   6  173.20   10.33   1
   2   6   7  457.55   18.93   1
   2   6   7  514.39   23.28   1
   2   6   7  425.90   17.83   1
   2   6   7  456.84   18.05   1
   2   6   8  358.35   16.74   1
   2   6   8  334.05   15.44   1
   2   6   8  381.56   19.64   1
   2   6   8  420.20   16.92   1
   2   6   9  499.32   18.43   1
   2   6   9  611.17   26.82   1
   2   6   9  554.59   23.65   1
   2   6   9  498.25   21.12   1
   2   6  10   93.08   13.37   1
   2   6  10   75.37    7.15   1
   2   6  10  114.31   12.88   1
   2   6  11  140.24   14.50   1
   2   6  11  146.97   16.06   1
   2   6  12    9.61   12.82   1
   2   6  12   35.40   12.54   1
   2   7  -9  168.27   12.27   1
   2   7  -8  680.69   25.20   1
   2   7  -8  704.33   26.16   1
   2   7  -7 1338.85   41.92   1
   2   7  -7 1369.27   41.72   1
   2   7  -6   -4.79    6.06   1
   2   7  -6    1.88    5.63   1
   2   7  -6   29.49    7.40   1
   2   7  -5  370.79   14.33   1
   2   7  -5  436.75   16.75   1
   2   7  -5  373.31   15.12   1
   2   7  -4  103.32    7.13   1
   2   7  -4  153.10   11.16   1
   2   7  -4  126.02    7.44   1
   2   7  -3   52.63    8.72   1
   2   7  -3   41.11    4.24   1
   2   7  -3   74.05    5.18   1
   2   7  -2  347.86   16.08   1
   2   7  -2  355.45   19.29   1
   2   7  -1 1139.46   37.91   1
   2   7  -1 1077.67   35.54   1
   2   7  -1 1187.67   37.31   1
   2   7   0 1116.51   36.84   1
   2   7   0 1059.84   35.26   1
   2   7   0 1180.10   37.20   1
   2   7   1 1338.09   41.83   1
   2   7   1 1368.28   42.29   1
   2   7   1 1484.00   46.33   1
   2   7   2 1229.55   39.40   1
   2   7   2 1290.36   41.08   1
   2   7   2 1463.70   46.00   1
   2   7   3  342.28   15.96   1
   2   7   3  355.31   18.54   1
   2   7   3  398.42   20.40   1
   2   7   4  259.39   10.02   1
   2   7   4  279.73   10.39   1
   2   7   4  323.80   16.25   1
   2   7   4  419.49   21.34   1
   2   7   4  334.56   18.37   1
   2   7   5   27.61    5.06   1
   2   7   5   39.06    5.53   1
   2   7   5   31.69    8.72   1
   2   7   5   10.19    7.12   1
   2   7   6  284.28   14.23   1
   2   7   6  314.97   13.57   1
   2   7   6  318.77   17.25   1
   2   7   6  331.59   13.52   1
   2   7   7  105.52    8.66   1
   2   7   7  124.15   10.31   1
   2   7   7   87.91    9.07   1
   2   7   7   81.10   10.87   1
   2   7   8  768.34   31.21   1
   2   7   8  693.72   24.92   1
   2   7   8  687.73   25.32   1
   2   7   8  660.85   24.29   1
   2   7   9   60.11    8.26   1
   2   7   9   62.34   13.01   1
   2   7   9   52.66    9.20   1
   2   7   9   65.83    9.63   1
   2   7  10   31.98   10.34   1
   2   7  10   41.67   10.37   1
   2   7  11  185.75   18.05   1
   2   8  -8  109.42    9.90   1
   2   8  -7  111.16    9.95   1
   2   8  -7  119.64    9.46   1
   2   8  -6  321.99   13.66   1
   2   8  -6  236.89   12.05   1
   2   8  -6  304.91   13.33   1
   2   8  -5  237.48   10.82   1
   2   8  -5  388.74   16.20   1
   2   8  -5  282.32   11.80   1
   2   8  -4   44.18    4.40   1
   2   8  -4   59.52    9.58   1
   2   8  -4   42.95    4.73   1
   2   8  -3  192.32   12.78   1
   2   8  -3  202.20   16.83   1
   2   8  -2  137.12   12.44   1
   2   8  -2  116.86   14.74   1
   2   8  -2   85.38    8.89   1
   2   8  -1   49.70    9.47   1
   2   8  -1   33.22   12.83   1
   2   8  -1    1.78    7.56   1
   2   8   0  157.93   14.62   1
   2   8   0  196.79   14.07   1
   2   8   0  152.46   15.34   1
   2   8   1  210.95   13.40   1
   2   8   1  190.76   12.75   1
   2   8   1  235.71   17.85   1
   2   8   2  348.90   18.36   1
   2   8   2  383.01   19.22   1
   2   8   2  376.88   19.87   1
   2   8   3  230.77   15.24   1
   2   8   3  266.13   18.96   1
   2   8   3  176.07   14.92   1
   2   8   4    9.31    9.25   1
   2   8   4    1.83    2.96   1
   2   8   4    0.18    2.83   1
   2   8   4   -4.32    7.89   1
   2   8   5  133.43   15.33   1
   2   8   5  145.64    7.50   1
   2   8   5  149.22    7.84   1
   2   8   5  164.46   12.88   1
   2   8   6  344.12   20.91   1
   2   8   6  297.45   15.60   1
   2   8   6  275.55   12.33   1
   2   8   6  304.53   12.95   1
   2   8   7  450.12   19.64   1
   2   8   7  438.67   17.24   1
   2   8   7  497.34   25.14   1
   2   8   7  435.25   17.61   1
   2   8   8  127.95   10.23   1
   2   8   8  118.84   10.75   1
   2   8   8   88.95   14.79   1
   2   8   9  117.71   13.30   1
   2   8  10   43.51   15.10   1
   2   9  -7   86.32    8.58   1
   2   9  -6   63.76    8.48   1
   2   9  -6   64.03    6.58   1
   2   9  -5   24.11    4.33   1
   2   9  -5   62.50   13.32   1
   2   9  -5   52.65    5.09   1
   2   9  -5   93.47   10.46   1
   2   9  -4  152.92   13.64   1
   2   9  -4  162.42   12.00   1
   2   9  -3  174.12   14.82   1
   2   9  -3  133.03   10.63   1
   2   9  -3  148.20   16.36   1
   2   9  -2  628.67   28.66   1
   2   9  -2  512.72   24.98   1
   2   9  -2  556.16   23.16   1
   2   9  -1  816.12   32.07   1
   2   9  -1  856.83   30.52   1
   2   9  -1  822.09   31.05   1
   2   9   0  341.32   20.01   1
   2   9   0  383.53   22.38   1
   2   9   0  369.86   18.51   1
   2   9   1 1989.78   61.69   1
   2   9   1 1860.22   57.10   1
   2   9   1 1714.64   54.00   1
   2   9   2  525.58   24.38   1
   2   9   2  499.61   22.87   1
   2   9   2  562.66   26.62   1
   2   9   3  -17.13   13.69   1
   2   9   3   23.89   11.58   1
   2   9   3   23.59   10.14   1
   2   9   4   56.74   12.71   1
   2   9   4   70.59   11.64   1
   2   9   5  103.52   11.85   1
   2   9   5  125.89   15.34   1
   2   9   6  147.00   13.16   1
   2   9   6  137.24   14.15   1
   2   9   6   99.49    6.80   1
   2   9   7  180.31   15.95   1
   2   9   7  159.74    9.64   1
   2   9   7  158.74   12.43   1
   2   9   8   58.21    9.22   1
   2   9   8   49.69   14.60   1
   2   9   8   44.16    7.07   1
   2   9   9   20.71   15.00   1
   2  10  -7   11.53   13.85   1
   2  10  -6  120.13   13.64   1
   2  10  -5   71.35   14.91   1
   2  10  -5   12.16    8.87   1
   2  10  -4   58.29   11.02   1
   2  10  -3   41.91   10.12   1
   2  10  -2  192.68   13.91   1
   2  10  -2  257.63   19.95   1
   2  10  -1  518.71   23.74   1
   2  10  -1  461.43   23.25   1
   2  10   0  179.99   15.34   1
   2  10   0  239.16   19.22   1
   2  10   1   48.04   11.68   1
   2  10   1  -34.14   14.52   1
   2  10   2   71.36   10.51   1
   2  10   3   75.90   12.94   1
   2  10   4  124.94   15.94   1
   2  10   5  233.78   18.44   1
   2  10   6  337.29   20.70   1
   2  10   7   72.73   12.19   1
   2  11  -4   74.05   17.09   1
   2  11  -3  172.02   19.46   1
   2  11  -3  247.20   16.39   1
   2  11  -1  639.14   27.37   1
   2  11  -1  665.25   29.99   1
   2  11   0  305.56   22.78   1
   2  11   0  313.89   19.90   1
   2  11   1   -5.14    8.73   1
   2  11   1   17.97   11.73   1
   2  11   2  200.53   20.44   1
   2  11   2  205.84   15.55   1
   2  11   3   72.09   13.63   1
   2  11   3  162.50   19.93   1
   2  11   4   75.80   15.56   1
   2  11   5   37.22   13.24   1
   3  -9  -1  113.44    8.96   1
   3  -9   0   57.25    6.82   1
   3  -9   1   -8.81    5.77   1
   3  -9   2   56.43    6.63   1
   3  -9   3  139.25    9.00   1
   3  -9   4   46.62    7.40   1
   3  -8  -4  -21.79    9.91   1
   3  -8  -3  221.26   13.71   1
   3  -8  -2  215.92   12.66   1
   3  -8  -1  266.92   13.42   1
   3  -8   0  151.33   10.11   1
   3  -8   1   58.29    7.65   1
   3  -8   2  147.79    9.99   1
   3  -8   3  162.13   10.47   1
   3  -8   4  241.35   12.78   1
   3  -8   5   81.19    9.22   1
   3  -8   6  306.34   15.82   1
   3  -8   7  288.51   16.05   1
   3  -7  -6  -22.09   11.21   1
   3  -7  -5  107.95   12.28   1
   3  -7  -4   25.49   10.52   1
   3  -7  -3  122.94   11.99   1
   3  -7  -2  310.08   15.19   1
   3  -7  -2  301.28   14.95   1
   3  -7  -1  241.09   12.45   1
   3  -7  -1  256.49   13.47   1
   3  -7   0   99.72    9.40   1
   3  -7   0   96.83    9.07   1
   3  -7   1  394.67   16.32   1
   3  -7   1  398.58   16.40   1
   3  -7   2  244.80   12.54   1
   3  -7   2  308.81   14.08   1
   3  -7   3  622.68   22.51   1
   3  -7   3  574.48   21.13   1
   3  -7   4   47.71    8.17   1
   3  -7   4   19.07    7.70   1
   3  -7   5  134.52   10.92   1
   3  -7   5  117.29   11.08   1
   3  -7   6   53.78   10.15   1
   3  -7   7  128.00   12.49   1
   3  -7   8  508.40   22.20   1
   3  -7   9  147.93   13.46   1
   3  -6  -8   31.65   13.09   1
   3  -6  -7   50.38   12.95   1
   3  -6  -6  170.27   15.69   1
   3  -6  -5  -17.10   10.13   1
   3  -6  -4  116.41   11.46   1
   3  -6  -4  206.34   13.54   1
   3  -6  -3  515.15   20.92   1
   3  -6  -3  530.54   20.79   1
   3  -6  -2   98.98   11.77   1
   3  -6  -2   79.41    9.65   1
   3  -6  -2   82.88   10.94   1
   3  -6  -1  254.17   13.10   1
   3  -6  -1  291.55   18.83   1
   3  -6  -1  269.45   14.47   1
   3  -6   0  588.49   25.78   1
   3  -6   0  599.11   22.06   1
   3  -6   0  650.07   22.99   1
   3  -6   1 1269.93   37.83   1
   3  -6   1 1414.92   46.00   1
   3  -6   1 1139.44   34.49   1
   3  -6   2  349.26   15.35   1
   3  -6   2  388.64   16.59   1
   3  -6   2  440.79   21.88   1
   3  -6   3   47.93    9.29   1
   3  -6   3   77.50    9.52   1
   3  -6   4 1054.99   33.85   1
   3  -6   4 1004.73   32.38   1
   3  -6   5  246.32   13.83   1
   3  -6   5  221.60   12.83   1
   3  -6   6  102.37   10.55   1
   3  -6   6  144.48   12.04   1
   3  -6   7  343.86   17.83   1
   3  -6   7  356.08   18.55   1
   3  -6   8  958.02   34.12   1
   3  -6   8 1025.06   36.00   1
   3  -6   9   -3.80   11.32   1
   3  -6  10  252.61   19.19   1
   3  -5  -9   53.38   11.00   1
   3  -5  -8  129.36   15.97   1
   3  -5  -7   60.18   12.78   1
   3  -5  -7   53.28   13.17   1
   3  -5  -6   39.88   11.14   1
   3  -5  -6   37.51   10.94   1
   3  -5  -5   12.90   10.16   1
   3  -5  -5   -1.62   11.25   1
   3  -5  -4  471.49   23.11   1
   3  -5  -4  468.73   19.54   1
   3  -5  -4  569.95   23.44   1
   3  -5  -3  561.17   22.78   1
   3  -5  -3  568.81   25.37   1
   3  -5  -3  550.25   21.63   1
   3  -5  -2 1709.33   50.52   1
   3  -5  -2 1649.99   52.15   1
   3  -5  -2 1742.02   51.03   1
   3  -5  -1 3802.45  101.32   1
   3  -5  -1 3997.89  110.31   1
   3  -5  -1 3800.83  101.26   1
   3  -5   0 2274.25   63.04   1
   3  -5   0 2374.54   69.37   1
   3  -5   0 2417.79   66.98   1
   3  -5   1  106.62   10.34   1
   3  -5   1  117.82   11.10   1
   3  -5   1  122.92   10.66   1
   3  -5   2  251.35   16.21   1
   3  -5   2  256.17   13.47   1
   3  -5   2  248.16   13.25   1
   3  -5   3  316.33   15.32   1
   3  -5   3  308.56   16.19   1
   3  -5   3  251.45   12.71   1
   3  -5   4  260.31   12.93   1
   3  -5   4  345.45   16.39   1
   3  -5   5  168.75   11.97   1
   3  -5   5  159.22   12.39   1
   3  -5   6   76.65   10.00   1
   3  -5   6   26.76   10.68   1
   3  -5   7  373.06   19.37   1
   3  -5   7  288.75   16.34   1
   3  -5   8  377.98   19.09   1
   3  -5   8  373.85   19.40   1
   3  -5   9  250.18   16.49   1
   3  -5   9  283.40   18.26   1
   3  -5  10  369.43   20.43   1
   3  -5  10  352.11   21.50   1
   3  -5  11  241.84   19.40   1
   3  -4 -10  158.55   17.71   1
   3  -4  -9  186.57   18.68   1
   3  -4  -9  203.04   16.03   1
   3  -4  -8  391.41   22.23   1
   3  -4  -8  414.02   22.50   1
   3  -4  -7   28.37   10.43   1
   3  -4  -7   -0.48   11.10   1
   3  -4  -6   17.89   10.74   1
   3  -4  -6    4.48    7.82   1
   3  -4  -6   47.43   12.43   1
   3  -4  -5  418.79   19.28   1
   3  -4  -5  473.78   22.76   1
   3  -4  -5  570.25   23.95   1
   3  -4  -4  246.33   15.76   1
   3  -4  -4  270.31   15.48   1
   3  -4  -4  259.62   15.83   1
   3  -4  -3 1145.65   36.62   1
   3  -4  -3 1208.13   38.32   1
   3  -4  -3 1098.78   36.59   1
   3  -4  -2 1119.02   35.51   1
   3  -4  -2 1138.72   35.84   1
   3  -4  -2 1155.66   38.19   1
   3  -4  -1  960.11   31.03   1
   3  -4  -1  818.45   26.94   1
   3  -4  -1  908.63   32.65   1
   3  -4   0 3404.77   91.17   1
   3  -4   0 3473.21   93.25   1
   3  -4   0 3765.44  102.12   1
   3  -4   1 1227.86   37.20   1
   3  -4   1 1420.96   43.83   1
   3  -4   1 1251.13   37.55   1
   3  -4   2  485.82   18.54   1
   3  -4   2  429.38   17.02   1
   3  -4   2  525.75   20.68   1
   3  -4   3   91.58    9.21   1
   3  -4   3   86.93   10.08   1
   3  -4   3   66.64    9.81   1
   3  -4   4  200.54   12.76   1
   3  -4   4  266.01   15.03   1
   3  -4   5  117.89   10.66   1
   3  -4   5  151.68   13.08   1
   3  -4   6 1529.62   46.23   1
   3  -4   6 1677.46   50.09   1
   3  -4   7  218.73   16.02   1
   3  -4   7  261.23   15.87   1
   3  -4   8   11.48   10.05   1
   3  -4   8   37.93    9.51   1
   3  -4   9  126.87   15.38   1
   3  -4   9  112.29   12.96   1
   3  -4  10   17.72   13.37   1
   3  -4  10   53.45   12.61   1
   3  -4  11  174.41   18.33   1
   3  -4  11  139.53   15.17   1
   3  -4  12  232.35   20.84   1
   3  -3 -10  360.93   22.55   1
   3  -3  -9  239.00   19.28   1
   3  -3  -9  189.14   14.92   1
   3  -3  -8   68.07   14.26   1
   3  -3  -8  137.17   15.52   1
   3  -3  -7  314.08   18.84   1
   3  -3  -7  240.36   17.44   1
   3  -3  -6  192.23   14.19   1
   3  -3  -6  211.64   15.75   1
   3  -3  -5  295.07   17.57   1
   3  -3  -5  237.02   16.36   1
   3  -3  -4  107.55   12.88   1
   3  -3  -4   98.50   12.34   1
   3  -3  -3   84.20   12.32   1
   3  -3  -3   80.98    9.02   1
   3  -3  -2   20.59   10.54   1
   3  -3  -2   46.14    9.12   1
   3  -3  -1  218.27   13.32   1
   3  -3  -1  167.16   10.88   1
   3  -3  -1  269.89   16.15   1
   3  -3   0 1406.51   40.56   1
   3  -3   0 1851.82   53.50   1
   3  -3   0 1445.29   41.88   1
   3  -3   1  427.62   16.98   1
   3  -3   1  465.29   18.59   1
   3  -3   1  454.54   17.93   1
   3  -3   2  342.98   14.85   1
   3  -3   2  365.89   16.09   1
   3  -3   2  316.30   14.96   1
   3  -3   3  766.74   25.51   1
   3  -3   3  876.55   28.47   1
   3  -3   3  960.60   30.44   1
   3  -3   4  674.99   22.91   1
   3  -3   4  683.63   24.62   1
   3  -3   4  654.83   23.07   1
   3  -3   5  794.56   26.54   1
   3  -3   5  992.44   32.83   1
   3  -3   6 1610.11   47.44   1
   3  -3   6 1828.30   54.00   1
   3  -3   7 1329.56   42.41   1
   3  -3   7 1119.75   36.22   1
   3  -3   8  198.35   14.40   1
   3  -3   8  197.73   16.08   1
   3  -3   9  125.00   11.44   1
   3  -3   9  108.74   14.44   1
   3  -3  10   63.78   11.23   1
   3  -3  10   61.08   11.60   1
   3  -3  11   13.96   10.66   1
   3  -3  12   45.55   12.08   1
   3  -3  13  121.71   17.96   1
   3  -2 -11    5.91   12.61   1
   3  -2 -10  115.95   16.67   1
   3  -2 -10  166.25   16.60   1
   3  -2  -9  341.12   21.53   1
   3  -2  -9  301.74   20.62   1
   3  -2  -8  105.65   15.28   1
   3  -2  -8  126.24   15.12   1
   3  -2  -7   45.31   12.83   1
   3  -2  -7   65.47    9.75   1
   3  -2  -6  405.84   20.60   1
   3  -2  -6  376.76   19.86   1
   3  -2  -5   95.38   12.54   1
   3  -2  -5  110.59   13.49   1
   3  -2  -4 1297.83   40.44   1
   3  -2  -4 1236.49   39.47   1
   3  -2  -3  244.58   13.16   1
   3  -2  -3  274.68   13.95   1
   3  -2  -2  593.88   22.46   1
   3  -2  -2  652.56   23.54   1
   3  -2  -1 1672.83   48.33   1
   3  -2  -1 1853.11   52.60   1
   3  -2   0 2583.80   70.25   1
   3  -2   0 3011.76   80.24   1
   3  -2   1  656.17   21.55   1
   3  -2   1  845.22   26.81   1
   3  -2   1  696.80   23.26   1
   3  -2   2 1244.63   36.77   1
   3  -2   2 1000.04   30.40   1
   3  -2   2 1012.21   30.59   1
   3  -2   3  852.78   27.49   1
   3  -2   3  843.87   26.20   1
   3  -2   3  815.92   26.89   1
   3  -2   4  245.25   10.98   1
   3  -2   4  291.02   14.01   1
   3  -2   4  244.45   12.21   1
   3  -2   5  529.96   20.76   1
   3  -2   5  552.99   22.15   1
   3  -2   6  177.96   12.03   1
   3  -2   6  193.44   13.38   1
   3  -2   7 1137.53   37.19   1
   3  -2   7 1153.00   38.81   1
   3  -2   8 1193.73   40.20   1
   3  -2   8 1160.57   38.25   1
   3  -2   9  957.89   35.41   1
   3  -2   9  903.60   32.56   1
   3  -2  10   50.58   11.29   1
   3  -2  10   56.07   11.73   1
   3  -2  11    4.59   10.12   1
   3  -2  11   26.97   10.02   1
   3  -2  12   24.68    8.69   1
   3  -2  12   -5.26   12.23   1
   3  -2  13   30.21   16.46   1
   3  -1 -11   15.27   11.07   1
   3  -1 -10   54.05   10.35   1
   3  -1 -10   76.00   12.45   1
   3  -1  -9  352.27   21.90   1
   3  -1  -9  323.88   18.82   1
   3  -1  -8  150.50   15.04   1
   3  -1  -8  146.54   15.32   1
   3  -1  -7  103.54   13.27   1
   3  -1  -7   89.04   10.61   1
   3  -1  -6  114.98   13.55   1
   3  -1  -6  150.20   14.75   1
   3  -1  -5  274.32   16.27   1
   3  -1  -5  275.37   16.64   1
   3  -1  -4 1007.46   33.72   1
   3  -1  -4 1065.09   34.67   1
   3  -1  -3  420.21   18.07   1
   3  -1  -3  489.01   19.94   1
   3  -1  -2  960.59   29.81   1
   3  -1  -2 1097.29   34.51   1
   3  -1  -1  112.06    9.33   1
   3  -1  -1   82.88   10.58   1
   3  -1   0  909.20   28.38   1
   3  -1   0  973.67   30.00   1
   3  -1   1  651.50   22.49   1
   3  -1   1  677.31   22.93   1
   3  -1   2  377.43   16.73   1
   3  -1   2  309.55   13.04   1
   3  -1   3  296.75   12.08   1
   3  -1   3  312.12   15.57   1
   3  -1   3  320.65   15.42   1
   3  -1   4 2420.23   65.07   1
   3  -1   4 2246.21   59.95   1
   3  -1   4 2687.95   72.70   1
   3  -1   4 2620.23   71.79   1
   3  -1   5 2903.59   79.91   1
   3  -1   5 2257.43   60.11   1
   3  -1   5 2511.40   69.29   1
   3  -1   6  266.42   10.82   1
   3  -1   6  295.06   15.49   1
   3  -1   6  289.98   16.38   1
   3  -1   7 5220.59  139.08   1
   3  -1   7 4984.61  133.06   1
   3  -1   7 4273.02  110.36   1
   3  -1   8 1143.40   37.98   1
   3  -1   8  862.46   24.82   1
   3  -1   8 1222.37   40.68   1
   3  -1   9  267.62   18.39   1
   3  -1   9  270.78   17.17   1
   3  -1   9  184.01    8.20   1
   3  -1  10   44.76   10.75   1
   3  -1  10   60.12    9.19   1
   3  -1  11   61.23   11.96   1
   3  -1  11   58.82   12.03   1
   3  -1  12   13.18   10.37   1
   3  -1  13   85.63   16.55   1
   3   0 -11   11.80    9.18   1
   3   0 -10  531.09   25.02   1
   3   0  -9  336.26   18.81   1
   3   0  -9  373.74   21.78   1
   3   0  -8  536.88   25.14   1
   3   0  -8  440.15   21.08   1
   3   0  -7  755.01   28.14   1
   3   0  -7  811.64   30.89   1
   3   0  -6   74.94   13.03   1
   3   0  -6   82.41   12.93   1
   3   0  -5  279.74   16.44   1
   3   0  -5  304.40   17.49   1
   3   0  -4  141.80   10.98   1
   3   0  -4  183.11   13.56   1
   3   0  -3 5323.74  138.91   1
   3   0  -3 5695.84  148.22   1
   3   0  -2 1986.20   55.36   1
   3   0  -2 1976.39   55.22   1
   3   0  -1 4091.84  107.63   1
   3   0  -1 3950.85  104.50   1
   3   0   0  253.21   11.79   1
   3   0   0  258.32   13.52   1
   3   0   1  780.51   25.18   1
   3   0   1  637.26   20.73   1
   3   0   1  703.62   22.31   1
   3   0   1  738.68   25.08   1
   3   0   2 1373.58   39.34   1
   3   0   2 1242.58   36.01   1
   3   0   2 1372.43   38.64   1
   3   0   3 1266.87   36.41   1
   3   0   3 1318.08   38.54   1
   3   0   3 1305.74   38.36   1
   3   0   4   99.60   10.41   1
   3   0   4   44.13    4.26   1
   3   0   4   76.13   10.49   1
   3   0   4   71.48   10.16   1
   3   0   5 6734.49  174.32   1
   3   0   5 6629.32  171.32   1
   3   0   5 6730.27  171.20   1
   3   0   6  536.83   18.60   1
   3   0   6  487.12   19.02   1
   3   0   6  527.30   22.10   1
   3   0   7  970.98   28.78   1
   3   0   7  863.56   30.05   1
   3   0   7  938.76   31.33   1
   3   0   8  629.31   26.17   1
   3   0   8  527.58   21.20   1
   3   0   8  538.30   18.18   1
   3   0   9  131.19   16.10   1
   3   0   9  177.70   14.18   1
   3   0   9  159.08    9.39   1
   3   0  10  124.81   15.94   1
   3   0  10   94.62    7.64   1
   3   0  10   96.15   12.02   1
   3   0  11   25.90   10.75   1
   3   0  11   -1.76   13.75   1
   3   0  12  117.11    7.61   1
   3   0  12  167.44   18.47   1
   3   0  13  162.30   18.69   1
   3   1 -12   -3.41   13.87   1
   3   1 -11  185.25   17.77   1
   3   1 -10  193.48   15.10   1
   3   1  -9 1087.83   39.81   1
   3   1  -9  935.59   35.07   1
   3   1  -8  969.95   35.05   1
   3   1  -8 1115.28   38.93   1
   3   1  -7  162.90   15.12   1
   3   1  -7  117.63   13.94   1
   3   1  -6  124.24   12.52   1
   3   1  -6  114.81   13.33   1
   3   1  -5  470.93   20.46   1
   3   1  -5  470.06   20.87   1
   3   1  -4  900.81   29.49   1
   3   1  -4  898.40   29.45   1
   3   1  -3 1678.78   48.45   1
   3   1  -3 1598.55   46.47   1
   3   1  -2 1212.55   35.58   1
   3   1  -2 1456.01   42.05   1
   3   1  -1  386.12   16.14   1
   3   1  -1  382.23   19.21   1
   3   1  -1  365.92   16.48   1
   3   1   0  640.76   23.35   1
   3   1   0  484.50   17.19   1
   3   1   0  599.51   20.60   1
   3   1   1  842.11   25.57   1
   3   1   1  932.76   28.75   1
   3   1   1 1061.44   33.31   1
   3   1   2  745.74   25.73   1
   3   1   2  552.88   18.37   1
   3   1   2  634.33   21.69   1
   3   1   3   62.29    7.11   1
   3   1   3   77.16   10.56   1
   3   1   4  905.01   29.53   1
   3   1   4  824.92   25.35   1
   3   1   4  827.77   27.09   1
   3   1   5 2539.73   69.69   1
   3   1   5 2855.73   76.11   1
   3   1   5 2333.02   63.89   1
   3   1   6  648.27   24.50   1
   3   1   6  645.88   21.42   1
   3   1   6  716.86   25.23   1
   3   1   7  335.70   14.72   1
   3   1   7  276.74   14.01   1
   3   1   7  306.89   15.81   1
   3   1   8  178.86   15.83   1
   3   1   8  165.69   12.14   1
   3   1   8  125.34    9.90   1
   3   1   9  106.81   12.25   1
   3   1   9  133.65    9.54   1
   3   1   9  147.43   13.17   1
   3   1  10  170.70   17.60   1
   3   1  10  151.26    9.90   1
   3   1  10  145.68   11.64   1
   3   1  11  170.24   10.49   1
   3   1  11  222.80   16.21   1
   3   1  11  259.66   20.10   1
   3   1  12  121.77   13.97   1
   3   1  12   88.36    8.50   1
   3   1  13   47.26    8.14   1
   3   1  13   49.59   15.14   1
   3   1  14  115.77   19.22   1
   3   2 -12   15.56   12.19   1
   3   2 -11  166.33   17.36   1
   3   2 -10  995.63   38.68   1
   3   2  -9  170.18   16.01   1
   3   2  -9  191.57   16.99   1
   3   2  -8  348.42   20.64   1
   3   2  -8  368.91   20.47   1
   3   2  -7  357.56   19.38   1
   3   2  -7  371.16   20.13   1
   3   2  -6  269.81   16.48   1
   3   2  -6  247.01   15.46   1
   3   2  -5  123.72   12.50   1
   3   2  -5  170.24   13.87   1
   3   2  -4   14.82    9.34   1
   3   2  -3 3646.37   96.82   1
   3   2  -3 3818.53  101.56   1
   3   2  -2 1510.94   43.61   1
   3   2  -2 1474.41   42.31   1
   3   2  -2 1597.19   46.47   1
   3   2  -1   65.65    8.93   1
   3   2  -1   88.45   10.36   1
   3   2  -1  114.15   11.57   1
   3   2   013823.07  348.49   1
   3   2   016082.05  406.72   1
   3   2   013369.06  352.00   1
   3   2   1 1146.88   32.55   1
   3   2   1 1556.35   45.87   1
   3   2   1 1154.36   32.66   1
   3   2   2   51.70    7.06   1
   3   2   2   40.01   12.68   1
   3   2   2   48.86    8.12   1
   3   2   3 1486.15   41.70   1
   3   2   3 1892.30   52.29   1
   3   2   3 1778.44   49.05   1
   3   2   4  419.79   16.01   1
   3   2   4  455.80   17.54   1
   3   2   4  519.57   19.20   1
   3   2   5  786.29   25.85   1
   3   2   5  801.89   25.00   1
   3   2   5  944.94   30.81   1
   3   2   6 1344.77   40.44   1
   3   2   6 1369.37   42.29   1
   3   2   6 1405.85   40.64   1
   3   2   7  291.36   14.38   1
   3   2   7  286.20   13.94   1
   3   2   7  299.02   17.34   1
   3   2   8  513.01   20.91   1
   3   2   8  557.87   22.76   1
   3   2   8  615.50   21.95   1
   3   2   9   61.86   10.59   1
   3   2   9   72.98    9.11   1
   3   2   9  118.39   14.87   1
   3   2  10  292.06   19.94   1
   3   2  10  282.90   14.20   1
   3   2  10  215.21   15.64   1
   3   2  11  222.37   12.89   1
   3   2  11  248.05   19.64   1
   3   2  11  190.72   15.00   1
   3   2  12   14.10    6.56   1
   3   2  12   33.85   10.99   1
   3   2  13   34.81    8.17   1
   3   2  13   69.95   16.96   1
   3   3 -12   48.65   14.70   1
   3   3 -11  113.56   15.63   1
   3   3 -10   -4.80   10.04   1
   3   3  -9  105.25   11.56   1
   3   3  -9  196.62   16.07   1
   3   3  -8   46.38   12.20   1
   3   3  -8   35.42    8.97   1
   3   3  -7  358.58   18.65   1
   3   3  -7  324.05   18.44   1
   3   3  -6  412.54   18.34   1
   3   3  -6  560.82   23.31   1
   3   3  -5  157.17   11.06   1
   3   3  -5  133.60   10.90   1
   3   3  -4  560.14   20.41   1
   3   3  -4  587.51   22.84   1
   3   3  -4  613.71   22.85   1
   3   3  -3  741.28   25.10   1
   3   3  -3  734.46   25.53   1
   3   3  -3  702.44   23.91   1
   3   3  -2 5499.32  142.69   1
   3   3  -2 4977.44  128.66   1
   3   3  -2 4761.33  124.42   1
   3   3  -1 7888.17  202.81   1
   3   3  -110010.48  254.67   1
   3   3  -1 8496.09  219.74   1
   3   3   0 6347.22  162.75   1
   3   3   0 7669.92  196.60   1
   3   3   0 6504.24  166.38   1
   3   3   1 1896.61   53.25   1
   3   3   1 1310.42   36.25   1
   3   3   1 1283.73   35.88   1
   3   3   2 1452.92   40.46   1
   3   3   2 1387.79   38.80   1
   3   3   2 1660.71   47.39   1
   3   3   3 2074.15   56.56   1
   3   3   3 2288.59   63.32   1
   3   3   3 2061.10   56.39   1
   3   3   4  601.79   21.14   1
   3   3   4  504.60   15.30   1
   3   3   4  636.28   22.77   1
   3   3   4  593.65   20.50   1
   3   3   5 2289.20   59.45   1
   3   3   5 2922.51   79.19   1
   3   3   5 2728.95   74.36   1
   3   3   5 2674.43   72.56   1
   3   3   6  508.08   19.92   1
   3   3   6  516.01   20.96   1
   3   3   6  457.76   17.59   1
   3   3   7  393.23   19.10   1
   3   3   7  380.19   17.99   1
   3   3   7  314.22   14.25   1
   3   3   8  580.79   23.22   1
   3   3   8  642.33   23.97   1
   3   3   8  642.96   25.98   1
   3   3   9   22.11    8.12   1
   3   3   9   28.08   12.47   1
   3   3   9   36.08    8.95   1
   3   3  10  166.81   10.90   1
   3   3  10  193.86   16.81   1
   3   3  10  173.60   12.72   1
   3   3  11   27.00   13.89   1
   3   3  11   72.54    9.92   1
   3   3  11   31.95    8.41   1
   3   3  12   97.54   10.90   1
   3   3  12  120.74   16.78   1
   3   3  13   30.92   14.62   1
   3   4 -11   32.43   13.15   1
   3   4 -10   10.08    8.30   1
   3   4  -9  279.14   16.81   1
   3   4  -9  239.12   15.54   1
   3   4  -8   11.96    7.72   1
   3   4  -7  704.83   27.73   1
   3   4  -7  789.11   29.39   1
   3   4  -6  392.48   18.72   1
   3   4  -6  323.02   15.51   1
   3   4  -5  700.13   24.44   1
   3   4  -5  760.74   27.11   1
   3   4  -4  465.43   17.73   1
   3   4  -4  543.22   20.11   1
   3   4  -4  593.03   22.45   1
   3   4  -3   -6.79    8.04   1
   3   4  -3   -0.81    8.82   1
   3   4  -3    0.11    6.72   1
   3   4  -2 1395.39   39.69   1
   3   4  -2 1571.34   46.08   1
   3   4  -2 1151.14   33.31   1
   3   4  -1  100.97    7.85   1
   3   4  -1   77.32    7.57   1
   3   4  -1   55.88   13.48   1
   3   4   0  559.13   17.52   1
   3   4   0  731.67   25.48   1
   3   4   0  555.19   17.93   1
   3   4   1 3338.62   86.79   1
   3   4   1 4258.19  112.51   1
   3   4   1 3518.21   91.47   1
   3   4   2 3427.70   89.14   1
   3   4   2 3245.71   84.44   1
   3   4   2 4002.46  106.56   1
   3   4   3  784.48   26.40   1
   3   4   3  670.93   21.28   1
   3   4   3  614.50   19.86   1
   3   4   4  209.61   10.15   1
   3   4   4  225.80   13.57   1
   3   4   4  202.10    9.97   1
   3   4   4  220.42   11.91   1
   3   4   5  327.33   14.88   1
   3   4   5  330.00   12.74   1
   3   4   5  350.14   14.63   1
   3   4   5  374.02   17.08   1
   3   4   6 1261.15   37.74   1
   3   4   6 1259.24   34.28   1
   3   4   6 1399.76   41.30   1
   3   4   6 1688.81   50.36   1
   3   4   7    7.78    8.45   1
   3   4   7   63.48   11.05   1
   3   4   7   28.89    3.35   1
   3   4   7   28.49    7.94   1
   3   4   8  435.42   20.56   1
   3   4   8  448.62   19.56   1
   3   4   8  472.41   21.00   1
   3   4   9  413.40   19.22   1
   3   4   9  343.26   16.75   1
   3   4   9  465.77   22.58   1
   3   4  10   68.36    9.48   1
   3   4  10   31.90    9.20   1
   3   4  11  460.02   23.27   1
   3   4  11  469.52   21.32   1
   3   4  12   18.19    9.93   1
   3   4  12   33.32   14.14   1
   3   4  13  155.31   18.51   1
   3   4  13  156.26   14.80   1
   3   5 -11  223.11   18.91   1
   3   5 -10   51.22   12.80   1
   3   5  -9    9.23    9.72   1
   3   5  -8   38.07   11.04   1
   3   5  -8   -8.79   10.67   1
   3   5  -7   -3.23    9.75   1
   3   5  -6  206.52   13.02   1
   3   5  -6  179.98   13.19   1
   3   5  -5  129.38   12.77   1
   3   5  -5  100.49    9.88   1
   3   5  -5  114.73   10.96   1
   3   5  -4   69.85    8.73   1
   3   5  -4   82.11    9.27   1
   3   5  -3  321.21   13.31   1
   3   5  -3  301.88   13.23   1
   3   5  -3  380.95   18.77   1
   3   5  -2  410.08   16.64   1
   3   5  -2  345.61   13.41   1
   3   5  -2  342.75   13.00   1
   3   5  -1  583.25   22.27   1
   3   5  -1  486.16   15.47   1
   3   5  -1  467.05   15.15   1
   3   5   0  297.71   10.71   1
   3   5   0  290.68   10.59   1
   3   5   0  411.51   18.30   1
   3   5   1  955.92   26.63   1
   3   5   1 1212.16   37.69   1
   3   5   1  990.08   27.73   1
   3   5   2 1127.64   35.02   1
   3   5   2  904.77   25.92   1
   3   5   2  958.15   27.28   1
   3   5   3 2197.33   60.23   1
   3   5   3 2137.81   60.29   1
   3   5   3 1922.74   51.82   1
   3   5   3 2266.13   62.01   1
   3   5   3 2041.73   54.36   1
   3   5   4   66.68    8.67   1
   3   5   4   72.73   10.61   1
   3   5   4   57.06    6.66   1
   3   5   4   74.25    7.78   1
   3   5   4   64.21    6.76   1
   3   5   5  466.27   20.38   1
   3   5   5  373.36   14.33   1
   3   5   5  497.23   18.36   1
   3   5   5  441.88   15.63   1
   3   5   5  482.39   18.05   1
   3   5   6   35.29    5.37   1
   3   5   6   53.54    8.97   1
   3   5   6   53.42    8.06   1
   3   5   6   42.66    8.01   1
   3   5   7  432.63   19.26   1
   3   5   7  429.09   20.41   1
   3   5   7  379.55   13.33   1
   3   5   7  374.77   16.31   1
   3   5   8  460.41   15.11   1
   3   5   8  446.46   18.66   1
   3   5   8  656.16   25.77   1
   3   5   8  551.09   23.62   1
   3   5   9  648.31   25.59   1
   3   5   9  499.76   15.73   1
   3   5   9  603.52   24.19   1
   3   5   9  707.08   27.80   1
   3   5  10  758.14   30.43   1
   3   5  10  624.39   25.64   1
   3   5  10  707.92   27.80   1
   3   5  11  329.11   18.94   1
   3   5  11  313.24   18.12   1
   3   5  12  188.46   17.91   1
   3   5  12  168.10   15.61   1
   3   6 -11   53.36   10.42   1
   3   6 -10   17.00   11.53   1
   3   6  -9   43.30   11.25   1
   3   6  -8  399.41   20.07   1
   3   6  -8  379.42   18.79   1
   3   6  -7  162.85   12.81   1
   3   6  -7  144.95   11.86   1
   3   6  -6  118.68   10.92   1
   3   6  -6  135.81   10.78   1
   3   6  -6  107.40   11.23   1
   3   6  -5  271.13   14.20   1
   3   6  -5  220.32   12.25   1
   3   6  -5  293.24   15.44   1
   3   6  -4  493.40   20.92   1
   3   6  -4  407.85   16.19   1
   3   6  -4  404.65   15.80   1
   3   6  -3   93.60    7.39   1
   3   6  -3  103.00    8.13   1
   3   6  -3  167.06   15.02   1
   3   6  -2  239.57    9.64   1
   3   6  -2  279.67   16.09   1
   3   6  -2  248.54   10.42   1
   3   6  -1  743.08   21.29   1
   3   6  -1  909.31   30.22   1
   3   6  -1  841.95   23.87   1
   3   6   0  183.62    7.06   1
   3   6   0  280.51   15.44   1
   3   6   0  214.45    7.93   1
   3   6   1  501.55   14.81   1
   3   6   1  602.24   22.65   1
   3   6   1  597.42   23.03   1
   3   6   1  457.31   13.71   1
   3   6   2  983.53   27.05   1
   3   6   2 1095.76   35.19   1
   3   6   2 1023.90   32.11   1
   3   6   2  815.14   22.87   1
   3   6   3  656.93   23.63   1
   3   6   3  573.70   17.79   1
   3   6   3  635.39   24.78   1
   3   6   3  494.35   15.59   1
   3   6   3  644.67   22.93   1
   3   6   4  156.60   12.54   1
   3   6   4  160.87   13.49   1
   3   6   4  126.10    7.87   1
   3   6   4  139.05    8.30   1
   3   6   4  153.21   10.44   1
   3   6   5  174.87   14.34   1
   3   6   5  160.45    9.39   1
   3   6   5  190.09   12.99   1
   3   6   5  174.22   10.34   1
   3   6   5  158.84    9.64   1
   3   6   6  157.29   14.12   1
   3   6   6   93.99    8.55   1
   3   6   6  117.17    8.49   1
   3   6   6  109.20    8.63   1
   3   6   7  845.19   28.65   1
   3   6   7  739.04   24.07   1
   3   6   7  807.54   29.73   1
   3   6   7  823.97   27.64   1
   3   6   8  738.01   27.30   1
   3   6   8  761.81   29.44   1
   3   6   8  766.76   27.24   1
   3   6   8  671.38   21.90   1
   3   6   9   94.39    9.76   1
   3   6   9  125.62   12.61   1
   3   6   9   91.19    6.91   1
   3   6   9  127.44   11.80   1
   3   6  10  361.39   13.36   1
   3   6  10  470.43   23.53   1
   3   6  10  421.06   20.19   1
   3   6  11  320.92   19.78   1
   3   6  11  303.72   18.20   1
   3   6  12  186.25   17.53   1
   3   6  12  176.75   16.54   1
   3   7  -9  190.99   15.29   1
   3   7  -8   93.10   11.43   1
   3   7  -8  119.03   10.74   1
   3   7  -7   15.24    8.93   1
   3   7  -7    2.92    7.44   1
   3   7  -6  623.84   23.05   1
   3   7  -6  603.70   21.67   1
   3   7  -6  568.19   21.56   1
   3   7  -5  955.30   30.37   1
   3   7  -5 1029.68   31.62   1
   3   7  -5 1126.58   34.97   1
   3   7  -4  331.92   13.20   1
   3   7  -4  440.97   19.36   1
   3   7  -4  352.65   14.30   1
   3   7  -3 1824.33   53.07   1
   3   7  -3 1408.17   39.09   1
   3   7  -3 1347.45   37.73   1
   3   7  -2 1657.78   47.61   1
   3   7  -2 2339.57   65.92   1
   3   7  -2 1724.93   47.42   1
   3   7  -1  608.32   23.73   1
   3   7   0  205.79   14.68   1
   3   7   0  212.42   15.19   1
   3   7   1  163.42   13.84   1
   3   7   1  145.90   12.12   1
   3   7   2  396.24   18.37   1
   3   7   2  403.89   19.75   1
   3   7   2  422.80   20.19   1
   3   7   3  554.24   21.73   1
   3   7   3  456.74   14.13   1
   3   7   3  423.87   13.28   1
   3   7   3  618.00   24.91   1
   3   7   3  554.77   22.68   1
   3   7   4  158.21   12.12   1
   3   7   4  139.95    7.15   1
   3   7   4  151.40   11.59   1
   3   7   4  132.00    7.37   1
   3   7   4  194.30   13.43   1
   3   7   5  103.74    9.82   1
   3   7   5   59.06    6.47   1
   3   7   5  107.13   13.07   1
   3   7   5   97.24   13.47   1
   3   7   5   63.89    6.44   1
   3   7   6  697.13   23.29   1
   3   7   6  693.94   24.36   1
   3   7   6  683.33   27.32   1
   3   7   6  643.31   21.94   1
   3   7   7  717.32   25.30   1
   3   7   7  719.99   24.84   1
   3   7   7  742.97   25.70   1
   3   7   7  771.69   31.30   1
   3   7   8  982.21   32.74   1
   3   7   8  896.79   28.93   1
   3   7   8 1012.41   37.78   1
   3   7   8  800.66   27.82   1
   3   7   9   87.96    7.73   1
   3   7   9  121.60   14.19   1
   3   7   9  119.57   11.64   1
   3   7   9  115.47   11.01   1
   3   7  10   26.76   11.95   1
   3   7  10   22.64   10.32   1
   3   7  11    1.95   12.35   1
   3   8  -7 1152.97   34.03   1
   3   8  -7 1025.40   38.65   1
   3   8  -7 1146.64   36.69   1
   3   8  -6  325.28   15.54   1
   3   8  -6  273.43   13.60   1
   3   8  -6  230.89   11.93   1
   3   8  -5  207.43   10.97   1
   3   8  -5  274.27   15.26   1
   3   8  -5  205.42   10.39   1
   3   8  -4  557.16   22.23   1
   3   8  -4  381.61   13.76   1
   3   8  -4  432.18   15.41   1
   3   8  -3 1525.38   46.18   1
   3   8  -3  992.95   27.77   1
   3   8  -3 1048.65   34.48   1
   3   8  -2  695.59   25.90   1
   3   8  -1 1482.61   46.31   1
   3   8   0   49.45   10.16   1
   3   8   0   52.95   12.69   1
   3   8   1  930.91   33.04   1
   3   8   1  977.63   35.09   1
   3   8   1  914.85   32.77   1
   3   8   2  437.77   21.80   1
   3   8   2  351.63   18.06   1
   3   8   2  426.00   20.70   1
   3   8   3  177.34   12.29   1
   3   8   3  196.79   16.31   1
   3   8   3  195.85   13.76   1
   3   8   4  106.78    5.81   1
   3   8   4  152.38   14.84   1
   3   8   4  143.92   11.80   1
   3   8   4  168.65   13.03   1
   3   8   4  137.09    6.57   1
   3   8   5   52.47    5.66   1
   3   8   5   33.43   13.79   1
   3   8   5   43.55    4.91   1
   3   8   5   34.99   11.88   1
   3   8   5   51.58    9.38   1
   3   8   6  107.86    7.74   1
   3   8   6  100.24    7.43   1
   3   8   6  121.81    9.76   1
   3   8   6  109.06   12.18   1
   3   8   7  227.83   13.37   1
   3   8   7  216.65   11.81   1
   3   8   7  210.09   11.67   1
   3   8   7  324.43   20.66   1
   3   8   8  595.19   22.52   1
   3   8   8  626.20   29.21   1
   3   8   8  627.71   23.70   1
   3   8   8  560.96   21.91   1
   3   8   9  362.12   20.66   1
   3   8  10   10.59   13.21   1
   3   9  -7  170.22   10.77   1
   3   9  -6   12.95    5.57   1
   3   9  -5   58.45    6.13   1
   3   9  -5   49.23    5.63   1
   3   9  -5   75.10   11.11   1
   3   9  -4  147.93   13.16   1
   3   9  -4   90.95    5.74   1
   3   9  -4   99.93    6.21   1
   3   9  -3   23.81    8.31   1
   3   9  -2  428.22   20.32   1
   3   9  -1  596.58   24.97   1
   3   9  -1  570.12   24.89   1
   3   9  -1  487.44   23.03   1
   3   9   0  740.16   28.91   1
   3   9   0  780.28   31.36   1
   3   9   0  723.83   29.15   1
   3   9   1  955.39   34.73   1
   3   9   1 1047.59   37.00   1
   3   9   1  997.16   36.71   1
   3   9   2 1304.67   42.76   1
   3   9   2 1632.46   52.63   1
   3   9   2 1439.52   47.19   1
   3   9   3  108.73   11.72   1
   3   9   3  126.25   12.40   1
   3   9   3  170.48   16.75   1
   3   9   4  119.76   12.31   1
   3   9   4  158.64   16.15   1
   3   9   4  116.62   14.52   1
   3   9   5   25.30   13.71   1
   3   9   5    8.46    3.56   1
   3   9   5   40.29   13.39   1
   3   9   5   12.50    3.54   1
   3   9   5   41.73    9.60   1
   3   9   6  165.54   16.30   1
   3   9   6  118.19    7.63   1
   3   9   6  114.41   11.83   1
   3   9   7   98.26   10.57   1
   3   9   7  118.12   13.12   1
   3   9   7  112.68    8.51   1
   3   9   8  205.83   13.57   1
   3   9   8  232.99   12.86   1
   3   9   8  273.00   18.29   1
   3   9   9  274.17   21.31   1
   3  10  -5  -16.95   10.15   1
   3  10  -4   64.57   11.43   1
   3  10  -4   33.49   12.19   1
   3  10  -3  113.66   13.03   1
   3  10  -3  102.17   13.18   1
   3  10  -2  277.65   19.71   1
   3  10  -2  262.24   16.88   1
   3  10  -1  659.54   29.86   1
   3  10  -1  655.75   27.21   1
   3  10   0  198.64   16.39   1
   3  10   0  280.16   18.12   1
   3  10   1  441.64   24.01   1
   3  10   1  379.16   20.70   1
   3  10   2  120.63   16.29   1
   3  10   2   72.68   13.34   1
   3  10   3  115.82   15.74   1
   3  10   3   79.19   14.46   1
   3  10   4   28.42   14.21   1
   3  10   4   80.87   14.44   1
   3  10   5   66.70   14.89   1
   3  10   5   46.23   10.65   1
   3  10   6  136.44   16.67   1
   3  10   7  -19.07   13.62   1
   3  10   8  194.56   19.93   1
   3  11  -5   60.78   13.61   1
   3  11  -4   56.16   12.01   1
   3  11  -4   84.22   16.57   1
   3  11  -3   14.34   10.70   1
   3  11  -3  -12.67   14.56   1
   3  11  -2  251.25   20.98   1
   3  11  -2  259.33   17.43   1
   3  11  -1  971.57   36.24   1
   3  11  -1  986.92   39.68   1
   3  11   0   92.19   15.98   1
   3  11   0  147.12   14.59   1
   3  11   1   12.67   12.49   1
   3  11   1   54.41   14.78   1
   3  11   2   21.10    9.31   1
   3  11   2   -9.22   14.79   1
   3  11   3   55.12   11.17   1
   3  11   3   89.29   17.61   1
   3  11   4  236.72   19.46   1
   3  11   4  266.47   22.90   1
   3  11   5  138.06   18.17   1
   3  12  -1   85.58   15.39   1
   3  12   0  173.50   17.96   1
   3  12   0  251.12   21.60   1
   3  12   1  154.69   20.19   1
   3  12   1   95.37   13.32   1
   4  -8  -1  166.73   12.68   1
   4  -8   0  173.80   12.68   1
   4  -8   1    9.15    8.73   1
   4  -8   2  224.11   13.50   1
   4  -8   3  102.06   10.53   1
   4  -8   4   80.15   10.23   1
   4  -8   5  203.89   13.75   1
   4  -7  -4  100.76   13.27   1
   4  -7  -3    3.04   11.66   1
   4  -7  -2  267.21   16.05   1
   4  -7  -1  474.58   20.95   1
   4  -7   0  335.98   16.89   1
   4  -7   1   -6.58    8.53   1
   4  -7   3  289.43   15.68   1
   4  -7   4  234.48   14.12   1
   4  -7   5   54.28    9.75   1
   4  -7   6  557.52   22.73   1
   4  -7   7   59.64   12.08   1
   4  -7   8   88.98   11.74   1
   4  -6  -6   57.55   12.01   1
   4  -6  -5  234.38   17.79   1
   4  -6  -4   27.45   12.39   1
   4  -6  -3  130.85   13.52   1
   4  -6  -2  281.45   16.47   1
   4  -6  -2  368.74   18.48   1
   4  -6  -1  902.79   31.30   1
   4  -6  -1  893.99   31.16   1
   4  -6   0  103.34   11.40   1
   4  -6   0  106.05   11.14   1
   4  -6   1   68.44    9.61   1
   4  -6   1   60.34   10.28   1
   4  -6   1   66.48    8.98   1
   4  -6   2  243.23   14.37   1
   4  -6   2  282.79   14.15   1
   4  -6   2  304.08   18.87   1
   4  -6   3  604.54   22.65   1
   4  -6   3  688.85   25.77   1
   4  -6   3  673.60   28.09   1
   4  -6   4    6.07    9.62   1
   4  -6   4   50.60   11.26   1
   4  -6   5  172.35   13.68   1
   4  -6   5  248.52   15.16   1
   4  -6   6   11.68   10.28   1
   4  -6   6   41.09   10.53   1
   4  -6   7   33.24   11.44   1
   4  -6   8  156.68   15.07   1
   4  -6   9   63.98   13.81   1
   4  -5  -5   -1.09    8.60   1
   4  -5  -4   92.69   10.99   1
   4  -5  -3  391.77   20.22   1
   4  -5  -3  433.36   20.86   1
   4  -5  -2  219.52   17.54   1
   4  -5  -2  277.43   16.68   1
   4  -5  -2  220.51   15.18   1
   4  -5  -1  487.66   21.23   1
   4  -5  -1  446.44   22.88   1
   4  -5  -1  406.29   17.77   1
   4  -5   0  388.19   18.16   1
   4  -5   0  377.89   19.10   1
   4  -5   0  410.08   19.47   1
   4  -5   1   74.54    9.86   1
   4  -5   1   39.05   11.02   1
   4  -5   2  140.38   13.05   1
   4  -5   2  112.70    9.99   1
   4  -5   2  138.66   14.16   1
   4  -5   3   17.71   10.71   1
   4  -5   3  -12.72   10.79   1
   4  -5   3  -19.07    8.83   1
   4  -5   4  247.22   14.17   1
   4  -5   4  294.14   16.84   1
   4  -5   5  109.42   12.16   1
   4  -5   5  134.05   12.99   1
   4  -5   6  139.62   13.26   1
   4  -5   6   79.47   11.61   1
   4  -5   7   60.28    9.18   1
   4  -5   7   37.64   10.58   1
   4  -5   8   17.15   12.21   1
   4  -5   8   59.83   10.23   1
   4  -5   9    9.22   11.02   1
   4  -5   9    4.11   12.52   1
   4  -5  10   74.72   15.10   1
   4  -5  11   20.71   14.81   1
   4  -4  -8   19.74   10.25   1
   4  -4  -7   14.67   10.67   1
   4  -4  -6   74.83   11.27   1
   4  -4  -5  244.36   15.36   1
   4  -4  -5  334.43   20.16   1
   4  -4  -4  874.44   32.01   1
   4  -4  -4  825.29   32.32   1
   4  -4  -4  934.31   34.30   1
   4  -4  -3  583.71   23.24   1
   4  -4  -3  616.14   26.41   1
   4  -4  -3  551.75   23.06   1
   4  -4  -2  437.57   21.83   1
   4  -4  -2  424.46   20.63   1
   4  -4  -2  454.54   20.93   1
   4  -4  -1 1058.07   35.18   1
   4  -4  -1 1085.40   37.67   1
   4  -4  -1  973.63   32.51   1
   4  -4   0  872.19   29.58   1
   4  -4   0 1096.67   36.52   1
   4  -4   0 1027.82   33.39   1
   4  -4   1  407.13   20.22   1
   4  -4   1  336.23   17.26   1
   4  -4   1  339.19   16.97   1
   4  -4   2   70.76   11.29   1
   4  -4   2   61.96   11.67   1
   4  -4   2   61.58    9.59   1
   4  -4   3  736.92   27.20   1
   4  -4   3  601.99   23.10   1
   4  -4   3  665.64   25.32   1
   4  -4   4  381.36   18.39   1
   4  -4   4  354.86   17.73   1
   4  -4   4  317.21   17.84   1
   4  -4   5  195.32   15.12   1
   4  -4   5  270.45   15.81   1
   4  -4   6  570.25   23.44   1
   4  -4   6  546.52   23.43   1
   4  -4   7   93.55   11.63   1
   4  -4   7  114.90   12.89   1
   4  -4   8  155.53   15.75   1
   4  -4   8  164.50   14.91   1
   4  -4   9  232.07   18.03   1
   4  -4   9  154.94   14.72   1
   4  -4  10   -3.52   13.18   1
   4  -4  11   91.44   16.90   1
   4  -4  12   55.94   16.39   1
   4  -3  -9  230.09   19.49   1
   4  -3  -8  390.75   22.63   1
   4  -3  -8  403.68   22.57   1
   4  -3  -7   71.79   11.38   1
   4  -3  -7   50.47   10.83   1
   4  -3  -6  598.30   26.49   1
   4  -3  -6  458.92   21.90   1
   4  -3  -5   82.14   11.63   1
   4  -3  -5  141.50   15.50   1
   4  -3  -4  342.79   19.66   1
   4  -3  -4  274.81   15.62   1
   4  -3  -3  693.90   26.92   1
   4  -3  -3  627.66   25.60   1
   4  -3  -2  741.63   28.37   1
   4  -3  -2  778.90   28.52   1
   4  -3  -1    5.12   10.25   1
   4  -3  -1   24.36    8.02   1
   4  -3  -1   43.69    9.13   1
   4  -3   0  137.29   11.03   1
   4  -3   0  211.40   15.45   1
   4  -3   0  157.98   10.83   1
   4  -3   1  123.78   12.92   1
   4  -3   1   83.03   12.61   1
   4  -3   1   89.18   11.35   1
   4  -3   2  462.30   20.67   1
   4  -3   2  403.55   16.90   1
   4  -3   2  451.47   19.59   1
   4  -3   3  469.70   20.84   1
   4  -3   3  462.71   19.82   1
   4  -3   3  484.27   19.85   1
   4  -3   4  430.60   18.30   1
   4  -3   4  398.90   19.60   1
   4  -3   4  387.26   18.53   1
   4  -3   5  229.42   16.39   1
   4  -3   5  171.10   13.36   1
   4  -3   6  -10.99   10.56   1
   4  -3   6   23.52   10.98   1
   4  -3   7  319.10   16.47   1
   4  -3   7  300.28   16.67   1
   4  -3   8   88.17   11.10   1
   4  -3   8   41.93   10.13   1
   4  -3   9   67.77   14.86   1
   4  -3   9   76.74   12.99   1
   4  -3  10  134.09   15.09   1
   4  -3  10  154.51   14.47   1
   4  -3  11   25.05   12.05   1
   4  -3  11   27.69   14.16   1
   4  -3  12   98.17   17.72   1
   4  -2 -10  168.60   17.49   1
   4  -2  -9  123.39   13.61   1
   4  -2  -9  101.57   16.20   1
   4  -2  -8   34.15   14.20   1
   4  -2  -7  143.72   15.63   1
   4  -2  -7  180.03   16.95   1
   4  -2  -6   17.14   12.87   1
   4  -2  -6   81.09   11.74   1
   4  -2  -5  113.99   13.70   1
   4  -2  -5  191.01   16.07   1
   4  -2  -4  628.45   26.12   1
   4  -2  -4  573.67   24.00   1
   4  -2  -3 1038.20   34.87   1
   4  -2  -3  969.98   33.69   1
   4  -2  -2  200.57   15.60   1
   4  -2  -2  203.18   12.57   1
   4  -2  -1  774.72   27.32   1
   4  -2  -1  779.03   27.95   1
   4  -2   0 1435.27   43.25   1
   4  -2   0 1305.48   40.52   1
   4  -2   1   64.50   11.10   1
   4  -2   1   55.51   11.64   1
   4  -2   2  541.24   20.99   1
   4  -2   2  449.85   17.84   1
   4  -2   2  509.95   21.26   1
   4  -2   3  327.49   15.59   1
   4  -2   3  387.22   18.13   1
   4  -2   3  436.18   18.00   1
   4  -2   4 1068.08   35.35   1
   4  -2   4  990.54   30.91   1
   4  -2   4 1001.56   32.96   1
   4  -2   5 2021.18   59.45   1
   4  -2   5 2055.36   56.32   1
   4  -2   5 1638.28   48.65   1
   4  -2   6  523.04   21.99   1
   4  -2   6  612.94   25.80   1
   4  -2   7  453.35   20.05   1
   4  -2   7  640.88   26.89   1
   4  -2   8  369.12   18.87   1
   4  -2   8  370.39   21.22   1
   4  -2   9 1100.17   39.91   1
   4  -2   9  988.82   35.30   1
   4  -2  10  363.38   20.26   1
   4  -2  10  332.99   21.97   1
   4  -2  11  194.52   16.25   1
   4  -2  11  201.27   15.94   1
   4  -2  12  142.48   15.35   1
   4  -1 -10   63.27   15.04   1
   4  -1  -9   49.17   13.52   1
   4  -1  -9   -9.39   14.41   1
   4  -1  -8   31.04   13.76   1
   4  -1  -8   23.69   11.23   1
   4  -1  -7   30.33    9.83   1
   4  -1  -7   46.92   13.05   1
   4  -1  -6  101.93   14.58   1
   4  -1  -6  117.28   14.55   1
   4  -1  -5  367.35   19.98   1
   4  -1  -5  265.29   16.00   1
   4  -1  -4  196.54   15.45   1
   4  -1  -4  228.02   16.64   1
   4  -1  -3  535.07   21.78   1
   4  -1  -3  588.78   23.82   1
   4  -1  -2   78.05    9.91   1
   4  -1  -2  128.80   13.19   1
   4  -1  -1  732.78   26.57   1
   4  -1  -1  691.69   24.23   1
   4  -1   0  650.57   24.01   1
   4  -1   0  680.05   24.03   1
   4  -1   1 1720.43   49.84   1
   4  -1   1 1766.33   51.34   1
   4  -1   2  515.37   21.37   1
   4  -1   2  467.41   19.48   1
   4  -1   3   65.31   11.01   1
   4  -1   3  100.26    9.63   1
   4  -1   3  117.85   12.61   1
   4  -1   4 1233.55   35.19   1
   4  -1   4 1141.19   35.86   1
   4  -1   4 1020.13   32.63   1
   4  -1   5  232.53   10.39   1
   4  -1   5  210.65   12.21   1
   4  -1   5  268.23   17.06   1
   4  -1   5  176.30   12.54   1
   4  -1   6   14.26   10.44   1
   4  -1   6   59.21   12.03   1
   4  -1   6   23.95    9.34   1
   4  -1   7  122.38    9.57   1
   4  -1   7  213.20   17.27   1
   4  -1   7  153.90   11.69   1
   4  -1   8 1246.35   42.47   1
   4  -1   8 1170.18   39.09   1
   4  -1   8  850.90   25.86   1
   4  -1   9 1829.22   56.60   1
   4  -1   9 1432.27   39.69   1
   4  -1   9 2072.24   63.90   1
   4  -1  10   21.33    5.48   1
   4  -1  10   42.39   14.89   1
   4  -1  11   72.96   13.20   1
   4  -1  11   73.02   12.53   1
   4  -1  12   81.41   13.05   1
   4  -1  13   25.90   12.08   1
   4   0 -10  100.35   15.92   1
   4   0  -9   62.52   14.46   1
   4   0  -9  -12.72   14.77   1
   4   0  -8   46.60   10.14   1
   4   0  -8   25.30   13.33   1
   4   0  -7  257.60   16.10   1
   4   0  -7  267.66   18.71   1
   4   0  -6 1253.47   42.60   1
   4   0  -6 1259.28   42.70   1
   4   0  -5  633.58   26.24   1
   4   0  -5  598.74   25.51   1
   4   0  -4  638.69   25.83   1
   4   0  -4  699.36   27.03   1
   4   0  -3 1006.71   33.69   1
   4   0  -3  904.54   30.13   1
   4   0  -2 1878.48   53.83   1
   4   0  -2 2169.29   61.58   1
   4   0  -1  315.31   17.07   1
   4   0  -1  313.89   16.68   1
   4   0   0 1736.33   50.07   1
   4   0   0 1590.96   46.33   1
   4   0   1 2203.79   61.11   1
   4   0   1 2428.29   67.11   1
   4   0   1 2148.43   59.51   1
   4   0   2  304.29   15.02   1
   4   0   2  310.24   17.31   1
   4   0   2  231.07   12.79   1
   4   0   3  449.05   19.52   1
   4   0   3  381.75   16.04   1
   4   0   3  400.50   16.46   1
   4   0   4  208.87   11.87   1
   4   0   4  248.20   10.42   1
   4   0   4  205.12   12.34   1
   4   0   4  220.47   14.00   1
   4   0   5  308.02   15.50   1
   4   0   5  329.82   16.74   1
   4   0   5  289.77   10.23   1
   4   0   5  367.97   18.83   1
   4   0   6  301.84   18.10   1
   4   0   6  210.65   13.69   1
   4   0   6  239.30   15.19   1
   4   0   7  455.72   18.01   1
   4   0   7  451.00   21.71   1
   4   0   7  485.21   21.19   1
   4   0   8 1225.33   41.41   1
   4   0   8  966.89   30.00   1
   4   0   8 1005.88   34.33   1
   4   0   9  160.39   17.53   1
   4   0   9  118.57   11.14   1
   4   0   9   82.20    9.12   1
   4   0  10  201.87   11.17   1
   4   0  10  200.11   15.33   1
   4   0  10  213.94   14.38   1
   4   0  11  121.45    8.65   1
   4   0  11  149.38   17.92   1
   4   0  11  148.63   14.94   1
   4   0  12   -3.35    5.81   1
   4   0  13   97.34   18.26   1
   4   1 -11   33.39   14.40   1
   4   1 -10  357.12   22.43   1
   4   1  -9  222.37   18.58   1
   4   1  -8  219.37   17.85   1
   4   1  -8  246.33   16.71   1
   4   1  -7 1677.08   53.41   1
   4   1  -7 1801.70   56.21   1
   4   1  -6  826.53   31.71   1
   4   1  -6  919.51   33.45   1
   4   1  -5 1355.12   43.55   1
   4   1  -5 1155.65   37.49   1
   4   1  -4 1193.93   38.78   1
   4   1  -4 1209.92   39.04   1
   4   1  -3 1899.26   55.89   1
   4   1  -3 1965.32   56.85   1
   4   1  -2  847.90   29.17   1
   4   1  -2  719.57   24.72   1
   4   1  -1  419.07   18.86   1
   4   1  -1  330.86   16.78   1
   4   1  -1  437.31   19.69   1
   4   1   0 2056.52   59.11   1
   4   1   0 1767.35   49.68   1
   4   1   0 2159.10   60.49   1
   4   1   1 1291.64   38.87   1
   4   1   1 1323.83   43.78   1
   4   1   1 1260.87   37.69   1
   4   1   2 1764.65   49.64   1
   4   1   2 2071.10   58.41   1
   4   1   2 1762.97   49.61   1
   4   1   3 1164.82   36.23   1
   4   1   3 1079.74   33.61   1
   4   1   3  932.34   29.36   1
   4   1   4  994.75   32.85   1
   4   1   4  974.63   31.27   1
   4   1   4 1021.50   32.69   1
   4   1   5 1851.75   51.80   1
   4   1   5 1551.47   41.05   1
   4   1   5 1653.32   48.88   1
   4   1   5 1751.69   51.15   1
   4   1   6  408.67   17.85   1
   4   1   6  363.56   17.19   1
   4   1   6  391.98   18.25   1
   4   1   7   58.79   13.99   1
   4   1   7   52.95   11.10   1
   4   1   7   60.02   11.18   1
   4   1   8  239.89   13.97   1
   4   1   8  380.97   21.13   1
   4   1   8  335.27   16.18   1
   4   1   9  549.28   20.27   1
   4   1   9  597.79   26.97   1
   4   1   9  586.56   24.29   1
   4   1  10  266.69   13.81   1
   4   1  10  203.91   14.62   1
   4   1  10  289.32   20.82   1
   4   1  11   41.19   11.60   1
   4   1  11   72.38   14.70   1
   4   1  11   56.78    8.49   1
   4   1  12   30.03   11.79   1
   4   1  12   54.28    7.41   1
   4   1  13   44.47   16.77   1
   4   2 -11   30.65   11.68   1
   4   2 -10   61.85   11.39   1
   4   2  -9  540.34   25.23   1
   4   2  -8  490.64   24.48   1
   4   2  -8  489.53   24.44   1
   4   2  -7  952.05   34.06   1
   4   2  -7  981.80   35.21   1
   4   2  -6   28.47   11.99   1
   4   2  -6   87.17   13.48   1
   4   2  -5   40.27    9.16   1
   4   2  -5   86.38   12.67   1
   4   2  -4  994.73   33.51   1
   4   2  -4  898.51   31.84   1
   4   2  -3  286.03   15.59   1
   4   2  -3  247.74   15.45   1
   4   2  -2  494.84   21.85   1
   4   2  -2  567.39   21.95   1
   4   2  -2  566.43   22.41   1
   4   2  -1 6029.26  157.09   1
   4   2  -1 6170.06  160.49   1
   4   2  -1 6084.79  157.94   1
   4   2   0 5976.85  154.84   1
   4   2   0 6908.66  178.13   1
   4   2   0 7245.38  187.70   1
   4   2   1  218.75   13.03   1
   4   2   1  241.22   14.00   1
   4   2   1  204.03   18.90   1
   4   2   2 2123.51   60.05   1
   4   2   2 1959.91   54.97   1
   4   2   2 1967.01   55.07   1
   4   2   3  675.32   26.05   1
   4   2   3  639.92   22.80   1
   4   2   3  721.98   25.29   1
   4   2   4  809.15   27.92   1
   4   2   4  757.64   25.39   1
   4   2   4  769.19   26.11   1
   4   2   5  194.33   12.02   1
   4   2   5  284.62   16.56   1
   4   2   5  186.44   12.86   1
   4   2   6  303.29   16.05   1
   4   2   6  234.97   14.45   1
   4   2   6  295.69   16.89   1
   4   2   7  155.72   13.01   1
   4   2   7  142.17   11.25   1
   4   2   7  146.85   14.82   1
   4   2   8  255.74   18.28   1
   4   2   8  208.98   11.62   1
   4   2   8  217.80   13.61   1
   4   2   9  145.83   11.63   1
   4   2   9  219.89   13.71   1
   4   2   9  213.89   17.02   1
   4   2  10   84.38   15.68   1
   4   2  10   90.06   10.51   1
   4   2  10   87.33   12.57   1
   4   2  11   64.05    9.82   1
   4   2  11   99.53   16.64   1
   4   2  11   52.46    9.46   1
   4   2  12   20.85   14.97   1
   4   2  13   75.74    9.78   1
   4   2  13   26.90   16.58   1
   4   3 -11   51.61   14.44   1
   4   3 -10    9.85   12.69   1
   4   3  -9   46.30   13.40   1
   4   3  -8  367.90   21.20   1
   4   3  -8  351.64   19.21   1
   4   3  -7   76.45   10.01   1
   4   3  -7   75.51   13.43   1
   4   3  -6  200.25   15.89   1
   4   3  -6  241.44   16.21   1
   4   3  -5  129.26   13.68   1
   4   3  -5  169.66   13.84   1
   4   3  -4  171.64   14.45   1
   4   3  -4  229.61   15.49   1
   4   3  -3   38.21    8.30   1
   4   3  -3   21.17   15.13   1
   4   3  -3   59.38    8.03   1
   4   3  -2 1686.98   48.55   1
   4   3  -2 1682.53   48.48   1
   4   3  -2 1782.01   52.46   1
   4   3  -1  766.78   30.53   1
   4   3  -1  681.69   24.06   1
   4   3  -1  728.59   24.87   1
   4   3   010193.81  261.07   1
   4   3   0 8736.78  228.39   1
   4   3   0 7785.92  206.78   1
   4   3   1 7573.45  195.38   1
   4   3   1 6657.61  171.59   1
   4   3   1 6196.55  160.81   1
   4   3   2 1752.05   49.46   1
   4   3   2 1426.10   40.84   1
   4   3   2 1913.52   55.25   1
   4   3   3  298.13   13.49   1
   4   3   3  408.93   20.27   1
   4   3   3  314.20   13.49   1
   4   3   4  127.19   11.07   1
   4   3   4  129.75   10.74   1
   4   3   4  116.60   11.68   1
   4   3   5 1153.26   36.10   1
   4   3   5 1051.65   33.14   1
   4   3   5  986.66   31.47   1
   4   3   6 1777.24   51.54   1
   4   3   6 2083.81   59.54   1
   4   3   6 2096.89   60.58   1
   4   3   7  624.35   24.08   1
   4   3   7  568.32   22.47   1
   4   3   7  592.81   22.45   1
   4   3   8  133.06   10.66   1
   4   3   8  127.69   12.46   1
   4   3   8  139.56   12.56   1
   4   3   9  105.92   12.18   1
   4   3   9   92.65   11.04   1
   4   3   9  112.30   15.10   1
   4   3  10   63.71    9.30   1
   4   3  10   80.28   14.40   1
   4   3  10   91.56   10.59   1
   4   3  11   50.25   13.26   1
   4   3  11   51.07    8.76   1
   4   3  12   17.71    8.71   1
   4   3  12   18.27   14.10   1
   4   3  13   90.90   11.29   1
   4   3  13   97.16   17.43   1
   4   4 -11   28.58   13.86   1
   4   4 -10   -7.05   12.60   1
   4   4  -9   -5.25   11.75   1
   4   4  -8  267.24   17.75   1
   4   4  -8  237.37   16.09   1
   4   4  -7  155.70   14.54   1
   4   4  -7  216.97   16.26   1
   4   4  -6  291.04   15.41   1
   4   4  -6  321.20   18.33   1
   4   4  -5  271.55   16.20   1
   4   4  -5  301.86   17.42   1
   4   4  -4  435.76   19.66   1
   4   4  -4  414.36   19.18   1
   4   4  -4  495.45   20.53   1
   4   4  -3   99.37   11.19   1
   4   4  -3   52.50   15.68   1
   4   4  -3  113.29   11.31   1
   4   4  -2 1010.39   34.40   1
   4   4  -2  951.02   30.28   1
   4   4  -2  904.78   28.92   1
   4   4  -1  472.72   18.29   1
   4   4  -1  477.69   18.39   1
   4   4  -1  503.87   23.84   1
   4   4   0  167.65   11.41   1
   4   4   0  184.96   11.17   1
   4   4   0  183.31   14.11   1
   4   4   1 2742.96   73.43   1
   4   4   1 3231.67   87.74   1
   4   4   1 2310.46   62.57   1
   4   4   2 1103.28   32.60   1
   4   4   2 1132.30   33.70   1
   4   4   2 1242.94   38.88   1
   4   4   3  122.52   13.54   1
   4   4   3  118.54   10.47   1
   4   4   3   99.69    9.60   1
   4   4   4    0.26    7.68   1
   4   4   4   22.88   11.42   1
   4   4   4   11.20    9.19   1
   4   4   5  253.90   14.37   1
[truncated: 18,122,594 more chars]
