# Supplementary material for: Comprehensive Reinvestigation of Carbodiimide Guanylation: HCl-Initiated Access to Tri- and Tetrasubstituted Guanidines
Source: ACS Omega. 2026 Apr 16;11(16):24075–85. doi: 10.1021/acsomega.5c12436 (PMC13129877; doi:10.1021/acsomega.5c12436)
Supplement: Supplementary file 3 [file ao5c12436_si_003.cif]

data_mo_tch190403N1
_publ_requested_journal   'Organic Letters'
loop_
_publ_author_name
_publ_author_address
'Lukas\<s Vlk'
;Department of General and Inorganic Chemistry
Faculty of Chemical Technology
University of Pardubice
Studentsk\'a 573 
Pardubice 532 10
Czech Republic
;

'Tomas\<s Chlupat\'y'
;Department of General and Inorganic Chemistry
Faculty of Chemical Technology
University of Pardubice
Studentsk\'a 573 
Pardubice 532 10
Czech Republic
;

'Maksim A. Samsonov'
;Department of General and Inorganic Chemistry
Faculty of Chemical Technology
University of Pardubice
Studentsk\'a 573 
Pardubice 532 10
Czech Republic
;


'Zde\<nka R\%u\<zi\<ckov\'a'
;Department of General and Inorganic Chemistry
Faculty of Chemical Technology
University of Pardubice
Studentsk\'a 573 
Pardubice 532 10
Czech Republic
;


'Karel Pauk'
;Institute of Organic Chemistry and Biochemistry
Faculty of Chemical Technology
University of Pardubice
Studentsk\'a 573 
Pardubice 532 10
Czech Republic
;


'Ale\<s R\%u\<zi\<cka'
;Department of General and Inorganic Chemistry
Faculty of Chemical Technology
University of Pardubice
Studentsk\'a 573 
Pardubice 532 10
Czech Republic
;
 
_audit_creation_method            'APEX3 v2016.5-0'
_chemical_name_systematic         ?
_chemical_name_common             ?
_chemical_melting_point           ?
_chemical_formula_moiety          'C31 H40 N4 O2'
_chemical_formula_sum
 'C31 H40 N4 O2' 
_chemical_formula_weight          500.67

loop_
 _atom_type_symbol
 _atom_type_description
 _atom_type_scat_dispersion_real
 _atom_type_scat_dispersion_imag
 _atom_type_scat_source
 'C'  'C'   0.0033   0.0016
 'International Tables Vol C Tables 4.2.6.8 and 6.1.1.4'
 'H'  'H'   0.0000   0.0000
 'International Tables Vol C Tables 4.2.6.8 and 6.1.1.4'
 'N'  'N'   0.0061   0.0033
 'International Tables Vol C Tables 4.2.6.8 and 6.1.1.4'
 'O'  'O'   0.0106   0.0060
 'International Tables Vol C Tables 4.2.6.8 and 6.1.1.4'
 
_space_group_crystal_system       orthorhombic
_space_group_IT_number            61
_space_group_name_H-M_alt         'P b c a'
_space_group_name_Hall            '-P 2ac 2ab'
 
_shelx_space_group_comment
;
The symmetry employed for this shelxl refinement is uniquely defined
by the following loop, which should always be used as a source of
symmetry information in preference to the above space-group names.
They are only intended as comments.
;
 
loop_
 _space_group_symop_operation_xyz
 'x, y, z'
 '-x+1/2, -y, z+1/2'
 '-x, y+1/2, -z+1/2'
 'x+1/2, -y+1/2, -z'
 '-x, -y, -z'
 'x-1/2, y, -z-1/2'
 'x, -y-1/2, z-1/2'
 '-x-1/2, y-1/2, z'
 
_cell_length_a                    9.9301(4)
_cell_length_b                    20.3878(7)
_cell_length_c                    27.3938(10)
_cell_angle_alpha                 90
_cell_angle_beta                  90
_cell_angle_gamma                 90
_cell_volume                      5546.0(4)
_cell_formula_units_Z             8
_cell_measurement_temperature     150(2)
_cell_measurement_reflns_used     56785
_cell_measurement_theta_min       1
_cell_measurement_theta_max       32
 
_exptl_crystal_description        'block'
_exptl_crystal_colour             'fluorescent yellow'
_exptl_crystal_density_meas       ?
_exptl_crystal_density_method     ?
_exptl_crystal_density_diffrn     1.199          
_exptl_crystal_F_000              2160
_exptl_transmission_factor_min    ?
_exptl_transmission_factor_max    ?
_exptl_crystal_size_max           0.59
_exptl_crystal_size_mid           0.59
_exptl_crystal_size_min           0.24
_exptl_absorpt_coefficient_mu     0.076
_exptl_absorpt_correction_type    multi-scan
_exptl_absorpt_correction_T_min   0.6919
_exptl_absorpt_correction_T_max   0.7464
_exptl_absorpt_process_details    
;
SADABS-2016/2 - Bruker AXS area detector
scaling and absorption correction
;
_exptl_absorpt_special_details    
;
The ratio of minimum to maximum
apparent transmission was 0.927
;
_diffrn_ambient_temperature       150(2)
_diffrn_radiation_wavelength      0.71073
_diffrn_radiation_type            MoK\a
_diffrn_source                    'sealed X-ray tube'
_diffrn_measurement_device_type   'Bruker D8 - Venture'
_diffrn_measurement_method        '\f and \w scans to fill the Ewald sphere'
_diffrn_detector_area_resol_mean  10.4167

_diffrn_reflns_number             53339
_diffrn_reflns_av_unetI/netI      0.1238
_diffrn_reflns_av_R_equivalents   0.1047
_diffrn_reflns_limit_h_min        -11
_diffrn_reflns_limit_h_max        14
_diffrn_reflns_limit_k_min        -25
_diffrn_reflns_limit_k_max        29
_diffrn_reflns_limit_l_min        -34
_diffrn_reflns_limit_l_max        40
_diffrn_reflns_theta_min          2.399
_diffrn_reflns_theta_max          32.222
_diffrn_reflns_theta_full         25.242
_diffrn_measured_fraction_theta_max   0.886
_diffrn_measured_fraction_theta_full  0.999
_diffrn_reflns_Laue_measured_fraction_max    0.886
_diffrn_reflns_Laue_measured_fraction_full   0.999
_diffrn_reflns_point_group_measured_fraction_max   0.886
_diffrn_reflns_point_group_measured_fraction_full  0.999
_reflns_number_total              8681
_reflns_number_gt                 4774
_reflns_threshold_expression      'I > 2\s(I)'
_reflns_Friedel_coverage          0.000
_reflns_Friedel_fraction_max      .
_reflns_Friedel_fraction_full     .
 
_reflns_special_details
;
 Reflections were merged by SHELXL according to the crystal
 class for the calculation of statistics and refinement.
 
 _reflns_Friedel_fraction is defined as the number of unique
 Friedel pairs measured divided by the number that would be
 possible theoretically, ignoring centric projections and
 systematic absences.
;
 
_computing_data_collection        'Bruker Instrument Service vV6.2.3'
_computing_cell_refinement        'APEX3 v2016.5-0 (Bruker AXS)'
_computing_data_reduction         'SAINT V8.37A (Bruker AXS Inc., 2015)'
_computing_structure_solution     'XT, VERSION 2014/5'
_computing_structure_refinement   'SHELXL-2014/7 (Sheldrick, 2014)'
_computing_molecular_graphics     'Platon (Spek, 2009)'
_computing_publication_material   'Platon (Spek, 2009)'
_refine_special_details           ?
_refine_ls_structure_factor_coef  Fsqd
_refine_ls_matrix_type            full
_refine_ls_weighting_scheme       calc
_refine_ls_weighting_details
'w=1/[\s^2^(Fo^2^)+(0.0488P)^2^+2.5701P] where P=(Fo^2^+2Fc^2^)/3'
_atom_sites_solution_primary      ?
_atom_sites_solution_secondary    ?
_atom_sites_solution_hydrogens    mixed
_refine_ls_hydrogen_treatment     mixed
_refine_ls_extinction_method      none
_refine_ls_extinction_coef        .
_refine_ls_number_reflns          8681
_refine_ls_number_parameters      350
_refine_ls_number_restraints      282
_refine_ls_R_factor_all           0.1756
_refine_ls_R_factor_gt            0.0773
_refine_ls_wR_factor_ref          0.1477
_refine_ls_wR_factor_gt           0.1236
_refine_ls_goodness_of_fit_ref    1.052
_refine_ls_restrained_S_all       1.046
_refine_ls_shift/su_max           0.000
_refine_ls_shift/su_mean          0.000
 
loop_
 _atom_site_label
 _atom_site_type_symbol
 _atom_site_fract_x
 _atom_site_fract_y
 _atom_site_fract_z
 _atom_site_U_iso_or_equiv
 _atom_site_adp_type
 _atom_site_occupancy
 _atom_site_site_symmetry_order  
 _atom_site_calc_flag
 _atom_site_refinement_flags_posn
 _atom_site_refinement_flags_adp
 _atom_site_refinement_flags_occupancy
 _atom_site_disorder_assembly
 _atom_site_disorder_group
N1 N 0.44380(14) 0.60672(7) 0.35945(5) 0.0174(3) Uani 1 1 d . U . . .
H1 H 0.451(2) 0.5828(9) 0.3336(7) 0.027(5) Uiso 1 1 d . . . . .
O1 O -0.04446(17) 0.76529(7) 0.50033(7) 0.0505(4) Uani 1 1 d . U . . .
C1 C 0.34489(16) 0.58575(8) 0.39120(6) 0.0142(3) Uani 1 1 d . U . . .
N2 N 0.28146(14) 0.53135(6) 0.38808(5) 0.0168(3) Uani 1 1 d . U . . .
O2 O -0.13882(15) 0.70719(8) 0.55602(5) 0.0438(4) Uani 1 1 d . U . . .
C2 C 0.49055(17) 0.67323(8) 0.35580(6) 0.0167(4) Uani 1 1 d . U . . .
N3 N 0.31913(15) 0.62830(7) 0.42942(5) 0.0189(3) Uani 1 1 d . U . . .
H3 H 0.348(2) 0.6658(10) 0.4277(7) 0.028(6) Uiso 1 1 d . . . . .
C3 C 0.61456(17) 0.68975(8) 0.37750(6) 0.0197(4) Uani 1 1 d . U . . .
C4 C 0.65290(19) 0.75532(9) 0.37653(7) 0.0252(4) Uani 1 1 d . U . . .
H4 H 0.7347 0.7681 0.3918 0.030 Uiso 1 1 calc R U . . .
N4 N -0.05460(16) 0.71474(8) 0.52377(6) 0.0294(4) Uani 1 1 d . U . . .
C5 C 0.5746(2) 0.80218(9) 0.35386(7) 0.0263(4) Uani 1 1 d . U . . .
H5 H 0.6017 0.8469 0.3545 0.032 Uiso 1 1 calc R U . . .
C6 C 0.45742(19) 0.78461(8) 0.33035(7) 0.0245(4) Uani 1 1 d . U . . .
H6 H 0.4061 0.8171 0.3138 0.029 Uiso 1 1 calc R U . . .
C8 C 0.70504(18) 0.63779(9) 0.40034(7) 0.0267(4) Uani 1 1 d . U . . .
H8 H 0.6855 0.5953 0.3836 0.032 Uiso 1 1 calc R U . . .
C7 C 0.41329(18) 0.71966(8) 0.33052(6) 0.0192(4) Uani 1 1 d . U . . .
C9 C 0.6750(2) 0.62839(13) 0.45424(8) 0.0469(6) Uani 1 1 d . U . . .
H9A H 0.5811 0.6146 0.4583 0.070 Uiso 1 1 calc R U . . .
H9B H 0.6897 0.6698 0.4716 0.070 Uiso 1 1 calc R U . . .
H9C H 0.7348 0.5946 0.4676 0.070 Uiso 1 1 calc R U . . .
C10 C 0.85454(19) 0.65263(11) 0.39303(8) 0.0373(5) Uani 1 1 d . U . . .
H10A H 0.8726 0.6593 0.3582 0.056 Uiso 1 1 calc R U . . .
H10B H 0.9083 0.6157 0.4050 0.056 Uiso 1 1 calc R U . . .
H10C H 0.8785 0.6924 0.4111 0.056 Uiso 1 1 calc R U . . .
C11 C 0.28386(18) 0.70133(9) 0.30419(7) 0.0251(4) Uani 1 1 d . U . . .
H11 H 0.2778 0.6524 0.3036 0.030 Uiso 1 1 calc R U . . .
C12 C 0.1615(2) 0.72703(11) 0.33182(8) 0.0373(5) Uani 1 1 d . U . . .
H12A H 0.1686 0.7747 0.3353 0.056 Uiso 1 1 calc R U . . .
H12B H 0.1579 0.7067 0.3642 0.056 Uiso 1 1 calc R U . . .
H12C H 0.0795 0.7162 0.3137 0.056 Uiso 1 1 calc R U . . .
C13 C 0.2832(2) 0.72540(10) 0.25139(7) 0.0342(5) Uani 1 1 d . U . . .
H13A H 0.3612 0.7073 0.2341 0.051 Uiso 1 1 calc R U . . .
H13B H 0.2877 0.7734 0.2509 0.051 Uiso 1 1 calc R U . . .
H13C H 0.2002 0.7109 0.2353 0.051 Uiso 1 1 calc R U . . .
C14 C 0.30487(17) 0.49043(8) 0.34702(6) 0.0158(3) Uani 1 1 d . U . . .
C15 C 0.21234(17) 0.49258(8) 0.30796(6) 0.0180(4) Uani 1 1 d . U . . .
C16 C 0.22946(19) 0.44908(8) 0.26928(6) 0.0229(4) Uani 1 1 d . U . . .
H16 H 0.1678 0.4500 0.2428 0.027 Uiso 1 1 calc R U . . .
C17 C 0.3343(2) 0.40470(8) 0.26875(7) 0.0254(4) Uani 1 1 d . U . . .
H17 H 0.3447 0.3755 0.2420 0.031 Uiso 1 1 calc R U . . .
C18 C 0.42393(19) 0.40277(8) 0.30707(7) 0.0230(4) Uani 1 1 d . U . . .
H18 H 0.4957 0.3719 0.3064 0.028 Uiso 1 1 calc R U . . .
C19 C 0.41162(17) 0.44510(8) 0.34679(6) 0.0179(4) Uani 1 1 d . U . . .
C20 C 0.09138(18) 0.53777(9) 0.30995(7) 0.0223(4) Uani 1 1 d . U . . .
H20 H 0.1166 0.5768 0.3301 0.027 Uiso 1 1 calc R U . . .
C21 C -0.0243(2) 0.50263(10) 0.33590(8) 0.0337(5) Uani 1 1 d . U . . .
H21A H -0.1037 0.5312 0.3364 0.051 Uiso 1 1 calc R U . . .
H21B H 0.0025 0.4922 0.3694 0.051 Uiso 1 1 calc R U . . .
H21C H -0.0459 0.4620 0.3184 0.051 Uiso 1 1 calc R U . . .
C22 C 0.0460(2) 0.56255(10) 0.25987(7) 0.0348(5) Uani 1 1 d . U . . .
H22A H 0.1232 0.5812 0.2425 0.052 Uiso 1 1 calc R U . . .
H22B H -0.0232 0.5964 0.2641 0.052 Uiso 1 1 calc R U . . .
H22C H 0.0087 0.5260 0.2410 0.052 Uiso 1 1 calc R U . . .
C23 C 0.50794(18) 0.44025(9) 0.38960(6) 0.0249(4) Uani 1 1 d . U . . .
H23 H 0.5042 0.4829 0.4076 0.030 Uiso 1 1 calc R U . . .
C24 C 0.4631(4) 0.38731(17) 0.42442(10) 0.0914(12) Uani 1 1 d . U . . .
H24A H 0.3706 0.3961 0.4350 0.137 Uiso 1 1 calc R U . . .
H24B H 0.5228 0.3868 0.4529 0.137 Uiso 1 1 calc R U . . .
H24C H 0.4669 0.3447 0.4080 0.137 Uiso 1 1 calc R U . . .
C25 C 0.6509(2) 0.42963(19) 0.37402(10) 0.0772(10) Uani 1 1 d . U . . .
H25A H 0.6776 0.4643 0.3512 0.116 Uiso 1 1 calc R U . . .
H25B H 0.6589 0.3869 0.3579 0.116 Uiso 1 1 calc R U . . .
H25C H 0.7098 0.4307 0.4027 0.116 Uiso 1 1 calc R U . . .
C26 C 0.21873(17) 0.61839(8) 0.46484(6) 0.0176(4) Uani 1 1 d . U . . .
C27 C 0.13546(17) 0.67026(8) 0.47741(6) 0.0194(4) Uani 1 1 d . U . . .
H27 H 0.1454 0.7118 0.4622 0.023 Uiso 1 1 calc R U . . .
C28 C 0.03733(17) 0.66039(9) 0.51265(6) 0.0210(4) Uani 1 1 d . U . . .
C29 C 0.01960(19) 0.60123(9) 0.53654(6) 0.0262(4) Uani 1 1 d . U . . .
H29 H -0.0487 0.5956 0.5605 0.031 Uiso 1 1 calc R U . . .
C30 C 0.1056(2) 0.55067(9) 0.52407(6) 0.0263(4) Uani 1 1 d . U . . .
H30 H 0.0971 0.5096 0.5402 0.032 Uiso 1 1 calc R U . . .
C31 C 0.20382(19) 0.55828(8) 0.48860(6) 0.0223(4) Uani 1 1 d . U . . .
H31 H 0.2610 0.5226 0.4805 0.027 Uiso 1 1 calc R U . . .
 
loop_
 _atom_site_aniso_label
 _atom_site_aniso_U_11
 _atom_site_aniso_U_22
 _atom_site_aniso_U_33
 _atom_site_aniso_U_23
 _atom_site_aniso_U_13
 _atom_site_aniso_U_12
N1 0.0196(7) 0.0155(7) 0.0171(7) -0.0039(6) 0.0035(6) -0.0027(6)
O1 0.0489(10) 0.0270(8) 0.0755(12) -0.0018(8) 0.0223(9) 0.0097(7)
C1 0.0129(8) 0.0168(8) 0.0129(8) 0.0006(6) -0.0021(6) 0.0019(7)
N2 0.0187(7) 0.0162(7) 0.0156(7) -0.0023(5) 0.0006(6) -0.0025(6)
O2 0.0297(8) 0.0717(11) 0.0299(8) -0.0035(8) 0.0078(7) 0.0188(8)
C2 0.0176(8) 0.0170(8) 0.0154(8) -0.0020(7) 0.0039(7) -0.0026(7)
N3 0.0224(8) 0.0153(7) 0.0192(7) -0.0055(6) 0.0046(6) -0.0057(6)
C3 0.0190(9) 0.0236(9) 0.0166(8) -0.0011(7) 0.0032(7) -0.0032(7)
C4 0.0226(10) 0.0284(10) 0.0245(10) -0.0026(8) 0.0003(8) -0.0080(8)
N4 0.0220(8) 0.0390(10) 0.0271(9) -0.0127(8) -0.0004(7) 0.0046(7)
C5 0.0326(11) 0.0188(9) 0.0274(10) -0.0011(8) 0.0045(8) -0.0096(8)
C6 0.0289(10) 0.0202(9) 0.0244(9) 0.0038(7) 0.0016(8) 0.0000(8)
C8 0.0210(9) 0.0291(10) 0.0301(10) -0.0007(8) -0.0043(8) 0.0011(8)
C7 0.0186(9) 0.0202(8) 0.0189(8) -0.0010(7) 0.0028(7) -0.0007(7)
C9 0.0319(12) 0.0706(16) 0.0382(12) 0.0210(12) 0.0023(10) 0.0145(12)
C10 0.0241(11) 0.0492(13) 0.0388(12) -0.0009(10) -0.0020(9) 0.0047(10)
C11 0.0214(9) 0.0233(9) 0.0305(10) 0.0029(8) -0.0065(8) -0.0026(8)
C12 0.0216(10) 0.0499(13) 0.0404(12) 0.0076(10) -0.0003(9) 0.0015(9)
C13 0.0346(12) 0.0372(11) 0.0307(10) -0.0011(9) -0.0086(9) 0.0045(10)
C14 0.0197(8) 0.0142(8) 0.0135(8) 0.0007(6) 0.0024(7) -0.0058(7)
C15 0.0206(9) 0.0161(8) 0.0173(8) 0.0008(7) 0.0009(7) -0.0056(7)
C16 0.0271(10) 0.0247(9) 0.0169(8) -0.0038(7) -0.0011(8) -0.0074(8)
C17 0.0352(11) 0.0199(9) 0.0212(9) -0.0068(7) 0.0059(8) -0.0072(8)
C18 0.0251(10) 0.0157(8) 0.0281(10) -0.0010(7) 0.0076(8) -0.0009(7)
C19 0.0194(9) 0.0155(8) 0.0187(8) 0.0029(7) 0.0031(7) -0.0028(7)
C20 0.0209(9) 0.0215(9) 0.0245(9) -0.0001(7) -0.0055(8) -0.0024(7)
C21 0.0242(10) 0.0370(11) 0.0400(12) -0.0016(9) 0.0035(9) 0.0006(9)
C22 0.0408(12) 0.0303(10) 0.0332(11) 0.0033(9) -0.0123(10) 0.0011(10)
C23 0.0228(9) 0.0275(10) 0.0243(9) 0.0003(8) -0.0018(8) 0.0037(8)
C24 0.107(3) 0.115(3) 0.0527(17) 0.0563(18) -0.0391(18) -0.054(2)
C25 0.0288(13) 0.159(3) 0.0442(15) -0.0157(18) -0.0087(12) 0.0238(16)
C26 0.0189(8) 0.0205(8) 0.0134(8) -0.0047(6) -0.0017(7) -0.0041(7)
C27 0.0199(9) 0.0199(8) 0.0185(8) -0.0041(7) -0.0022(7) -0.0023(7)
C28 0.0170(9) 0.0274(9) 0.0184(9) -0.0091(7) -0.0009(7) 0.0014(7)
C29 0.0225(10) 0.0387(11) 0.0174(9) -0.0045(8) 0.0032(8) -0.0036(8)
C30 0.0344(11) 0.0266(10) 0.0180(9) 0.0024(8) 0.0026(8) -0.0033(8)
C31 0.0264(10) 0.0226(9) 0.0180(9) -0.0010(7) 0.0005(8) 0.0008(8)
 
_geom_special_details
;
 All esds (except the esd in the dihedral angle between two l.s. planes)
 are estimated using the full covariance matrix.  The cell esds are taken
 into account individually in the estimation of esds in distances, angles
 and torsion angles; correlations between esds in cell parameters are only
 used when they are defined by crystal symmetry.  An approximate (isotropic)
 treatment of cell esds is used for estimating esds involving l.s. planes.
;
 
loop_
 _geom_bond_atom_site_label_1
 _geom_bond_atom_site_label_2
 _geom_bond_distance
 _geom_bond_site_symmetry_2
 _geom_bond_publ_flag
N1 C1 1.380(2) . ?
N1 C2 1.437(2) . ?
N1 H1 0.86(2) . ?
O1 N4 1.219(2) . ?
C1 N2 1.278(2) . ?
C1 N3 1.383(2) . ?
N2 C14 1.420(2) . ?
O2 N4 1.226(2) . ?
C2 C7 1.402(2) . ?
C2 C3 1.408(2) . ?
N3 C26 1.406(2) . ?
N3 H3 0.82(2) . ?
C3 C4 1.390(2) . ?
C3 C8 1.523(2) . ?
C4 C5 1.379(3) . ?
C4 H4 0.9500 . ?
N4 C28 1.468(2) . ?
C5 C6 1.378(3) . ?
C5 H5 0.9500 . ?
C6 C7 1.395(2) . ?
C6 H6 0.9500 . ?
C8 C9 1.518(3) . ?
C8 C10 1.528(3) . ?
C8 H8 1.0000 . ?
C7 C11 1.520(2) . ?
C9 H9A 0.9800 . ?
C9 H9B 0.9800 . ?
C9 H9C 0.9800 . ?
C10 H10A 0.9800 . ?
C10 H10B 0.9800 . ?
C10 H10C 0.9800 . ?
C11 C12 1.524(3) . ?
C11 C13 1.528(3) . ?
C11 H11 1.0000 . ?
C12 H12A 0.9800 . ?
C12 H12B 0.9800 . ?
C12 H12C 0.9800 . ?
C13 H13A 0.9800 . ?
C13 H13B 0.9800 . ?
C13 H13C 0.9800 . ?
C14 C19 1.406(2) . ?
C14 C15 1.411(2) . ?
C15 C16 1.392(2) . ?
C15 C20 1.515(2) . ?
C16 C17 1.380(3) . ?
C16 H16 0.9500 . ?
C17 C18 1.376(3) . ?
C17 H17 0.9500 . ?
C18 C19 1.394(2) . ?
C18 H18 0.9500 . ?
C19 C23 1.517(2) . ?
C20 C21 1.529(3) . ?
C20 C22 1.530(3) . ?
C20 H20 1.0000 . ?
C21 H21A 0.9800 . ?
C21 H21B 0.9800 . ?
C21 H21C 0.9800 . ?
C22 H22A 0.9800 . ?
C22 H22B 0.9800 . ?
C22 H22C 0.9800 . ?
C23 C25 1.498(3) . ?
C23 C24 1.508(3) . ?
C23 H23 1.0000 . ?
C24 H24A 0.9800 . ?
C24 H24B 0.9800 . ?
C24 H24C 0.9800 . ?
C25 H25A 0.9800 . ?
C25 H25B 0.9800 . ?
C25 H25C 0.9800 . ?
C26 C27 1.386(2) . ?
C26 C31 1.395(2) . ?
C27 C28 1.386(2) . ?
C27 H27 0.9500 . ?
C28 C29 1.383(3) . ?
C29 C30 1.381(3) . ?
C29 H29 0.9500 . ?
C30 C31 1.386(3) . ?
C30 H30 0.9500 . ?
C31 H31 0.9500 . ?
 
loop_
 _geom_angle_atom_site_label_1
 _geom_angle_atom_site_label_2
 _geom_angle_atom_site_label_3
 _geom_angle
 _geom_angle_site_symmetry_1
 _geom_angle_site_symmetry_3
 _geom_angle_publ_flag
C1 N1 C2 124.49(14) . . ?
C1 N1 H1 113.8(13) . . ?
C2 N1 H1 116.7(13) . . ?
N2 C1 N1 125.26(15) . . ?
N2 C1 N3 120.24(15) . . ?
N1 C1 N3 114.48(14) . . ?
C1 N2 C14 118.83(14) . . ?
C7 C2 C3 121.72(15) . . ?
C7 C2 N1 119.66(15) . . ?
C3 C2 N1 118.61(15) . . ?
C1 N3 C26 124.29(14) . . ?
C1 N3 H3 118.6(14) . . ?
C26 N3 H3 114.9(14) . . ?
C4 C3 C2 117.47(16) . . ?
C4 C3 C8 121.00(16) . . ?
C2 C3 C8 121.52(15) . . ?
C5 C4 C3 121.36(17) . . ?
C5 C4 H4 119.3 . . ?
C3 C4 H4 119.3 . . ?
O1 N4 O2 122.83(17) . . ?
O1 N4 C28 118.54(16) . . ?
O2 N4 C28 118.62(17) . . ?
C6 C5 C4 120.43(17) . . ?
C6 C5 H5 119.8 . . ?
C4 C5 H5 119.8 . . ?
C5 C6 C7 120.72(17) . . ?
C5 C6 H6 119.6 . . ?
C7 C6 H6 119.6 . . ?
C9 C8 C3 111.78(16) . . ?
C9 C8 C10 110.09(17) . . ?
C3 C8 C10 112.42(16) . . ?
C9 C8 H8 107.4 . . ?
C3 C8 H8 107.4 . . ?
C10 C8 H8 107.4 . . ?
C6 C7 C2 118.09(16) . . ?
C6 C7 C11 119.82(16) . . ?
C2 C7 C11 122.09(15) . . ?
C8 C9 H9A 109.5 . . ?
C8 C9 H9B 109.5 . . ?
H9A C9 H9B 109.5 . . ?
C8 C9 H9C 109.5 . . ?
H9A C9 H9C 109.5 . . ?
H9B C9 H9C 109.5 . . ?
C8 C10 H10A 109.5 . . ?
C8 C10 H10B 109.5 . . ?
H10A C10 H10B 109.5 . . ?
C8 C10 H10C 109.5 . . ?
H10A C10 H10C 109.5 . . ?
H10B C10 H10C 109.5 . . ?
C7 C11 C12 110.72(15) . . ?
C7 C11 C13 111.96(16) . . ?
C12 C11 C13 110.86(16) . . ?
C7 C11 H11 107.7 . . ?
C12 C11 H11 107.7 . . ?
C13 C11 H11 107.7 . . ?
C11 C12 H12A 109.5 . . ?
C11 C12 H12B 109.5 . . ?
H12A C12 H12B 109.5 . . ?
C11 C12 H12C 109.5 . . ?
H12A C12 H12C 109.5 . . ?
H12B C12 H12C 109.5 . . ?
C11 C13 H13A 109.5 . . ?
C11 C13 H13B 109.5 . . ?
H13A C13 H13B 109.5 . . ?
C11 C13 H13C 109.5 . . ?
H13A C13 H13C 109.5 . . ?
H13B C13 H13C 109.5 . . ?
C19 C14 C15 120.52(15) . . ?
C19 C14 N2 120.88(15) . . ?
C15 C14 N2 118.42(15) . . ?
C16 C15 C14 118.54(16) . . ?
C16 C15 C20 120.78(16) . . ?
C14 C15 C20 120.53(15) . . ?
C17 C16 C15 121.19(17) . . ?
C17 C16 H16 119.4 . . ?
C15 C16 H16 119.4 . . ?
C18 C17 C16 119.91(16) . . ?
C18 C17 H17 120.0 . . ?
C16 C17 H17 120.0 . . ?
C17 C18 C19 121.38(17) . . ?
C17 C18 H18 119.3 . . ?
C19 C18 H18 119.3 . . ?
C18 C19 C14 118.46(16) . . ?
C18 C19 C23 120.53(16) . . ?
C14 C19 C23 120.97(15) . . ?
C15 C20 C21 109.12(14) . . ?
C15 C20 C22 113.73(16) . . ?
C21 C20 C22 110.49(16) . . ?
C15 C20 H20 107.8 . . ?
C21 C20 H20 107.8 . . ?
C22 C20 H20 107.8 . . ?
C20 C21 H21A 109.5 . . ?
C20 C21 H21B 109.5 . . ?
H21A C21 H21B 109.5 . . ?
C20 C21 H21C 109.5 . . ?
H21A C21 H21C 109.5 . . ?
H21B C21 H21C 109.5 . . ?
C20 C22 H22A 109.5 . . ?
C20 C22 H22B 109.5 . . ?
H22A C22 H22B 109.5 . . ?
C20 C22 H22C 109.5 . . ?
H22A C22 H22C 109.5 . . ?
H22B C22 H22C 109.5 . . ?
C25 C23 C24 110.9(2) . . ?
C25 C23 C19 112.75(17) . . ?
C24 C23 C19 110.48(17) . . ?
C25 C23 H23 107.5 . . ?
C24 C23 H23 107.5 . . ?
C19 C23 H23 107.5 . . ?
C23 C24 H24A 109.5 . . ?
C23 C24 H24B 109.5 . . ?
H24A C24 H24B 109.5 . . ?
C23 C24 H24C 109.5 . . ?
H24A C24 H24C 109.5 . . ?
H24B C24 H24C 109.5 . . ?
C23 C25 H25A 109.5 . . ?
C23 C25 H25B 109.5 . . ?
H25A C25 H25B 109.5 . . ?
C23 C25 H25C 109.5 . . ?
H25A C25 H25C 109.5 . . ?
H25B C25 H25C 109.5 . . ?
C27 C26 C31 119.40(16) . . ?
C27 C26 N3 119.01(15) . . ?
C31 C26 N3 121.56(16) . . ?
C26 C27 C28 118.79(16) . . ?
C26 C27 H27 120.6 . . ?
C28 C27 H27 120.6 . . ?
C29 C28 C27 123.05(16) . . ?
C29 C28 N4 118.74(16) . . ?
C27 C28 N4 118.17(16) . . ?
C30 C29 C28 117.06(17) . . ?
C30 C29 H29 121.5 . . ?
C28 C29 H29 121.5 . . ?
C29 C30 C31 121.67(17) . . ?
C29 C30 H30 119.2 . . ?
C31 C30 H30 119.2 . . ?
C30 C31 C26 120.01(17) . . ?
C30 C31 H31 120.0 . . ?
C26 C31 H31 120.0 . . ?
 
loop_
 _geom_hbond_atom_site_label_D 
 _geom_hbond_atom_site_label_H 
 _geom_hbond_atom_site_label_A 
 _geom_hbond_distance_DH 
 _geom_hbond_distance_HA 
 _geom_hbond_distance_DA 
 _geom_hbond_angle_DHA 
 _geom_hbond_site_symmetry_A 
N3 H3 O1  0.82(2) 2.65(2) 3.201(2) 126.5(17) 4_566
N3 H3 O2  0.82(2) 2.63(2) 3.403(2) 158.3(19) 4_566
 
_refine_diff_density_max    0.235
_refine_diff_density_min   -0.323
_refine_diff_density_rms    0.063

_shelx_res_file
;

    mo_tch190403N1_0m_a.res created by SHELXL-2014/7


TITL mo_tch190403N1_0m_a.res in Pbca
REM Old TITL mo_tch190403N1_0m in Pbca
REM SHELXT solution in Pbca
REM R1 0.176,  Rweak 0.014,  Alpha 0.032,  Orientation as input
REM Formula found by SHELXT:  C32 N4 O
CELL  0.71073   9.9301  20.3878  27.3938   90.000   90.000   90.000
ZERR    8.000   0.0004   0.0007   0.0010    0.000    0.000    0.000
LATT  1
SYMM 1/2-X, -Y, 1/2+Z
SYMM -X, 1/2+Y, 1/2-Z
SYMM 1/2+X, 1/2-Y, -Z
SFAC C H N O
UNIT 248 320 32 16
ACTA
TEMP -123.170
L.S. 10
BOND $H
HTAB
EQIV $1 x+1/2, -y+3/2, -z+1
HTAB N3  O1_$1
HTAB N3  O2_$1
LIST 6
FMAP 2
PLAN 20
RIGU
WGHT    0.048800    2.570100
FVAR       0.35384
N1    3    0.443800    0.606723    0.359450    11.00000    0.01962    0.01548 =
         0.01709   -0.00391    0.00349   -0.00272
H1    2    0.451255    0.582792    0.333617    11.00000    0.02667
O1    4   -0.044459    0.765288    0.500327    11.00000    0.04888    0.02699 =
         0.07555   -0.00184    0.02234    0.00968
C1    1    0.344893    0.585753    0.391205    11.00000    0.01286    0.01681 =
         0.01293    0.00063   -0.00212    0.00191
N2    3    0.281460    0.531348    0.388081    11.00000    0.01866    0.01615 =
         0.01557   -0.00228    0.00064   -0.00254
O2    4   -0.138824    0.707192    0.556024    11.00000    0.02968    0.07166 =
         0.02992   -0.00351    0.00784    0.01876
C2    1    0.490555    0.673229    0.355799    11.00000    0.01756    0.01700 =
         0.01541   -0.00196    0.00387   -0.00259
N3    3    0.319127    0.628301    0.429417    11.00000    0.02238    0.01528 =
         0.01919   -0.00554    0.00461   -0.00571
H3    2    0.347684    0.665771    0.427698    11.00000    0.02810
C3    1    0.614564    0.689746    0.377503    11.00000    0.01895    0.02360 =
         0.01656   -0.00114    0.00324   -0.00324
C4    1    0.652903    0.755320    0.376527    11.00000    0.02262    0.02841 =
         0.02451   -0.00258    0.00032   -0.00796
AFIX  43
H4    2    0.734701    0.768115    0.391784    11.00000   -1.20000
AFIX   0
N4    3   -0.054604    0.714737    0.523770    11.00000    0.02200    0.03904 =
         0.02706   -0.01268   -0.00039    0.00456
C5    1    0.574616    0.802183    0.353862    11.00000    0.03261    0.01883 =
         0.02742   -0.00110    0.00451   -0.00962
AFIX  43
H5    2    0.601699    0.846866    0.354471    11.00000   -1.20000
AFIX   0
C6    1    0.457416    0.784610    0.330350    11.00000    0.02889    0.02022 =
         0.02440    0.00375    0.00158    0.00000
AFIX  43
H6    2    0.406089    0.817081    0.313843    11.00000   -1.20000
AFIX   0
C8    1    0.705040    0.637788    0.400340    11.00000    0.02102    0.02908 =
         0.03008   -0.00073   -0.00426    0.00108
AFIX  13
H8    2    0.685526    0.595280    0.383556    11.00000   -1.20000
AFIX   0
C7    1    0.413287    0.719658    0.330516    11.00000    0.01859    0.02017 =
         0.01894   -0.00101    0.00275   -0.00067
C9    1    0.674964    0.628386    0.454237    11.00000    0.03186    0.07061 =
         0.03816    0.02099    0.00231    0.01450
AFIX 137
H9A   2    0.581062    0.614635    0.458287    11.00000   -1.50000
H9B   2    0.689659    0.669813    0.471582    11.00000   -1.50000
H9C   2    0.734763    0.594643    0.467626    11.00000   -1.50000
AFIX   0
C10   1    0.854536    0.652626    0.393029    11.00000    0.02407    0.04917 =
         0.03879   -0.00085   -0.00205    0.00470
AFIX 137
H10A  2    0.872650    0.659305    0.358216    11.00000   -1.50000
H10B  2    0.908322    0.615694    0.405036    11.00000   -1.50000
H10C  2    0.878506    0.692395    0.411148    11.00000   -1.50000
AFIX   0
C11   1    0.283862    0.701333    0.304195    11.00000    0.02144    0.02332 =
         0.03052    0.00287   -0.00653   -0.00259
AFIX  13
H11   2    0.277841    0.652380    0.303564    11.00000   -1.20000
AFIX   0
C12   1    0.161543    0.727029    0.331820    11.00000    0.02155    0.04994 =
         0.04038    0.00765   -0.00035    0.00153
AFIX 137
H12A  2    0.168575    0.774741    0.335343    11.00000   -1.50000
H12B  2    0.157930    0.706695    0.364209    11.00000   -1.50000
H12C  2    0.079466    0.716176    0.313671    11.00000   -1.50000
AFIX   0
C13   1    0.283162    0.725405    0.251389    11.00000    0.03457    0.03722 =
         0.03071   -0.00113   -0.00859    0.00452
AFIX 137
H13A  2    0.361172    0.707324    0.234095    11.00000   -1.50000
H13B  2    0.287652    0.773419    0.250912    11.00000   -1.50000
H13C  2    0.200214    0.710915    0.235283    11.00000   -1.50000
AFIX   0
C14   1    0.304874    0.490428    0.347019    11.00000    0.01974    0.01418 =
         0.01347    0.00072    0.00237   -0.00579
C15   1    0.212335    0.492576    0.307957    11.00000    0.02060    0.01611 =
         0.01728    0.00076    0.00089   -0.00562
C16   1    0.229459    0.449079    0.269280    11.00000    0.02711    0.02470 =
         0.01693   -0.00380   -0.00107   -0.00738
AFIX  43
H16   2    0.167813    0.449970    0.242768    11.00000   -1.20000
AFIX   0
C17   1    0.334337    0.404696    0.268754    11.00000    0.03523    0.01986 =
         0.02116   -0.00680    0.00595   -0.00724
AFIX  43
H17   2    0.344700    0.375507    0.241984    11.00000   -1.20000
AFIX   0
C18   1    0.423932    0.402766    0.307066    11.00000    0.02514    0.01575 =
         0.02808   -0.00098    0.00758   -0.00094
AFIX  43
H18   2    0.495659    0.371944    0.306431    11.00000   -1.20000
AFIX   0
C19   1    0.411617    0.445100    0.346785    11.00000    0.01944    0.01549 =
         0.01865    0.00285    0.00307   -0.00285
C20   1    0.091385    0.537767    0.309947    11.00000    0.02089    0.02155 =
         0.02454   -0.00014   -0.00546   -0.00239
AFIX  13
H20   2    0.116637    0.576807    0.330061    11.00000   -1.20000
AFIX   0
C21   1   -0.024312    0.502627    0.335898    11.00000    0.02424    0.03698 =
         0.04001   -0.00157    0.00351    0.00057
AFIX 137
H21A  2   -0.103712    0.531165    0.336440    11.00000   -1.50000
H21B  2    0.002512    0.492193    0.369438    11.00000   -1.50000
H21C  2   -0.045880    0.462003    0.318445    11.00000   -1.50000
AFIX   0
C22   1    0.045960    0.562549    0.259869    11.00000    0.04083    0.03030 =
         0.03322    0.00332   -0.01232    0.00114
AFIX 137
H22A  2    0.123238    0.581178    0.242466    11.00000   -1.50000
H22B  2   -0.023195    0.596371    0.264084    11.00000   -1.50000
H22C  2    0.008741    0.525974    0.240980    11.00000   -1.50000
AFIX   0
C23   1    0.507936    0.440255    0.389604    11.00000    0.02281    0.02753 =
         0.02430    0.00027   -0.00176    0.00368
AFIX  13
H23   2    0.504238    0.482919    0.407564    11.00000   -1.20000
AFIX   0
C24   1    0.463132    0.387310    0.424424    11.00000    0.10685    0.11458 =
         0.05265    0.05634   -0.03907   -0.05426
AFIX 137
H24A  2    0.370586    0.396069    0.435002    11.00000   -1.50000
H24B  2    0.522791    0.386787    0.452919    11.00000   -1.50000
H24C  2    0.466894    0.344657    0.407984    11.00000   -1.50000
AFIX   0
C25   1    0.650935    0.429631    0.374022    11.00000    0.02876    0.15858 =
         0.04416   -0.01571   -0.00870    0.02378
AFIX 137
H25A  2    0.677636    0.464345    0.351248    11.00000   -1.50000
H25B  2    0.658897    0.386897    0.357899    11.00000   -1.50000
H25C  2    0.709791    0.430703    0.402727    11.00000   -1.50000
AFIX   0
C26   1    0.218732    0.618391    0.464844    11.00000    0.01888    0.02055 =
         0.01342   -0.00469   -0.00168   -0.00411
C27   1    0.135456    0.670264    0.477414    11.00000    0.01986    0.01986 =
         0.01846   -0.00410   -0.00219   -0.00230
AFIX  43
H27   2    0.145437    0.711828    0.462161    11.00000   -1.20000
AFIX   0
C28   1    0.037329    0.660387    0.512650    11.00000    0.01704    0.02738 =
         0.01844   -0.00908   -0.00088    0.00136
C29   1    0.019600    0.601228    0.536539    11.00000    0.02245    0.03866 =
         0.01735   -0.00453    0.00324   -0.00358
AFIX  43
H29   2   -0.048694    0.595622    0.560463    11.00000   -1.20000
AFIX   0
C30   1    0.105582    0.550669    0.524069    11.00000    0.03441    0.02658 =
         0.01802    0.00235    0.00262   -0.00333
AFIX  43
H30   2    0.097140    0.509640    0.540220    11.00000   -1.20000
AFIX   0
C31   1    0.203823    0.558281    0.488603    11.00000    0.02641    0.02255 =
         0.01800   -0.00095    0.00045    0.00076
AFIX  43
H31   2    0.261039    0.522576    0.480458    11.00000   -1.20000
REM #####
AFIX   0
HKLF 4

REM  mo_tch190403N1_0m_a.res in Pbca
REM R1 =  0.0773 for    4774 Fo > 4sig(Fo)  and  0.1756 for all    8681 data
REM    350 parameters refined using    282 restraints

END

WGHT      0.0488      2.5701

REM Instructions for potential hydrogen bonds
HTAB N3 O1_$1
HTAB N3 O2_$1

REM Highest difference peak  0.235,  deepest hole -0.323,  1-sigma level  0.063
Q1    1   0.3793  0.3629  0.4306  11.00000  0.05    0.23
Q2    1   0.0970  0.5424  0.4008  11.00000  0.05    0.23
Q3    1   0.0839  0.5835  0.5359  11.00000  0.05    0.23
Q4    1   0.5586  0.6824  0.3647  11.00000  0.05    0.23
Q5    1   0.9004  0.7709  0.4085  11.00000  0.05    0.23
Q6    1   0.1301  0.4389  0.2478  11.00000  0.05    0.23
Q7    1  -0.0209  0.4561  0.5476  11.00000  0.05    0.22
Q8    1   0.5254  0.6818  0.3837  11.00000  0.05    0.22
Q9    1   0.0610  0.6422  0.5348  11.00000  0.05    0.22
Q10   1   0.4919  0.5133  0.4473  11.00000  0.05    0.22
Q11   1   0.4401  0.4476  0.3172  11.00000  0.05    0.22
Q12   1   0.7404  0.7563  0.4346  11.00000  0.05    0.22
Q13   1   0.1340  0.4935  0.5854  11.00000  0.05    0.22
Q14   1   0.4372  0.6961  0.3542  11.00000  0.05    0.22
Q15   1   0.7102  0.4204  0.3481  11.00000  0.05    0.22
Q16   1   0.7364  0.5606  0.3794  11.00000  0.05    0.21
Q17   1   0.5059  0.3761  0.4106  11.00000  0.05    0.21
Q18   1   0.5390  0.3713  0.4552  11.00000  0.05    0.21
Q19   1   0.1988  0.5327  0.4025  11.00000  0.05    0.21
Q20   1   0.1382  0.5507  0.4994  11.00000  0.05    0.21
;
_shelx_res_checksum   43750

_shelx_hkl_file
;
   2   0   0  281.07    6.40
  -2   0   0  275.67    6.00
  -3   0   0   -0.60    0.90
   3   0   0    1.80    1.40
  -4   0   0   -0.50    1.10
   4   0   0   -0.50    1.80
   5   0   0    5.20    2.50
   6   0   0  379.16   12.70
   7   0   0    1.80    8.10
   7   0   0    4.90    4.10
   8   0   0  291.87   20.70
   8   0   0  307.67   14.10
   9   0   0    3.70    7.00
   9   0   0   19.40   12.20
  10   0   0   -5.60    9.00
  11   0   0   11.10   11.20
  11   0   0  -34.90   16.30
  12   0   0   57.29   23.90
  12   0   0   -0.20   15.20
  13   0   0  -22.20   19.70
  13   0   0  -31.00   28.10
  14   0   0  153.48   30.00
  14   0   0  204.98   46.80
   1   1   0   -0.20    0.50
   1  -1   0    0.60    0.80
   2  -1   0   89.49    2.60
   2   1   0   78.29    3.90
   2  -1   0   84.89    4.90
  -2  -1   0   93.89    3.30
   3   1   0   -0.90    1.50
   3  -1   0   -0.80    2.30
   3  -1   0    0.20    0.90
  -3  -1   0   -0.10    1.10
   4   1   0  259.37    8.50
   4  -1   0  259.37    7.70
   4  -1   0  257.57   12.20
  -4  -1   0  254.17    7.50
   5  -1   0    3.50    5.10
   5  -1   0   -1.60    2.20
   5   1   0   -1.30    2.60
  -5  -1   0    1.40    1.90
   6  -1   0  353.86   18.10
   6   1   0  341.47   12.50
   6  -1   0  356.36   11.80
   7  -1   0   -6.00    6.90
   7  -1   0   -1.30    4.00
   7   1   0    0.50    4.10
   8   1   0   17.40    5.70
   8  -1   0   25.80    6.30
   8  -1   0    8.60    9.40
   8   1   0    5.10   10.70
   9   1   0   11.20    7.50
   9   1   0   -0.70   11.30
   9  -1   0   18.20   11.90
   9  -1   0   -3.20    6.60
  10  -1   0   26.30    9.80
  10   1   0    2.70   17.20
  10   1   0   36.80   10.30
  10  -1   0   46.20   16.20
  11   1   0    5.90   11.70
  11   1   0   21.50   18.00
  11  -1   0    9.20   10.80
  11  -1   0    1.30   18.80
  12   1   0   93.99   26.60
  12   1   0   89.29   17.80
  12  -1   0   92.59   24.40
  13  -1   0  -48.30   27.50
  13   1   0    9.60   20.00
  13  -1   0   17.50   20.10
  13   1   0   51.19   30.90
  14   1   0  -25.60   25.60
  14  -1   0   73.69   35.80
   1   2   0   -0.10    0.70
  -1   2   0    0.70    0.80
   1  -2   0    0.60    0.40
   1  -2   0    0.20    0.30
   1  -2   0    0.40    0.80
  -1  -2   0    0.30    0.70
  -2   2   0  506.25   13.00
   2  -2   0  502.85   12.90
   2   2   0  508.15   11.50
  -2  -2   0  494.05   11.20
   2  -2   0  506.45    9.00
   3  -2   0    0.10    0.90
   3   2   0    0.60    1.40
   3  -2   0    1.50    2.70
  -3  -2   0    0.50    1.40
  -4  -2   0 1544.45   29.20
   4  -2   0 1502.85   34.90
   4  -2   0 1437.36   28.60
   4   2   0 1522.85   30.40
   5  -2   0   -7.20    4.00
  -5  -2   0    1.80    2.20
   5   2   0   -0.80    2.50
   5  -2   0    0.60    2.10
   6  -2   0   13.30    6.80
   6   2   0   24.10    4.50
  -6  -2   0   26.30    3.90
   6  -2   0   24.70    4.10
   7  -2   0   -5.80    6.90
   7  -2   0    5.30    3.90
   7   2   0   -5.50    3.80
   8  -2   0    5.00    4.80
   8  -2   0   14.50    9.70
   8   2   0    3.30    5.60
   9   2   0   -8.80    6.90
   9  -2   0    5.70    6.70
   9  -2   0    8.50   11.10
   9   2   0  -25.60   11.80
  10   2   0  396.66   21.30
  10  -2   0  447.76   29.40
  10   2   0  418.06   30.90
  10  -2   0  446.16   19.90
  11  -2   0   -8.80   11.00
  11  -2   0   27.50   17.00
  11   2   0   20.00   18.70
  11   2   0    9.30   12.00
  12   2   0   45.00   23.90
  12   2   0    0.90   14.20
  12  -2   0   25.50   21.80
  12  -2   0   18.40   15.00
  13  -2   0  -16.90   17.40
  13   2   0   38.60   27.60
  13  -2   0   15.60   28.90
  14  -2   0   44.20   34.90
  14   2   0   50.79   27.20
   0   3   0    0.10    0.70
   0  -3   0    0.70    0.70
  -1   3   0    0.20    0.40
  -1   3   0    0.20    1.00
   1  -3   0   -0.50    0.50
   1   3   0    0.00    1.00
   1  -3   0    0.30    0.80
   1  -3   0   -0.30    0.50
  -1  -3   0    1.00    0.90
  -1   3   0    0.30    0.50
   2   3   0 2383.26   42.10
  -2   3   0 2359.16   43.10
   2  -3   0 2245.88   42.90
   2  -3   0 2285.07   38.60
  -2  -3   0 2374.36   41.80
   2  -3   0 2253.27   38.30
   3   3   0    0.10    1.70
  -3  -3   0    1.10    1.60
  -3   3   0   -0.10    2.30
   3  -3   0   -4.80    2.30
   3  -3   0   -0.10    0.90
  -4  -3   0 2697.73   47.50
   4  -3   0 2638.94   52.69
   4   3   0 2664.33   48.70
   4  -3   0 2287.67   45.60
  -5  -3   0    1.50    2.60
   5  -3   0   -1.40    2.20
   5  -3   0   -1.80    4.00
   5   3   0   -0.70    3.00
  -6  -3   0 1074.39   23.90
   6  -3   0 1052.19   23.30
   6  -3   0 1107.19   32.20
   6   3   0 1022.80   26.10
   7   3   0    1.10    4.30
   7  -3   0    5.40    7.30
  -7  -3   0    0.90    3.60
   7  -3   0   -1.30    3.60
   8  -3   0  317.07   20.70
   8  -3   0  319.87   13.60
   8   3   0  345.87   16.10
   9  -3   0   -6.10    6.30
   9   3   0    2.30    7.60
   9  -3   0  -24.00   10.40
  10  -3   0   27.60    9.30
  10  -3   0  -13.20   13.70
  10   3   0   11.10   16.00
  10   3   0   12.80    9.40
  11  -3   0    3.80   11.00
  11   3   0   -0.50   18.70
  11  -3   0  -11.90   16.20
  12  -3   0  100.09   26.10
  12   3   0   63.69   16.40
  12   3   0  102.69   26.40
  12  -3   0   62.79   17.20
  13  -3   0   -7.70   26.40
  13   3   0    1.60   20.30
  13   3   0  -20.10   30.20
  13  -3   0   13.60   19.20
  14  -3   0  -25.30   32.40
  14   3   0   -6.70   27.10
   0  -4   0  177.88    5.30
   0   4   0  179.68    4.80
   1   4   0   -0.20    1.00
   1  -4   0    1.40    0.80
  -1   4   0    0.40    0.70
   1  -4   0   -0.80    0.80
   1  -4   0   -0.10    0.80
  -1   4   0   -0.60    0.70
  -1  -4   0   -0.20    0.80
   2  -4   0   85.69    2.70
  -2  -4   0   85.79    4.40
   2   4   0   86.29    4.60
   2  -4   0   81.99    3.00
  -2   4   0   79.09    4.70
  -3   4   0    3.30    2.80
  -3  -4   0   -0.20    2.00
   3  -4   0    1.00    2.90
   3  -4   0    0.20    1.00
   3   4   0    0.00    2.00
   4  -4   0   82.39    3.80
  -4  -4   0   79.79    5.50
   4   4   0   93.89    5.90
   4  -4   0   77.29    7.40
   5  -4   0   -2.50    4.30
  -5  -4   0   -1.00    2.80
   5  -4   0   -0.70    2.30
   5   4   0   -0.50    2.90
   6  -4   0  480.05   20.20
   6   4   0  481.05   16.60
  -6  -4   0  472.25   14.60
   6  -4   0  475.95   13.30
   7  -4   0    1.00    3.80
   7  -4   0  -12.10    6.90
  -7  -4   0    1.30    4.10
   7   4   0   -1.60    4.50
   8  -4   0  -11.10    7.70
   8   4   0   11.70    7.20
   8  -4   0   12.60    5.30
   9   4   0  -12.90    8.00
   9  -4   0   -3.60   11.60
   9  -4   0   -5.10    6.30
  10  -4   0   20.80   14.70
  10  -4   0   20.10    9.30
  10   4   0   35.60   11.70
  10   4   0   17.90   16.70
  11  -4   0   34.90   17.50
  11  -4   0   -3.90   10.80
  11   4   0   -9.70   12.40
  11   4   0  -11.30   20.40
  12  -4   0   22.50   14.50
  12  -4   0   63.39   23.80
  12   4   0    4.00   24.60
  12   4   0   18.80   17.10
  13  -4   0   16.80   19.10
  13   4   0    0.00   29.80
  13  -4   0  -12.30   27.20
  13   4   0  -14.60   20.90
  14  -4   0   -2.70   35.40
  14   4   0  -10.30   24.70
   0  -5   0    0.30    1.30
   0   5   0    0.60    1.00
   0   5   0    0.30    1.30
   1  -5   0    1.30    1.10
   1  -5   0   -1.70    1.00
  -1   5   0    1.30    1.00
   1   5   0   -0.30    1.40
  -1  -5   0   -1.00    1.30
  -1   5   0    1.70    1.10
  -1   5   0   -0.70    1.00
   2  -5   0   37.80    3.40
  -2  -5   0   34.30    3.50
   2  -5   0   38.60    2.40
  -2   5   0   38.80    3.70
   2   5   0   32.30    3.60
   2  -5   0   34.80    2.10
  -3   5   0   -2.30    2.50
   3  -5   0    0.50    2.40
   3   5   0    0.60    2.20
  -3  -5   0    0.70    2.10
   3  -5   0    2.00    1.10
   3  -5   0   -0.20    1.30
  -4   5   0   13.90    4.70
   4  -5   0    7.60    3.60
   4   5   0   15.20    3.70
   4  -5   0   13.00    2.10
  -4  -5   0   10.90    3.20
   5  -5   0    0.60    2.40
  -5  -5   0   -1.40    3.30
   5   5   0   -0.90    3.40
   5  -5   0   -0.30    3.90
   6  -5   0  878.11   27.50
   6   5   0  917.61   25.00
  -6  -5   0  947.21   23.20
   6  -5   0  918.11   20.60
   7  -5   0   -4.50    3.80
   7   5   0    3.80    5.50
   7  -5   0    5.00    7.20
  -7  -5   0    1.80    4.40
   8   5   0    4.10    6.60
  -8  -5   0   -7.00    5.30
   8  -5   0   21.30    9.80
   8  -5   0    6.40    5.20
   9  -5   0  -11.90    6.30
   9  -5   0  -12.00   10.70
   9   5   0    4.40    8.90
  10  -5   0  299.17   24.50
  10   5   0  354.26   22.00
  10  -5   0  312.87   17.50
  11  -5   0  -10.90   16.10
  11   5   0    8.30   20.90
  11   5   0  -30.80   12.20
  11  -5   0    8.40   10.70
  12  -5   0   63.89   16.60
  12   5   0   79.39   19.40
  12  -5   0   77.19   23.30
  12   5   0   40.10   26.30
  13  -5   0   18.20   25.80
  13  -5   0  -32.60   24.40
  13   5   0   -3.40   22.10
  13   5   0  -32.00   28.00
  14   5   0   -7.10   28.90
  14  -5   0   59.29   36.20
   0  -6   0 1923.81   35.60
   0   6   0 1884.61   34.40
   0   6   0 1931.11   35.60
  -1  -6   0    0.10    1.70
  -1   6   0    1.40    1.70
   1  -6   0   -0.70    1.30
  -1   6   0   -0.60    1.30
   1   6   0    2.70    1.90
  -1   6   0   -2.00    1.20
   1  -6   0    1.70    1.30
  -2   6   0  398.36   11.30
   2  -6   0  388.86    9.00
  -2   6   0  380.26    7.40
  -2   6   0  318.17    7.10
   2  -6   0  365.26   10.30
   2   6   0  397.96   11.90
  -2  -6   0  396.76   11.50
   2  -6   0  395.56   10.40
  -3   6   0    6.30    3.00
   3  -6   0   -0.60    1.70
   3  -6   0    1.20    1.40
  -3  -6   0    1.70    2.50
   3  -6   0   -1.50    2.40
   3   6   0    0.90    2.60
  -4   6   0  156.98    9.60
  -4  -6   0  136.89    7.50
   4  -6   0  138.29    8.50
   4   6   0  151.18    8.30
   5  -6   0   -0.20    4.20
   5   6   0   -2.30    3.60
   5  -6   0    0.70    2.60
  -5  -6   0   -1.10    3.50
  -6  -6   0   19.90    4.90
   6  -6   0   27.50    4.10
   6  -6   0   29.60    7.70
   6   6   0   23.60    5.80
  -7  -6   0   -2.20    4.80
   7  -6   0    2.70    6.90
   7  -6   0   -4.30    4.00
   7   6   0   -5.50    5.50
  -8  -6   0  160.18   11.60
   8   6   0  166.88   14.10
   8  -6   0  136.49   16.20
   8  -6   0  152.48   10.30
   9  -6   0    4.70    6.60
   9  -6   0   -7.40   10.30
   9   6   0   15.30    8.80
  10  -6   0  232.28   15.80
  10  -6   0  223.58   23.90
  10   6   0  226.18   23.30
  11  -6   0   -7.40   10.80
  11   6   0  -17.50   13.10
  11  -6   0  -19.80   16.90
  11   6   0    4.40   19.00
  12   6   0  142.69   33.10
  12   6   0  191.78   24.00
  12  -6   0  238.88   29.60
  12  -6   0  168.98   21.50
  13   6   0  -37.20   31.50
  13  -6   0    5.60   27.30
  13   6   0  -11.60   21.90
  14  -6   0  -23.30   35.80
  14   6   0  -63.49   33.60
   0   7   0   -0.20    1.60
   0  -7   0   -2.30    1.60
   0   7   0    0.80    1.40
  -1   7   0   -0.30    1.30
  -1   7   0    0.10    1.80
   1  -7   0    1.40    1.60
  -1  -7   0    1.10    2.00
  -1   7   0    2.10    1.50
   1   7   0    2.10    2.10
   1  -7   0    1.50    1.60
  -2   7   0  262.37    9.30
  -2   7   0  281.87    6.70
   2   7   0  274.37   10.10
  -2   7   0  283.07    6.60
  -2  -7   0  276.17    9.80
   2  -7   0  269.37    7.70
   2  -7   0  265.67    8.40
   3   7   0   -0.60    2.70
  -3   7   0    2.90    3.00
   3  -7   0    1.10    2.00
   3  -7   0   -1.50    2.20
  -3  -7   0   -2.40    2.70
   3  -7   0    2.40    1.60
   4  -7   0 2738.43   53.19
  -4   7   0 2672.03   55.19
   4   7   0 2702.33   53.99
  -4  -7   0 2714.03   52.89
   4  -7   0 2739.63   48.40
   5  -7   0   -0.80    3.90
  -5   7   0   -4.80    4.90
   5   7   0    1.20    3.90
  -5  -7   0    4.10    3.90
   5  -7   0   -0.80    2.80
   6   7   0   98.89    9.30
  -6  -7   0   88.09    8.80
   6  -7   0  103.59   10.50
   6  -7   0  107.79    6.60
   7  -7   0    3.10    6.60
   7   7   0    0.70    6.40
   7  -7   0    1.80    4.30
  -7  -7   0    5.90    5.20
   8  -7   0   20.20    5.80
   8  -7   0   17.90   10.00
  -8  -7   0   21.80    8.80
   8   7   0   22.90    9.40
   9  -7   0    0.60   11.00
   9  -7   0  -11.70    6.60
   9   7   0   13.60    8.70
  10  -7   0   74.49   17.70
  10   7   0   81.59   13.80
  10  -7   0   92.59   12.00
  11  -7   0   -3.50   11.50
  11   7   0   26.70   13.50
  11  -7   0   11.80   15.90
  12   7   0   56.39   26.70
  12  -7   0   20.80   22.70
  12   7   0   52.69   19.50
  12  -7   0   40.90   16.00
  13   7   0    2.10   32.10
  13   7   0  -13.20   22.80
  13  -7   0   -2.70   27.00
  14  -7   0  100.19   37.70
   0   8   0   14.30    2.50
   0   8   0   15.70    3.20
   0  -8   0   18.00    3.10
  -1   8   0   -0.60    1.60
  -1  -8   0    1.60    2.40
  -1   8   0   -0.30    1.80
  -1   8   0    0.20    1.70
   1   8   0   -2.50    2.00
   1  -8   0   -0.40    1.70
   1  -8   0    0.50    1.70
   2  -8   0  661.73   15.30
  -2  -8   0  668.33   17.50
  -2   8   0  598.94   14.10
  -2   8   0  658.73   16.60
  -2   8   0  645.94   13.60
   2  -8   0  633.64   14.70
   2   8   0  657.53   17.80
   3  -8   0   -0.40    2.00
  -3   8   0    1.10    3.30
  -3  -8   0    1.70    3.20
   3  -8   0   -0.10    1.90
   3   8   0   -2.00    2.20
   3  -8   0   -1.90    2.20
  -4   8   0  575.54   19.00
   4  -8   0  614.74   17.30
   4   8   0  593.14   18.60
   4  -8   0  607.94   14.30
  -4  -8   0  587.84   17.70
   5   8   0   -1.60    4.60
  -5  -8   0    5.70    4.60
   5  -8   0    0.30    3.00
  -5   8   0   -6.30    5.10
   5  -8   0    1.10    4.30
   6  -8   0  340.17   15.80
   6  -8   0  375.66   11.70
   6   8   0  371.66   16.40
   7   8   0   -8.20    5.30
  -7  -8   0   -3.50    5.70
   7  -8   0   -4.30    6.10
   7  -8   0    2.20    4.60
   8  -8   0  406.36   14.90
   8  -8   0  414.96   21.80
   8   8   0  412.16   20.60
  -8  -8   0  383.56   17.50
   9  -8   0   -1.80   10.40
   9  -8   0  -12.50    6.50
  -9  -8   0   -8.70    7.70
  10  -8   0   -4.90   12.50
  10  -8   0    7.50    9.00
  10   8   0    2.40   11.20
  11   8   0   28.40   15.70
  11  -8   0    1.00   11.50
  11  -8   0   -9.50   16.90
  12  -8   0   -8.30   15.10
  12  -8   0    5.90   20.40
  12   8   0   11.10   25.90
  12   8   0   12.50   17.40
  13   8   0  -18.30   24.60
  13  -8   0   -9.00   25.70
  14  -8   0   17.40   34.60
   0   9   0    2.30    2.00
   0  -9   0    0.00    2.40
   0   9   0   -0.10    2.60
   1   9   0    0.50    2.60
   1  -9   0   -0.80    2.30
   1  -9   0    5.70    2.10
  -1   9   0   -1.10    2.00
  -1  -9   0   -0.70    2.50
  -1   9   0    0.60    2.00
  -1   9   0   -4.50    2.00
  -2   9   0   46.10    4.90
  -2   9   0   36.30    3.60
  -2   9   0   45.80    3.50
   2  -9   0   45.20    3.90
   2   9   0   42.20    5.40
   2  -9   0   44.90    4.10
  -2  -9   0   44.40    5.30
   3  -9   0    0.90    2.50
   3  -9   0    1.60    2.20
  -3  -9   0    2.40    3.30
   3   9   0   -3.20    3.40
  -3   9   0   -1.80    3.20
   3  -9   0    1.50    2.10
   4  -9   0  119.09    5.90
  -4  -9   0  102.79    8.00
   4  -9   0  116.99    7.70
   4  -9   0  117.59    5.80
   4   9   0  101.99    8.50
  -4   9   0  112.39    9.50
   5   9   0   -9.70    4.20
  -5   9   0    0.40    5.50
   5  -9   0    0.00    4.30
   5  -9   0    1.40    2.70
  -6  -9   0   30.70    6.70
   6  -9   0   43.10    7.20
   6   9   0   37.70    7.70
   6  -9   0   34.60    5.00
  -7  -9   0    1.00    5.90
   7  -9   0   -1.50    6.60
   7  -9   0   -2.40    4.60
   7   9   0    3.70    6.50
   8   9   0   84.89   12.30
   8  -9   0   85.79    8.80
  -8  -9   0   92.29   11.90
   8  -9   0   69.29   12.00
   9   9   0   -9.50    9.20
   9  -9   0  -11.20   10.10
   9  -9   0    5.80    6.90
  -9  -9   0   -6.70    8.80
  10   9   0  -10.90   11.00
  10  -9   0   18.40    9.60
  10  -9   0    8.90   13.90
  11  -9   0   -7.30   11.30
  11  -9   0  -20.60   16.20
  11   9   0   14.80   14.30
  12  -9   0  -26.60   16.60
  12  -9   0  -15.00   21.50
  12   9   0   -9.80   19.80
  13  -9   0  -28.00   27.50
  13   9   0    4.90   24.70
  14  -9   0  -47.10   35.60
   0  10   0  534.15   15.20
   0 -10   0  503.45   15.10
   0  10   0  518.85   13.80
  -1  10   0   -0.20    2.50
   1  10   0    2.70    3.20
   1 -10   0   -2.70    2.70
  -1  10   0    2.70    2.50
  -1 -10   0   -3.20    2.90
  -1  10   0    0.90    2.20
  -2  10   0  227.88    9.50
  -2  10   0  225.08    7.80
  -2  10   0  216.98    7.40
   2  10   0  227.28   10.50
   2 -10   0  216.58    7.90
  -2 -10   0  213.08   10.10
   2 -10   0  212.28    8.40
   3 -10   0   -2.20    2.70
  -3  10   0    0.10    3.60
   3  10   0    1.50    3.00
   3 -10   0    1.30    2.60
  -3 -10   0   -1.90    3.60
  -4  10   0    1.90    4.60
   4 -10   0    0.00    2.60
   4  10   0   -2.20    4.20
   4 -10   0   -2.90    2.60
   4 -10   0    2.40    3.30
   5 -10   0   -0.50    3.20
   5 -10   0   -6.10    3.60
  -5 -10   0   -2.00    4.70
   5  10   0  -12.50    4.50
  -5  10   0    1.70    5.90
  -6 -10   0    5.40    5.70
   6  10   0   10.40    6.80
   6 -10   0    6.40    3.90
  -6  10   0   13.30    8.30
   6 -10   0    2.90    5.50
   7 -10   0   -0.30    6.50
   7 -10   0    2.20    4.60
  -7 -10   0   -2.10    6.50
   7  10   0   15.00    7.60
  -8 -10   0   66.59   10.40
   8 -10   0   73.59   12.20
   8  10   0   80.89   14.50
   8 -10   0   68.99    8.90
   9  10   0    1.50   10.50
   9 -10   0   -8.00    6.90
  -9 -10   0    6.60    9.70
   9 -10   0   -9.90   10.50
  10 -10   0   32.30   14.70
  10 -10   0   31.30    9.60
  10  10   0   25.90   13.10
  11 -10   0   10.40   16.20
  11  10   0  -32.50   14.40
  11 -10   0   -5.60   11.10
  12 -10   0    2.40   21.20
  12  10   0   -0.10   20.20
  13 -10   0   -8.40   26.60
   0  11   0   -2.80    3.10
   0  11   0    2.30    2.60
   0 -11   0   -3.20    2.60
   1  11   0   -7.40    3.10
  -1 -11   0   -0.90    3.10
   1  11   0    1.00    2.60
  -1  11   0    2.80    2.60
  -1  11   0    0.80    2.50
  -1  11   0   -1.20    2.90
   1 -11   0   -0.90    2.70
   2  11   0  340.57   13.80
  -2  11   0  352.36   10.40
  -2  11   0  363.96   10.80
   2 -11   0  373.06   12.10
  -2 -11   0  391.26   14.20
   2 -11   0  359.06   10.90
  -2  11   0  354.16   12.60
   3  11   0   -1.80    4.10
  -3  11   0   -1.10    3.60
   3 -11   0   -2.70    2.80
   3 -11   0    2.80    2.90
   4 -11   0   15.10    4.20
   4  11   0    7.30    5.20
   4 -11   0    8.50    3.50
  -4  11   0    4.80    5.70
  -4 -11   0   14.80    5.60
   5  11   0    0.60    5.50
   5 -11   0    0.00    3.40
  -5 -11   0  -10.20    5.10
  -5  11   0    2.60    6.20
   5 -11   0    8.50    4.30
   6 -11   0  162.88    8.70
  -6  11   0  197.08   15.90
   6 -11   0  184.98   11.50
  -6 -11   0  186.38   12.80
   6  11   0  178.28   13.60
   7 -11   0    6.00    6.80
  -7 -11   0  -10.10    7.20
   7 -11   0    3.40    4.70
   7  11   0   -8.90    7.20
  -8 -11   0   -1.70    8.40
   8 -11   0   -6.10    5.60
   8  11   0   -1.00    9.30
   8 -11   0    3.40    8.50
   9 -11   0   11.80   11.10
  -9 -11   0   -3.10   11.20
   9  11   0  -16.90   10.00
   9 -11   0    4.70    7.20
  10 -11   0   12.40   13.50
  10  11   0    9.80   14.20
  10 -11   0   25.80    9.20
  11 -11   0    2.90   11.60
  11 -11   0   -4.00   16.10
  11  11   0  -10.40   15.90
  12  11   0   36.50   22.90
  12 -11   0   23.40   21.50
  13 -11   0    8.30   26.10
   0  12   0  830.62   20.50
   0  12   0  832.42   22.00
   0 -12   0  821.62   21.90
  -1 -12   0   -1.40    4.30
  -1  12   0   -0.40    3.00
   1  12   0    1.80    3.80
   1 -12   0   -1.10    3.20
   1  12   0   -2.40    2.60
  -1  12   0   -1.50    2.80
  -1  12   0   -2.70    3.20
  -2  12   0  234.08   10.40
   2 -12   0  251.27   10.20
  -2  12   0  254.77    9.30
   2 -12   0  247.48    9.00
  -2  12   0  244.98    8.80
   2  12   0  250.37   12.20
   3 -12   0    2.40    3.50
  -3 -12   0   -4.20    4.30
  -3  12   0   -2.30    4.30
   3  12   0   -2.90    4.30
   3 -12   0    5.60    3.10
  -4 -12   0   -8.10    4.60
   4  12   0    4.50    5.60
  -4  12   0    1.90    5.60
   4 -12   0   -0.30    3.70
   4 -12   0   -1.60    3.60
   5 -12   0   -2.40    4.10
   5  12   0    1.40    5.70
   5 -12   0    9.80    4.00
  -5  12   0  -13.70    6.20
  -5 -12   0    1.90    6.00
  -6 -12   0  692.73   24.10
   6  12   0  724.33   26.00
   6 -12   0  691.73   18.60
  -6  12   0  682.63   26.10
   6 -12   0  700.73   21.70
   7 -12   0    5.10    4.90
  -7 -12   0   -7.20    7.70
   7  12   0   -8.30    8.80
   7 -12   0   -5.50    6.30
  -8 -12   0  103.09   13.60
   8  12   0  135.99   18.20
   8 -12   0   89.69   12.50
   8 -12   0   87.89    9.40
   9 -12   0   -6.00    9.90
   9 -12   0   -7.00    6.90
   9  12   0    6.20   12.10
  -9 -12   0  -18.00   10.10
  10 -12   0  127.19   13.90
  10  12   0  151.08   22.20
  10 -12   0  114.79   16.60
  11 -12   0  -13.50   15.60
  11 -12   0  -14.40   11.10
  11  12   0   -0.30   18.60
  12 -12   0    4.90   20.80
  12  12   0  -15.20   23.60
   0  13   0    1.60    3.70
   0 -13   0    0.10    3.90
   0  13   0   -0.10    3.50
  -1  13   0   -0.50    3.30
  -1  13   0   -4.40    3.40
   1  13   0    4.10    4.10
  -1  13   0    6.20    3.60
   1  13   0   -3.00    3.10
   1 -13   0   11.00    4.10
  -2  13   0  180.98    8.50
   2 -13   0  188.08    8.10
  -2 -13   0  189.08   11.00
   2 -13   0  192.38    9.90
  -2  13   0  171.88    9.60
   2  13   0  172.28   11.10
  -2  13   0  180.98    8.10
   3 -13   0    0.20    3.10
   3  13   0    0.80    5.00
   3 -13   0    1.30    4.00
  -3 -13   0   -1.10    4.80
  -3  13   0    2.70    4.80
  -3  13   0   -2.70    1.60
  -3  13   0    0.40    1.80
   4 -13   0    1.80    3.60
  -4  13   0    4.10    6.10
   4  13   0    1.60    5.90
  -4 -13   0    9.40    6.10
   4 -13   0    7.50    4.40
  -5  13   0    0.30    7.50
  -5 -13   0   -1.10    6.30
   5  13   0   -2.70    6.70
   5 -13   0    0.70    4.30
  -6 -13   0   16.10    8.20
   6 -13   0   10.80    5.00
   6  13   0   24.60    9.20
  -6  13   0   10.80    9.60
   6 -13   0   23.80    6.30
   7  13   0  -12.40    8.40
   7 -13   0   -2.30    5.00
  -7 -13   0   -5.60    8.60
   7 -13   0    4.60    6.70
   8 -13   0  146.39   10.80
  -8 -13   0  140.39   16.00
   8 -13   0  165.28   14.60
   8  13   0  175.88   18.20
   9 -13   0    2.90   10.40
   9  13   0  -16.10   13.60
   9 -13   0   10.60    7.40
  10 -13   0   -6.20    9.10
  10  13   0    4.40   15.00
  10 -13   0   -0.20   12.80
  11  13   0   10.30   18.30
  11 -13   0  -11.50   16.30
  12 -13   0    0.10   19.80
   0  14   0   73.19    7.00
   0  14   0   59.59    7.40
   0 -14   0   69.99   10.20
  -1  14   0    8.80    4.10
   1 -14   0   -4.30    4.70
  -1 -14   0    4.60    4.90
   1  14   0    3.90    3.70
   1  14   0    3.00    4.50
  -1  14   0    4.10    4.20
  -1  14   0   -1.40    3.90
  -2  14   0  105.69    8.50
   2  14   0  112.49   10.80
   2 -14   0   94.29    7.90
   2  14   0   97.19    8.20
  -2  14   0  100.69    7.00
  -2 -14   0  101.59    9.60
  -2  14   0  103.59    7.60
  -3  14   0    4.20    5.00
   3  14   0   -1.60    6.00
   3 -14   0   -1.10    3.30
  -3  14   0   -3.10    2.20
  -3 -14   0    1.70    5.20
   3 -14   0    2.80    4.70
   4 -14   0   25.90    5.10
   4 -14   0   26.60    5.80
  -4 -14   0   25.30    7.20
  -4  14   0   20.20    7.20
   4  14   0   25.70    7.40
   5 -14   0    2.50    4.60
   5  14   0    8.00    7.60
  -5  14   0   -9.60    7.90
  -5 -14   0    7.10    7.40
   6 -14   0   37.40    7.10
  -6 -14   0   49.80   10.60
   7 -14   0    7.40    6.80
   7  14   0    3.20    9.60
  -7 -14   0  -13.90   10.40
   7 -14   0   -1.50    5.80
   8 -14   0   97.79   12.20
   8  14   0  122.49   16.60
   8 -14   0   76.59    9.10
   9  14   0   12.70   14.30
   9 -14   0   19.60   10.90
  -9 -14   0  -10.90   14.60
  10 -14   0   21.60    9.70
  10 -14   0  -10.10   12.20
  10  14   0   -3.90   15.30
  11  14   0   18.30   20.50
  11 -14   0   18.60   16.70
  12 -14   0    3.70   21.10
   0  15   0    3.00    4.30
   0 -15   0    1.20    5.00
   0  15   0   -1.80    4.30
   1  15   0    3.80    5.50
  -1  15   0    3.90    4.40
   1  15   0    7.50    4.60
  -1  15   0    2.40    4.60
   1 -15   0   -2.80    5.20
  -1 -15   0    6.80    5.50
  -1  15   0    9.10    4.30
   2  15   0  777.92   21.90
   2 -15   0  738.63   25.40
  -2 -15   0  811.52   25.10
  -2  15   0  821.72   20.80
  -2  15   0  801.12   23.00
  -2  15   0  794.82   20.20
   2  15   0  795.32   25.60
   3  15   0    5.60    6.40
   3 -15   0    6.10    3.90
   3 -15   0    1.40    4.90
  -3 -15   0   -3.90    6.10
  -3  15   0   -0.50    5.60
  -3  15   0    1.10    2.70
  -4 -15   0   41.70    8.60
  -4  15   0   39.40    8.80
   4  15   0   40.90    9.90
   4 -15   0   44.60    7.00
   4 -15   0   45.60    6.00
   5  15   0  -14.60    7.30
  -5  15   0   -6.50    8.50
   5 -15   0   -0.50    4.70
  -5 -15   0   -4.40    7.60
   6  15   0   26.50   10.10
  -6 -15   0   11.90    9.70
  -6  15   0   43.30   12.40
   6 -15   0   30.90    7.30
   7  15   0   19.10   10.70
   7 -15   0    0.20    6.80
  -7  15   0    2.40   11.80
   8 -15   0   37.40    8.10
   8 -15   0   31.70    9.60
  -8 -15   0   34.40   13.80
   8  15   0   18.80   12.90
   9  15   0  -20.40   14.40
   9 -15   0    9.40    8.50
   9 -15   0    6.90   10.50
  10  15   0   18.60   18.00
  10 -15   0   27.90   10.30
  10 -15   0   41.10   14.20
  11 -15   0   28.70   16.40
  11  15   0  -12.40   20.90
   0  16   0    8.00    6.20
   0  16   0   11.10    6.20
   0 -16   0    4.90    5.90
   1 -16   0   -1.10    5.40
  -1  16   0   -6.70    4.70
   1  16   0    3.60    5.40
  -1 -16   0    3.30    6.10
   1  16   0    2.40    5.90
  -1  16   0   -2.10    4.90
  -1  16   0    4.10    4.80
   2  16   0  110.89   12.60
   2 -16   0  111.49   10.70
  -2 -16   0  105.99   11.10
  -2  16   0  105.49   10.40
  -2  16   0  123.59    9.20
   2  16   0  102.79    9.20
  -2  16   0  111.79    8.40
  -3  16   0    4.30    6.90
   3  16   0   -3.20    6.80
  -3 -16   0    8.40    7.10
  -3  16   0   -0.10    3.00
  -3  16   0    6.80    6.60
   3 -16   0    0.80    6.10
   4  16   0   71.89   11.80
  -4  16   0   78.39   11.10
   4 -16   0   71.69    7.60
  -5 -16   0   -7.90    8.30
   5  16   0    2.00    9.90
   5 -16   0    5.00    5.20
  -6  16   0   73.99   14.20
   6  16   0   70.09   13.20
   6 -16   0   78.19    9.20
   7  16   0   -4.50   11.30
   7 -16   0    8.80    7.30
  -7  16   0   -8.00   13.00
  -7 -16   0  -13.40   11.50
   8  16   0   28.80   13.80
   8 -16   0    8.10    8.70
   9 -16   0    5.70   10.40
   9  16   0   -3.60   15.50
  10  16   0  146.59   24.00
  10 -16   0  153.08   20.40
  11 -16   0  -13.70   15.90
   0  17   0    1.30    5.80
   0  17   0   -2.80    6.40
   0 -17   0   11.50    6.80
  -1 -17   0   -5.60    6.50
   1 -17   0   -3.60    6.20
   1  17   0    0.90    5.50
  -1  17   0    8.70    6.30
   1  17   0   -1.00    6.10
  -1  17   0   -7.20    5.00
  -1  17   0    9.80    5.90
  -2  17   0   27.30    8.30
  -2  17   0    3.60    5.10
  -2  17   0   10.20    6.00
   2  17   0    3.30    5.30
   2  17   0   -5.70    8.00
   2 -17   0    2.40    6.00
  -2 -17   0    0.20    7.30
   3  17   0    5.30    6.60
   3 -17   0    6.50    7.10
  -3  17   0   -2.90    4.50
  -3 -17   0  -15.70    7.40
  -3  17   0   -0.10    3.50
   3  17   0   -1.80    7.60
  -3  17   0   -0.20    7.40
   4  17   0   15.90    9.40
   4 -17   0   17.20    5.40
   4 -17   0    8.70    7.00
   5  17   0   14.90    9.70
   5 -17   0   -4.10    5.30
  -5  17   0    7.30    9.90
  -6 -17   0   40.30   12.70
   6 -17   0   49.20    8.30
  -6  17   0   51.09   14.00
   6  17   0   60.89   13.20
   7  17   0   31.10   14.10
   7 -17   0   -9.60    7.10
  -7  17   0   -3.50   14.10
   8  17   0   23.00   15.60
   8 -17   0   17.70    9.30
   9  17   0   19.00   17.30
   9 -17   0   14.20   10.80
  10  17   0  -16.00   19.80
  10 -17   0  -14.30   13.90
   0  18   0  914.21   26.60
   0 -18   0  906.51   28.60
   0  18   0  907.71   27.80
   1 -18   0   -3.60    6.70
   1  18   0   10.80    6.30
   1  18   0   -6.30    8.00
  -1 -18   0   -1.20    7.60
  -1  18   0    0.50    6.30
  -1  18   0   -1.80    5.80
  -1  18   0   -2.90    6.30
   2 -18   0  380.16   17.50
   2  18   0  407.06   16.90
  -2  18   0  387.16   15.60
  -2  18   0  392.16   14.60
  -2 -18   0  373.86   19.50
  -2  18   0  396.86   18.00
   2  18   0  377.86   20.30
  -3  18   0  -13.20    7.30
  -3  18   0   -1.30    4.50
  -3  18   0    7.00    3.70
   3 -18   0    2.70    7.70
   3  18   0   -7.50    7.60
   3  18   0    2.70    6.70
  -4  18   0  226.58   17.10
   4  18   0  194.98   17.40
   4 -18   0  217.08   15.00
  -5  18   0   31.20   11.90
   5 -18   0   11.60    5.90
   5  18   0   11.50   10.70
   6  18   0   -1.40   11.30
   6 -18   0    9.00    6.40
  -6  18   0   27.40   13.40
   7 -18   0    3.90    7.80
   7  18   0  -19.70   14.60
  -7  18   0   22.60   16.00
   8  18   0    5.40   15.30
   8 -18   0   -1.30    8.80
   9  18   0   11.10   18.90
   9 -18   0   -0.30   11.50
   0  19   0    1.40    7.60
   0 -19   0    9.20    9.50
   0  19   0    3.80    7.70
  -1  19   0    6.70    7.50
   1 -19   0   -6.60    8.90
   1  19   0   -1.20    8.80
  -1  19   0   11.30    7.40
  -1 -19   0    7.90    8.70
   1  19   0    4.50    7.40
   2 -19   0   41.40   10.40
  -2  19   0   44.90    7.50
  -2  19   0   49.99    9.40
   2  19   0   32.90   11.70
  -2  19   0   45.60    8.40
   2  19   0   35.90    8.60
  -2 -19   0   39.00   10.60
   3  19   0  -11.90    7.20
  -3 -19   0    5.20   10.00
  -3  19   0   -3.80    8.80
  -3  19   0    2.90    4.70
   3 -19   0    5.10    8.70
  -3  19   0    3.00    3.90
   4  19   0  336.87   23.20
  -4  19   0  345.57   21.50
  -5  19   0   -2.20   12.40
   5  19   0  -19.90   10.30
   5 -19   0  -11.90    5.80
   6  19   0    2.90   13.50
  -6  19   0   28.10   14.50
   6 -19   0    0.80    6.70
  -7  19   0    7.30   16.70
   7 -19   0   -0.20    7.80
   7  19   0   19.30   15.40
   8 -19   0   14.80   10.10
   8  19   0   28.20   18.70
   9 -19   0  -16.40   11.00
   9  19   0    8.60   20.40
   0  20   0  215.88   15.10
   0 -20   0  213.18   18.60
   0  20   0  177.28   15.90
  -1  20   0   -4.00    7.20
  -1  20   0    6.10    8.20
  -1  20   0   -1.40    7.80
   1  20   0   -1.10    7.40
   1 -20   0   -5.70   10.00
   1  20   0    3.80    8.80
  -1 -20   0   26.10   10.50
  -2 -20   0   30.10   11.60
   2  20   0   23.20   10.20
   2  20   0   22.20    9.40
   2 -20   0   12.20   10.20
  -2  20   0   23.20    7.20
  -2  20   0   36.60    8.30
  -2  20   0   12.00    9.00
  -3 -20   0    1.90   10.50
   3  20   0   -8.10    9.70
  -3  20   0   -3.40    9.90
   3  20   0   -5.80    8.30
  -3  20   0    3.70    4.00
   3 -20   0    6.00    9.90
   4  20   0   22.00   13.80
  -4  20   0   27.60   12.50
  -5  20   0   -4.50   13.10
   5  20   0    7.20   13.10
   6  20   0   96.29   18.20
  -6  20   0   78.69   17.60
   6 -20   0   76.39   10.00
  -7  20   0   33.90   17.90
   7  20   0  -18.80   15.40
   7 -20   0  -11.20    8.40
   8 -20   0   -2.40    9.60
   8  20   0    1.60   19.10
   0 -21   0   -6.30   10.50
   0  21   0    6.60    9.90
   0  21   0    9.80    8.70
   0  21   0   -7.00    8.80
   1  21   0   19.30   10.10
   1 -21   0   -6.60   10.30
  -1  21   0   -7.80    8.70
   1  21   0    8.40   10.90
  -1  21   0    5.30    8.50
  -1 -21   0    8.00   11.90
  -1  21   0   -4.50    9.10
  -2  21   0   80.29   10.50
  -2  21   0   92.69   11.10
   2  21   0   97.59   13.50
   2  21   0   70.39   13.70
   2 -21   0   88.29   13.50
  -2  21   0   81.79   12.90
  -2 -21   0   85.79   14.70
  -3  21   0   -2.50   10.90
   3 -21   0    7.90   10.10
   3  21   0   -4.50   10.80
  -3  21   0   -1.60    3.70
   4  21   0  -25.40    9.60
  -4  21   0   21.00   13.00
   4  21   0   24.30   14.40
   5  21   0  -19.90   13.30
  -5  21   0    9.50   15.20
   6  21   0   90.59   19.00
  -6  21   0   68.09   18.80
   7 -21   0    1.00    9.10
   7  21   0    7.80   18.30
   8 -21   0   -0.50   11.70
   8  21   0   16.00   20.40
   0  22   0  153.78   16.60
   0  22   0  133.79   16.60
   0  22   0  130.29   15.50
   0 -22   0  113.29   15.70
  -1  22   0   -6.30    9.30
  -1  22   0    1.20    9.80
   1  22   0  -10.90   11.60
  -1  22   0   -3.70   10.50
   1 -22   0    2.50   12.10
   1  22   0    4.00   10.60
  -2  22   0    0.70   11.60
   2 -22   0   24.40   12.10
   2  22   0   10.30   11.70
  -2  22   0   22.40    9.50
   2  22   0    7.40   10.90
  -2  22   0   15.90    8.30
  -3  22   0    0.70   12.20
   3 -22   0   -8.50   13.40
   3  22   0   14.30   12.60
  -4  22   0   20.20   15.60
   4  22   0   39.90   16.70
   5  22   0    7.10   16.90
  -5  22   0   -1.80   16.40
   6  22   0   23.90   17.50
   7  22   0  -14.70   18.20
   0  23   0   12.20   11.90
   0  23   0   16.80   12.60
   0  23   0    6.60   11.60
  -1  23   0   16.70   12.40
  -1  23   0   -6.80   10.10
  -1  23   0  -10.20   10.80
   1  23   0   -9.80   12.20
   1  23   0   31.70   14.60
   2 -23   0   53.69   16.10
  -2  23   0   83.09   11.50
  -2  23   0   90.79   15.60
  -2  23   0   76.89   10.90
   2  23   0   97.09   18.10
  -3  23   0   13.00   14.50
   3  23   0   -6.10   13.50
   4  23   0   38.90   18.00
  -4  23   0    7.80   16.30
   5  23   0   -7.50   18.80
   6  23   0   24.60   20.30
   7  23   0   10.80   22.40
   0  24   0    0.40   12.90
   0  24   0   19.20   13.50
   0  24   0   34.50   14.60
   1  24   0   23.50   15.30
  -1  24   0    3.30   12.70
  -1  24   0   15.20   11.90
  -1  24   0  -31.30   13.50
   2  24   0   86.09   16.50
  -2  24   0   24.10   15.90
   2  24   0   55.29   15.40
  -2  24   0   65.79   11.90
   3  24   0  -19.60   16.30
  -3  24   0   29.60   16.80
   4  24   0    0.80   19.20
   5  24   0   -1.90   21.50
   6  24   0   58.19   22.60
   0  25   0   15.00   14.10
   0  25   0   15.10   15.10
   1  25   0   22.90   15.90
   1  25   0   14.30   14.90
   1  25   0  -20.40   14.90
  -1  25   0    7.00   13.20
  -1  25   0    1.10   16.20
   2  25   0    0.50   17.30
  -2  25   0   30.40   21.10
   3  25   0   44.00   19.70
   4  25   0   43.50   21.70
   5  25   0  -17.50   22.90
   0  26   0  140.09   28.30
  -1  26   0  -14.20   15.20
   1  26   0  -29.80   17.80
   1  26   0    7.20   18.20
   2  26   0   24.20   19.30
   3  26   0   16.50   19.40
   4  26   0  -12.80   21.30
   5  26   0   50.19   27.40
   0  27   0   15.10   19.30
   1  27   0    7.10   20.60
   2  27   0   -2.10   23.00
   3  27   0    7.80   23.80
   4  27   0  128.39   27.10
   1  28   0   14.80   22.10
   2  28   0  -35.20   23.50
   3  28   0   -7.70   26.90
   3  29   0  -53.19   31.20
   1   0   1    0.90    0.90
   2   0  -1    2.80    0.80
  -2   0  -1   -0.40    0.70
   2   0   1    0.90    0.90
   3   0   1    0.20    1.60
  -3   0  -1    1.80    1.10
  -4   0  -1    2.40    1.50
   4   0  -1    0.60    1.80
   4   0   1    1.10    1.90
  -5   0  -1    1.10    1.70
   5   0   1    1.70    5.40
   5   0   1    2.50    2.60
   5   0  -1    4.20    2.30
   6   0   1   -5.70    6.30
  -6   0  -1    0.40    2.00
   6   0  -1    1.00    3.10
   6   0   1   -2.80    3.30
   7   0   1   -5.90    4.10
   7   0   1   -2.00    7.20
   7   0  -1   -2.20    3.90
   8   0   1    4.20    9.20
   8   0  -1    5.50    9.50
   8   0  -1    6.00    5.30
   8   0   1    0.40    5.50
   9   0  -1   -5.80    6.40
   9   0  -1   -5.20   10.60
   9   0   1    0.80   10.90
   9   0   1   -2.80    6.90
  10   0   1   11.00    9.30
  10   0  -1   -4.00    8.50
  10   0  -1  -10.60   16.60
  10   0   1   -5.20   24.30
  11   0   1   -0.40   11.70
  11   0   1  -17.20   17.30
  11   0  -1   -8.00   10.20
  11   0  -1    1.60   17.00
  12   0   1   -0.20   14.20
  12   0  -1   -4.10   21.20
  12   0   1   30.10   22.90
  13   0  -1  -24.20   26.70
  13   0   1   -7.40   18.90
  13   0   1  -14.40   25.70
  13   0  -1  -12.60   19.40
  14   0   1  -12.80   25.30
  14   0  -1   10.30   38.70
  14   0  -1   84.89   36.10
  -1  -1  -1   72.79    2.90
   1  -1   1   68.49    2.40
  -1  -1   1   66.39    3.20
  -1   1  -1   71.29    3.10
  -1   1  -1   67.99    3.70
   2   1  -1  603.04   12.20
  -2  -1  -1  601.84   12.50
   2  -1   1  611.34   12.10
  -2   1  -1  607.54   11.30
  -2  -1   1  602.24   12.10
   2   1   1  576.44   14.00
   3  -1   1  321.67   12.00
  -3  -1  -1  322.17    8.40
   3   1  -1  327.17    8.40
  -3  -1   1  320.07    8.00
   3  -1  -1  315.47    7.00
   3   1   1  322.57    9.10
  -3   1  -1  318.17    7.00
   4  -1   1  157.18    6.30
   4  -1   1  153.78    9.90
   4   1  -1  154.28    6.20
  -4  -1  -1  155.58    5.70
  -4   1  -1  155.58    4.50
   4  -1  -1  152.88    5.40
  -4  -1   1  162.68    5.50
   4   1   1  154.48    6.80
   5  -1   1  417.36   17.70
   5   1  -1  398.36   12.00
   5  -1   1  400.86   12.10
  -5  -1  -1  414.36   10.90
   5   1   1  407.36   12.90
  -5   1  -1  412.36    8.90
   5  -1  -1  417.66   11.00
   6  -1   1   41.30    8.70
  -6  -1  -1   37.30    4.10
   6   1  -1   42.80    5.60
   6  -1   1   41.40    5.50
   6   1   1   46.10    6.00
   6  -1  -1   43.20    4.80
   6  -1  -1   44.10    8.90
   7  -1   1   -1.60    7.50
   7  -1   1    3.00    4.30
  -7  -1  -1   -0.50    2.60
   7   1  -1    2.00    3.90
   7  -1  -1    6.30    3.90
   7  -1  -1    4.50    7.30
   7   1   1    2.60    7.70
   7   1   1    3.10    4.60
   8  -1   1   27.10   11.50
   8  -1   1   31.40    6.60
   8   1  -1   31.40    6.70
   8   1   1   30.10   11.90
   8  -1  -1   19.30    6.10
   8   1   1   31.00    7.60
   8  -1  -1   51.59   11.70
   9  -1   1   81.09   10.30
   9   1  -1   86.49   10.70
   9   1  -1   62.19   15.00
   9  -1   1   71.69   15.60
   9  -1  -1   79.49   15.40
   9   1   1   58.69   10.30
   9  -1  -1   67.79    9.20
   9   1   1   88.29   16.80
  10  -1   1   73.09   12.00
  10   1  -1   45.60   10.60
  10  -1  -1   55.39   16.50
  10  -1  -1   46.40    9.70
  10   1   1   62.39   11.70
  10   1   1   24.70   16.00
  11   1  -1   68.49   21.20
  11  -1   1   67.09   14.50
  11  -1   1   21.80   18.00
  11   1  -1   78.09   13.80
  11  -1  -1   53.49   19.70
  11   1   1   48.60   20.60
  11   1   1   63.49   14.80
  11  -1  -1   56.69   13.00
  12  -1   1   26.40   22.20
  12   1  -1   22.50   14.90
  12  -1   1  -31.20   24.40
  12   1  -1   -6.90   21.60
  12   1   1   16.40   22.00
  12  -1  -1   19.40   14.90
  12  -1  -1  -20.70   21.00
  12   1   1   -5.60   15.10
  13  -1   1  -15.40   28.60
  13   1  -1   38.20   28.90
  13   1  -1  -20.00   18.90
  13  -1   1    9.50   20.40
  13   1   1  -63.69   26.40
  13  -1  -1   28.20   27.50
  13   1   1   35.30   21.00
  13  -1  -1   24.00   20.00
  14  -1   1   18.30   39.00
  14   1  -1   36.00   26.70
  14  -1   1    8.10   37.70
  14  -1  -1   -1.60   36.10
  14   1   1   27.70   26.30
  -1   2   1  927.91   16.90
   1   2  -1  916.81   17.30
  -1  -2  -1  939.21   17.60
   1  -2   1  924.41   17.90
   1  -2   1  909.41   16.70
  -1  -2   1  919.61   17.30
   1  -2  -1  901.31   16.70
   1   2   1  919.81   17.70
  -1   2  -1  899.41   16.40
  -1   2  -1  924.41   18.10
  -1   2  -1  882.41   16.00
   2  -2   1  477.55   10.00
  -2  -2  -1  474.75   11.10
   2   2  -1  473.75   10.80
  -2  -2   1  478.85   10.80
  -2   2  -1  486.95   13.00
  -2   2  -1  480.75    8.80
   2   2   1  476.45   11.50
   3  -2   1   10.70    3.20
   3  -2   1   14.80    2.00
   3   2  -1    8.80    2.00
  -3  -2  -1    9.90    2.10
   3  -2  -1    9.10    1.00
  -3  -2   1   13.80    2.20
  -3   2  -1    8.70    1.00
   3   2   1    7.90    2.50
   3  -2  -1    7.30    3.10
   4   2  -1    4.70    2.10
   4  -2   1    0.80    2.10
  -4  -2  -1    2.30    2.00
   4  -2   1   -6.30    3.40
   4   2   1    3.90    2.70
   4  -2  -1    3.40    1.40
  -4  -2   1    2.50    2.00
   4  -2  -1    3.20    3.70
   5   2  -1  137.89    7.30
   5  -2   1  130.99    6.50
   5  -2   1  148.99   11.00
  -5  -2  -1  142.39    6.50
   5  -2  -1  129.29   10.50
  -5  -2   1  143.39    6.20
   5  -2  -1  130.89    5.70
   5   2   1  134.39    7.70
   6  -2   1    6.60    3.50
   6  -2   1   22.00    7.30
   6   2  -1    8.50    3.80
  -6  -2  -1   11.60    3.30
   6  -2  -1   13.40    7.00
   6  -2  -1   10.40    3.20
   6   2   1   12.10    4.20
   7   2  -1  110.09    8.70
   7  -2   1  104.49    7.90
  -7  -2  -1   97.69    6.60
   7  -2   1  113.89   14.50
   7  -2  -1  110.59   12.90
   7   2   1  120.69    9.50
   7  -2  -1  125.39    7.50
   8  -2   1   -5.70    8.20
   8  -2   1    3.60    5.60
   8   2  -1    7.20    6.00
   8  -2  -1    5.10    5.00
   8   2   1    4.00    9.90
   8   2   1    9.60    6.40
   8  -2  -1   -5.30    9.20
   9   2  -1   35.40    9.40
   9  -2   1   38.30   14.10
   9  -2   1   45.30    8.90
   9  -2  -1   39.50   13.50
   9   2   1   51.69    9.20
   9  -2  -1   44.20    8.20
   9   2   1   41.00   14.50
  10  -2   1   15.40    9.20
  10   2  -1   21.60   15.90
  10   2  -1   10.40    9.10
  10  -2   1    0.10   13.80
  10   2   1    7.50    9.70
  10  -2  -1   16.90   13.70
  10   2   1  -10.20   14.60
  10  -2  -1    7.90    8.40
  11   2  -1   10.50   18.10
  11   2  -1   25.20   12.00
  11  -2   1   20.70   12.40
  11  -2   1    1.70   18.50
  11  -2  -1   -3.40   18.10
  11   2   1   33.70   19.50
  11   2   1   20.20   14.90
  11  -2  -1   16.90   10.40
  12  -2   1   28.70   24.00
  12   2  -1   46.10   23.20
  12   2  -1   17.40   16.10
  12  -2   1   44.60   17.70
  12   2   1   38.30   24.60
  12  -2  -1   53.69   15.00
  12  -2  -1   71.39   24.20
  12   2   1   78.89   17.30
  13  -2   1  -30.00   24.70
  13   2  -1   35.00   30.80
  13  -2   1   14.40   19.50
  13   2  -1   19.20   19.90
  13  -2  -1   25.30   19.00
  13   2   1    6.40   29.60
  13   2   1    0.80   20.70
  13  -2  -1   19.50   26.80
  14   2  -1    8.60   24.70
  14  -2   1  -12.60   33.20
  14   2   1  -25.50   27.20
  14  -2  -1    2.20   35.20
   0  -3  -1   -0.20    0.70
   0   3  -1    1.80    0.80
   0  -3   1   -0.20    0.70
   0  -3   1    0.80    0.70
   0   3  -1    0.60    0.70
   0   3   1   -0.30    0.70
   1   3  -1   65.89    3.20
  -1   3   1   68.79    2.70
   1  -3   1   62.19    2.60
   1  -3   1   74.49    2.80
  -1  -3  -1   61.59    3.10
   1  -3   1   75.59    3.20
   1  -3  -1   63.49    2.00
  -1  -3   1   61.49    3.10
  -1   3  -1   66.19    3.20
   1  -3  -1   65.89    2.50
  -1   3  -1   66.29    2.60
   1   3   1   65.39    3.40
  -1   3  -1   65.19    2.30
   1  -3  -1   61.59    1.90
  -2   3   1  322.37    9.20
   2   3  -1  321.77    8.70
  -2  -3  -1  325.87    8.90
   2  -3   1  298.87   11.10
   2  -3   1  310.17    7.40
  -2   3  -1  288.87    6.50
   2  -3  -1  312.67    8.90
   2   3   1  324.77    9.20
  -2   3  -1  336.47   10.20
  -2  -3   1  332.07    8.80
   3  -3   1   46.40    2.90
   3   3  -1   44.40    3.60
  -3  -3  -1   42.40    3.70
   3  -3   1   47.90    5.20
  -3   3  -1   40.80    4.90
  -3  -3   1   50.99    3.70
   3  -3  -1   45.60    4.70
   3   3   1   46.80    4.00
   4   3  -1   21.90    3.60
   4  -3   1   27.20    5.70
   4  -3   1   19.00    2.90
  -4  -3  -1   22.00    3.30
   4   3   1   27.00    4.00
   4  -3  -1   22.20    1.90
   4  -3  -1   24.30    5.00
  -4  -3   1   21.50    3.40
   5  -3   1   82.79    5.30
   5  -3   1   97.89    9.90
   5   3  -1   84.89    6.50
  -5  -3  -1   83.59    5.70
   5   3   1   90.59    6.60
   5  -3  -1   87.59    4.40
  -5  -3   1   86.59    5.80
   5  -3  -1   97.99    8.90
  -6  -3  -1   48.80    5.50
   6   3  -1   46.80    6.40
   6  -3   1   45.00    5.50
   6  -3   1   54.79    9.70
   6  -3  -1   42.10    4.50
   6  -3  -1   42.00    8.70
  -6  -3   1   43.90    4.90
   6   3   1   46.30    6.70
   7  -3   1   83.39   12.10
   7  -3   1   76.29    7.50
   7   3  -1   69.09    7.40
  -7  -3  -1   73.29    6.20
   7  -3  -1   74.19   12.20
   7   3   1   69.29    8.70
   7  -3  -1   70.99    6.70
   8  -3   1   30.30    6.50
  -8  -3  -1   31.40    5.50
   8  -3   1   27.10   10.10
   8   3  -1   33.10    7.60
   8   3   1   22.90    8.00
   8  -3  -1   43.60    6.60
   8  -3  -1   42.20   11.60
   9   3  -1   38.90    8.10
   9  -3   1   26.50   12.60
   9  -3   1   34.00    8.40
   9   3   1   18.50    8.60
   9  -3  -1   34.60    7.40
   9   3   1   45.70   15.60
   9  -3  -1   30.20   11.40
  10  -3   1    1.90    8.90
  10  -3   1  -18.00   13.00
  10   3  -1  -14.00   14.10
  10   3  -1   14.30    9.60
  10   3   1   10.10   15.20
  10   3   1    6.30    9.80
  10  -3  -1   -9.30    8.10
  10  -3  -1   17.30   14.40
  11  -3   1  179.88   19.40
  11  -3   1  229.68   29.40
  11   3  -1  238.88   29.90
  11  -3  -1  228.18   18.60
  11   3   1  188.88   21.00
  11   3   1  207.48   28.30
  11  -3  -1  241.78   27.60
  12  -3   1   73.29   22.80
  12  -3   1   34.40   14.90
  12   3  -1   32.50   16.80
  12   3  -1    4.80   24.20
  12   3   1   41.40   17.30
  12   3   1    0.20   22.30
  12  -3  -1   38.30   23.40
  12  -3  -1   43.50   15.00
  13  -3   1   34.10   19.10
  13  -3   1   59.99   27.20
  13   3  -1    0.60   20.10
  13   3  -1   33.70   28.80
  13  -3  -1   28.80   19.30
  13   3   1   52.69   22.30
  13   3   1   40.90   30.10
  13  -3  -1   10.90   27.50
  14  -3   1   13.50   35.10
  14   3  -1   11.60   26.30
  14  -3  -1   23.60   33.60
  14   3   1   49.50   29.60
   0   4  -1 3320.07   57.29
   0  -4   1 3290.87   56.29
   0  -4   1 3311.57   57.09
   0  -4  -1 3391.96   57.09
   0   4  -1 3295.37   56.49
  -1  -4  -1 1855.71   33.10
  -1   4   1 1745.93   31.30
  -1   4   1 1769.92   30.30
  -1   4   1 1740.83   30.10
   1  -4   1 1774.62   32.10
   1  -4   1 1682.03   31.70
   1  -4   1 1757.32   31.50
   1   4  -1 1821.12   32.90
  -1   4  -1 1764.72   31.00
  -1   4  -1 1794.42   31.50
   1  -4  -1 1784.02   30.90
   1  -4  -1 1797.22   30.90
  -1  -4   1 1808.32   32.90
  -1   4  -1 1770.52   32.60
   1   4   1 1816.72   33.30
   2  -4   1 1416.06   28.10
   2  -4   1 1425.86   25.80
  -2   4   1 1393.96   27.60
  -2  -4  -1 1405.46   27.80
   2   4  -1 1443.66   27.70
  -2  -4   1 1391.56   27.50
   2   4   1 1400.46   28.20
  -2   4  -1 1329.87   23.70
  -2   4  -1 1391.36   24.00
  -2   4  -1 1453.05   29.00
  -3  -4  -1    0.50    2.20
   3  -4   1    0.20    1.40
   3  -4   1    0.00    2.60
  -3   4   1    1.10    2.40
   3   4  -1    1.50    2.00
   3   4   1    1.10    2.50
  -3  -4   1   -1.40    1.60
  -3   4  -1   -2.10    2.50
   3  -4  -1    1.50    2.60
   4  -4   1    6.80    4.00
   4   4  -1    4.60    2.70
  -4  -4  -1    5.20    2.60
   4  -4   1    4.70    2.30
   4   4   1    1.00    2.80
  -4  -4   1    4.60    2.50
  -4   4  -1   12.30    4.20
   4  -4  -1    6.90    1.20
   4  -4  -1    7.70    3.90
   5  -4   1  179.78    7.40
   5  -4   1  203.98   12.20
   5   4  -1  183.88    8.90
  -5  -4  -1  181.68    8.50
  -5  -4   1  185.68    8.30
   5   4   1  195.58    9.60
   5  -4  -1  185.18   11.30
  -6  -4  -1   77.89    6.70
   6  -4   1   78.19    6.30
   6   4  -1   77.39    7.00
   6  -4   1   72.29   10.40
   6  -4  -1   77.39    5.40
   6  -4  -1   77.19   10.40
  -6  -4   1   77.29    6.40
   6   4   1   68.19    8.10
   7  -4   1    2.50    6.60
   7   4  -1    4.20    5.10
  -7  -4  -1   -2.70    4.00
   7  -4   1    4.10    4.10
   7   4   1   -1.90    5.40
   7  -4  -1    5.50    3.60
   7  -4  -1    0.20    6.50
  -8  -4  -1  104.49    8.40
   8   4  -1  101.89   10.10
   8  -4   1   95.39    9.50
   8  -4   1   98.29   14.80
   8   4   1  120.49   12.40
   8  -4  -1   94.49   13.60
   8  -4  -1  100.79    8.70
   9  -4   1   23.30    7.80
   9  -4   1   16.00   12.80
   9   4  -1   21.10    8.00
   9  -4  -1    9.40    6.60
   9  -4  -1   -4.50   11.40
   9   4   1   14.80    8.00
  10  -4   1  130.09   19.40
  10   4  -1  132.39   16.50
  10  -4   1  126.49   14.60
  10   4   1  117.79   21.70
  10  -4  -1  123.69   20.20
  10  -4  -1  126.89   13.30
  10   4   1  158.68   17.60
  11   4  -1   -9.60   11.70
  11  -4   1   30.70   11.80
  11  -4   1   38.80   18.50
  11  -4  -1   44.50   18.30
  11   4   1   20.00   12.30
  11   4   1   39.10   21.40
  11  -4  -1   25.90   11.80
  12  -4   1    8.10   15.60
  12   4  -1   48.10   16.60
  12  -4   1   56.29   23.40
  12   4  -1   47.20   24.50
  12  -4  -1  -12.40   19.40
  12   4   1   47.10   17.60
  12   4   1   69.59   26.80
  12  -4  -1   44.10   15.00
  13   4  -1  -11.10   20.90
  13  -4   1   26.20   27.80
  13   4  -1   20.20   31.30
  13  -4   1  -13.90   19.30
  13  -4  -1  -25.30   25.20
  13  -4  -1   18.80   22.70
  13   4   1    4.20   21.30
  13   4   1   -5.80   30.40
  14  -4   1  -32.80   35.90
  14   4  -1   13.10   28.10
  14   4   1   53.49   30.60
  14  -4  -1   67.49   35.90
   0  -5  -1    1.10    1.20
   0   5  -1    2.60    1.30
   0   5  -1    1.50    1.40
   0  -5   1    3.50    1.50
   0   5   1    0.60    1.30
   1  -5   1 3077.09   59.89
  -1   5   1 3333.87   57.89
  -1   5   1 3342.47   57.09
  -1  -5  -1 3481.75   59.99
  -1   5   1 3448.46   57.49
   1  -5   1 3426.86   58.49
   1   5  -1 3475.55   59.89
   1  -5  -1 3413.16   57.39
  -1  -5   1 3510.15   59.99
   1  -5  -1 3439.06   57.89
  -1   5  -1 3331.27   58.19
  -1   5  -1 3363.86   59.19
   1   5   1 3487.75   60.39
   2  -5   1  615.94   14.70
   2   5  -1  594.74   14.80
  -2  -5  -1  602.54   14.80
  -2   5   1  587.84   14.20
   2  -5   1  599.14   12.60
  -2   5  -1  587.14   11.20
  -2  -5   1  590.74   14.60
   2  -5  -1  579.54   13.30
  -2   5  -1  595.04   11.70
   2  -5  -1  602.74   11.60
   2   5   1  575.54   15.10
  -2   5  -1  603.54   15.30
   2  -5  -1  601.54   11.40
   3  -5   1  516.85   14.90
  -3   5   1  497.85   14.60
   3   5  -1  506.15   14.10
  -3  -5  -1  517.25   14.00
  -3  -5   1  520.25   14.00
   3  -5  -1  505.85    9.50
   3  -5  -1  492.85   14.00
  -3   5  -1  514.25   15.80
   3  -5  -1  492.95    9.20
   3   5   1  511.75   14.60
   4  -5   1  158.88    9.30
   4   5  -1  168.98    8.20
   4  -5   1  170.38    6.60
  -4  -5  -1  170.48    7.90
   4  -5  -1  171.38    4.50
   4   5   1  176.48    8.80
  -4  -5   1  174.08    7.90
   4  -5  -1  178.78    9.20
  -4   5  -1  171.38   10.30
  -5  -5  -1  181.08    8.60
   5  -5   1  179.28   11.20
   5  -5   1  188.38    7.70
   5   5  -1  189.08    9.50
   5  -5  -1  170.28    5.80
   5   5   1  192.68    9.90
  -5  -5   1  192.58    9.00
   5  -5  -1  186.68   10.90
  -6  -5  -1  112.39    8.20
   6   5  -1  116.69    9.10
   6  -5   1  113.89   11.50
   6  -5   1  115.59    7.10
   6   5   1  116.59    9.00
   6  -5  -1  102.69    5.90
  -6  -5   1  110.79    7.80
   6  -5  -1  106.39   10.70
   7   5  -1  105.99   10.00
   7  -5   1   94.59    7.90
   7  -5   1  111.29   12.40
  -7  -5  -1   98.99    8.30
  -7  -5   1   97.59    8.10
   7   5   1   98.29   10.40
   7  -5  -1  103.19   12.80
   7  -5  -1   92.39    6.80
   8  -5   1  157.68   17.10
   8   5  -1  145.79   12.80
   8  -5   1  164.98   10.90
  -8  -5  -1  172.48   10.90
   8  -5  -1  161.38    9.80
   8  -5  -1  172.08   16.80
   8   5   1  193.78   14.50
   9  -5   1  569.14   20.20
   9  -5   1  576.74   29.40
   9   5  -1  541.75   22.90
   9   5   1  518.25   22.70
   9  -5  -1  521.55   27.50
   9  -5  -1  539.75   18.80
  10  -5   1   73.49   17.60
  10   5  -1   61.39   13.60
  10  -5   1   94.89   12.20
  10  -5  -1   81.69   18.10
  10   5   1   88.09   13.80
  10  -5  -1   68.89   10.10
  10   5   1   56.79   19.40
  11  -5   1   10.40   18.70
  11   5  -1   21.30   12.20
  11  -5   1   18.70   11.60
  11   5  -1   74.19   21.50
  11  -5  -1   44.70   19.30
  11   5   1   35.00   21.00
  11   5   1   44.40   15.50
  11  -5  -1   22.20   11.10
  12  -5   1   21.40   22.40
  12   5  -1   -3.40   14.20
  12   5  -1   31.10   27.00
  12  -5   1   37.30   16.00
  12  -5  -1   37.90   20.60
  12  -5  -1   26.80   14.60
  12   5   1    8.70   17.50
  12   5   1   30.30   24.50
  13   5  -1  -31.80   21.20
  13   5  -1   22.90   32.30
  13  -5   1   26.50   19.20
  13  -5   1  -14.10   25.00
  13   5   1  -19.70   21.80
  13   5   1   40.70   33.80
  13  -5  -1   47.40   28.10
  14   5  -1  -12.80   27.60
  14  -5   1   35.30   34.40
  14   5   1   11.50   29.80
  14  -5  -1  -41.50   33.20
   0   6  -1    1.00    1.40
   0   6   1    1.70    1.80
   0  -6   1    0.60    1.40
   0  -6  -1   -1.40    1.50
   0   6  -1    1.00    1.40
   0   6   1   -0.90    1.00
   1  -6   1  484.15   11.50
   1  -6   1  470.15   11.30
  -1  -6  -1  487.25   12.60
   1   6  -1  470.95   12.40
  -1   6   1  465.95   10.80
  -1   6   1  461.65   10.30
   1  -6  -1  466.05   10.50
   1  -6  -1  482.25   11.10
  -1  -6   1  472.35   12.40
  -1   6  -1  474.75   11.00
   1   6   1  466.05   12.70
  -1   6  -1  470.45   11.80
  -1   6  -1  465.35   11.10
  -2  -6  -1    0.70    1.90
   2   6  -1   -1.20    2.10
  -2   6   1    0.50    1.80
   2  -6   1    2.60    2.10
   2  -6   1    0.20    1.70
   2  -6   1    0.90    1.50
  -2  -6   1    2.80    1.70
  -2   6  -1    1.20    1.10
  -2   6  -1   -0.60    2.20
  -2   6  -1    2.10    1.40
   2  -6  -1    0.70    1.20
   2  -6  -1    0.10    1.20
   2   6   1    0.70    2.20
   3   6  -1   62.39    5.30
   3  -6   1   71.09    5.30
  -3   6   1   63.49    5.60
   3  -6   1   65.49    4.10
  -3  -6  -1   58.09    5.00
   3  -6  -1   68.89    5.30
  -3  -6   1   68.49    5.30
   3  -6  -1   63.99    3.10
  -3   6  -1   59.59    5.80
   3  -6  -1   61.09    2.60
   3   6   1   57.59    5.50
   4  -6   1   27.00    4.90
  -4   6   1   25.20    5.20
  -4  -6  -1   28.10    4.50
   4  -6   1   28.70    3.80
   4   6  -1   23.90    4.70
   4  -6  -1   25.00    2.40
  -4  -6   1   30.90    4.60
   4   6   1   29.50    5.20
  -4   6  -1   30.20    5.70
   4  -6  -1   27.40    4.70
   4  -6  -1   27.50    2.10
   5  -6   1    2.50    3.10
  -5  -6  -1    2.80    3.40
   5   6  -1   -5.70    3.20
   5  -6   1    0.30    4.00
  -5  -6   1   -1.90    3.50
   5  -6  -1    1.20    4.10
   5   6   1   -0.30    3.70
  -5   6  -1   -2.30    5.10
   5  -6  -1    0.80    1.90
  -6  -6  -1   39.90    6.10
   6  -6   1   36.90    5.10
   6   6  -1   30.50    5.80
   6  -6   1   21.70    7.00
   6   6   1   27.60    6.30
  -6  -6   1   33.10    5.90
   6  -6  -1   35.10    4.60
   6  -6  -1   34.50    7.00
   7  -6   1   17.80    8.40
  -7  -6  -1   20.10    5.50
   7   6  -1   20.20    6.70
   7  -6   1   17.10    5.00
   7  -6  -1   13.90    4.10
  -7  -6   1   19.20    5.70
   7  -6  -1   21.10    7.90
   7   6   1   15.10    6.20
   8  -6   1   34.30   11.10
   8   6  -1   21.30    7.30
  -8  -6  -1   31.90    6.90
   8  -6   1   27.90    6.50
   8  -6  -1   16.00   10.00
   8  -6  -1   33.80    6.40
   8   6   1   23.50    8.20
  -9  -6  -1   69.39   10.10
   9  -6   1   66.39    9.80
   9  -6   1   64.99   14.80
   9   6  -1   50.39   10.20
   9  -6  -1   78.79    9.10
   9  -6  -1   57.39   13.60
   9   6   1   53.09   11.10
  10  -6   1   40.40   10.90
  10  -6   1   80.69   17.40
  10   6   1   28.40   12.80
  10  -6  -1   32.20   15.00
  10  -6  -1   61.59   10.20
  11  -6   1  -30.80   16.20
  11   6  -1    5.00   11.80
  11  -6   1   25.10   12.50
  11   6   1  -25.60   12.90
  11  -6  -1   14.80   11.00
  11  -6  -1    2.90   16.10
  11   6   1   -2.50   20.40
  12  -6   1   14.90   22.60
  12  -6   1    7.10   15.60
  12   6  -1  -58.29   23.50
  12   6  -1    1.30   16.70
  12  -6  -1   29.60   15.20
  12  -6  -1   28.90   21.70
  12   6   1  -32.60   23.80
  12   6   1   22.30   17.90
  13  -6   1   12.90   27.80
  13   6  -1  -16.80   22.90
  13   6  -1  -34.40   32.80
  13   6   1   63.29   34.00
  13   6   1   28.80   20.60
  13  -6  -1   -6.70   27.80
  14  -6   1   66.59   36.60
  14   6  -1   72.89   30.60
  14  -6  -1  -41.90   35.10
   0   7  -1   -1.80    1.80
   0   7  -1   -2.10    1.40
   0  -7  -1    0.90    1.80
   0   7   1    2.00    2.00
   0   7   1    0.30    1.40
   0  -7   1    0.60    1.70
   1  -7   1    9.30    2.10
  -1   7   1    9.90    2.00
   1  -7   1   10.80    2.40
  -1   7   1   10.70    2.30
   1   7  -1    8.30    2.60
  -1  -7  -1    8.30    2.40
   1  -7  -1    7.90    2.00
  -1   7  -1    7.20    2.10
  -1  -7   1   11.80    2.80
  -1   7  -1    7.40    2.00
   1   7   1    4.70    2.30
   1  -7  -1    8.20    1.80
  -1   7  -1   11.40    2.30
   2   7  -1   69.89    5.40
  -2  -7  -1   62.09    5.00
  -2   7   1   58.99    4.40
   2  -7   1   62.19    4.20
   2  -7   1   64.99    4.50
   2  -7   1   61.39    3.90
  -2   7  -1   51.99    3.50
  -2  -7   1   63.09    4.60
   2   7   1   55.19    5.20
   2  -7  -1   61.89    3.40
  -2   7  -1   57.39    3.40
  -2   7  -1   59.09    5.00
   3  -7   1  634.14   14.70
   3   7  -1  619.64   17.50
  -3   7   1  640.54   17.30
  -3  -7  -1  613.84   17.00
   3  -7   1  641.04   16.80
  -3   7  -1  642.04   18.40
   3  -7  -1  621.34   12.90
  -3  -7   1  638.04   17.30
   3   7   1  621.64   17.90
   3  -7  -1  615.64   15.60
   4  -7   1   25.70    4.90
   4  -7   1   22.00    3.50
   4   7  -1   21.80    4.80
  -4  -7  -1   15.30    4.60
  -4   7   1   21.00    5.00
  -4  -7   1   15.20    4.30
   4   7   1   16.90    4.60
   4  -7  -1   18.30    4.10
   4  -7  -1   19.30    2.40
   4  -7  -1   21.20    2.80
  -4   7  -1    5.70    4.90
  -5  -7  -1  102.59    7.70
   5  -7   1  115.09    9.40
   5   7  -1  119.69    8.50
   5  -7   1   99.59    6.20
  -5   7  -1  121.49   11.00
   5   7   1   94.79    8.40
   5  -7  -1   86.49    8.20
  -5  -7   1  114.99    8.40
   6  -7   1    6.70    5.50
  -6  -7  -1    1.00    4.40
   6  -7   1    0.80    3.60
   6   7  -1   -4.30    4.20
   6   7   1   10.30    5.30
   6  -7  -1    2.20    3.30
  -6  -7   1    1.50    4.60
   6  -7  -1   -4.70    5.20
   7  -7   1  112.99   12.70
   7  -7   1   87.49    8.00
   7   7  -1   86.39    9.70
   7   7   1   84.49   10.40
  -7  -7   1   90.19    9.70
   7  -7  -1   87.29   11.50
   7  -7  -1   87.29    6.80
   8  -7   1  559.84   18.60
   8  -7   1  530.65   24.90
   8   7  -1  572.44   22.70
  -8  -7  -1  556.14   19.60
   8  -7  -1  555.54   24.00
   8   7   1  548.95   22.60
   8  -7  -1  536.55   16.70
   9  -7   1   32.20    8.10
  -9  -7  -1   20.10    8.00
   9   7  -1   31.50    9.60
   9  -7   1   20.90   11.90
   9  -7  -1    8.00   11.10
   9  -7  -1    6.90    6.80
   9   7   1   21.10   11.00
  10  -7   1   47.70   10.50
  10   7  -1   30.30   12.60
  10  -7   1   39.00   15.00
  10  -7  -1   39.50    9.30
  10   7   1   25.50   12.60
  10  -7  -1   22.30   15.10
  11   7  -1   20.10   14.70
  11  -7   1   11.40   16.70
  11  -7   1   15.60   11.80
  11   7   1   19.40   20.80
  11  -7  -1   19.20   10.90
  11   7   1    9.00   12.80
  11  -7  -1   28.90   17.20
  12  -7   1   58.49   23.20
  12   7  -1   14.00   17.80
  12   7  -1   46.30   26.20
  12  -7   1   29.00   15.70
  12   7   1   32.50   19.70
  12  -7  -1   -8.50   20.90
  12  -7  -1   12.10   14.20
  12   7   1   53.49   28.90
  13   7  -1   22.00   24.10
  13   7  -1   30.10   31.20
  13  -7   1   46.90   28.30
  13  -7  -1   -2.60   26.80
  13   7   1   56.59   22.60
  13   7   1   76.29   33.90
  14  -7   1   19.90   33.10
  14  -7  -1  -46.60   34.60
   0   8   1   61.29    4.60
   0  -8   1   53.79    4.40
   0   8  -1   50.69    4.30
   0  -8  -1   55.49    4.70
   0   8  -1   53.49    4.10
   0   8   1   56.99    3.70
  -1   8   1    7.00    2.00
   1  -8   1    4.80    2.00
  -1   8   1    4.40    2.40
   1  -8   1   12.10    2.70
  -1  -8  -1    5.00    2.70
   1   8  -1    6.80    2.70
  -1  -8   1    4.90    2.60
   1  -8  -1    5.30    1.90
   1  -8  -1    6.30    2.10
   1   8   1    4.10    2.60
  -1   8  -1    7.80    2.20
  -1   8  -1    7.20    2.30
  -1   8  -1    3.50    2.10
   2  -8   1  360.76   10.60
  -2   8   1  360.76    8.00
  -2   8   1  366.56   11.00
   2  -8   1  361.76   10.30
  -2  -8  -1  352.66   11.90
  -2   8   1  355.16    7.90
   2   8  -1  355.16   12.20
  -2   8  -1  348.67   11.60
   2  -8  -1  352.16    9.70
   2  -8  -1  354.06    9.50
  -2   8  -1  366.16    9.20
  -2  -8   1  361.56   12.10
   2   8   1  331.97   12.20
  -2   8  -1  359.16    9.50
  -3  -8  -1  122.39    7.40
  -3   8   1  109.09    7.20
   3  -8   1  112.19    5.40
   3  -8   1  105.79    5.50
   3  -8   1  114.19    6.50
   3   8  -1  108.29    7.30
  -3  -8   1  106.59    7.10
   3  -8  -1  116.29    4.80
   3   8   1  112.39    7.70
  -3   8  -1  105.59    7.60
   3  -8  -1  100.59    5.70
   3  -8  -1  110.59    5.10
   4  -8   1   28.50    5.20
  -4  -8  -1   28.40    5.10
  -4   8   1   22.20    5.40
   4   8  -1   27.70    5.20
   4  -8   1   31.60    4.00
   4   8   1   29.20    5.70
   4  -8  -1   31.80    4.80
   4  -8  -1   24.70    2.90
   4  -8  -1   26.60    3.40
  -4  -8   1   35.30    5.50
  -4   8  -1   24.80    6.00
   5  -8   1   73.59    5.60
  -5   8   1   67.89    8.70
  -5  -8  -1   60.79    7.20
   5  -8   1   73.29    8.00
   5   8  -1   70.79    7.80
   5   8   1   69.79    8.20
  -5   8  -1   65.89    9.10
   5  -8  -1   61.79    7.30
  -5  -8   1   69.39    7.20
   5  -8  -1   72.09    5.00
  -6  -8  -1   34.30    7.60
   6  -8   1   18.90    7.10
   6   8  -1   21.20    6.90
   6  -8   1   23.00    4.80
   6  -8  -1   24.80    4.30
   6   8   1   28.40    7.00
   6  -8  -1   27.20    6.80
  -7  -8  -1   20.20    7.10
   7  -8   1   30.20    8.80
   7   8  -1   21.90    8.00
   7  -8   1   18.20    5.40
   7   8   1   23.80    7.20
   7  -8  -1   18.00    7.70
   7  -8  -1   21.00    4.50
  -7  -8   1   23.80    7.00
   8  -8   1    1.50    8.40
   8  -8   1   16.60    6.00
   8   8  -1   -3.00    6.60
  -8  -8  -1   16.00    7.50
   8   8   1   12.30    8.60
   8  -8  -1    5.80    9.50
   8  -8  -1    9.40    5.40
  -8  -8   1   -5.70    6.80
   9  -8   1   12.10   11.80
   9  -8   1    2.20    7.50
   9   8  -1    9.90   10.80
  -9  -8  -1   10.90    8.40
   9  -8  -1    6.50    6.90
   9  -8  -1    6.10   10.80
  10  -8   1   -4.20   13.00
  10   8  -1  -12.20   12.30
  10  -8   1   -4.50    8.80
  10  -8  -1    8.70    8.30
  10   8   1   11.80   11.20
  10  -8  -1   14.10   14.00
  11   8  -1   22.40   13.70
  11  -8   1   47.20   12.60
  11  -8   1   29.90   18.40
  11   8   1   10.20   16.40
  11  -8  -1   15.20   11.50
  11  -8  -1   41.70   18.00
  12  -8   1   16.70   19.40
  12  -8   1   19.60   14.80
  12   8  -1   32.50   17.30
  12  -8  -1   25.20   21.00
  12  -8  -1   28.70   14.80
  12   8   1   -1.00   17.70
  13  -8   1   42.90   27.70
  13   8  -1  -43.10   20.80
  13   8   1  -27.90   24.60
  13  -8  -1    3.00   26.20
  14  -8   1  -41.60   32.20
  14  -8  -1  -46.20   33.70
   0   9  -1   -1.50    1.90
   0   9   1    2.00    2.60
   0  -9   1    4.70    2.50
   0  -9  -1    0.00    2.30
   0   9   1   -0.40    1.50
   0   9  -1    0.30    2.10
   1   9  -1   47.80    4.20
  -1   9   1   49.90    4.00
  -1  -9  -1   56.99    5.20
   1   9  -1   48.60    5.00
   1  -9   1   48.50    4.10
  -1   9   1   47.60    4.30
   1  -9   1   50.29    4.40
  -1  -9   1   60.29    5.20
   1   9   1   42.80    5.00
  -1   9  -1   56.09    4.40
  -1   9  -1   55.99    4.40
  -1   9  -1   46.50    4.50
   1  -9  -1   46.40    4.30
  -2  -9  -1  529.95   15.80
   2  -9   1  524.55   13.80
   2   9  -1  522.65   16.00
  -2   9   1  542.45   14.40
  -2   9   1  502.55   12.40
  -2   9   1  538.55   11.60
   2  -9   1  528.55   13.90
   2  -9  -1  536.15   12.90
   2   9   1  520.75   16.40
  -2   9  -1  523.35   12.70
  -2   9  -1  535.95   12.90
  -2   9  -1  516.35   15.10
  -2  -9   1  542.35   15.80
   2  -9  -1  532.95   13.30
   3  -9   1  339.07   11.40
   3   9  -1  343.47   13.20
   3  -9   1  345.37   10.40
  -3  -9  -1  332.17   12.70
  -3   9   1  330.97   12.40
   3  -9   1  339.27   10.50
  -3   9  -1  350.86   13.50
   3  -9  -1  340.57    9.50
   3   9   1  325.67   13.40
  -3  -9   1  350.76   13.00
   3  -9  -1  322.07   10.30
  -4   9   1   57.29    7.40
   4  -9   1   47.70    6.10
   4   9  -1   59.99    7.00
  -4  -9  -1   51.99    6.60
   4  -9   1   53.69    4.80
   4   9   1   52.79    7.30
  -4   9  -1   72.19    8.30
   4  -9  -1   56.99    4.50
  -4  -9   1   60.69    6.70
   4  -9  -1   58.19    4.00
   4  -9  -1   58.79    5.90
  -5  -9  -1   63.09    7.80
   5  -9   1   80.79    5.90
   5  -9   1   92.49    8.30
   5   9  -1   86.09    8.80
  -5   9   1   75.79    9.50
   5  -9  -1   71.89    5.20
   5   9   1   65.19    8.40
  -5   9  -1   76.89    9.80
   5  -9  -1   74.99    7.50
   6  -9   1  143.09   11.40
   6  -9   1  153.28    8.50
  -6  -9  -1  168.98   11.10
   6   9  -1  135.69   11.30
   6  -9  -1  151.38    7.60
  -6   9  -1  154.38   14.30
   6   9   1  169.68   12.20
   6  -9  -1  141.49   11.10
  -6  -9   1  155.18   10.80
   7   9  -1   72.19   10.20
   7  -9   1   62.29    7.70
   7  -9   1   79.49   11.00
  -7  -9  -1   70.69   10.10
   7  -9  -1   68.39    9.90
   7   9   1   69.79   11.00
  -7  -9   1   73.79   10.00
   7  -9  -1   70.39    6.90
   8  -9   1   18.40    9.40
  -8  -9  -1   13.40    7.40
   8  -9   1    6.90    6.10
   8   9  -1   -8.70    7.20
   8  -9  -1    1.60    5.40
   8  -9  -1    7.50    8.60
  -8  -9   1   20.50    7.60
   8   9   1    6.70    8.20
  -9  -9  -1   72.29   11.80
   9  -9   1   86.09   11.20
   9  -9   1   85.49   14.80
   9   9  -1   87.89   13.80
   9  -9  -1   87.59   14.60
   9  -9  -1   80.79    9.90
   9   9   1   80.49   13.20
  10  -9   1    2.30    8.70
  10  -9   1   -2.80   13.20
  10   9  -1   21.50   13.30
  10  -9  -1   -9.40   12.60
  10   9   1    3.40   11.90
  10  -9  -1    5.60    8.40
  11  -9   1   -5.50   12.10
  11   9  -1    8.60   13.80
  11  -9   1  -38.50   16.60
  11   9   1  -22.30   13.70
  11  -9  -1    7.80   11.30
  11  -9  -1   34.70   17.30
  12  -9   1  -37.80   20.70
  12  -9   1   -8.00   14.90
  12   9  -1   16.80   18.00
  12   9   1    6.30   20.40
  12   9   1  -34.60   27.10
  12  -9  -1    7.20   20.50
  13  -9   1   50.89   29.00
  13   9  -1   53.19   26.80
  13  -9  -1  118.99   30.40
  13   9   1  -14.50   23.20
  14  -9   1  -77.49   34.60
   0 -10  -1  195.48    8.70
   0  10  -1  217.48    9.20
   0  10   1  212.78    9.00
   0 -10   1  216.48    9.20
   0  10   1  206.98    7.80
   0  10  -1  210.68    8.50
  -1 -10  -1   14.40    4.20
   1 -10   1   11.50    3.50
  -1  10   1   11.70    3.40
   1  10  -1   13.90    3.10
   1 -10   1    9.80    2.60
  -1  10   1   12.00    2.90
   1  10  -1   20.00    4.20
   1  10   1   10.60    3.80
  -1 -10   1   15.50    4.00
  -1  10  -1    9.70    3.00
   1 -10  -1   11.10    3.10
  -1  10  -1   10.80    3.30
  -1  10  -1    7.80    3.00
  -2  10   1  372.96   12.10
   2  10  -1  388.26   13.90
  -2  10   1  380.66    9.70
  -2  10   1  393.16   10.30
  -2 -10  -1  373.66   13.60
   2 -10   1  374.06   11.80
   2 -10   1  386.56   11.50
   2 -10  -1  389.16   11.40
   2  10   1  393.96   14.20
  -2  10  -1  379.46   10.80
  -2  10  -1  390.86   10.80
  -2  10  -1  383.66   13.10
   2 -10  -1  380.56   10.50
  -2 -10   1  379.16   13.70
  -3 -10  -1   73.99    7.00
   3 -10   1   82.39    6.10
   3 -10   1   83.39    5.80
  -3  10   1   83.99    7.30
   3  10  -1   92.09    7.80
  -3 -10   1   88.59    7.50
  -3  10  -1   83.69    3.30
  -3  10  -1   88.39    3.20
   3 -10  -1   83.09    5.20
  -3  10  -1   85.49    7.80
   3  10   1   82.89    7.90
   3 -10  -1   89.09    5.60
   4 -10   1   17.40    4.60
   4  10  -1   16.30    5.20
  -4  10   1   19.10    5.60
  -4 -10  -1   13.20    5.80
   4 -10   1   16.30    3.60
   4 -10  -1   24.40    3.40
   4 -10  -1   18.80    4.10
   4  10   1   13.00    5.50
   4 -10  -1   21.00    3.40
  -4  10  -1   23.60    6.40
  -5 -10  -1   54.89    8.20
   5 -10   1   60.49    7.20
   5  10  -1   57.39    8.20
  -5  10   1   56.69    8.40
   5 -10   1   47.10    5.90
  -5  10  -1   50.49    9.00
   5 -10  -1   51.29    5.00
   5  10   1   57.59    8.50
   5 -10  -1   44.80    6.00
  -5 -10   1   59.79    8.20
   6 -10   1   98.29    9.80
   6 -10   1  112.39    7.70
   6  10  -1  109.19   11.00
  -6 -10  -1   85.99    9.70
  -6 -10   1  107.49   10.20
   6 -10  -1  107.19    9.50
   6 -10  -1  104.99    6.70
  -6  10  -1  112.99   13.40
   6  10   1  109.19   11.30
   7 -10   1   78.89   10.50
  -7 -10  -1   97.69   12.30
   7 -10   1   82.49    8.20
   7  10  -1   72.79   11.10
   7 -10  -1   77.39    7.30
   7  10   1   82.79   11.80
  -7 -10   1   83.39   11.10
   7 -10  -1   76.89   10.90
   8 -10   1   77.19   12.60
   8 -10   1   70.89    8.60
  -8 -10  -1   87.79   12.00
   8  10  -1   78.89   12.20
  -8 -10   1   67.79   11.00
   8 -10  -1   73.59   11.70
   8 -10  -1   58.69    7.60
   9  10  -1   99.69   15.30
  -9 -10  -1   72.19   12.70
   9 -10   1   95.59   15.00
   9 -10   1   73.79    9.80
   9 -10  -1   75.29    9.10
   9  10   1   76.19   13.60
   9 -10  -1   83.39   13.80
  10 -10   1   14.80   14.30
  10 -10   1   32.10   10.00
  10  10  -1   14.90   12.80
  10 -10  -1   49.40   14.60
  10 -10  -1   22.50    9.10
  10  10   1    5.40   12.60
  11 -10   1   12.80   18.20
  11  10  -1   16.60   14.80
  11 -10   1    1.40   12.10
  11 -10  -1   14.90   16.80
  11  10   1   -0.30   15.50
  11 -10  -1   10.00   11.10
  12 -10   1   37.80   21.20
  12  10  -1  -16.50   20.40
  12 -10  -1   39.80   21.00
  12  10   1   29.60   28.60
  12  10   1   14.20   20.20
  13 -10   1   77.19   29.10
  13 -10  -1   -2.40   25.20
   0  11  -1   -0.60    2.70
   0  11   1    2.30    3.40
   0  11  -1   -0.10    2.80
   0 -11  -1    0.00    3.50
   0 -11   1   -0.20    3.00
   0  11   1   -2.20    2.10
   1  11  -1    4.20    3.50
  -1  11   1   -2.50    2.70
   1  11  -1   -1.60    2.90
   1 -11   1    5.30    3.60
  -1 -11  -1    0.30    3.30
  -1  11   1   -1.10    2.60
  -1 -11   1   -2.40    3.20
  -1  11  -1    3.80    2.90
  -1  11  -1    1.50    2.90
   1 -11  -1   -1.60    2.60
   1  11   1   -0.60    3.80
  -1  11  -1    0.70    2.80
  -2  11   1  201.78    9.00
   2 -11   1  207.18    8.20
   2  11  -1  173.28    9.80
  -2 -11  -1  189.28   10.00
   2 -11   1  198.48    9.00
  -2  11   1  200.18    7.10
  -2  11   1  198.08    7.90
  -2  11  -1  195.48    9.70
  -2  11  -1  200.78    7.80
   2 -11  -1  188.88    8.40
  -2 -11   1  192.18   10.20
   2  11   1  213.78   10.90
   2 -11  -1  201.98    7.60
  -2  11  -1  201.68    7.90
   3  11  -1  114.89    9.00
  -3  11   1  124.79    8.30
   3 -11   1  121.89    7.10
   3 -11   1  111.89    7.20
   3 -11  -1  119.19    6.40
   3  11   1  123.89    9.50
  -3  11  -1  112.79    4.40
  -3  11  -1  114.89    4.60
  -3  11  -1  110.79    9.00
   3 -11  -1  113.49    6.30
   4 -11   1   40.50    5.60
  -4  11   1   40.60    7.20
   4 -11   1   42.80    5.20
   4  11  -1   53.99    7.90
  -4 -11  -1   37.80    6.60
  -4  11  -1   28.20    6.80
   4 -11  -1   33.00    4.40
  -4 -11   1   27.60    6.30
   4  11   1   29.70    6.70
   4 -11  -1   38.00    5.10
   5 -11   1  190.08    8.90
   5 -11   1  200.78   10.90
  -5 -11  -1  186.18   12.00
   5  11  -1  173.28   12.40
  -5  11   1  187.08   13.30
   5  11   1  184.98   12.90
   5 -11  -1  210.18   10.20
  -5  11  -1  200.98   14.00
   5 -11  -1  198.68    8.40
  -5 -11   1  195.28   12.10
   6 -11   1  206.38   10.00
  -6 -11  -1  212.08   13.50
   6  11  -1  220.78   14.60
   6 -11   1  226.98   13.00
  -6  11   1  220.48   15.60
  -6 -11   1  214.78   13.60
   6 -11  -1  210.38    9.30
  -6  11  -1  206.88   16.90
   6 -11  -1  239.88   12.20
   6  11   1  203.98   14.40
   7  11  -1    8.90    8.00
   7 -11   1   10.20    4.90
  -7 -11  -1   -1.70    7.40
   7 -11   1   12.00    7.20
  -7 -11   1   10.30    7.70
   7 -11  -1   11.50    6.90
   7  11   1   17.40    8.80
   7 -11  -1    4.80    4.40
   8 -11   1  178.38   15.80
  -8 -11  -1  197.28   15.20
   8 -11   1  175.08   11.20
   8  11  -1  211.78   17.00
  -8 -11   1  187.68   14.80
   8  11   1  162.38   17.00
   8 -11  -1  175.08   10.50
   8 -11  -1  170.38   14.90
   9 -11   1  -12.50    7.20
   9 -11   1    5.30   10.80
  -9 -11  -1   -7.70   11.20
   9  11  -1    2.40   10.70
   9 -11  -1    1.20    6.80
   9 -11  -1    0.80   10.30
   9  11   1   33.70   11.70
  10 -11   1    6.30    9.40
  10  11  -1   42.60   14.50
  10 -11   1   11.00   13.10
 -10 -11  -1    1.80   12.90
  10 -11  -1   23.40    9.50
  10  11   1   14.00   13.40
  10 -11  -1   14.40   13.00
  11  11  -1   31.20   18.00
  11 -11   1  -10.10   12.00
  11 -11   1   19.30   18.00
  11 -11  -1   21.90   11.30
  11  11   1   27.20   16.00
  11 -11  -1   13.00   17.10
  12 -11   1   -7.60   19.80
  12  11  -1   11.60   19.20
  12 -11  -1   50.99   21.10
  12  11   1   34.40   21.80
  13 -11   1   -8.30   26.00
  13 -11  -1   61.49   26.20
   0  12  -1   13.90    3.80
   0  12  -1   20.00    4.50
   0  12   1   20.10    4.10
   0 -12   1   11.60    4.40
   0  12   1    9.80    3.90
   0 -12  -1   18.60    4.60
   1  12  -1   19.60    4.90
  -1 -12  -1   19.50    4.90
   1 -12   1   27.30    5.10
  -1  12   1   24.40    4.60
   1  12  -1   18.00    4.30
  -1  12   1   20.00    4.10
   1 -12  -1   26.70    4.90
   1  12   1   27.70    5.40
   1  12   1   18.40    3.70
  -1  12  -1   20.10    4.40
  -1  12  -1   28.20    4.70
  -1 -12   1   22.90    5.10
  -1  12  -1   23.30    4.50
  -2  12   1  121.19    7.50
   2 -12   1  129.09    7.70
  -2  12   1  122.19    6.00
  -2  12   1  118.19    6.60
   2  12  -1  109.09    8.80
   2 -12   1  114.69    6.80
   2 -12  -1  123.59    6.20
   2 -12  -1  120.99    7.40
  -2  12  -1  113.29    6.70
   2  12   1  118.39    9.00
  -2  12  -1  114.19    6.80
  -2  12  -1  124.89    8.30
   3 -12   1   57.09    5.80
   3 -12   1   61.79    6.20
  -3 -12  -1   58.09    7.60
   3  12  -1   55.29    7.60
  -3  12   1   61.79    7.20
   3  12   1   59.89    8.30
  -3 -12   1   53.09    7.50
  -3  12  -1   53.69    4.10
  -3  12  -1   56.09    7.60
   3 -12  -1   54.69    5.00
   3 -12  -1   44.40    5.40
  -4 -12  -1   48.00    7.70
   4  12  -1   45.50    8.10
   4 -12   1   46.60    6.10
  -4  12   1   49.10    7.60
   4 -12  -1   45.40    5.50
   4 -12  -1   49.40    5.50
  -4  12  -1   43.00    7.70
  -4 -12   1   49.80    7.80
   4  12   1   42.50    7.90
   5 -12   1   36.90    5.60
   5 -12   1   44.80    6.70
  -5 -12  -1   30.60    7.90
   5  12  -1   42.80    8.80
  -5  12   1   37.90    8.20
   5  12   1   43.60    8.30
   5 -12  -1   28.60    5.50
  -5 -12   1   37.10    8.00
  -5  12  -1   50.99    9.50
   6  12  -1   21.60    8.30
   6 -12   1   13.00    6.20
   6 -12   1   21.90    5.40
  -6 -12  -1    8.30    7.10
  -6  12   1   20.50    8.80
  -6 -12   1   15.30    8.30
   6 -12  -1   12.90    4.60
   6  12   1   10.60    8.10
   6 -12  -1   20.30    5.70
   7  12  -1   -7.20    8.60
   7 -12   1    4.70    7.20
   7 -12   1   17.30    5.70
  -7 -12  -1   -3.20    8.90
   7 -12  -1   -0.20    6.30
   7 -12  -1    8.20    4.70
  -7 -12   1   13.10    8.50
   8 -12   1  136.19   15.30
  -8 -12  -1  142.69   15.10
   8  12  -1  123.09   15.70
   8 -12   1  130.79   10.40
   8  12   1  155.18   17.70
  -8 -12   1  137.09   14.90
   8 -12  -1  132.29   13.60
   8 -12  -1  150.98    9.70
   9 -12   1   -5.70    7.20
   9 -12   1   -0.50    9.80
  -9 -12  -1  -16.90   12.10
   9  12  -1   27.20   11.90
   9 -12  -1    6.20    6.70
   9  12   1   10.40   11.60
   9 -12  -1   14.60   10.00
  10 -12   1    8.90    9.70
  10 -12   1  -16.40   12.70
  10  12  -1   17.20   16.00
  10 -12  -1    6.40    8.70
  10 -12  -1   11.50   12.30
  11 -12   1   44.90   16.70
  11  12  -1  -14.40   16.80
  11 -12   1  -13.00   11.60
  11  12   1   10.50   16.90
  11 -12  -1  -25.80   14.90
  11 -12  -1    6.10   11.60
  12  12  -1   58.79   22.90
  12 -12   1    9.70   20.30
  12  12   1  -12.70   22.10
  12 -12  -1   54.99   20.80
  13 -12   1   -1.00   26.00
   0  13  -1    0.40    3.60
   0 -13  -1   -2.90    4.00
   0 -13   1    1.30    4.60
   0  13  -1   -1.70    4.00
   0  13   1   -1.00    3.20
   0  13   1    5.00    4.20
   1 -13   1   10.40    4.50
  -1  13   1    8.90    3.70
   1  13  -1   23.10    5.30
   1  13  -1    9.90    3.80
  -1  13   1   16.90    4.50
   1  13   1   14.00    5.00
  -1  13  -1   16.60    4.70
  -1  13  -1   15.30    4.30
  -1 -13   1   18.30    5.90
   1  13   1   14.80    4.10
  -1  13  -1    8.90    3.90
   1 -13  -1   13.60    4.70
  -2  13   1   15.30    4.00
   2  13  -1   12.70    5.30
  -2 -13  -1   26.10    6.00
  -2  13   1   17.70    3.60
   2 -13   1   14.50    3.70
   2 -13   1   18.30    4.70
  -2  13   1   21.80    4.60
   2  13  -1   13.10    5.80
   2 -13  -1   19.30    4.70
   2  13   1   19.20    6.00
  -2 -13   1   23.50    5.90
  -2  13  -1   16.80    3.90
  -2  13  -1   11.70    4.70
  -2  13  -1   19.60    4.50
  -3 -13  -1    4.80    5.20
   3 -13   1   10.40    3.90
   3 -13   1    0.70    4.10
  -3  13   1    8.80    4.90
   3  13  -1    9.50    5.30
  -3 -13   1   15.70    5.40
  -3  13  -1    6.40    5.00
  -3  13  -1    7.40    3.30
   3  13   1   11.20    5.80
   3 -13  -1    8.70    4.20
  -3  13  -1    3.20    2.70
   3 -13  -1    5.80    3.20
   4  13  -1    7.80    6.10
   4 -13   1   10.60    4.50
  -4  13   1   -1.10    5.40
  -4 -13  -1    8.10    6.00
  -4 -13   1    6.50    6.00
   4  13   1    8.20    6.00
   4 -13  -1   16.40    4.40
  -4  13  -1   12.00    6.40
   4 -13  -1    6.90    3.70
  -5  13   1   15.00    7.50
  -5 -13  -1   18.60    7.30
   5 -13   1   15.90    5.10
   5  13  -1   -0.10    6.30
   5 -13  -1    4.70    4.20
   5  13   1   -3.40    7.20
  -5  13  -1    6.50    8.00
   5 -13  -1   16.00    4.70
  -5 -13   1    9.70    7.00
  -6  13   1  112.39   13.40
   6 -13   1   99.39    8.50
  -6 -13  -1   75.39   11.20
   6 -13   1   82.99    9.90
   6  13  -1   97.09   13.00
   6 -13  -1   94.79    9.20
   6 -13  -1  102.19    7.80
  -6  13  -1   88.19   13.70
  -6 -13   1   91.09   11.60
   6  13   1  103.49   13.40
   7 -13   1   22.30    7.80
   7  13  -1   11.00    9.60
   7 -13   1   18.40    6.10
  -7 -13  -1   21.40    9.60
  -7 -13   1   27.90   11.00
  -7  13  -1   22.90   12.00
   7  13   1   32.80   10.60
   7 -13  -1   10.30    5.60
   7 -13  -1    9.20    6.80
   8  13  -1  -16.30   10.00
   8 -13   1   -2.10    8.40
  -8 -13  -1    0.20   11.40
   8 -13   1   -1.80    6.40
  -8 -13   1   11.00   10.00
   8 -13  -1    2.50    6.10
   8 -13  -1   -1.80    7.70
   8  13   1    2.40   12.20
   9 -13   1    2.60    7.70
   9  13  -1   18.40   14.30
   9 -13   1   13.10   10.90
   9 -13  -1   20.20    7.40
   9 -13  -1    5.10    9.80
   9  13   1   33.60   15.50
 -10 -13  -1  -12.30   15.80
  10 -13   1   31.50   13.80
  10 -13   1   -5.30    9.60
  10  13  -1   34.90   16.00
  10  13   1    5.60   14.90
  10 -13  -1   -6.40    8.60
  10 -13  -1   10.30   13.20
  11  13  -1  -14.60   17.80
  11 -13   1   38.80   17.20
  11 -13   1   43.30   16.20
  11 -13  -1   12.30   16.70
  11  13   1    4.20   20.30
  12 -13   1   11.30   20.40
  12 -13  -1    7.00   19.60
   0  14  -1   15.30    4.90
   0  14   1   13.60    3.90
   0 -14   1   20.70    5.40
   0  14  -1   22.00    5.00
   0  14   1   13.50    4.90
  -1  14   1   -0.60    4.20
   1  14  -1    5.70    5.40
   1  14  -1    9.30    5.10
  -1 -14  -1   -5.00    4.70
   1 -14   1    2.20    4.60
  -1  14   1    2.90    3.80
  -1  14   1    1.10    3.70
  -1  14  -1   -2.90    3.60
  -1 -14   1   -1.50    4.60
  -1  14  -1   -1.40    3.90
   1 -14  -1    1.20    4.30
   1  14   1    0.40    3.80
   1  14   1   -4.20    4.70
  -1  14  -1   -1.20    4.10
   2  14  -1   70.29    7.80
   2 -14   1   84.79    7.90
  -2 -14  -1   83.79    8.90
  -2  14   1   72.19    6.00
  -2  14   1   70.49    6.90
   2  14  -1   82.39    9.10
  -2  14   1   68.29    7.50
  -2  14  -1   61.49    6.20
  -2  14  -1   71.19    7.90
  -2  14  -1   78.59    7.00
  -2 -14   1   79.29    8.90
   2 -14  -1   79.39    7.20
   2  14   1   76.19    9.10
   3 -14   1  251.07   12.10
  -3 -14  -1  263.57   13.70
   3 -14   1  246.58   10.60
   3  14  -1  224.28   13.80
  -3  14   1  263.27   13.10
  -3  14  -1  246.48    8.60
  -3  14  -1  241.18    8.90
  -3  14  -1  237.28   13.20
   3  14   1  236.58   14.30
   3 -14  -1  238.38   11.20
   3 -14  -1  256.57    9.70
  -3 -14   1  248.58   13.90
  -4 -14  -1   11.50    6.50
   4  14  -1    6.80    6.80
   4 -14   1    5.50    4.20
  -4  14   1    8.30    6.20
  -4 -14   1    3.60    6.50
   4  14   1   -4.90    6.50
  -4  14  -1    1.00    6.70
   4 -14  -1    2.00    4.60
   4 -14  -1    3.20    4.00
   5  14  -1    4.90    7.60
  -5 -14  -1   10.10    7.50
   5 -14   1    7.70    5.30
  -5  14   1   13.40    7.80
   5 -14  -1    5.10    4.60
  -5 -14   1    2.80    7.40
  -5  14  -1   -1.20    8.00
   5 -14  -1    6.70    4.90
   5  14   1  -13.70    6.90
  -6  14   1   -5.40    9.10
  -6 -14  -1   -4.70    8.10
   6 -14   1  -10.90    5.50
  -6 -14   1   20.90   10.30
   6 -14  -1   -6.60    4.70
  -6  14  -1   -4.80   10.10
   7  14  -1   16.20   10.10
   7 -14   1   14.50    6.30
   7 -14   1   15.60    7.90
  -7 -14  -1   15.40   10.00
   7 -14  -1    6.20    6.70
  -7 -14   1    7.40    9.70
   7 -14  -1   15.80    5.90
   7  14   1   14.60   10.50
  -7  14  -1   12.60   12.40
   8  14  -1   80.39   14.90
   8 -14   1   78.79    9.50
   8 -14   1   72.29   11.60
   8  14   1   50.99   14.10
   8 -14  -1   72.39   10.80
   8 -14  -1   72.89    9.60
   9 -14   1  183.78   17.90
   9 -14   1  162.98   13.80
  -9 -14  -1  165.78   20.20
   9  14  -1  161.58   20.70
   9 -14  -1  177.48   16.30
   9 -14  -1  159.58   12.50
   9  14   1  228.38   22.80
  10 -14   1   13.20   15.40
 -10 -14  -1   14.80   21.70
  10 -14   1    1.60   10.00
  10  14  -1   33.40   16.50
  10 -14  -1    7.00    9.00
  10  14   1   15.90   16.50
  10 -14  -1   19.00   12.70
  11  14  -1   -3.10   19.20
  11 -14   1   -9.30   16.30
  11 -14  -1   19.00   16.00
  11  14   1   19.70   19.90
  12 -14   1   51.39   21.30
   0 -15   1   -4.30    5.10
   0 -15  -1   -4.20    5.40
   0  15  -1    1.90    4.70
   0  15   1    6.00    5.00
   0  15  -1    1.60    5.20
   0  15   1    3.00    4.60
  -1 -15  -1   13.70    5.90
  -1  15   1    3.10    4.10
   1  15  -1   11.40    5.60
  -1  15   1    3.30    4.30
   1 -15   1    6.80    5.80
   1  15  -1    7.00    4.40
  -1  15   1    5.10    4.90
  -1  15  -1    8.70    5.20
   1  15   1   19.50    5.90
  -1  15  -1    4.20    5.00
  -1  15  -1   10.10    4.60
   1 -15  -1   14.20    5.50
  -1 -15   1    9.20    5.70
  -2  15   1   82.29    7.50
   2  15  -1  100.49   10.40
  -2 -15  -1  102.39   10.90
  -2  15   1  107.79    9.10
   2  15  -1  111.89    9.60
  -2  15   1   88.59    7.00
  -2  15  -1  109.89    9.60
  -2 -15   1   95.59   10.30
   2  15   1  102.99   10.50
  -2  15  -1   98.69    7.80
   2  15   1  111.89    9.10
   2 -15  -1   87.79    9.10
  -2  15  -1  101.89    8.10
  -3 -15  -1   91.39   10.40
   3  15  -1  102.19   11.20
   3 -15   1  112.79    7.70
  -3  15   1   96.79   10.10
   3 -15   1  112.99    9.80
  -3  15  -1  105.49    6.50
   3  15   1   99.89   11.30
  -3 -15   1   83.59   10.60
  -3  15  -1   92.39    6.70
  -3  15  -1  104.19   11.10
   3 -15  -1  106.09    9.10
   4 -15   1    4.60    4.50
   4  15  -1   -0.70    6.90
  -4 -15  -1   -5.70    6.60
  -4  15   1    3.60    7.00
   4 -15  -1    4.50    3.90
  -4 -15   1    9.40    7.00
  -4  15  -1  -16.60    6.90
   4 -15  -1   -0.20    5.20
   4  15   1    9.30    7.20
  -5  15   1   21.40    8.70
   5  15  -1    4.90    8.40
  -5 -15  -1    3.20    7.90
   5 -15   1   17.60    6.00
   5  15   1   23.10    9.00
  -5 -15   1   -0.50    7.70
   5 -15  -1   10.80    4.90
   6  15  -1   49.30   11.10
   6 -15   1   28.90    7.50
  -6  15   1   20.70   10.70
  -6  15  -1   44.10   12.60
  -6 -15   1   46.40   10.90
   6  15   1   37.10   10.80
   6 -15  -1   41.80    7.20
   7 -15   1  105.39   12.50
   7  15  -1  118.19   16.30
  -7  15  -1  114.09   17.30
   7 -15  -1   96.89   11.20
   7  15   1  138.09   17.30
   8 -15   1   11.60    8.30
  -8 -15  -1   12.60   12.20
   8 -15   1    6.50    9.10
   8  15  -1   21.00   12.80
   8  15   1   11.40   12.90
  -8 -15   1   13.60   14.10
   8 -15  -1   18.70    8.80
   9 -15   1   11.60   10.70
   9  15  -1   -1.60   14.30
   9 -15   1    8.30    9.00
   9 -15  -1   16.70   10.20
   9 -15  -1   17.30    8.50
   9  15   1    2.20   14.40
  10 -15   1    4.80   10.80
  10 -15   1    0.00   23.60
  10  15  -1   11.40   16.80
  10  15   1  -13.60   16.70
  10 -15  -1    8.00    9.50
  10 -15  -1   26.20   13.50
  11 -15   1   36.60   16.70
  11  15  -1   32.80   21.80
  11  15   1   66.79   22.10
  11 -15  -1   32.50   16.20
   0  16   1    6.20    4.90
   0  16   1   -2.90    5.70
   0  16  -1    5.70    5.10
   0 -16  -1    2.90    6.30
   0  16  -1   -4.60    5.20
   0 -16   1   -2.00    5.60
   1 -16   1  319.17   15.20
  -1 -16  -1  309.47   15.30
   1  16  -1  321.77   14.50
  -1  16   1  311.17   13.70
   1  16  -1  294.87   14.80
  -1  16   1  329.47   13.20
  -1  16   1  322.17   13.80
  -1  16  -1  307.47   13.40
  -1  16  -1  326.87   14.10
   1 -16  -1  324.47   14.80
   1  16   1  314.57   13.50
  -1 -16   1  325.47   16.00
   1  16   1  309.17   15.50
   2  16  -1   79.29   10.50
  -2  16   1   97.99    9.70
   2  16  -1   94.29    9.80
   2 -16   1   85.59   10.50
  -2  16   1   83.09    7.40
  -2  16   1   80.39    8.30
  -2 -16  -1   88.79   10.40
  -2  16  -1   74.39    7.60
   2  16   1   96.99   11.00
  -2 -16   1   97.59   11.90
  -2  16  -1   93.39    9.60
   2  16   1   76.39    9.10
  -2  16  -1   92.69    8.60
   2 -16  -1   86.59    9.80
   3 -16   1   83.39    9.80
  -3  16   1   73.89    9.50
   3 -16   1   73.59    7.30
   3  16  -1   72.29    8.90
  -3 -16  -1   81.49   10.90
   3  16  -1   94.09   11.80
  -3  16  -1   77.49   10.50
  -3  16  -1   62.29    6.40
  -3 -16   1   73.79   10.80
  -3  16  -1   73.29    6.30
   3  16   1   77.89   11.00
  -4  16   1    2.70    7.70
   4 -16   1   11.90    5.10
   4  16  -1   -0.40    7.30
   4  16   1    0.30    8.00
   4 -16  -1    1.10    4.20
   4 -16  -1    4.50    5.80
   5 -16   1   26.90    6.20
   5  16  -1   29.10    9.80
  -5  16   1   24.00    9.70
  -5 -16  -1    3.30    8.60
   5  16   1   18.60   11.50
  -5 -16   1   -0.80    8.70
  -5  16  -1   17.80   10.20
   5 -16  -1   17.60    5.30
   6  16  -1    9.80    9.70
   6 -16   1   -1.10    6.40
   6 -16  -1    5.60    5.70
   6  16   1   -6.10    9.80
  -6  16  -1   14.10   11.90
  -7 -16  -1   -0.40   12.10
   7  16  -1   40.60   13.00
   7 -16   1   51.49    9.30
   7  16   1   15.30   12.60
  -7  16  -1   41.50   15.00
  -7 -16   1   33.80   13.10
   7 -16  -1   30.30    8.00
   8  16  -1    3.60   13.10
   8 -16   1   12.20    9.50
   8  16   1   14.80   13.80
   8 -16  -1   17.50    8.60
   9  16  -1   38.20   17.90
   9 -16   1   29.10   10.20
   9 -16   1   28.90   12.00
   9 -16  -1   54.29   11.80
   9  16   1   39.60   17.30
  10 -16   1    6.50   11.20
  10  16  -1   19.50   21.60
  10  16   1    5.50   18.60
  10 -16  -1   -7.30   12.40
  11 -16   1   48.10   17.60
   0 -17  -1    7.80    6.40
   0  17   1   13.00    7.00
   0  17   1    3.50    5.30
   0  17  -1    4.80    6.50
   0  17  -1    9.50    5.60
   0 -17   1    4.50    6.50
  -1  17   1  145.19   10.40
   1  17  -1  151.38   11.00
  -1  17   1  135.79   11.00
   1 -17   1  171.18   13.60
   1  17  -1  149.29   13.10
  -1 -17  -1  155.28   12.50
  -1  17   1  182.88   12.00
  -1 -17   1  149.79   12.80
  -1  17  -1  156.88   11.40
   1  17   1  169.18   12.70
  -1  17  -1  167.08   11.20
  -1  17  -1  160.28   11.90
   1  17   1  149.09   10.80
   1 -17  -1  151.28   12.70
   2  17  -1   25.60    8.40
   2  17  -1   32.70    7.20
  -2 -17  -1   34.40    8.80
   2 -17   1   36.30    8.10
  -2  17   1   43.00    8.20
  -2  17   1   30.00    6.40
  -2  17   1   39.50    6.10
  -2  17  -1   32.60    6.30
  -2 -17   1   23.80    8.60
   2  17   1   40.00    9.00
  -2  17  -1   32.00    8.10
  -2  17  -1   27.00    6.60
   2 -17  -1   54.29    8.60
   2  17   1   37.20    7.00
   3 -17   1  354.36   16.90
  -3  17   1  392.26   10.30
   3  17  -1  352.86   15.80
  -3  17   1  369.96   17.50
  -3 -17  -1  296.57   17.30
   3  17  -1  364.76   18.90
  -3  17  -1  335.07   17.90
  -3  17  -1  373.26   12.10
   3  17   1  383.16   19.70
   3 -17  -1  344.77   16.10
  -3  17  -1  348.97   11.80
  -4  17   1  113.19   14.10
   4 -17   1   91.19    8.50
   4  17  -1   93.69   14.90
   4  17   1  106.69   14.00
   4 -17  -1   95.99   11.30
  -4  17  -1  112.59   14.40
   5 -17   1   35.20    6.90
  -5  17   1   42.60   12.50
   5  17  -1   45.90   11.20
   5  17   1   18.20   10.60
   5 -17  -1   40.00    6.40
  -5  17  -1   36.20   12.10
  -6  17   1   -6.30   11.10
  -6 -17  -1   -4.50   11.00
   6  17  -1    8.80   10.80
   6 -17   1    8.40    6.70
  -6 -17   1   -8.40   11.70
  -6  17  -1   21.20   13.30
   6 -17  -1    6.00    6.10
   6  17   1    6.20   11.50
   7 -17   1   53.59    9.80
   7  17  -1   42.80   14.10
  -7  17   1   43.60   14.50
  -7  17  -1   36.40   15.80
   7  17   1   21.90   12.90
   7 -17  -1   34.70    8.20
   8  17  -1  -12.10   14.10
   8 -17   1    7.40    9.50
   8 -17  -1    4.20    8.60
   8  17   1   21.20   15.30
   9  17  -1   60.69   21.50
   9 -17   1   67.49   13.60
   9 -17  -1   64.29   12.90
   9  17   1   84.09   19.60
  10  17  -1   27.50   22.40
  10 -17   1  -19.80   13.90
  10 -17  -1   14.40   13.30
  10  17   1    0.90   23.00
   0  18  -1   33.90    7.90
   0 -18   1   26.10    8.80
   0  18   1   32.00    7.80
   0  18   1   46.30    9.30
   0  18  -1   37.60    8.10
   0 -18  -1   35.80    8.70
  -1  18   1   25.90    7.00
  -1  18   1   28.80    8.00
   1  18  -1   16.30    8.30
   1 -18   1   13.30    8.00
   1  18  -1   26.10    7.80
  -1  18   1   27.00    7.40
  -1 -18  -1   38.70    9.40
  -1  18  -1   25.50    7.70
   1 -18  -1   42.00    8.90
   1  18   1   32.30    7.70
   1  18   1   27.80    8.20
  -1 -18   1   37.20    9.70
  -1  18  -1   24.20    8.10
  -1  18  -1   29.10    7.70
   2  18  -1   80.69   12.50
   2  18  -1   80.69   10.10
  -2  18   1   87.39    8.40
  -2 -18  -1   85.19   11.90
  -2  18   1   71.99    9.40
   2 -18   1   88.29   10.90
  -2 -18   1   70.19   11.70
  -2  18  -1   82.59   11.00
   2  18   1   69.49   12.50
   2 -18  -1   81.89   10.90
  -2  18  -1   79.99    9.80
  -2  18  -1   76.49    8.90
   2  18   1   80.09    9.80
  -3  18   1   10.30    8.90
   3  18  -1   19.50    9.20
  -3 -18  -1    6.70    9.00
   3  18  -1    2.10    7.10
   3 -18   1   -1.60    7.80
  -3  18  -1    9.00    4.80
  -3  18  -1    8.10    5.00
   3  18   1   -1.00    6.40
  -3  18  -1    2.90    8.60
   3  18   1   15.40   10.20
   3 -18  -1    1.40    7.70
   4 -18   1   -2.70    5.30
   4  18  -1  -10.10    7.40
   4  18  -1   -4.80    8.80
   4 -18  -1    5.60    7.60
  -4  18  -1    8.00   10.30
   4  18   1   -6.10    9.40
  -5  18   1    4.70   12.30
   5 -18   1    4.40    6.20
  -5  18  -1    3.40   11.90
   5 -18  -1   -7.40    5.30
  -5 -18   1  -14.30   10.90
   5  18   1   17.80   11.40
   6  18  -1   -8.20   10.60
   6 -18   1    7.80    7.20
  -6  18   1   11.50   13.40
   6  18   1    3.70   11.90
   6 -18  -1    8.20    5.90
  -6  18  -1   13.40   13.60
   7 -18   1   11.70    8.30
  -7  18   1   35.90   15.40
   7  18  -1   10.10   13.50
   7  18   1   34.50   14.30
   7 -18  -1   26.40    7.70
  -7  18  -1   13.90   17.30
   8 -18   1   12.60    9.60
   8  18  -1   16.60   16.80
   8 -18  -1    9.20    9.10
   8  18   1  -13.80   15.40
   9 -18   1   29.30   12.90
   9  18  -1    6.30   18.60
   9 -18  -1    6.90   11.00
   9  18   1    0.90   19.30
  10 -18   1   31.20   15.00
   0  19  -1    5.90    8.30
   0 -19   1    4.70    8.30
   0 -19  -1    1.50    8.20
   0  19   1   -7.70    7.10
   0  19  -1    8.60    7.40
   0  19   1    9.00    8.10
   1 -19   1  305.47   19.00
  -1  19   1  265.27   15.30
   1  19  -1  271.27   17.90
  -1  19   1  286.47   15.60
  -1 -19  -1  271.77   17.50
   1  19  -1  275.07   15.60
  -1  19   1  299.37   14.80
  -1  19  -1  305.87   15.60
   1 -19  -1  314.17   18.40
   1  19   1  308.27   15.70
  -1 -19   1  304.07   18.60
  -1  19  -1  287.37   16.50
   1  19   1  284.67   17.10
  -1  19  -1  266.77   15.60
   2  19  -1   31.90   10.10
  -2  19   1   46.00    9.30
  -2  19   1   56.49    8.40
   2 -19   1   46.30   11.40
   2  19  -1   49.99   10.20
  -2  19   1   55.69    7.40
  -2 -19  -1   47.80   11.10
   2  19   1   55.59    9.10
   2  19   1   48.80   11.90
   2 -19  -1   31.20   10.10
  -2  19  -1   39.50    9.50
  -2 -19   1   22.40   10.80
  -2  19  -1   44.70    8.00
  -2  19  -1   44.20    8.20
   3 -19   1   44.40    9.70
  -3 -19  -1   31.40   10.70
  -3  19   1   25.80    9.30
   3  19  -1   38.10    9.10
   3  19  -1   19.60   11.60
  -3  19  -1   46.70    6.40
   3 -19  -1   27.60    9.50
   3  19   1   32.80    8.90
  -3  19  -1   28.00   10.10
  -3  19  -1   34.50    5.80
   3  19   1   31.20   18.50
   4  19  -1  120.09   15.80
  -4  19   1   94.99   14.10
  -4  19  -1   99.99   14.70
   4 -19  -1  104.49   13.30
   4  19   1   95.79   15.00
  -5  19   1  134.39   16.70
   5 -19   1   86.69   10.00
   5  19  -1  120.79   16.30
   5  19   1  116.19   16.60
  -5  19  -1  100.89   16.70
  -6  19   1    6.40   14.00
   6 -19   1   22.40    8.10
   6  19  -1   28.20   13.40
  -6  19  -1   37.90   15.50
   6 -19  -1   26.90    7.40
   6  19   1   19.70   13.50
   7  19  -1  -14.10   14.00
  -7  19   1  -31.90   15.10
   7 -19   1  -12.60    8.30
   7  19   1   -3.40   14.40
  -7  19  -1  -32.40   17.10
   7 -19  -1   -2.80    7.20
   8 -19   1   10.80   10.20
   8  19  -1   -4.10   17.20
   8 -19  -1    6.00    8.90
   8  19   1   13.50   17.90
   9 -19   1   10.10   12.50
   9  19  -1   -9.90   20.00
   9  19   1   -1.30   19.80
   9 -19  -1   -9.00   10.70
   0  20   1   90.59   11.20
   0 -20   1   95.59   13.30
   0  20  -1   88.49   12.60
   0  20   1  131.39   14.00
   0  20  -1  129.69   12.70
   0 -20  -1  113.09   13.70
   0  20  -1  135.39   13.40
  -1  20   1   15.50    8.70
   1 -20   1   15.40    9.80
   1  20  -1    6.90    8.90
  -1  20   1   11.10    7.80
  -1 -20  -1    9.10    9.90
   1  20  -1   13.40    8.80
  -1  20  -1   -0.50    8.10
   1  20   1    5.40    8.20
   1  20   1   -2.10    8.10
  -1  20  -1    5.80    8.00
  -1 -20   1   12.10   10.20
  -1  20  -1    5.90    7.90
   1 -20  -1   18.80   10.30
   2 -20   1   35.20   10.10
  -2  20   1   48.30   10.30
  -2  20   1   35.30    8.50
  -2 -20  -1   26.20   11.10
   2  20  -1   37.90   10.30
  -2  20   1   42.30    7.60
   2  20  -1   45.00   11.40
   2  20   1   37.50   12.40
  -2 -20   1   62.59   14.10
  -2  20  -1   51.99    8.20
   2  20   1   30.50    9.30
  -2  20  -1   40.10   10.70
   2 -20  -1   55.49   12.20
  -2  20  -1   49.99    9.30
   3  20  -1   15.20   10.80
  -3  20   1   24.30   10.20
  -3 -20  -1   14.70   10.70
   3  20  -1   18.40    9.00
  -3  20  -1   23.90    5.70
   3  20   1   20.20   11.20
  -3  20  -1   37.90   11.30
   3 -20  -1   15.10   10.50
  -3  20  -1   25.90    6.20
   3  20   1    1.90    9.10
  -3 -20   1   23.30   12.20
   4  20  -1   -1.20   11.00
  -4  20   1  -10.90   11.20
   4  20   1  -15.50   10.80
   4 -20  -1   14.10   10.00
  -4  20  -1    3.70   11.90
   5  20  -1   -1.10   12.70
  -5  20   1    4.90   13.20
  -5  20  -1  -15.60   13.40
   5  20   1  -16.70   13.00
   6 -20   1    3.20    7.50
   6  20  -1   15.30   15.10
  -6  20   1  -18.80   14.50
  -6  20  -1   -4.30   16.00
   6  20   1  -13.40   13.70
   7 -20   1   16.00    9.20
   7  20  -1   16.30   16.90
   7  20   1   59.89   18.30
   7 -20  -1   12.40    8.40
  -7  20  -1    0.30   18.80
   8  20  -1  -22.30   18.40
   8 -20   1   11.40   10.20
   8  20   1    7.60   19.00
   8 -20  -1  -15.70    9.00
   9 -20   1   17.20   20.80
   0  21   1   11.40   10.60
   0  21  -1  -11.00    9.60
   0  21  -1    6.40    9.10
   0  21   1    2.40    9.00
   0  21  -1   13.20    9.20
   0 -21   1   -0.30   10.10
   0 -21  -1   -6.00   10.20
   0  21   1    8.20    8.90
  -1  21   1   23.50    9.60
  -1 -21  -1   47.90   12.60
   1  21  -1   23.80   11.00
   1 -21   1   57.29   13.70
  -1  21   1   28.50    9.20
   1  21  -1   47.50   11.30
  -1  21   1   21.40    9.60
   1  21   1   31.10   11.60
  -1 -21   1   36.30   14.30
   1  21   1   48.90   10.80
   1 -21  -1   44.40   12.60
  -1  21  -1   32.10   11.00
  -1  21  -1   35.80   10.00
  -1  21  -1   49.50   11.10
  -2 -21  -1   47.50   12.80
   2  21  -1   54.19   13.60
  -2  21   1   51.29    9.30
   2  21  -1   42.30   10.70
  -2  21   1   35.50    7.90
   2 -21   1   46.60   12.70
  -2  21   1   66.29   12.00
  -2  21  -1   39.00   11.90
  -2 -21   1   49.80   13.60
   2 -21  -1   43.20   12.80
  -2  21  -1   51.29    9.10
  -2  21  -1   42.50    9.40
   2  21   1   45.60   10.50
  -3  21   1    7.00   10.70
   3  21  -1    6.40   12.90
  -3  21  -1   -1.50    5.70
   3 -21  -1   11.70   11.60
   3  21   1    8.90   10.80
   3  21   1    5.90   11.40
  -3  21  -1    5.50    5.40
  -3  21  -1    5.30   11.60
  -4  21   1   43.30   13.80
   4  21  -1   45.30   14.90
   4  21  -1   52.79   14.10
   4 -21  -1   29.20   12.80
   4  21   1   32.40   11.50
   4  21   1   60.29   16.10
  -4  21  -1   28.00   14.30
  -5  21   1   12.10   14.70
   5  21  -1   10.70   14.40
  -5  21  -1   39.20   16.40
   5  21   1   31.70   14.40
  -6  21   1  -12.50   15.70
   6  21  -1   20.30   16.60
   6 -21   1  -15.60    8.10
  -6  21  -1    8.80   18.40
   6  21   1    7.00   15.60
   7  21  -1   40.60   19.20
   7 -21   1   28.20   10.00
   7  21   1   21.70   19.00
   8 -21   1   77.69   13.00
   8  21  -1   11.70   20.50
   8  21   1   98.89   23.50
   0 -22  -1  415.46   23.70
   0  22   1  438.86   21.40
   0 -22   1  375.46   23.60
   0  22  -1  419.46   21.20
   0  22   1  405.76   22.20
   0  22  -1  426.56   22.60
   0  22  -1  400.16   22.30
   0  22   1  422.96   21.60
   1 -22   1   87.89   15.10
   1  22  -1   79.49   14.00
  -1  22   1   70.39   12.50
   1  22  -1   57.79   13.90
  -1  22   1   78.29   11.40
  -1  22   1   83.99   12.90
  -1  22  -1   74.59   12.90
   1 -22  -1   63.99   15.20
  -1  22  -1   74.69   12.00
   1  22   1   94.79   15.50
  -1  22  -1   85.69   14.10
   1  22   1   76.79   12.70
   2  22  -1   49.80   14.00
   2 -22   1   18.00   12.90
  -2  22   1   46.00    8.70
  -2  22   1   43.40    9.70
  -2  22   1   51.89   12.60
  -2  22  -1   50.59   10.70
  -2  22  -1   41.30   12.90
   2  22   1   53.19   15.00
  -2  22  -1   57.99   10.30
   2  22   1   29.80   10.90
   2 -22  -1   35.00   14.20
  -3  22   1   44.40   13.30
   3  22  -1   16.80   14.30
   3  22  -1   29.30   12.70
  -3  22  -1   29.80    6.00
  -3  22  -1   48.40   13.50
   3 -22  -1   31.90   12.60
  -3  22  -1   35.40    6.70
   3  22   1   40.00   14.40
   4  22  -1    7.10   15.20
  -4  22   1  -11.40   13.80
   4  22   1    8.60   15.50
  -4  22  -1   -9.50   15.10
   5  22  -1  101.49   18.30
  -5  22   1   63.99   16.90
   5  22   1   51.69   19.50
  -5  22  -1   76.39   19.60
   6  22  -1  -17.70   16.40
   6  22   1   15.90   17.40
   7 -22   1   38.10   11.00
   7  22  -1   38.10   20.10
   7  22   1   53.89   21.10
   0  23   1   10.10   11.80
   0  23   1   18.20   11.00
   0  23  -1    4.60   12.30
   0  23   1    7.10   11.00
   0  23  -1    4.30   11.90
   0  23  -1   11.80   12.30
   1  23  -1   13.90   13.30
  -1  23   1   16.00   11.80
  -1  23   1  -12.50   11.40
  -1  23   1   22.90   10.40
  -1  23  -1   14.20   10.50
  -1  23  -1   12.00   12.70
  -1  23  -1   10.30   11.30
   1  23   1   17.00   12.10
   1 -23  -1    2.80   18.10
  -2  23   1   13.70    9.30
  -2  23   1    7.70   12.60
   2  23  -1  -21.80   14.90
  -2  23   1   -1.80    8.40
   2  23  -1   18.20   13.00
  -2  23  -1    8.40   10.20
  -2  23  -1   -7.00   13.00
  -2  23  -1   -4.60    9.60
   2 -23  -1   10.80   14.90
   2  23   1   34.80   13.30
  -3  23   1   48.70   15.00
   3  23  -1   62.79   15.70
   3  23   1   45.30   15.70
   3  23   1   67.89   15.20
   3 -23  -1   57.89   15.00
  -3  23  -1   83.09   17.30
   4  23  -1    9.90   17.30
  -4  23   1    3.50   15.60
  -4  23  -1    7.20   17.20
   4  23   1    2.80   17.10
   5  23  -1   74.79   19.20
   5  23   1   37.10   17.80
   6  23  -1    3.70   21.30
   6  23   1   -1.80   18.70
   7  23  -1  -12.40   25.20
   7  23   1   -4.40   22.30
   0  24   1  154.38   18.20
   0  24  -1  158.78   19.30
   0  24   1  159.18   20.00
   0  24  -1  136.89   17.80
   0  24   1  139.99   19.10
  -1  24   1   55.59   15.50
  -1  24   1   51.29   12.30
   1  24  -1   39.00   14.00
  -1  24   1   58.39   13.60
  -1  24  -1   55.59   15.90
  -1  24  -1   71.49   13.60
   1  24   1   71.39   16.50
  -1  24  -1   61.29   14.10
  -2  24   1   74.69   11.10
   2  24  -1   57.09   17.80
  -2  24   1   42.90   15.60
  -2  24  -1   57.99   16.90
   2  24   1   69.49   17.50
   2  24   1   20.30   13.60
  -2  24  -1   47.00   12.00
   3  24  -1   24.70   16.10
  -3  24   1    7.70   16.50
  -3  24  -1   18.80   17.30
   3  24   1   13.20   17.40
   4  24  -1   -1.80   19.00
   4  24   1   52.49   20.40
   5  24  -1  190.18   25.30
   5  24   1  188.68   24.80
   6  24  -1   23.90   24.30
   6  24   1    8.10   24.50
   0  25   1   -9.10   13.20
   0  25   1    9.10   14.70
   0  25  -1   -2.40   14.40
   0  25  -1    7.00   18.70
   1  25  -1   20.90   16.00
   1  25  -1   40.20   17.30
  -1  25   1   32.50   14.60
  -1  25   1   42.90   16.50
  -1  25  -1   19.90   14.60
   1  25   1   43.20   18.00
   1  25   1   54.09   17.40
   2  25  -1   -7.40   15.10
   2  25   1  -18.60   17.50
  -2  25  -1   37.10   18.60
   3  25  -1    6.50   19.60
   3  25   1   11.10   19.80
   4  25  -1    6.60   19.50
   4  25   1   50.39   23.60
   5  25  -1   -7.50   20.50
   5  25   1   41.40   21.70
   0  26  -1  144.19   20.50
   1  26  -1   64.89   19.60
   1  26  -1  -15.00   20.30
   1  26   1   47.00   18.90
  -1  26  -1   13.10   16.00
   1  26   1  -18.50   16.80
   2  26  -1   -9.20   18.90
   2  26   1   18.00   17.20
   3  26  -1   43.70   19.60
   3  26   1    3.20   21.80
   4  26  -1   14.70   21.20
   4  26   1  -30.40   23.70
   5  26  -1   47.90   24.70
   5  26   1  -52.49   23.00
   0  27  -1    3.80   18.80
   1  27  -1  -24.80   19.70
   1  27   1   31.90   21.60
   2  27  -1   65.29   23.40
   2  27   1   37.20   22.80
   3  27  -1  -44.50   23.50
   3  27   1   19.60   24.40
   4  27  -1   -5.30   27.60
   4  27   1  -20.10   22.40
   1  28  -1    4.20   22.20
   2  28  -1   28.80   24.50
   2  28   1   19.00   24.30
   3  28  -1  -10.60   23.20
   3  28   1    2.50   27.60
   4  28   1   79.29   36.00
   2  29  -1   56.09   40.00
   3  29  -1  -10.10   31.50
   3  29   1  -45.60   30.10
  -1   0  -2 3953.60   62.69
   1   0   2 3070.59   60.49
  -1   0  -2 3864.31   60.99
   1   0   2 3482.35   62.19
   2   0   2  581.74   15.30
  -2   0  -2  557.64   12.10
   3   0   2    7.00    2.30
   3   0  -2   11.40    1.70
   3   0   2    7.60    3.20
  -3   0  -2    8.50    1.80
  -4   0  -2   88.59    4.20
   4   0   2   89.99    8.30
   4   0  -2   87.59    4.30
   4   0   2   97.19    5.60
   5   0   2  983.50   23.30
  -5   0  -2  991.90   20.30
   5   0  -2  988.00   21.00
   5   0   2 1028.00   30.10
  -6   0  -2  522.05   12.60
   6   0   2  511.15   16.00
   6   0  -2  501.35   14.20
   6   0   2  527.15   22.50
  -7   0  -2   62.99    4.60
   7   0   2   57.99    7.80
   7   0  -2   73.59    6.70
   7   0   2   68.09   12.00
   8   0  -2   43.10   11.20
   8   0   2   26.20    7.00
   8   0   2   35.60   11.90
   8   0  -2   27.10    6.30
   9   0  -2  219.78   22.90
   9   0   2  228.78   15.40
   9   0   2  231.68   23.30
   9   0  -2  239.38   14.00
  10   0   2   49.80   11.40
  10   0  -2   68.49   10.90
  10   0  -2   24.80   16.40
  10   0   2   60.49   17.90
  11   0   2   42.50   20.30
  11   0  -2   20.30   19.90
  11   0   2   20.90   12.50
  11   0  -2   29.00   10.90
  12   0   2  128.49   19.30
  12   0  -2   84.49   25.70
  12   0   2   41.20   24.10
  13   0   2    1.00   19.80
  13   0  -2   33.40   19.20
  13   0   2  -52.79   26.90
  13   0  -2   68.79   30.70
  14   0   2   38.20   27.40
  14   0  -2   65.99   39.20
  -1  -1  -2 3199.28   54.19
   1  -1   2 3115.39   53.69
   1  -1   2 3136.59   54.99
  -1   1  -2 3152.48   53.69
  -1   1  -2 3199.48   55.19
   2  -1   2   40.50    2.80
  -2  -1  -2   47.70    2.90
   2  -1   2   45.60    4.40
   2   1  -2   41.90    2.40
  -2   1  -2   46.30    2.50
   2   1   2   49.20    3.40
  -2   1  -2   46.50    4.10
   3  -1   2   31.10    3.30
   3  -1   2   28.70    4.60
   3   1  -2   22.50    2.50
  -3  -1  -2   22.90    2.70
  -3   1  -2   28.70    2.30
   3   1   2   27.90    3.40
   3  -1  -2   27.70    1.70
   4  -1   2  527.75   13.80
   4  -1   2  565.94   18.80
  -4  -1  -2  539.55   13.10
   4   1  -2  557.94   13.10
  -4   1  -2  546.95   11.80
   4   1   2  526.05   14.70
   5   1  -2   45.60    4.30
   5  -1   2   36.30    7.60
   5  -1   2   45.60    4.90
  -5  -1  -2   41.70    4.10
   5   1   2   49.50    5.60
  -5   1  -2   44.30    3.10
   5  -1  -2   40.50    3.60
   6  -1   2  196.38    9.70
   6  -1   2  190.98   14.00
   6   1  -2  206.38    8.80
  -6  -1  -2  187.08    7.60
   6  -1  -2  194.58    7.90
  -6   1  -2  198.18    6.00
   6   1   2  198.58   15.10
   6   1   2  201.78   10.30
   7   1  -2  137.19    8.60
   7  -1   2  137.59    9.50
  -7  -1  -2  138.69    7.00
   7  -1   2  138.09   14.40
   7   1   2  134.89   10.10
   7  -1  -2  146.79    7.90
   7  -1  -2  149.49   14.10
   7   1   2  133.39   14.90
   8  -1   2  237.18   13.40
   8   1  -2  249.28   12.60
   8  -1   2  233.38   19.50
   8   1   2  232.98   20.10
   8  -1  -2  242.18   11.40
   8   1   2  258.87   13.50
   8  -1  -2  257.97   19.40
   9   1  -2    0.70   11.40
   9  -1   2   -6.40    7.20
   9  -1   2   -0.80   11.30
   9   1  -2   -5.80    6.60
   9   1   2   -7.10    7.10
   9  -1  -2   -9.50    5.90
   9  -1  -2   -2.10   12.20
   9   1   2   12.70   12.60
  10   1  -2  262.47   16.70
  10  -1   2  269.07   18.70
  10  -1  -2  253.67   15.40
  10   1   2  197.58   16.20
  10   1   2  267.97   26.40
  10  -1  -2  211.88   25.10
  11   1  -2   -6.80   10.10
  11  -1   2   -0.70   11.20
  11   1  -2   17.80   18.00
  11  -1   2    5.10   17.40
  11  -1  -2  -17.00   10.70
  11  -1  -2   11.00   16.50
  11   1   2   30.70   20.30
  11   1   2   -4.40   11.70
  12   1  -2   -4.50   23.50
  12  -1   2   13.00   15.40
  12  -1   2   14.80   22.10
  12   1  -2   13.80   14.90
  12   1   2   60.79   23.80
  12   1   2   -3.10   15.20
  12  -1  -2   73.49   22.50
  12  -1  -2   -6.20   13.70
  13  -1   2  -44.30   26.00
  13  -1   2    4.00   20.00
  13   1  -2  -11.00   29.50
  13   1  -2   20.10   20.10
  13   1   2   -2.80   20.60
  13  -1  -2   20.60   30.50
  13   1   2   83.49   30.70
  13  -1  -2   43.30   18.50
  14   1  -2  -42.20   38.60
  14  -1   2   19.70   27.90
  14   1   2    1.80   26.40
  14  -1  -2   42.50   37.00
   0  -2  -2 2004.10   34.90
   0   2   2 2021.60   35.10
   0   2  -2 2027.20   35.00
   1   2  -2 1273.97   23.90
   1  -2   2 1250.07   23.40
   1  -2   2 1312.57   24.60
  -1  -2  -2 1301.77   24.30
   1  -2  -2 1266.07   22.20
  -1   2  -2 1282.57   23.40
  -1   2  -2 1305.97   24.80
   2  -2   2 1677.33   30.90
   2   2  -2 1708.03   31.10
  -2  -2  -2 1699.43   31.70
   2  -2   2 1721.63   33.90
  -2   2  -2 1682.03   34.00
  -2   2  -2 1680.93   30.10
   2   2   2 1721.53   32.40
   3  -2   2  313.57    8.70
   3   2  -2  293.87    8.40
  -3  -2  -2  304.47    9.00
   3  -2   2  272.37   11.10
   3   2   2  311.57    9.70
  -3   2  -2  296.17    7.10
  -3   2  -2  304.07   11.90
  -4  -2  -2   27.40    3.50
   4  -2   2   28.10    5.70
   4   2  -2   28.20    3.60
   4  -2   2   31.30    3.70
  -4   2  -2   27.30    2.00
   4  -2  -2   24.10    1.90
   4   2   2   36.90    4.30
   5   2  -2    6.00    2.80
   5  -2   2   -5.40    4.40
  -5  -2  -2    4.40    2.70
   5  -2   2    8.00    3.20
  -5   2  -2    4.70    1.20
   5   2   2    2.90    3.50
   5  -2  -2    5.30    2.10
   5  -2  -2   -1.70    4.50
   6  -2   2    0.20    3.60
   6  -2   2   -5.50    5.90
  -6  -2  -2    1.30    2.90
   6   2  -2    0.50    3.20
   6  -2  -2   -3.20    5.50
   6   2   2    1.40    3.50
   6  -2  -2    2.80    2.30
  -7  -2  -2  144.69    7.70
   7  -2   2  157.48    9.70
   7  -2   2  148.19   14.40
   7   2  -2  152.18    9.50
   7   2   2  148.59   10.20
   7   2   2  148.49   15.40
   7  -2  -2  142.49    8.00
   7  -2  -2  142.19   13.60
   8  -2   2   15.60    9.00
  -8  -2  -2   12.60    4.40
   8  -2   2   22.20    6.70
   8   2  -2   13.20    5.70
   8   2   2   19.30   10.50
   8  -2  -2    8.00    9.10
   8  -2  -2   22.50    5.30
   8   2   2    7.10    6.70
   9  -2   2  244.18   15.10
   9  -2   2  213.88   22.90
   9   2  -2  252.07   15.20
   9  -2  -2  261.07   13.40
   9   2   2  239.28   23.70
   9   2   2  239.08   16.30
   9  -2  -2  250.27   20.90
  10   2  -2  140.19   22.50
  10  -2   2  137.19   16.10
  10   2  -2  117.09   13.80
  10   2   2  133.79   21.10
  10   2   2  127.69   16.20
  10  -2  -2  157.78   21.90
  10  -2  -2  146.89   13.60
  11   2  -2  -23.40   16.50
  11   2  -2   -2.60   10.70
  11  -2   2  -27.40   17.60
  11  -2   2  -11.80   11.60
  11  -2  -2   14.00   18.70
  11  -2  -2  -11.20   10.20
  11   2   2   -6.50   18.00
  12   2  -2   25.20   15.10
  12  -2   2   23.40   20.80
  12   2  -2   18.10   24.30
  12   2   2   -3.20   16.50
  12  -2  -2   10.90   13.20
  12  -2  -2    2.50   22.70
  12   2   2   58.29   24.50
  13  -2   2   51.49   21.00
  13  -2   2   43.60   27.40
  13   2  -2  -27.50   27.10
  13   2  -2   -3.30   19.90
  13   2   2   62.59   30.20
  13   2   2   32.90   21.90
  13  -2  -2   24.00   26.80
  13  -2  -2   26.10   18.50
  14  -2   2  -25.00   38.70
  14   2  -2   32.80   26.50
  14  -2  -2  -61.19   36.00
  14   2   2   14.10   27.00
   0   3   2    0.40    0.90
   0   3  -2    0.70    0.80
   0  -3  -2    1.00    0.90
   0  -3   2    0.70    0.80
  -1  -3  -2 3478.15   60.19
   1  -3   2 3444.36   59.19
   1  -3   2 3444.66   60.09
  -1   3   2 3454.05   57.69
   1   3  -2 3483.15   59.79
  -1  -3   2 3489.65   59.89
  -1   3  -2 3417.46   59.09
  -1   3  -2 3500.75   58.69
   1   3   2 3507.95   60.49
  -1   3  -2 3501.55   60.49
  -2  -3  -2   86.79    4.40
   2  -3   2   86.09    5.20
   2   3  -2   89.59    4.20
   2  -3   2   83.09    3.90
  -2   3  -2   85.49    3.40
   2  -3  -2   77.59    4.00
  -2   3  -2   84.29    5.20
   2   3   2   85.79    4.70
  -2  -3   2   80.89    4.10
   3   3  -2  143.19    5.90
  -3  -3  -2  144.29    6.20
   3  -3   2  138.69    5.70
   3  -3   2  147.19    7.80
  -3   3  -2  149.09    8.20
  -3   3  -2  141.99    4.00
  -3  -3   2  142.09    5.90
   3  -3  -2  159.08    7.50
   3   3   2  141.29    6.70
   4  -3   2   16.50    3.20
   4  -3   2   11.20    4.70
  -4  -3  -2   12.50    3.10
   4   3  -2   13.20    3.30
   4  -3  -2   14.30    1.20
   4  -3  -2   15.90    4.10
   4   3   2   11.20    3.20
  -4   3  -2   13.00    1.60
  -4  -3   2   15.20    3.10
  -5  -3  -2  570.14   15.30
   5   3  -2  548.25   15.60
   5  -3   2  552.34   20.30
   5  -3   2  559.64   15.10
   5  -3  -2  567.74   19.30
   5   3   2  559.74   17.10
   6  -3   2  158.08   12.90
   6   3  -2  156.08    8.80
   6  -3   2  167.68    8.80
  -6  -3  -2  148.09    8.00
   6   3   2  149.49    9.60
   6  -3  -2  169.18    6.60
   6  -3  -2  155.88   12.00
   7  -3   2   -6.00    6.80
   7   3  -2    2.20    3.80
   7  -3   2    3.00    4.30
  -7  -3  -2    3.90    3.90
   7  -3  -2    3.40    3.60
   7   3   2   -4.50    4.40
   7  -3  -2   19.00    7.40
   8  -3   2   40.40   11.70
   8  -3   2   25.90    6.90
   8   3  -2   27.10    7.40
  -8  -3  -2   37.20    5.80
   8  -3  -2   28.30   10.00
   8  -3  -2   36.20    5.90
   8   3   2   39.50    8.60
   8   3   2   16.40   10.50
   9   3  -2   59.79   10.00
   9  -3   2   56.29    9.80
   9  -3   2   68.29   14.50
   9   3   2   71.49   11.40
   9   3   2   85.89   17.40
   9  -3  -2   76.89   14.80
   9  -3  -2   63.19    8.30
  10   3  -2  107.49   14.00
  10  -3   2   83.39   12.80
  10  -3   2   83.49   21.50
  10   3   2   70.79   19.40
  10  -3  -2  121.99   20.20
  10   3   2   98.99   14.50
  10  -3  -2   98.39   12.50
  11  -3   2   13.50   16.60
  11   3  -2    0.60   20.20
  11  -3   2   15.30   12.20
  11   3  -2   17.80   12.90
  11  -3  -2   16.70   10.90
  11   3   2   12.60   12.00
  11  -3  -2   35.40   18.40
  11   3   2   24.70   19.00
  12  -3   2    0.00   21.30
  12   3  -2  -16.90   14.00
  12  -3   2    5.10   17.00
  12   3  -2  -29.20   21.10
  12  -3  -2   21.80   20.80
  12  -3  -2   14.90   13.50
  12   3   2   18.50   24.60
  12   3   2    6.20   17.00
  13   3  -2   15.40   19.30
  13   3  -2   77.09   31.70
  13  -3   2   53.49   19.80
  13  -3   2   72.69   31.00
  13  -3  -2   12.00   27.20
  13   3   2   45.40   31.00
  13   3   2   41.00   22.90
  13  -3  -2   28.20   18.70
  14   3  -2   39.60   26.10
  14  -3   2   66.49   38.20
  14  -3  -2   15.80   33.70
  14   3   2  -35.10   27.10
   0  -4   2 5161.78   87.39
   0  -4  -2 5179.78   87.09
   0   4  -2 5190.28   87.09
   0   4  -2 5114.19   86.79
   1  -4   2 1309.17   27.30
   1   4  -2 1398.56   26.20
  -1  -4  -2 1357.96   26.40
   1  -4   2 1364.46   25.60
  -1   4   2 1316.37   23.70
  -1   4   2 1279.77   22.70
  -1  -4   2 1375.26   26.30
   1   4   2 1423.16   27.00
   1  -4  -2 1351.76   24.10
  -1   4  -2 1367.96   26.30
  -1   4  -2 1369.66   25.20
   1  -4  -2 1324.67   23.30
   2   4  -2 1530.15   29.80
   2  -4   2 1571.94   30.90
  -2   4   2 1542.15   29.20
  -2  -4  -2 1556.44   30.40
  -2   4  -2 1488.25   27.10
  -2  -4   2 1539.55   29.90
  -2   4  -2 1548.35   27.90
   2   4   2 1523.15   30.80
  -2   4  -2 1571.74   31.80
   2  -4  -2 1511.15   28.50
   3  -4   2  601.24   13.90
  -3  -4  -2  594.54   15.10
   3  -4   2  570.94   16.60
   3   4  -2  619.14   15.10
  -3   4  -2  583.64   17.40
  -3   4  -2  599.04   11.00
  -3   4  -2  578.04   10.80
   3  -4  -2  594.44   15.50
   3   4   2  586.24   15.90
  -3  -4   2  599.04   14.80
   4   4  -2  444.66   13.10
  -4  -4  -2  451.15   13.20
   4  -4   2  449.26   15.90
   4  -4   2  458.65   12.20
   4  -4  -2  411.46   14.30
   4   4   2  462.85   14.40
  -4  -4   2  441.66   12.80
  -4   4  -2  438.36   16.50
   5  -4   2   33.00    7.10
   5  -4   2   33.90    4.50
   5   4  -2   32.40    4.80
  -5  -4  -2   26.30    4.70
   5  -4  -2   41.10    6.30
   5   4   2   30.00    5.20
   5  -4  -2   32.70    2.30
  -5  -4   2   43.90    5.00
   6  -4   2  110.89   11.00
   6  -4   2  109.99    7.50
  -6  -4  -2  103.99    7.40
   6   4  -2   99.29    7.50
   6  -4  -2  108.69    5.50
   6   4   2  108.09    8.70
   6  -4  -2   77.19   10.30
   7  -4   2   39.60    6.30
   7   4  -2   30.50    6.00
   7  -4   2   42.10    9.80
  -7  -4  -2   30.10    5.40
   7  -4  -2   39.00    9.20
   7  -4  -2   33.70    4.60
   7   4   2   30.50    6.70
   8  -4   2    7.70    5.50
  -8  -4  -2   11.70    5.40
   8   4  -2    2.60    5.40
   8  -4   2   -7.90    9.50
   8  -4  -2    9.90    9.40
   8   4   2    7.90    7.30
   8  -4  -2   11.30    4.70
   9  -4   2  142.39   19.00
  -9  -4  -2   68.89    9.20
   9   4  -2   86.19   11.20
   9  -4   2   94.29   11.20
   9   4   2   65.79   17.90
   9   4   2   75.09   11.60
   9  -4  -2   87.49    9.30
   9  -4  -2   79.89   15.10
  10   4  -2  123.39   15.60
  10  -4   2  107.79   19.00
  10  -4   2  107.39   14.00
  10   4   2   73.99   21.00
  10   4   2   96.99   13.80
  10  -4  -2   85.29   10.60
  10  -4  -2   71.29   16.60
  11  -4   2   88.69   20.10
  11  -4   2   73.09   14.30
  11   4  -2   70.29   14.90
  11   4  -2   80.79   22.00
  11  -4  -2   80.89   20.90
  11   4   2   55.19   16.50
  11  -4  -2   85.99   12.80
  11   4   2   70.89   21.90
  12   4  -2    5.10   13.40
  12   4  -2   32.70   26.70
  12  -4   2   17.80   15.10
  12  -4   2  -10.10   19.60
  12  -4  -2  -19.30   13.40
  12   4   2   18.90   15.80
  12   4   2   43.90   24.50
  12  -4  -2  -21.00   20.20
  13  -4   2   43.80   20.20
  13  -4   2   12.40   26.90
  13   4  -2   53.19   29.30
  13   4  -2   12.80   19.80
  13   4   2   55.29   30.10
  13  -4  -2   45.80   27.30
  13   4   2   54.69   23.60
  14   4  -2  -23.70   26.70
  14  -4   2   30.40   38.20
  14  -4  -2   43.20   35.10
  14   4   2  -17.90   28.20
   0  -5   2   -1.40    1.20
   0  -5   2   -1.70    1.20
   0   5   2    1.00    1.60
   0  -5  -2   -1.40    1.30
   0   5  -2    1.60    1.30
   1  -5   2  639.84   14.10
  -1  -5  -2  633.44   15.00
  -1   5   2  630.14   12.10
  -1   5   2  636.94   12.60
   1  -5   2  638.24   14.10
   1  -5   2  627.34   14.30
   1   5  -2  651.73   14.90
  -1   5   2  635.44   12.60
  -1   5  -2  630.74   13.50
   1  -5  -2  637.94   13.20
  -1   5  -2  630.64   14.70
   1  -5  -2  643.64   12.10
  -1  -5   2  633.84   15.00
  -1   5  -2  652.23   14.00
   1   5   2  634.94   15.30
   2  -5   2  650.13   15.90
   2   5  -2  662.73   15.80
  -2   5   2  672.73   14.70
   2  -5   2  656.53   14.40
  -2  -5  -2  648.44   15.90
  -2   5  -2  643.24   13.70
  -2  -5   2  644.64   15.70
  -2   5  -2  624.54   16.40
  -2   5  -2  647.04   12.90
   2  -5  -2  650.13   11.90
   2  -5  -2  637.34   12.00
   2   5   2  632.54   16.40
   2  -5  -2  644.44   13.70
  -3  -5  -2   33.40    4.10
   3  -5   2   27.90    4.20
   3   5  -2   29.80    3.80
   3  -5   2   32.40    3.70
  -3   5   2   36.10    4.50
  -3  -5   2   35.40    3.90
   3  -5  -2   33.40    4.20
  -3   5  -2   33.60    1.60
   3   5   2   34.70    4.50
  -3   5  -2   32.00    1.40
  -3   5  -2   39.10    5.50
   4  -5   2 1131.09   23.80
   4  -5   2 1114.99   28.10
   4   5  -2 1112.09   25.50
  -4  -5  -2 1177.68   25.80
   4  -5  -2 1111.69   26.50
  -4  -5   2 1151.18   25.40
   4   5   2 1138.79   27.10
  -4   5  -2 1059.99   28.70
  -5  -5  -2  100.39    6.80
   5  -5   2   79.49    9.30
   5   5  -2   94.99    7.10
   5  -5   2   97.19    6.20
   5  -5  -2   98.39    8.60
  -5  -5   2  104.89    7.10
   5   5   2   94.69    7.70
  -5   5  -2   88.39    9.40
   5  -5  -2   99.19    3.40
   6   5  -2   74.19    7.40
   6  -5   2   73.19    9.80
   6  -5   2   71.39    6.80
  -6  -5  -2   73.59    6.70
   6  -5  -2   74.49    9.70
   6   5   2   71.39    8.10
   6  -5  -2   78.29    4.60
  -6  -5   2   75.99    6.90
  -7  -5  -2    0.60    4.30
   7   5  -2   -1.70    4.30
   7  -5   2    3.90    7.30
   7  -5   2    2.90    4.50
   7  -5  -2   -5.30    6.00
   7  -5  -2    9.10    3.30
   7   5   2   -6.20    4.70
   8   5  -2  284.27   14.80
   8  -5   2  272.37   19.10
   8  -5   2  259.57   13.50
  -8  -5  -2  271.47   13.30
   8   5   2  291.97   16.20
   8  -5  -2  280.87   11.50
   8  -5  -2  263.67   19.20
  -9  -5  -2    8.90    6.60
   9   5  -2   -2.30    8.00
   9  -5   2    2.40    7.40
   9  -5   2    0.00   10.90
   9  -5  -2    0.10    9.90
   9   5   2   -2.40    7.90
   9  -5  -2    0.60    5.70
  10   5  -2    9.60    9.40
  10  -5   2    6.00    9.80
  10  -5   2    7.00   14.00
  10  -5  -2   -9.20    7.30
  10  -5  -2   -4.50   11.90
  10   5   2    5.60   16.30
  11  -5   2  303.87   28.50
  11  -5   2  289.97   21.70
  11   5  -2  287.47   23.10
  11  -5  -2  293.47   19.40
  11   5   2  281.57   33.90
  11  -5  -2  305.87   29.40
  11   5   2  279.97   22.40
  12  -5   2  -10.90   15.30
  12   5  -2    3.10   14.20
  12  -5   2  -30.10   19.50
  12   5  -2  -23.10   22.70
  12   5   2  -31.60   22.70
  12  -5  -2   -2.50   13.80
  12  -5  -2   -1.70   21.10
  12   5   2  -14.20   18.10
  13   5  -2   28.80   21.70
  13   5  -2   49.40   32.30
  13  -5   2   23.40   27.70
  13  -5   2  -28.80   18.70
  13  -5  -2   55.39   28.40
  13   5   2   24.40   31.50
  13   5   2   15.90   20.50
  14  -5   2   14.70   33.90
  14   5  -2  -22.80   29.40
  14  -5  -2   25.50   33.90
  14   5   2  -14.40   30.30
   0  -6   2  159.88    6.30
   0   6   2  164.78    6.50
   0  -6  -2  139.99    5.80
   0   6  -2  161.28    6.00
   0   6  -2  156.78    5.90
   0  -6   2  154.18    5.60
  -1   6   2   27.50    2.50
  -1   6   2   27.80    2.20
   1   6  -2   27.00    3.30
  -1  -6  -2   26.00    3.30
   1  -6   2   25.10    2.80
   1  -6   2   24.00    2.70
   1  -6  -2   29.10    2.00
   1   6   2   31.50    3.70
   1  -6  -2   28.30    2.70
  -1  -6   2   27.50    3.30
  -1   6  -2   25.20    3.10
  -1   6  -2   24.30    2.80
  -1   6  -2   28.70    2.70
   2   6  -2  104.49    5.80
   2  -6   2  103.89    5.00
  -2   6   2  106.39    5.00
  -2  -6  -2  107.99    6.00
   2  -6   2  105.99    5.40
  -2   6  -2  103.89    6.00
   2  -6  -2   98.29    4.10
   2   6   2  103.89    6.30
   2  -6  -2  107.59    3.80
  -2  -6   2  109.79    5.90
  -2   6  -2  100.19    4.60
  -3   6   2 2149.78   42.00
  -3  -6  -2 2178.18   42.60
   3  -6   2 2143.49   39.90
   3   6  -2 2167.68   42.40
   3  -6   2 2137.69   42.90
   3  -6  -2 2167.88   40.60
  -3  -6   2 2188.38   42.40
   3   6   2 2160.28   43.50
  -3   6  -2 2114.39   36.20
   3  -6  -2 2104.69   36.20
  -3   6  -2 2261.07   45.00
  -3   6  -2 2084.69   36.00
   3  -6  -2 2121.79   36.00
  -4  -6  -2  615.64   17.10
   4  -6   2  618.24   15.10
   4   6  -2  596.04   17.20
   4  -6   2  587.74   18.40
   4   6   2  597.04   18.10
  -4   6  -2  611.14   19.90
   4  -6  -2  605.84   17.10
  -4  -6   2  599.84   16.90
  -5  -6  -2   75.89    6.60
   5   6  -2   77.59    7.00
   5  -6   2   77.69    5.90
   5  -6   2   66.69    8.60
   5  -6  -2   78.69    3.10
   5  -6  -2   82.39    7.90
   5   6   2   73.69    7.50
  -5   6  -2   76.19    9.40
  -5  -6   2   82.99    7.00
  -6  -6  -2   -3.10    3.70
   6   6  -2   -0.70    4.00
   6  -6   2   -5.40    5.30
   6  -6   2    1.20    3.70
   6   6   2   15.00    5.60
  -6  -6   2   -0.30    4.30
   6  -6  -2    6.40    5.50
   7  -6   2   -3.00    4.30
  -7  -6  -2   -2.00    5.20
   7  -6   2  -10.70    7.40
   7   6  -2    2.60    4.60
   7  -6  -2   -2.00    3.20
   7   6   2   -2.70    5.50
   7  -6  -2    5.10    6.60
   8  -6   2    7.90    6.10
   8   6  -2   12.20    6.70
   8  -6   2   -5.40    8.10
   8  -6  -2    4.10    4.60
   8  -6  -2    6.10    8.50
   8   6   2    0.10    7.00
   9  -6   2   -7.50    7.00
   9   6  -2   -1.50    7.80
   9  -6   2    2.40   10.70
   9  -6  -2  -14.10   10.90
   9  -6  -2    0.10    5.90
   9   6   2   -6.10    8.10
  10  -6   2  113.49   13.30
  10  -6   2  137.99   19.60
  10  -6  -2   68.79   15.80
  10   6   2  104.39   20.50
  10   6   2   92.99   14.20
  10  -6  -2   84.89   10.90
  11   6  -2   74.39   15.40
  11  -6   2   40.10   13.30
  11  -6   2   61.89   18.00
  11   6   2   50.59   23.20
  11  -6  -2   55.79   18.90
  11   6   2   48.10   14.70
  11  -6  -2   62.29   12.20
  12   6  -2   11.80   25.90
  12   6  -2   -7.50   16.40
  12  -6   2  -16.40   15.30
  12  -6   2   17.40   22.60
  12  -6  -2   26.10   21.30
  12   6   2    6.90   25.70
  12  -6  -2   10.50   14.20
  12   6   2    1.50   18.70
  13   6  -2  -37.50   30.40
  13   6  -2   19.00   21.50
  13  -6   2   -0.10   25.60
  13  -6   2   12.30   26.90
  13   6   2    9.80   30.80
  13   6   2  -18.30   20.10
  13  -6  -2    0.30   26.70
  14   6  -2  -47.90   28.90
  14  -6   2   26.80   35.90
  14  -6  -2  -52.79   34.20
   0  -7   2    0.40    1.80
   0   7   2   -0.90    2.10
   0  -7  -2   -2.20    1.90
   0   7  -2   -2.20    1.60
   0   7  -2    0.20    1.60
   1   7  -2   63.29    4.60
   1  -7   2   55.09    3.80
  -1  -7  -2   67.99    4.80
  -1   7   2   53.29    3.20
  -1   7   2   63.99    3.90
   1   7  -2   55.69    4.00
   1  -7   2   58.49    4.00
  -1   7  -2   59.99    3.80
   1   7   2   62.29    4.90
  -1   7  -2   62.89    4.10
  -1  -7   2   47.20    4.30
  -1   7  -2   59.69    4.20
   1  -7  -2   59.39    3.80
   2  -7   2  502.95   12.70
   2   7  -2  482.05   14.00
   2  -7   2  490.95   12.50
  -2  -7  -2  501.25   14.20
   2  -7   2  495.45   13.30
  -2   7   2  483.85   12.40
   2  -7  -2  499.15   11.20
   2   7   2  504.65   14.90
  -2   7  -2  483.85   11.90
  -2   7  -2  496.35   11.30
  -2  -7   2  483.15   14.20
  -2   7  -2  482.55   14.30
   3   7  -2   68.49    5.90
  -3  -7  -2   67.79    5.70
   3  -7   2   69.19    4.70
   3  -7   2   72.29    5.70
  -3   7   2   65.29    5.60
   3  -7  -2   63.09    3.00
   3  -7  -2   65.59    4.80
   3   7   2   72.49    6.40
  -3   7  -2   67.59    2.90
  -3   7  -2   62.19    6.70
  -3   7  -2   69.59    2.60
   3  -7  -2   70.39    3.30
  -3  -7   2   64.09    5.70
  -4  -7  -2   44.80    5.50
   4   7  -2   51.99    5.90
  -4   7   2   48.80    6.60
   4  -7   2   44.60    5.80
   4  -7   2   47.20    4.70
   4  -7  -2   47.60    2.80
   4   7   2   52.29    6.50
  -4  -7   2   47.30    6.40
   4  -7  -2   48.30    2.30
   4  -7  -2   44.50    5.10
  -4   7  -2   59.19    7.90
   5   7  -2   27.70    5.40
  -5  -7  -2   29.50    5.80
   5  -7   2   27.20    6.10
   5  -7   2   16.00    4.20
   5  -7  -2   28.80    2.70
  -5   7  -2   31.80    7.90
   5   7   2   22.00    5.80
   5  -7  -2   24.80    5.40
  -5  -7   2   22.20    4.90
   6  -7   2   11.30    4.50
  -6  -7  -2   -3.60    4.10
   6  -7   2   12.60    6.30
   6   7  -2    3.90    4.80
   6   7   2    6.60    5.30
  -6  -7   2   -4.50    4.20
   6  -7  -2    3.50    5.40
  -7  -7  -2   70.29    9.20
   7  -7   2   72.09   11.80
   7   7  -2   69.69    9.20
   7  -7   2   78.89    8.00
  -7  -7   2   74.29    9.00
   7  -7  -2   76.09    6.40
   7   7   2   79.69   10.50
   7  -7  -2   84.09   11.20
   8  -7   2   19.80    7.30
   8   7  -2   25.70    7.80
   8  -7   2   30.90   10.30
  -8  -7  -2   21.90    7.30
   8  -7  -2   26.70    9.80
   8  -7  -2   29.30    5.60
   8   7   2   16.70    8.50
   9  -7   2  215.38   20.70
  -9  -7  -2  260.97   15.00
   9   7  -2  204.68   15.60
   9  -7   2  225.48   14.30
   9   7   2  240.78   19.30
   9  -7  -2  219.78   12.10
   9  -7  -2  264.97   20.80
  10  -7   2   -6.80   14.70
  10   7  -2   -1.20    9.80
  10  -7   2    5.10    9.30
  10   7   2    1.20   10.80
  10  -7  -2    0.70   12.80
  10  -7  -2    6.60    8.10
  11  -7   2   35.70   13.30
  11   7  -2   45.40   15.80
  11  -7   2   52.69   19.40
  11   7   2   51.19   16.00
  11  -7  -2   48.90   18.60
  11   7   2    1.60   21.20
  11  -7  -2   54.09   11.80
  12   7  -2   -5.60   16.60
  12  -7   2    1.90   15.70
  12  -7   2  -31.60   20.70
  12  -7  -2   -9.00   13.50
  12   7   2   -8.60   19.50
  12  -7  -2   16.00   21.70
  12   7   2  -16.40   26.20
  13  -7   2  -20.80   27.80
  13   7  -2   32.90   20.10
  13   7  -2   64.39   33.90
  13  -7  -2   33.30   26.10
  13   7   2   -5.40   38.10
  13   7   2  -39.40   20.90
  14  -7   2  -33.20   32.40
  14  -7  -2   -4.60   34.40
   0  -8   2  498.55   13.80
   0   8  -2  470.25   13.10
   0   8   2  466.45   11.30
   0  -8  -2  486.95   13.30
   0   8   2  527.35   14.00
   0   8  -2  479.55   12.90
   1  -8   2   18.50    2.90
  -1   8   2   18.20    3.10
   1   8  -2   16.40    3.40
   1   8  -2   16.80    3.00
  -1  -8  -2   14.00    3.50
   1  -8   2   14.90    3.10
  -1   8   2   17.40    2.60
   1   8   2   15.50    3.50
  -1  -8   2   14.70    3.50
  -1   8  -2   17.60    2.90
   1  -8  -2   17.20    2.90
  -1   8  -2   16.30    3.00
  -1   8  -2   16.70    2.80
   2  -8   2   62.49    4.90
   2   8  -2   53.19    5.20
   2  -8   2   59.79    4.60
  -2  -8  -2   51.89    5.20
  -2   8   2   52.39    4.30
   2  -8  -2   56.39    3.80
   2   8   2   55.39    5.50
  -2   8  -2   51.19    4.00
  -2   8  -2   57.99    5.50
   2  -8  -2   56.19    3.70
  -2  -8   2   57.19    5.50
  -2   8  -2   57.49    3.90
  -3   8   2   -3.80    2.70
   3  -8   2    1.00    2.90
  -3  -8  -2    0.10    3.00
   3   8  -2   -0.10    3.00
   3  -8   2    2.80    2.40
   3  -8  -2   -0.70    1.70
  -3  -8   2    0.60    3.10
   3  -8  -2    0.40    1.60
  -3   8  -2   -1.20    1.20
  -3   8  -2    0.00    3.50
   3  -8  -2    3.60    2.30
  -3   8  -2   -0.20    1.50
   3   8   2    1.00    3.30
  -4   8   2  306.47   12.70
   4   8  -2  302.87   12.60
  -4  -8  -2  308.27   12.40
   4  -8   2  312.07   12.50
   4  -8   2  308.17   10.20
  -4   8  -2  305.07   14.00
   4  -8  -2  309.27    7.50
   4   8   2  294.07   13.10
   4  -8  -2  313.47   10.90
  -4  -8   2  309.17   12.40
   4  -8  -2  287.67    8.70
   5   8  -2   14.90    4.80
  -5  -8  -2   24.40    5.80
   5  -8   2   13.10    4.80
   5  -8   2   17.40    4.20
   5  -8  -2   21.00    5.20
  -5   8  -2   16.00    7.30
   5  -8  -2   11.60    2.90
   5   8   2   16.70    5.60
   5  -8  -2   14.20    2.30
  -5  -8   2   17.30    5.00
   6   8  -2   52.79    7.90
   6  -8   2   45.10    8.30
  -6  -8  -2   47.00    7.30
   6  -8   2   47.00    6.00
   6  -8  -2   43.10    4.60
  -6  -8   2   44.20    7.10
  -6   8  -2   32.60    9.30
   6  -8  -2   44.50    7.40
   6   8   2   51.29    8.30
  -7  -8  -2   14.30    7.10
   7   8  -2   -2.30    5.60
   7  -8   2    3.50    5.00
  -7  -8   2    2.60    6.20
   7   8   2   -4.60    7.20
   7  -8  -2    2.50    6.60
   7  -8  -2   -1.30    3.80
   8   8  -2   65.59   10.40
   8  -8   2   57.19   12.40
  -8  -8  -2   55.99    9.60
   8  -8   2   50.59    7.90
   8   8   2   68.69   12.00
   8  -8  -2   61.49   11.20
   8  -8  -2   52.49    6.60
   9  -8   2   69.49   10.20
   9   8  -2   59.89   13.60
   9  -8   2   76.19   15.40
  -9  -8  -2   71.59   11.20
   9   8   2   48.40   14.60
   9  -8  -2   81.39   14.40
   9  -8  -2   67.59    8.50
  10   8  -2    2.00   10.10
  10  -8   2    2.30   14.10
  10  -8   2   13.60   10.10
 -10  -8  -2    1.00    9.90
  10  -8  -2    4.50   12.90
  10   8   2    7.10   12.20
  10  -8  -2    9.30    8.20
  11   8  -2   -3.50   13.40
  11  -8   2    2.00   12.60
  11  -8   2   -5.60   17.00
  11   8   2   18.70   21.20
  11  -8  -2    2.30   10.60
  11  -8  -2  -10.40   19.50
  11   8   2    7.80   16.00
  12   8  -2   21.80   18.60
  12  -8   2   40.60   21.10
  12  -8   2   33.20   16.00
  12   8   2   13.10   20.30
  12  -8  -2   -7.90   13.60
  12   8   2   63.99   31.20
  12  -8  -2   -3.70   21.10
  13  -8   2   32.50   28.00
  13   8  -2   -5.30   23.20
  13  -8  -2    3.10   26.40
  13   8   2    7.50   22.20
  14  -8   2   62.19   36.60
  14  -8  -2   43.10   33.40
   0  -9   2    2.10    2.60
   0   9   2    1.80    1.80
   0   9  -2    1.40    2.40
   0   9   2    1.70    2.80
   0  -9  -2   -1.90    2.30
   0   9  -2   -0.70    2.20
   1   9  -2  579.44   16.30
   1   9  -2  573.44   15.00
   1  -9   2  573.04   14.60
  -1   9   2  589.34   14.70
  -1   9   2  584.84   13.90
  -1  -9  -2  601.74   16.50
   1  -9   2  570.94   15.50
   1  -9  -2  594.44   15.10
  -1  -9   2  583.34   16.60
  -1   9  -2  594.14   14.90
  -1   9  -2  592.34   15.20
   1   9   2  576.84   16.60
  -1   9  -2  577.04   15.60
  -2   9   2   87.29    3.60
   2   9  -2   70.69    6.30
  -2  -9  -2   87.39    6.70
   2  -9   2   81.39    5.70
  -2   9   2   89.59    5.40
  -2   9   2   87.69    3.30
   2  -9   2   89.99    5.90
  -2  -9   2   90.19    6.70
   2  -9  -2   88.29    4.90
  -2   9  -2   97.89    6.50
  -2   9  -2   87.19    5.20
   2   9   2   73.59    6.60
  -2   9  -2   82.39    4.80
   2  -9  -2   93.49    4.60
   3   9  -2  184.18    9.60
   3  -9   2  186.88    7.90
  -3  -9  -2  188.38    9.50
  -3   9   2  182.88    8.80
   3  -9   2  172.68    8.40
  -3   9  -2  169.48    5.80
  -3   9  -2  194.68   10.50
  -3  -9   2  178.78    9.50
   3  -9  -2  183.28    6.40
   3   9   2  177.48   10.10
  -3   9  -2  180.48    5.90
   3  -9  -2  181.58    7.10
   4   9  -2   30.30    5.80
  -4   9   2   32.20    5.90
  -4  -9  -2   26.60    5.50
   4  -9   2   33.30    5.60
   4  -9   2   32.00    4.50
  -4   9  -2   31.10    7.00
   4  -9  -2   36.40    3.30
   4  -9  -2   31.70    4.50
  -4  -9   2   35.20    6.40
   4  -9  -2   32.40    3.70
   4   9   2   32.70    6.40
   5  -9   2  295.17   10.90
  -5   9   2  321.27   14.50
   5   9  -2  304.07   14.20
   5  -9   2  289.27   13.60
  -5  -9  -2  298.27   13.40
   5  -9  -2  301.67    9.00
   5  -9  -2  302.07    8.30
   5   9   2  306.67   14.80
   5  -9  -2  322.37   12.40
  -5   9  -2  328.37   16.90
   6  -9   2   10.30    6.10
  -6  -9  -2    9.20    5.90
   6  -9   2    3.40    4.00
   6   9  -2   12.20    6.00
   6   9   2   13.70    6.80
   6  -9  -2    5.40    5.30
  -6  -9   2   25.10    6.10
   6  -9  -2    4.80    3.50
  -6   9  -2   13.50    8.80
   7  -9   2   53.09    7.20
   7   9  -2   77.99   10.40
   7  -9   2   50.29   10.00
  -7  -9  -2   46.70    8.40
   7   9   2   65.99   11.60
  -7  -9   2   63.39    9.30
   7  -9  -2   57.49    9.30
   7  -9  -2   56.69    6.30
  -8  -9  -2    7.10    7.90
   8   9  -2    9.80    8.20
   8  -9   2    6.90    6.00
   8  -9   2   -3.70    8.90
   8  -9  -2   -2.00    8.10
   8   9   2   -3.50    9.10
   8  -9  -2    9.40    5.10
  -9  -9  -2    8.90    9.30
   9  -9   2   10.70   11.20
   9  -9   2    6.40    7.80
   9   9  -2    5.20    9.10
   9  -9  -2    3.80   10.30
   9  -9  -2    1.30    6.20
   9   9   2  -14.50    9.30
 -10  -9  -2   -0.40   11.20
  10  -9   2    9.40   10.10
  10   9  -2   15.50   13.00
  10  -9   2   -0.10   14.30
  10   9   2  -10.80   11.40
  10  -9  -2    4.50    8.10
  10  -9  -2   14.20   13.40
  11   9  -2   -4.60   13.70
  11  -9   2   -3.10   12.00
  11  -9   2    9.30   17.70
  11   9   2   24.90   15.60
  11  -9  -2   -0.70   10.30
  12   9  -2  -28.30   16.90
  12  -9   2   17.10   15.30
  12  -9   2   39.80   22.90
  12  -9  -2   15.20   20.10
  12   9   2  -11.90   27.30
  12   9   2    8.20   19.20
  13  -9   2   58.79   27.50
  13   9  -2  -28.20   20.80
  13   9   2   59.79   29.20
  13  -9  -2    7.70   25.90
  14  -9   2  -53.09   35.70
   0 -10  -2  677.33   18.00
   0 -10   2  664.83   18.30
   0  10   2  687.03   16.00
   0  10  -2  706.23   17.70
   0  10  -2  688.33   18.00
   0  10   2  685.63   18.30
  -1  10   2  928.11   20.40
  -1 -10  -2  943.11   23.20
   1  10  -2  914.21   23.00
   1 -10   2  915.31   20.80
   1 -10   2  957.20   22.70
   1  10  -2  956.00   21.90
  -1  10   2  951.40   21.30
   1  10   2  946.31   23.80
  -1 -10   2  960.50   23.70
  -1  10  -2  909.11   21.50
   1 -10  -2  947.01   21.60
  -1  10  -2  904.91   22.00
  -1  10  -2  932.11   21.40
   2  10  -2   44.50    5.80
   2 -10   2   40.90    5.10
  -2  10   2   36.90    4.50
  -2  10   2   37.50    4.90
   2 -10   2   39.20    4.60
  -2  10   2   43.20    3.00
  -2 -10  -2   44.00    5.90
   2 -10  -2   38.00    4.20
   2  10   2   28.40    5.30
  -2  10  -2   40.00    4.30
  -2  10  -2   37.10    4.10
  -2  10  -2   46.00    6.00
  -2 -10   2   37.40    4.90
   2 -10  -2   42.90    3.70
  -3  10   2    5.30    3.50
  -3 -10  -2   -0.50    3.70
   3 -10   2    4.70    3.30
   3  10  -2    6.50    4.10
  -3  10  -2   -7.00    3.40
  -3 -10   2    6.10    4.00
   3 -10  -2    1.50    2.30
   3  10   2    5.20    4.30
  -3  10  -2    0.80    2.20
   3 -10  -2    4.30    2.30
   4 -10   2    8.20    3.90
   4 -10   2    7.40    3.00
   4  10  -2    6.50    4.60
  -4  10   2    3.30    4.50
  -4 -10  -2    0.30    4.30
   4 -10  -2    2.80    2.40
  -4  10  -2   -0.50    5.20
   4  10   2   -4.50    4.60
   4 -10  -2    2.90    2.40
   4 -10  -2    2.80    3.00
   5  10  -2   90.09    9.10
  -5  10   2   77.29    9.70
  -5 -10  -2   69.49    8.40
   5 -10   2   82.19    6.50
   5 -10   2   69.29    8.00
   5 -10  -2   72.19    5.10
  -5  10  -2   91.59   11.30
   5  10   2   68.19    9.50
  -5 -10   2   65.09    8.50
   5 -10  -2   68.29    4.70
   5 -10  -2   62.59    6.90
  -6 -10  -2    5.70    6.30
   6  10  -2    6.90    6.10
   6 -10   2   17.70    6.40
   6 -10   2   14.10    4.60
   6 -10  -2   11.20    3.80
   6  10   2   24.40    7.70
  -6 -10   2   22.90    6.90
   6 -10  -2   18.50    5.70
   7  10  -2  233.38   15.60
  -7 -10  -2  223.38   13.90
   7 -10   2  233.68   15.80
   7 -10   2  236.18   11.90
   7 -10  -2  227.48   14.20
   7  10   2  243.48   16.70
  -7 -10   2  238.08   14.10
   7 -10  -2  247.08    9.60
   8  10  -2  108.49   13.80
  -8 -10  -2  105.89   12.80
   8 -10   2  103.39   13.70
   8 -10   2  111.89   10.70
   8 -10  -2  105.39    8.60
   8 -10  -2  130.99   14.30
   9 -10   2   20.90    8.10
  -9 -10  -2   12.00   10.30
   9 -10   2   14.40   11.80
   9  10  -2   22.20   10.60
   9 -10  -2    5.40    6.40
   9 -10  -2    4.70   10.20
   9  10   2    9.80   10.80
 -10 -10  -2    9.90   12.10
  10 -10   2   41.00   11.20
  10  10  -2   68.69   14.20
  10 -10   2   19.40   14.40
  10 -10  -2   63.19   15.00
  10  10   2   38.80   14.00
  10 -10  -2   17.20    8.70
  11 -10   2   30.10   18.00
  11 -10   2   13.80   13.10
  11  10  -2   44.50   15.50
  11  10   2   53.89   17.10
  11 -10  -2   21.60   11.30
  11 -10  -2   29.70   33.70
  12  10  -2   42.10   19.50
  12 -10   2   35.80   21.40
  12  10   2    7.60   20.20
  12  10   2   53.29   32.40
  12 -10  -2   -3.40   20.50
  13 -10   2  129.89   28.70
  13 -10  -2   64.29   27.30
  14 -10   2   51.49   37.50
   0  11  -2   -1.60    2.70
   0  11   2   -3.00    2.10
   0  11   2    2.00    3.50
   0  11  -2   -4.30    2.60
   0 -11   2   -2.20    2.90
   0 -11  -2    1.60    3.00
   1 -11   2  728.23   19.40
  -1 -11  -2  704.23   19.70
   1  11  -2  707.93   18.40
  -1  11   2  721.73   18.20
   1 -11   2  711.33   17.50
  -1  11   2  718.83   17.30
   1  11  -2  691.33   19.60
  -1  11  -2  692.33   18.10
   1  11   2  702.13   20.20
  -1  11  -2  713.23   18.40
  -1  11  -2  722.73   19.10
   1 -11  -2  725.33   18.50
  -1 -11   2  717.43   20.30
  -2  11   2  117.89    5.10
  -2 -11  -2  120.59    8.40
  -2  11   2  113.69    6.70
   2  11  -2  112.89    8.10
  -2  11   2  119.49    5.90
   2 -11   2  111.09    6.70
   2 -11   2  111.49    7.00
  -2 -11   2  115.59    8.50
  -2  11  -2  115.99    6.40
  -2  11  -2  127.29    8.40
  -2  11  -2  114.49    6.30
   2  11   2  111.79    8.60
   2 -11  -2  129.29    6.90
   2 -11  -2  121.09    5.50
   3 -11   2   11.40    3.90
   3  11  -2   22.80    5.60
  -3  11   2   17.40    4.60
  -3 -11  -2   14.70    5.90
   3 -11  -2   19.80    3.40
   3 -11  -2   12.50    3.30
  -3  11  -2   18.00    3.10
  -3  11  -2   22.00    5.50
  -3  11  -2   20.90    3.30
   3  11   2    8.20    5.10
  -4 -11  -2   18.10    5.70
   4  11  -2   22.90    6.20
   4 -11   2   21.00    4.40
  -4  11   2   21.40    5.70
   4 -11   2   27.90    5.50
   4 -11  -2   22.50    4.10
   4  11   2   18.10    6.10
  -4 -11   2   24.50    6.20
  -4  11  -2   12.00    6.10
   4 -11  -2   22.70    3.50
   5 -11   2   11.50    4.00
  -5  11   2    2.70    5.70
   5  11  -2   10.60    5.60
   5 -11   2    8.90    5.00
  -5 -11  -2    9.80    5.60
   5  11   2   17.20    6.70
   5 -11  -2   15.00    4.20
   5 -11  -2    5.30    3.20
  -5  11  -2   12.70    7.40
   5 -11  -2    8.20    3.20
  -5 -11   2    5.60    5.90
   6  11  -2   93.29   11.40
  -6 -11  -2   81.59   10.50
   6 -11   2  106.09    8.10
   6 -11   2   82.99   10.00
  -6 -11   2   88.99   11.80
  -6  11  -2   85.99   12.90
   6 -11  -2   91.89    6.40
   6  11   2   98.89   12.10
   6 -11  -2   83.69    8.70
  -7 -11  -2   85.59   11.30
   7 -11   2   81.89    8.70
   7 -11   2   91.39   11.90
   7  11  -2   72.89   11.60
  -7 -11   2   83.59   11.90
   7 -11  -2   82.49    7.00
   7  11   2   73.89   11.90
  -7  11  -2   64.99   13.30
   7 -11  -2   87.89   10.40
   8 -11   2   17.00    9.50
  -8 -11  -2    8.30    8.80
   8  11  -2   23.10   10.60
   8 -11   2    7.20    6.10
   8 -11  -2   11.70    5.50
   8 -11  -2    8.10    8.10
  -8 -11   2   13.10    8.90
   8  11   2    6.30    9.80
  -9 -11  -2   -4.60   11.20
   9  11  -2    0.90   10.60
   9 -11   2   -3.30    7.90
   9 -11   2   -7.80   10.30
   9 -11  -2    3.40   10.20
   9 -11  -2    8.30    6.30
   9  11   2   -3.30   11.00
  10 -11   2    2.80   10.00
 -10 -11  -2    5.40   12.80
  10  11  -2  -14.30   12.00
  10 -11   2   26.20   16.10
  10  11   2  -19.20   13.10
  10 -11  -2    1.30   12.00
  10 -11  -2   13.40    8.80
  11  11  -2  -20.40   17.10
  11 -11   2   34.50   12.90
  11 -11   2    8.60   16.50
  11  11   2    3.90   16.30
  11 -11  -2   33.20   11.10
  12  11  -2  -16.60   19.00
  12 -11   2    5.30   21.30
  12 -11  -2  -12.50   19.90
  12  11   2   41.10   31.10
  12  11   2    3.90   23.30
  13 -11   2   -6.60   27.50
  13 -11  -2   43.80   40.10
   0 -12  -2   37.20    5.60
   0  12   2   38.60    4.70
   0 -12   2   29.30    5.80
   0  12   2   36.80    5.50
   0  12  -2   45.00    5.80
   0  12  -2   34.70    5.40
  -1  12   2  201.88    8.50
   1  12  -2  194.08   10.30
   1  12  -2  207.48    9.70
  -1  12   2  193.98    9.20
  -1 -12  -2  202.98   10.30
   1 -12   2  204.48   10.00
  -1 -12   2  201.28   10.50
  -1  12  -2  195.88    9.30
  -1  12  -2  199.48    9.30
   1  12   2  196.98   11.10
  -1  12  -2  194.48    9.80
   1 -12  -2  207.28    9.60
  -2  12   2  143.69    7.00
   2  12  -2  147.09    9.70
  -2  12   2  141.79    6.10
   2  12  -2  136.39    8.50
   2 -12   2  134.49    8.10
  -2  12   2  134.79    7.70
   2 -12   2  134.49    7.40
  -2  12  -2  136.09    7.50
  -2  12  -2  143.29    7.50
  -2 -12   2  117.09   10.70
  -2  12  -2  141.19    9.30
   2 -12  -2  139.39    7.60
   2  12   2  127.59    9.40
   3  12  -2   44.30    7.10
   3 -12   2   43.20    5.60
  -3 -12  -2   44.90    7.00
  -3  12   2   44.40    5.80
  -3  12  -2   38.70    4.70
  -3 -12   2   36.70    6.50
  -3  12  -2   28.10    6.40
   3  12   2   46.90    7.60
   3 -12  -2   41.50    4.60
  -3  12  -2   43.00    4.60
   3 -12  -2   29.80    4.50
  -4 -12  -2  -12.20    5.00
   4 -12   2    4.40    3.80
   4  12  -2    5.00    5.30
  -4  12   2    4.60    5.10
   4 -12  -2    1.10    3.30
   4 -12  -2    2.80    3.20
  -4  12  -2   -8.90    5.80
   4  12   2   -1.70    5.70
  -4 -12   2   -4.80    5.20
   5 -12   2   35.80    5.70
   5  12  -2   31.00    7.80
  -5 -12  -2   31.60    7.50
  -5  12   2   41.00    8.30
   5 -12   2   31.30    6.10
   5 -12  -2   35.20    4.80
   5  12   2   33.50    8.10
  -5 -12   2   41.60    8.10
   5 -12  -2   33.90    5.50
  -5  12  -2   33.50    9.60
   6 -12   2  111.79    8.80
  -6 -12  -2   94.49   11.20
   6 -12   2   99.09   10.30
   6  12  -2   76.59   11.10
  -6 -12   2  107.89   11.90
   6 -12  -2   86.89    7.00
  -6  12  -2  121.39   15.10
   6 -12  -2   87.89    8.80
   6  12   2   94.59   12.40
   7 -12   2    0.50    5.30
   7 -12   2   -3.30    7.30
   7  12  -2    3.80    9.20
  -7 -12  -2   11.40    9.60
  -7  12  -2   13.00   11.90
  -7 -12   2    8.40    9.30
   7 -12  -2    3.10    4.40
   7 -12  -2    0.50    5.90
   8 -12   2   20.80   10.20
   8 -12   2   33.80    7.30
  -8 -12  -2   26.40   11.60
   8  12  -2   17.00   10.10
   8 -12  -2   24.90    5.60
   8  12   2   25.10   11.10
  -8 -12   2   30.90   11.40
   8 -12  -2   26.20    9.00
   9 -12   2   19.40   11.90
   9  12  -2   12.10   11.60
  -9 -12  -2    2.90   12.30
   9 -12   2   20.60    8.60
   9  12   2   28.00   12.80
   9 -12  -2   46.60   11.40
   9 -12  -2   35.10    7.20
  10  12  -2   21.00   14.20
  10 -12   2   45.60   11.30
  10 -12  -2   33.30    8.80
  10 -12  -2   33.40   12.80
  10  12   2  -10.70   13.60
  11 -12   2   -6.50   12.50
  11 -12   2   12.00   16.80
  11  12  -2    5.00   17.40
  11  12   2   12.10   17.40
  12 -12   2    8.90   20.70
  12  12  -2  -16.60   22.60
  12 -12  -2   19.70   19.30
  12  12   2   37.50   25.70
  13 -12   2   22.30   26.70
   0 -13  -2   -2.20    4.50
   0  13  -2   -0.70    3.50
   0  13   2   -5.50    3.80
   0  13   2    1.80    3.10
   0  13  -2   -4.70    3.20
   0 -13   2    7.50    4.60
  -1  13   2   40.20    5.40
   1 -13   2   36.40    6.10
  -1  13   2   42.10    5.80
   1  13  -2   37.00    5.90
   1  13  -2   45.60    6.80
   1  13   2   48.30    7.50
  -1  13  -2   42.00    5.80
  -1 -13   2   37.70    6.50
   1 -13  -2   52.89    7.00
  -1  13  -2   36.10    5.70
  -1  13  -2   44.30    5.80
   1  13   2   46.10    5.60
   2 -13   2   12.20    3.70
  -2  13   2    7.30    3.40
   2 -13   2    2.60    4.50
   2  13  -2   14.70    4.50
  -2 -13  -2    7.20    5.00
   2  13  -2    6.70    5.50
  -2  13   2    6.70    4.00
  -2  13   2    4.40    2.80
   2  13   2    9.30    5.40
  -2  13  -2    6.90    3.40
  -2  13  -2    5.60    4.60
   2 -13  -2    7.20    4.10
  -2  13  -2    4.90    3.70
  -2 -13   2    9.40    5.30
  -3 -13  -2  137.09   10.40
   3 -13   2  150.38    9.60
   3  13  -2  147.09   10.80
  -3  13   2  144.39    9.50
   3 -13   2  156.68    8.60
  -3  13  -2  140.29    7.10
  -3 -13   2  153.48   11.00
   3 -13  -2  152.98    7.20
  -3  13  -2  155.98   11.30
   3 -13  -2  143.29    8.40
   3  13   2  167.98   11.70
  -3  13  -2  153.28    7.00
   4 -13   2  261.67   11.70
  -4  13   2  256.37   13.50
   4  13  -2  258.27   14.50
  -4 -13  -2  269.47   13.90
   4 -13  -2  243.28   10.10
  -4 -13   2  226.48   13.60
  -4  13  -2  238.68   14.80
   4 -13  -2  258.47    9.90
   4  13   2  271.07   15.20
   5  13  -2   46.20    9.10
   5 -13   2   48.90    7.50
   5 -13   2   45.50    6.60
  -5 -13  -2   46.40    8.80
  -5  13   2   44.50    8.90
   5 -13  -2   42.10    5.60
  -5  13  -2   39.60   11.20
  -5 -13   2   49.99    9.20
   5 -13  -2   46.40    6.00
   5  13   2   57.49   10.00
   6  13  -2   16.80    8.50
  -6  13   2   30.50    9.40
  -6 -13  -2   12.90    8.30
   6 -13   2   24.70    5.80
   6 -13   2   28.60    7.20
  -6 -13   2   30.40    9.10
   6 -13  -2   25.20    6.00
   6  13   2   23.30    9.10
  -6  13  -2   24.70   10.90
   7 -13   2  232.18   12.30
   7  13  -2  194.98   16.70
   7 -13   2  191.88   14.20
  -7 -13  -2  218.08   17.70
   7 -13  -2  225.98   12.80
   7  13   2  198.68   17.40
  -7 -13   2  196.88   17.40
   7 -13  -2  177.98    9.80
  -7  13  -2  224.58   21.20
   8 -13   2  219.68   13.00
   8  13  -2  230.68   19.00
   8 -13   2  199.08   16.20
   8 -13  -2  204.48   10.70
  -8 -13   2  151.08   18.80
   8 -13  -2  193.18   14.80
   8  13   2  218.68   20.00
   9  13  -2   -3.10   14.00
   9 -13   2    6.60   10.80
   9 -13   2   20.20    8.40
   9  13   2   -6.10   12.80
   9 -13  -2   15.20    7.10
   9 -13  -2    0.90    9.50
  10 -13   2   17.10   10.10
 -10 -13  -2  -11.70   16.10
  10  13  -2   -2.50   16.80
  10 -13  -2   10.40   12.30
  10 -13  -2   11.80    8.40
  10  13   2   42.70   16.50
  11 -13   2   -2.20   12.00
  11  13  -2  -15.00   19.70
  11 -13   2   -6.80   16.20
  11  13   2   15.80   19.20
  12 -13   2  -31.50   20.30
  12 -13  -2   22.10   20.00
   0  14   2   98.69    7.20
   0  14  -2   79.09    7.60
   0 -14   2   93.39    8.90
   0  14   2   85.29    8.60
   0  14  -2   97.89    8.40
   1  14  -2    5.40    4.40
  -1 -14  -2    1.40    4.80
  -1  14   2    5.40    3.70
   1  14  -2   -2.10    4.60
  -1  14   2    4.90    4.40
  -1  14  -2    1.00    4.20
   1  14   2    2.10    3.70
  -1 -14   2   -2.10    4.80
   1 -14  -2    2.90    4.70
   1  14   2    4.50    4.90
  -1  14  -2    4.60    4.40
  -1  14  -2   -2.00    4.20
  -2 -14  -2   -3.40    4.90
  -2  14   2    4.20    3.20
   2  14  -2    0.60    4.40
   2 -14   2    7.90    3.90
  -2  14   2    3.60    4.10
  -2  14   2    5.20    3.70
   2 -14   2   10.00    4.90
   2  14  -2   12.30    5.60
  -2  14  -2    3.40    3.90
   2  14   2    4.60    6.20
  -2  14  -2    9.90    4.20
   2 -14  -2    7.60    4.00
  -2  14  -2    2.80    5.00
  -2 -14   2    9.00    5.90
   3 -14   2    4.00    3.90
  -3  14   2   -2.80    4.60
  -3 -14  -2    1.10    5.60
   3 -14   2    4.70    5.30
   3  14  -2   -3.30    6.00
   3 -14  -2    6.60    3.20
  -3  14  -2   -1.00    3.40
  -3 -14   2  -10.30    5.10
   3 -14  -2    3.80    4.30
   3  14   2    5.00    6.20
  -3  14  -2    0.60    5.80
  -3  14  -2    0.80    3.30
   4  14  -2  100.39   11.00
  -4 -14  -2  105.39   10.70
  -4  14   2   91.89   10.20
   4 -14   2  111.19    8.60
  -4 -14   2  116.39   11.40
  -4  14  -2  102.59   11.90
   4  14   2  108.59   11.70
   4 -14  -2   90.09    7.90
   4 -14  -2   89.99    6.60
   5  14  -2  131.39   13.30
   5 -14   2  114.29    9.90
  -5  14   2  115.39   12.40
  -5 -14  -2  127.49   12.40
   5 -14  -2  117.89    8.10
   5 -14  -2  107.49    8.30
  -5  14  -2  118.29   15.40
   5  14   2  117.79   13.50
  -5 -14   2  102.19   12.40
  -6  14   2   16.50    9.00
   6 -14   2   -3.80    5.20
   6 -14   2    7.40    6.20
  -6 -14  -2    9.60    9.40
   6 -14  -2   -0.20    5.00
  -6  14  -2  -13.60   10.10
  -6 -14   2   12.40    8.20
   7  14  -2   -3.00    9.10
   7 -14   2   10.00    7.70
  -7 -14  -2  -12.20   11.30
   7 -14   2   -3.50    6.40
   7  14   2   -1.50    9.60
  -7  14  -2   12.00   12.50
   7 -14  -2   -6.40    5.90
  -7 -14   2    8.80    9.50
   8 -14   2   22.20    9.50
   8 -14   2   18.50    7.50
   8  14  -2   40.30   13.20
   8 -14  -2   25.50    8.20
   8 -14  -2   24.20    6.60
   8  14   2   37.70   12.40
   9  14  -2  -13.70   14.20
   9 -14   2   -8.00    8.70
   9 -14   2    4.40   11.20
  -9 -14  -2   16.80   14.70
   9 -14  -2    2.30    9.70
   9 -14  -2    5.30    7.20
  10  14  -2  -13.60   15.70
  10 -14   2  -19.70   10.40
  10 -14   2   13.50   13.90
  10  14   2  -19.80   15.80
  10 -14  -2    7.70   12.40
  10 -14  -2    1.30    8.10
  11  14  -2   12.30   19.00
  11 -14   2   -2.60   17.40
  11  14   2   23.40   22.80
  12 -14   2   22.60   21.20
   0  15  -2   -0.50    4.50
   0  15   2    3.20    4.20
   0  15  -2    1.30    4.70
   0  15   2   10.70    5.50
   0 -15  -2    4.50    5.30
   0 -15   2   -3.30    5.30
  -1  15   2   17.50    5.40
   1 -15   2   -2.70    5.80
   1  15  -2   12.00    5.30
  -1  15   2    7.70    4.10
  -1 -15  -2   -3.20    5.70
   1  15  -2   12.90    5.70
   1  15   2   15.50    6.20
  -1 -15   2   13.30    6.20
  -1  15  -2    7.10    5.00
  -1  15  -2   11.50    5.60
   1 -15  -2   11.30    5.70
  -1  15  -2    4.10    4.90
   1  15   2    4.70    4.10
  -2  15   2   84.09    6.30
   2  15  -2   89.69    8.70
  -2 -15  -2   90.09    9.70
  -2  15   2   95.79    7.60
  -2  15   2   95.39    8.40
   2 -15   2   92.69    9.80
   2  15  -2   94.59   10.00
   2 -15  -2   83.59    9.00
  -2  15  -2   81.39    7.40
  -2  15  -2   90.49    9.80
  -2  15  -2   83.49    7.40
  -2 -15   2   79.79    9.70
   2  15   2   77.79   10.20
  -3  15   2   57.49    8.40
  -3 -15  -2   69.39    9.40
   3 -15   2   57.79    7.00
   3  15  -2   70.19    8.90
   3  15  -2   46.30    8.90
  -3  15  -2   58.49    6.30
  -3  15  -2   51.99    6.40
  -3 -15   2   51.49   10.00
  -3  15  -2   65.79    9.40
   3  15   2   46.30    9.40
   3 -15  -2   61.29    7.50
   4  15  -2  120.09   12.20
  -4 -15  -2   82.99   10.90
   4 -15   2   90.79    8.40
  -4  15   2   83.49   11.10
  -4 -15   2   86.39   11.60
   4 -15  -2   89.59    8.70
   4 -15  -2   87.09    6.90
   4  15   2  110.99   13.80
  -5  15   2    8.40    7.50
   5  15  -2   -5.10    7.40
   5 -15   2    5.00    5.50
  -5 -15  -2   10.80    8.00
   5  15   2    1.90    8.40
  -5  15  -2    7.30   10.00
  -5 -15   2   -0.70    7.90
   5 -15  -2   -2.00    5.20
   5 -15  -2    8.10    4.60
   6  15  -2   16.40    9.20
  -6  15   2   10.50    9.50
  -6 -15  -2   16.80   10.10
   6 -15   2   10.00    6.90
  -6  15  -2   30.00   12.20
   6  15   2   11.50   10.10
   6 -15  -2    4.60    5.20
  -6 -15   2   10.60   10.10
   7 -15   2   99.89   10.90
   7  15  -2   65.99   13.50
   7 -15   2  100.89   12.70
   7  15   2   70.19   14.30
   7 -15  -2  113.09   10.80
  -7  15  -2   77.59   16.90
   8 -15   2    3.10    7.80
   8 -15   2    3.30    9.00
  -8 -15  -2   -8.90   13.90
   8  15  -2  -16.90   11.40
   8 -15  -2   -3.70    7.90
   8  15   2   29.60   13.50
  -8 -15   2  -10.40   13.30
   9  15  -2   40.50   16.90
   9 -15   2   31.80    9.70
   9 -15   2   20.60   11.50
   9 -15  -2   20.40   10.10
   9 -15  -2   23.20    8.10
   9  15   2   45.00   16.40
  10 -15   2   11.70   11.40
  10 -15   2   14.20   13.40
  10  15  -2   35.90   18.40
  10  15   2    1.70   18.30
  10 -15  -2    1.80   12.30
  10 -15  -2    9.80   10.10
  11 -15   2    8.20   17.30
  11  15  -2   25.90   21.50
  11  15   2  -19.30   22.10
  12 -15   2   -7.20   33.70
   0  16   2   57.29    7.60
   0 -16  -2   54.89    7.90
   0  16  -2   63.89    8.90
   0  16   2   61.29    9.00
   0 -16   2   66.69    9.30
   0  16  -2   65.79    8.60
   1 -16   2  125.99   11.10
   1  16  -2  119.79   11.50
   1  16  -2  136.89   10.90
  -1  16   2  142.69    9.60
  -1 -16  -2  145.09   11.50
  -1  16   2  146.99   10.70
  -1  16   2  144.29    9.30
  -1  16  -2  163.48   11.60
   1 -16  -2  151.38   11.80
  -1  16  -2  160.08   10.60
   1  16   2  129.99    9.40
   1  16   2  138.59   11.40
  -1  16  -2  137.69   10.10
  -1 -16   2  142.59   12.10
  -2  16   2  203.98    9.40
   2  16  -2  206.28   13.60
   2  16  -2  216.28   12.80
  -2 -16  -2  188.08   13.10
  -2  16   2  220.58   10.90
  -2  16   2  210.68   11.70
   2 -16   2  171.58   12.90
   2  16   2  220.28   11.60
  -2  16  -2  186.88   10.40
   2  16   2  198.18   14.80
  -2  16  -2  203.68   10.80
  -2  16  -2  201.88   13.30
   2 -16  -2  199.08   11.50
  -2 -16   2  216.08   14.30
   3  16  -2  270.87   14.70
   3  16  -2  325.57   17.30
   3 -16   2  298.57   12.40
  -3  16   2  308.37   14.80
  -3 -16  -2  293.67   16.30
  -3  16  -2  298.07   11.50
  -3  16  -2  317.87   17.10
   3  16   2  313.37   17.60
  -3 -16   2  231.78   15.50
  -3  16  -2  305.67   11.50
   3 -16  -2  300.77   15.90
   4  16  -2   77.49   11.50
   4 -16   2   77.49    8.30
  -4  16   2   78.39   10.40
  -4  16  -2   73.59   11.40
   4  16   2   84.29   12.60
   4 -16  -2   60.99    6.60
   4 -16  -2   65.99    8.40
   5 -16   2   10.70    6.20
  -5  16   2    6.70    8.60
   5  16  -2   14.50    9.70
  -5 -16   2    0.00    8.90
   5 -16  -2    7.40    4.70
  -5  16  -2   24.30   10.70
   5  16   2    7.10   11.10
   5 -16  -2   15.00    6.60
   6  16  -2    1.80    9.50
  -6  16   2  -14.60   10.10
   6 -16   2    0.70    6.60
   6 -16  -2   -9.70    4.90
  -6  16  -2   -8.40   11.50
   6  16   2   -2.20    9.90
   7 -16   2    0.30    7.80
  -7 -16  -2  -18.90   12.40
   7  16  -2   14.20   11.50
   7  16   2   12.30   12.00
   7 -16  -2   -2.20    6.20
  -7  16  -2    6.40   14.90
  -7 -16   2    9.70   13.70
   8 -16   2   24.00   10.40
   8  16  -2   38.70   14.60
   8 -16  -2   26.10    8.60
   8  16   2   17.10   14.70
  -8 -16   2   25.30   16.90
   9 -16   2   11.80    9.80
   9 -16   2   28.50   12.00
   9  16  -2   34.90   15.80
   9  16   2   26.80   19.00
   9 -16  -2   20.20   10.20
  10  16  -2   55.09   20.40
  10 -16   2   23.60   14.50
  10 -16   2   61.19   12.40
  10 -16  -2   49.99   13.60
  10  16   2   29.80   20.70
  11 -16   2   -4.30   16.90
   0  17   2    2.30    6.30
   0  17  -2   -1.20    6.30
   0  17  -2    2.10    6.10
   0 -17   2   10.20    7.90
   0 -17  -2   13.50    7.20
  -1  17   2    5.70    5.50
  -1  17   2   -6.30    5.50
   1  17  -2    8.40    6.00
   1 -17   2    9.20    7.00
   1  17  -2    6.00    6.50
  -1 -17  -2    0.10    6.90
  -1  17   2   -4.20    5.00
  -1  17  -2   13.00    6.80
  -1 -17   2    3.60    7.50
   1  17   2   -1.50    7.30
   1 -17  -2    5.00    6.10
   1  17   2   -3.20    5.40
  -1  17  -2   10.00    6.10
  -1  17  -2   -0.40    5.90
   2  17  -2    7.90    5.90
   2  17  -2   11.00    7.30
  -2  17   2   18.60    5.80
  -2  17   2   13.10    4.90
  -2 -17  -2   15.10    7.80
   2 -17   2    7.10    7.60
  -2  17   2   13.90    6.20
  -2  17  -2   20.20    6.00
   2  17   2   18.40    8.20
  -2  17  -2   12.80    5.60
  -2  17  -2   12.60    7.50
  -2 -17   2    3.10    7.40
   2  17   2    8.90    5.90
   2 -17  -2   -3.80    6.50
   3  17  -2  392.46   19.80
   3  17  -2  388.76   17.20
  -3 -17  -2  393.96   19.20
   3 -17   2  383.06   14.50
  -3  17   2  399.36   17.40
  -3  17  -2  393.66   13.50
  -3  17  -2  390.46   19.30
  -3  17  -2  417.76   13.90
   3  17   2  394.86   20.40
   3 -17  -2  390.76   16.70
   4 -17   2    6.50    5.50
   4  17  -2   11.50    7.90
  -4  17   2    3.50    7.90
  -4  17  -2   18.60   10.00
   4 -17  -2    7.00    6.40
   4  17   2   14.70    9.50
   5 -17   2   18.40    6.80
   5  17  -2   12.40    9.90
  -5  17   2   10.70    9.80
   5  17   2    5.70    9.70
  -5  17  -2    9.20   10.90
   5 -17  -2    7.10    4.90
  -6 -17  -2   11.20   12.70
   6  17  -2   31.30   11.90
  -6  17   2   29.30   12.20
   6 -17   2   18.40    7.70
   6 -17  -2    9.50    5.80
  -6 -17   2   30.30   12.80
  -6  17  -2   14.50   12.90
   6  17   2   -0.90   11.00
   7  17  -2    3.40   12.10
   7 -17   2    7.10    8.80
   7 -17  -2    5.50    6.90
   7  17   2   -4.20   12.50
  -7  17  -2   -9.90   15.10
   8  17  -2    0.20   14.10
   8 -17   2    7.30   10.20
   8 -17  -2    7.00    8.20
   8  17   2   21.00   15.10
   9 -17   2    1.10   11.60
   9  17  -2    1.30   16.30
   9  17   2   33.10   17.10
   9 -17  -2    3.90   10.10
  10  17  -2   51.09   21.90
  10 -17   2   24.80   15.40
  10  17   2   45.90   22.20
  10 -17  -2   58.59   13.60
   0  18   2   11.90    7.30
   0  18  -2    1.70    6.90
   0  18   2    4.20    5.90
   0  18  -2    6.20    6.80
   0 -18   2   -1.60    7.60
   0 -18  -2    6.50    7.10
  -1  18   2  126.09   11.80
   1 -18   2  112.49   12.40
  -1  18   2  114.99   10.20
   1  18  -2  112.69   11.90
   1  18  -2  107.89   11.90
  -1 -18  -2  101.29   12.30
  -1  18  -2  112.79   11.30
   1  18   2  115.49   10.90
   1  18   2  125.59   13.80
  -1  18  -2  104.49   12.10
   1 -18  -2  104.69   11.50
  -1 -18   2  165.78   15.70
  -2 -18  -2   25.90   10.00
   2  18  -2   25.90    9.60
  -2  18   2   23.30    6.80
   2  18  -2   32.90    7.90
  -2  18   2   33.10    5.90
  -2  18   2   41.40    8.10
   2 -18   2   30.80    9.80
  -2  18  -2   30.60    8.90
   2 -18  -2   38.90    8.10
  -2 -18   2   24.20    9.80
  -2  18  -2   31.00    7.30
   2  18   2   29.60    7.10
  -2  18  -2   30.20    7.30
   2  18   2   35.80    9.30
   3  18  -2  183.08   13.70
  -3  18   2  200.88   14.20
  -3 -18  -2  177.58   16.80
   3  18  -2  192.98   16.00
   3  18   2  191.58   16.30
   3 -18  -2  170.48   12.40
  -3  18  -2  195.38   10.70
   3  18   2  179.88   12.50
  -3  18  -2  182.78   16.00
  -3  18  -2  180.78   10.10
   4 -18   2   23.10    6.50
  -4  18   2    0.80    8.70
   4  18  -2   11.00    8.10
   4  18  -2   29.40   10.30
   4 -18  -2   31.20    8.40
  -4  18  -2   21.70   10.70
   4  18   2    7.80    9.90
   5 -18   2   19.60    7.30
  -5  18   2   20.40   10.90
   5  18  -2   29.80   11.70
   5 -18  -2   36.50    9.00
  -5 -18   2   43.90   13.10
   5  18   2   35.80   12.40
  -5  18  -2   11.60   12.50
   6  18  -2    3.30   11.40
   6 -18   2  -11.70    6.80
   6  18   2    7.60   12.40
   6 -18  -2    7.90    5.70
  -6  18  -2   24.10   14.80
   7 -18   2   11.10    9.00
   7  18  -2    6.30   13.40
  -7  18  -2   16.00   17.10
   7  18   2   16.60   14.00
   7 -18  -2   -3.40    6.70
   8 -18   2   13.40   10.50
   8  18  -2   31.10   16.50
   8 -18  -2    1.80    8.40
   8  18   2   25.80   16.90
   9  18  -2   60.29   20.10
   9 -18   2   75.69   14.80
   9  18   2   55.29   19.70
   9 -18  -2   80.09   11.80
  10 -18   2    2.00   14.80
   0  19   2   -6.20    6.60
   0 -19  -2   -8.60    7.90
   0  19  -2    0.20    6.90
   0 -19   2    0.60    8.50
   0  19   2    4.80    8.30
   0  19  -2   -7.60    7.00
   0  19  -2    0.60    7.40
   1  19  -2   22.50    9.50
  -1  19   2   18.60    7.10
   1 -19   2   -0.30    9.70
  -1 -19  -2    5.30    8.90
  -1  19   2    7.00    8.10
  -1  19   2   18.70    7.20
   1  19  -2   16.30    8.40
  -1  19  -2   15.20    8.20
   1 -19  -2   18.70    9.50
  -1 -19   2   11.20    9.90
   1  19   2   10.60    8.90
  -1  19  -2   16.80    7.70
  -1  19  -2   21.60    8.60
   1  19   2   20.40    7.60
   2  19  -2  105.19   13.70
   2 -19   2  112.29   14.70
  -2 -19  -2  109.79   14.10
  -2  19   2  130.09   10.80
  -2  19   2  113.49    9.20
   2  19  -2  131.69   13.90
  -2  19   2  113.49   14.40
   2  19   2  117.49   15.50
  -2  19  -2  112.99   11.20
   2  19   2  118.89   12.30
  -2  19  -2   96.39   10.80
  -2  19  -2  109.49   13.90
  -2 -19   2  123.99   14.90
   2 -19  -2  111.49   13.40
   3  19  -2  110.19   14.70
   3  19  -2  110.69   13.00
  -3 -19  -2  135.19   15.40
  -3  19   2  127.49   15.20
  -3  19  -2  113.59    9.70
  -3  19  -2  109.69    9.30
  -3  19  -2  145.89   15.80
   3 -19  -2  131.59   13.60
   3  19   2  122.09   12.90
  -4  19   2   15.00   10.00
   4  19  -2   27.10   10.90
   4 -19  -2    9.10    8.90
  -4  19  -2    4.80   11.30
   4  19   2   15.10   10.80
   5  19  -2   62.19   14.40
   5  19  -2   43.20   11.80
   5 -19   2   69.39    9.30
   5  19   2   97.89   17.00
  -5  19  -2   48.90   14.80
   5 -19  -2   69.19   11.50
  -6  19   2   -6.80   12.40
   6  19  -2  -14.50   13.60
   6 -19   2    0.90    7.40
   6  19   2  -11.40   12.80
   6 -19  -2   -6.10    5.80
  -6  19  -2   27.10   15.70
   7 -19   2   -8.40    8.20
   7  19  -2   33.20   16.50
   7 -19  -2   12.80    7.20
   7  19   2    1.80   15.20
  -7  19  -2   -2.00   18.80
   8 -19   2   27.50   11.40
   8  19  -2   34.10   18.20
  -8  19  -2    5.90   22.50
   8 -19  -2   12.00    8.70
   8  19   2   46.50   19.20
   9  19  -2   33.40   23.10
   9  19   2   26.10   19.00
   0  20  -2  139.19   14.80
   0  20  -2  149.79   13.60
   0  20  -2  132.29   14.00
   0  20   2  146.09   13.00
   0  20   2  144.39   15.00
   0 -20   2  137.29   16.90
   0 -20  -2  151.28   15.10
  -1  20   2   51.69    9.90
   1 -20   2   41.30   11.30
   1  20  -2   34.40   10.50
  -1  20   2   55.19   10.10
  -1  20   2   39.00    9.20
   1  20  -2   64.99   10.70
  -1 -20  -2   18.90   11.70
   1  20   2   55.69   11.00
  -1  20  -2   43.90    9.60
   1  20   2   57.39    9.60
  -1  20  -2   44.90    9.60
  -1  20  -2   50.39   11.30
  -1 -20   2   48.10   12.30
   1 -20  -2   52.79   10.80
  -2  20   2   66.49    8.00
  -2 -20  -2   64.49   12.70
   2 -20   2   53.59   11.70
   2  20  -2   76.49   11.80
  -2  20   2   53.99    8.60
   2  20  -2   55.49   14.30
  -2  20   2   67.39   10.90
   2 -20  -2   75.89   12.90
  -2 -20   2   77.19   13.80
   2  20   2   59.79   10.50
  -2  20  -2   59.69    9.40
   2  20   2   47.00   12.90
  -2  20  -2   70.89   11.80
  -2  20  -2   62.99    9.70
   3  20  -2   -4.90    9.90
  -3 -20  -2   20.20   10.60
  -3  20   2   18.00    9.40
   3  20  -2   -0.90   10.50
  -3 -20   2   15.90   11.90
   3 -20  -2   13.20   10.00
  -3  20  -2    7.80    6.70
   3  20   2   13.20   10.70
  -3  20  -2   11.50    6.10
   3  20   2    5.00    9.30
  -3  20  -2    8.30   10.70
   4  20  -2   -6.70   10.60
  -4  20   2   -8.90   10.60
  -4  20  -2   -0.50   12.20
   4 -20  -2   14.00   10.30
   4  20   2   16.70   12.30
   5  20  -2   23.10   13.30
   5 -20   2   18.90    7.80
  -5  20   2   31.80   13.20
   5  20   2   17.70   13.90
  -5  20  -2   24.30   15.10
   6  20  -2  -14.10   13.10
   6 -20   2   13.10    8.60
  -6  20   2  -17.50   13.90
  -6  20  -2   -0.40   17.40
   6  20   2   -2.90   14.20
   7  20  -2  -12.30   14.60
   7 -20   2   25.10    9.80
   7 -20  -2   14.70    7.60
  -7  20  -2   23.40   20.90
   7  20   2   -1.50   17.00
   8  20  -2   -0.60   19.10
   8 -20   2   -2.80   10.90
   8 -20  -2    8.10    8.80
   8  20   2   55.49   22.20
   9 -20   2   32.90   13.80
   0  21  -2  -21.60    9.20
   0  21   2    2.60   10.10
   0  21   2    5.50    8.40
   0 -21   2    2.40   11.20
   0 -21  -2    9.30   11.80
   0  21  -2    5.60    9.70
   0  21  -2   -5.90    9.00
  -1  21   2   34.90   10.20
   1 -21   2   24.60   11.20
   1  21  -2   22.10   10.90
  -1  21   2   38.60   10.00
   1  21  -2   13.60   11.10
  -1 -21  -2   19.20   11.60
   1  21   2   27.10   11.40
  -1  21  -2   35.60   11.00
  -1  21  -2   16.40    8.70
  -1  21  -2   35.20    9.60
  -1 -21   2   26.10   13.00
   1  21   2   15.90    8.80
   1 -21  -2   10.60   10.60
  -2 -21  -2   18.90   11.70
  -2  21   2    1.80    9.80
   2  21  -2  -20.60   10.10
   2  21  -2   13.70   10.80
  -2  21   2   26.50    8.10
  -2  21   2    8.60    6.70
  -2  21  -2    7.20    8.70
  -2  21  -2   20.50   11.00
  -2 -21   2  -10.10   14.10
   2  21   2   22.00    9.90
  -2  21  -2   14.70    8.20
   2 -21  -2   29.70   11.60
  -3  21   2    6.70   10.90
   3  21  -2   24.80   11.90
   3 -21  -2   15.70   11.90
  -3  21  -2   19.10    7.20
  -3  21  -2   -7.70   12.00
   3  21   2   -2.20   13.20
  -3  21  -2   25.50    7.60
   3  21   2   -4.00    9.80
   4  21  -2   -0.50   11.90
  -4  21   2   22.40   12.70
   4  21   2  -11.20   12.10
   4 -21  -2   26.60   12.10
  -4  21  -2   13.10   14.00
   4  21   2   39.60   18.40
   5  21  -2   94.99   17.50
  -5  21   2   70.99   15.90
   5  21   2   93.89   17.80
  -5  21  -2   94.79   19.30
  -6  21   2   75.69   26.00
   6  21  -2   31.30   16.60
   6 -21   2   57.09   10.20
   6  21   2   66.69   19.10
  -6  21  -2   20.80   19.60
   7  21  -2   -1.00   18.90
   7 -21   2   17.40   10.50
   7  21   2   15.50   18.30
   8  21  -2   10.90   20.80
   8 -21   2    2.80   11.90
   8  21   2  -23.10   21.30
   0 -22   2   87.39   16.20
   0  22  -2   90.49   14.00
   0  22  -2  101.79   14.30
   0  22  -2   94.19   14.30
   0  22   2  120.69   13.70
   0  22   2   68.19   13.10
   0  22   2   80.69   12.00
   0 -22  -2  114.29   16.30
  -1  22   2   13.70   10.20
  -1  22   2    4.70    9.90
   1  22  -2    8.10   11.70
  -1  22   2    2.30    8.50
   1 -22   2   21.00   14.50
  -1  22  -2    1.50   10.30
  -1  22  -2   13.10    9.80
   1  22   2   21.80   10.20
   1  22   2   12.10   12.30
   1 -22  -2   24.70   12.00
  -1  22  -2   21.90   12.00
  -2  22   2   22.90   11.20
  -2  22   2   30.80    8.60
  -2  22   2   18.80    7.30
   2  22  -2   16.10   12.80
   2  22   2    9.60   10.80
  -2  22  -2   31.10   10.30
   2 -22  -2   21.60   11.80
   2  22   2   27.10   13.60
  -2  22  -2   -9.80   12.30
   3  22  -2   34.00   12.70
  -3  22   2    9.30   12.30
   3  22  -2    6.60   14.20
   3  22   2   34.20   15.20
  -3  22  -2   25.40    7.20
  -3  22  -2   25.00    7.90
  -3  22  -2   41.30   14.50
   3 -22  -2   23.80   13.80
  -4  22   2    6.00   13.30
   4  22  -2   16.40   15.70
   4 -22  -2    4.30   13.00
  -4  22  -2    5.10   16.00
   4  22   2   26.90   16.40
  -5  22   2   25.30   17.10
   5  22  -2   63.79   17.90
   5  22   2   53.79   16.80
  -5  22  -2   29.10   19.40
   6  22  -2    5.90   18.00
   6  22   2  -18.10   16.00
   7 -22   2    4.90   10.30
   7  22  -2    3.30   21.20
   0  23  -2   -0.20   11.60
   0  23   2   12.60   11.20
   0  23  -2   12.10   12.40
   0  23   2   -5.20   11.60
   0  23  -2   -6.40   12.00
   0  23   2    3.10   10.80
  -1  23   2   55.09   11.30
   1  23  -2   70.09   15.00
  -1  23   2   47.50   12.70
  -1  23   2   31.30   12.20
   1  23   2   35.30   12.90
   1 -23  -2   51.59   18.60
  -1  23  -2   40.80   12.40
  -1  23  -2   23.60   11.40
   1  23   2   34.90   16.90
  -1  23  -2   67.09   15.60
  -2  23   2    0.50    8.60
   2  23  -2   12.90   13.40
  -2  23   2   -0.70    7.60
   2  23  -2   -4.70   12.60
  -2  23   2    0.20   12.30
  -2  23  -2   -3.50   10.20
  -2  23  -2    0.20   13.40
   2  23   2   -4.00   14.50
   2 -23  -2   -2.30   13.30
   3  23  -2   17.90   14.40
  -3  23   2   11.90   13.70
  -3  23  -2   21.10    7.90
   3 -23  -2   16.10   15.50
   3  23   2   36.30   17.00
  -3  23  -2   26.00   16.20
  -3  23  -2   20.70    7.60
   3  23   2    6.10   11.90
   4  23  -2   -7.80   17.00
  -4  23   2    2.70   16.70
   4  23   2    9.90   17.70
  -4  23  -2    6.50   18.40
   4 -23  -2   29.90   15.80
   5  23  -2   15.00   17.60
   5  23   2   20.70   17.50
   6  23  -2    8.10   19.90
   6  23   2   21.40   21.70
   7  23  -2  -24.40   27.20
   7  23   2   -1.00   21.90
   0  24   2   10.40   13.20
   0  24  -2   31.50   15.40
   0  24   2   22.90   13.20
   0  24   2   47.00   14.60
   0  24  -2   24.00   14.10
  -1  24   2   11.10   13.90
   1  24  -2   35.50   15.50
   1  24  -2   39.40   14.80
  -1  24   2   59.99   13.50
  -1  24   2   46.90   11.90
   1  24   2   52.49   16.40
  -1  24  -2   -4.20   16.10
  -1  24  -2   31.90   13.40
   1  24   2   29.50   14.10
  -1  24  -2   43.30   13.50
  -2  24   2   11.20   14.30
   2  24  -2   20.50   16.00
  -2  24   2   -8.30    9.00
  -2  24  -2  -16.20   15.80
  -2  24  -2    3.80   11.40
   2  24   2   23.60   16.70
   3  24  -2    4.60   15.90
  -3  24  -2   12.00   17.90
   3  24   2   -4.00   18.00
   4  24  -2   43.80   18.10
   4  24   2   33.50   20.70
   5  24  -2   10.60   19.80
   5  24   2   13.60   19.80
   6  24  -2  -11.70   20.60
   6  24   2    1.70   21.50
   0  25   2   21.00   14.70
   0  25  -2  -13.50   16.70
   0  25   2   -5.90   15.20
   0  25  -2  -33.10   17.00
   0  25   2   33.60   15.30
   0  25  -2   -8.60   17.00
  -1  25   2  -17.30   15.40
  -1  25   2    8.90   12.90
   1  25  -2    8.00   15.90
   1  25  -2  -22.00   15.40
  -1  25  -2    3.60   13.90
   1  25   2    1.30   15.90
   2  25  -2   34.40   16.70
   2  25   2   13.10   17.00
  -2  25  -2    3.70   12.50
   3  25  -2  -13.60   18.50
   3  25   2    1.90   19.60
   4  25  -2   -2.10   19.10
   4  25   2    3.10   21.70
   5  25  -2   55.79   24.40
   5  25   2   25.00   21.90
   0  26  -2  -29.30   16.90
   0  26   2   23.90   17.10
   1  26  -2   -8.80   17.00
  -1  26  -2    1.30   15.40
   1  26   2   -8.90   18.80
   2  26  -2   39.80   20.20
   3  26  -2  146.29   24.90
   3  26   2   97.19   23.70
   4  26  -2   -6.70   24.60
   4  26   2   18.40   25.00
   5  26  -2  -29.30   29.10
   5  26   2   16.30   24.60
   0  27  -2   31.20   19.50
   1  27  -2   -4.60   21.00
   1  27   2   76.79   21.10
   2  27  -2   -0.50   22.30
   2  27   2  -14.90   21.70
   3  27  -2    1.30   22.80
   3  27   2  -45.10   23.60
   4  27  -2  -10.60   23.10
   4  27   2   -0.10   26.40
   1  28  -2   82.19   24.30
   2  28  -2    7.30   24.40
   2  28   2   29.30   24.60
   3  28  -2   40.70   27.60
   3  28   2   28.60   28.50
   4  28   2   64.49   29.40
   2  29  -2   62.69   27.90
   3  29  -2   99.29   32.10
   3  29   2   54.19   30.60
   0   0  -3    1.40    1.00
   0   0  -3    0.90    0.90
  -1   0  -3   -0.30    0.90
  -1   0  -3    0.20    1.10
   1   0   3   -1.40    0.90
   1   0   3   -0.50    1.10
   2   0   3   -1.30    2.00
  -2   0  -3   -1.10    2.20
  -2   0  -3    1.20    1.20
   2   0   3   -0.70    1.40
  -3   0  -3    2.50    1.50
   3   0   3   -3.50    2.80
   3   0   3   -1.60    1.80
   4   0  -3   -0.90    1.70
  -4   0  -3   -0.80    1.70
   4   0   3   -0.60    2.60
   4   0   3    1.30    4.20
   5   0   3   -1.60    2.90
   5   0  -3   -0.20    1.90
  -5   0  -3    1.60    2.20
   5   0   3   -5.00    5.30
  -6   0  -3    0.80    2.60
   6   0  -3    3.70    2.80
   6   0   3    3.40    6.60
   6   0   3   -1.30    3.80
  -7   0  -3   -2.70    2.80
   7   0  -3    0.60    3.80
   7   0   3   -1.40    7.70
   7   0   3   -0.50    4.30
   8   0   3    1.80   10.10
   8   0  -3    5.40    4.70
   8   0   3    2.10    6.70
   9   0  -3  -25.50   11.00
   9   0  -3   -9.70    5.80
   9   0   3   -3.60   12.20
   9   0   3    2.30    8.30
  10   0   3   -3.50   15.50
  10   0   3    9.40    8.90
  10   0  -3   11.20    8.70
  10   0  -3   10.10   15.50
  11   0  -3    2.30   16.30
  11   0  -3   20.80   11.00
  11   0   3   -4.60   19.10
  11   0   3    7.80   12.90
  12   0   3    5.00   16.00
  12   0   3   -3.80   23.40
  12   0  -3   -4.20   12.90
  12   0  -3    1.60   21.70
  13   0   3   -4.30   27.50
  13   0  -3   25.90   28.80
  13   0   3   27.50   20.70
  13   0  -3   -5.40   17.40
  14   0  -3  -12.00   37.90
  14   0   3   -8.70   26.10
   0   1   3   -0.40    0.60
   0   1   3    0.50    0.60
   0   1  -3    1.10    0.80
   0  -1  -3    0.70    0.70
   0   1  -3    0.70    0.70
   0  -1  -3    1.30    0.60
   0  -1   3    0.50    0.70
   0  -1   3   -0.60    0.60
  -1  -1  -3 3010.20   51.89
  -1  -1  -3 2792.72   50.49
   1  -1   3 2822.82   50.19
   1  -1   3 2924.81   51.39
  -1   1  -3 2961.40   51.69
   1   1   3 2953.20   51.79
  -1   1  -3 2788.62   50.19
   2  -1   3  549.35   12.90
  -2  -1  -3  558.54   13.10
   2   1   3  549.85   15.50
  -2   1  -3  549.74   12.50
  -2   1  -3  543.15   15.10
   2   1   3  535.05   13.30
   3  -1   3  458.55   12.30
   3   1  -3  460.75   10.90
  -3  -1  -3  463.55   12.00
   3  -1   3  448.26   15.10
   3   1   3  463.05   12.70
  -3   1  -3  459.45   11.10
   3   1   3  449.86   15.60
  -3   1  -3  482.35   15.60
   4  -1   3  268.77    9.60
   4   1  -3  293.57    8.40
   4  -1   3  279.07   13.20
  -4  -1  -3  286.67    9.00
  -4   1  -3  277.87    8.00
   4  -1  -3  225.88    8.70
   4   1   3  295.57   10.40
   4   1   3  290.37   13.80
   5  -1   3   82.19    6.40
   5   1  -3   92.09    5.50
  -5  -1  -3   90.09    5.40
   5  -1   3   88.69    9.90
   5  -1  -3   92.89    4.70
   5   1   3  100.29   10.20
   5   1   3   88.89    7.10
  -5   1  -3   89.39    4.50
   6   1  -3  174.28    8.00
   6  -1   3  172.38   13.90
   6  -1   3  176.28    9.60
  -6  -1  -3  163.08    7.40
   6   1   3  182.58   14.70
   6   1   3  180.88   10.30
  -6   1  -3  174.38    6.30
   6  -1  -3  174.08    7.20
   7  -1   3   43.50    7.10
  -7  -1  -3   43.60    5.40
   7  -1   3   37.00   10.40
   7   1  -3   45.70    6.10
   7   1   3   49.10    8.00
   7   1   3   38.00   10.60
   7  -1  -3   44.60    5.50
  -7   1  -3   46.60    3.90
   8   1  -3   10.20    5.30
   8  -1   3    6.50    6.20
  -8  -1  -3    7.70    3.80
   8  -1   3   -4.10    9.30
   8  -1  -3   23.00   10.90
   8   1   3   -0.80    6.70
   8   1   3   14.00   11.00
   8  -1  -3    1.30    4.30
   9  -1   3   14.40   11.90
   9  -1   3   23.40    8.30
   9   1  -3   19.70    6.80
   9  -1  -3   21.50    7.20
   9  -1  -3    4.80   12.70
   9   1   3   15.20    8.70
   9   1   3   -0.80   11.80
  10  -1   3   34.10   11.10
  10   1  -3    0.60   16.80
  10  -1   3    6.70   14.10
  10   1  -3   21.20    8.80
  10  -1  -3   10.00   15.40
  10   1   3   12.30   15.80
  10   1   3    2.70    9.90
  10  -1  -3   23.50    8.70
  11  -1   3  -18.50   16.30
  11   1  -3   -6.60   18.80
  11   1  -3   -4.10   10.50
  11  -1   3    3.10   12.70
  11  -1  -3   -7.70   19.10
  11   1   3   23.10   13.70
  11  -1  -3    8.40   10.10
  11   1   3   -7.80   18.70
  12   1  -3   -7.10   14.70
  12  -1   3    5.50   16.00
  12  -1   3  -27.00   22.60
  12   1  -3  -12.10   20.90
  12   1   3   -0.20   15.60
  12   1   3    9.60   24.10
  12  -1  -3   26.50   23.70
  12  -1  -3  -19.30   12.60
  13  -1   3   23.10   20.60
  13  -1   3    4.10   28.20
  13   1  -3   -9.60   18.80
  13   1  -3   21.00   28.90
  13   1   3    2.30   20.90
  13  -1  -3   -7.00   18.20
  13  -1  -3  -50.69   27.50
  13   1   3   16.90   28.60
  14   1  -3  115.89   42.00
  14  -1   3   30.00   27.80
  14   1   3   29.70   27.60
  14  -1  -3  -30.30   36.00
   0  -2   3 2096.99   36.90
   0   2   3 2112.29   37.10
   0   2  -3 2121.79   37.10
   0  -2  -3 2144.19   37.20
   0   2   3 2107.19   36.30
  -1  -2  -3  170.88    5.80
   1  -2   3  165.88    6.10
   1  -2   3  151.78    6.00
   1   2   3  172.98    6.00
  -1   2  -3  175.98    6.30
  -1   2  -3  174.68    5.50
  -2  -2  -3 6024.90  103.59
   2  -2   3 6033.00  105.59
   2   2  -3 6079.99  102.39
   2  -2   3 6065.89  103.09
  -2   2  -3 6158.68  106.29
   2   2   3 6178.08  104.29
  -2   2  -3 6105.39  102.39
   3  -2   3    5.40    3.10
   3  -2   3    6.30    2.40
  -3  -2  -3   10.00    2.60
   3   2  -3    7.60    2.30
  -3   2  -3   11.40    3.60
   3   2   3   11.30    2.80
  -3   2  -3    8.50    1.90
   4  -2   3  440.16   12.60
  -4  -2  -3  434.86   12.30
   4   2  -3  427.36   11.50
   4  -2   3  417.86   16.20
   4   2   3  432.66   13.50
  -4   2  -3  424.76   10.20
  -5  -2  -3    6.80    2.60
   5  -2   3    6.40    5.00
   5   2  -3    3.00    2.20
   5  -2   3    5.10    3.60
   5   2   3    1.40    3.30
   5  -2  -3    6.00    1.80
  -5   2  -3    2.70    1.60
  -6  -2  -3  133.09    7.30
   6  -2   3  147.69   12.80
   6  -2   3  131.19    8.50
   6   2  -3  135.19    7.70
  -6   2  -3  130.89    4.60
   6  -2  -3  134.99    6.00
   6  -2  -3  128.39   12.10
   6   2   3  126.49   12.80
   6   2   3  119.59    9.20
   7   2  -3   26.70    5.10
  -7  -2  -3   34.50    4.90
   7  -2   3   20.90    9.10
   7  -2   3   19.20    6.00
   7  -2  -3   20.90    4.10
   7   2   3   21.40    9.80
   7   2   3   31.10    6.40
   7  -2  -3   23.20    8.10
   8   2  -3   94.09    9.20
  -8  -2  -3   77.49    7.10
   8  -2   3   78.29   13.20
   8  -2   3   91.89   10.20
   8   2   3   76.79   10.70
   8  -2  -3  102.29    8.10
   8  -2  -3  111.59   15.20
   8   2   3   87.09   15.20
   9  -2   3   -5.70    6.90
   9   2  -3   -0.80    6.60
   9  -2   3    5.70   11.00
   9   2   3   -8.20    7.20
   9  -2  -3    3.00    5.70
   9   2   3    4.40   12.80
  10   2  -3    0.90    8.90
  10  -2   3   20.80   16.60
  10   2  -3    6.60   16.10
  10  -2   3   11.20    9.70
  10   2   3   -0.80   10.00
  10   2   3  -22.70   14.80
  10  -2  -3   22.00    8.40
  10  -2  -3   -4.20   14.70
  11   2  -3  150.58   18.60
  11   2  -3  116.69   24.30
  11  -2   3  140.09   22.90
  11  -2   3  100.49   16.00
  11   2   3  108.49   26.30
  11  -2  -3  136.79   21.50
  11   2   3  144.49   18.30
  11  -2  -3  124.19   15.80
  12  -2   3   50.89   23.10
  12   2  -3   23.10   23.30
  12   2  -3   15.70   14.40
  12  -2   3   28.80   16.70
  12   2   3    0.20   16.00
  12  -2  -3  -11.40   12.90
  12   2   3  -45.90   22.40
  12  -2  -3  -48.10   20.90
  13  -2   3  -26.70   19.80
  13   2  -3    6.60   30.50
  13   2  -3    8.50   18.40
  13  -2   3    2.90   28.40
  13  -2  -3   -2.10   28.70
  13   2   3   15.20   21.20
  13  -2  -3   41.20   18.00
  13   2   3    2.50   30.50
  14   2  -3  -39.50   24.00
  14   2   3   31.60   28.70
  14  -2  -3   26.30   37.50
   0  -3  -3    0.20    1.00
   0   3   3    0.30    0.90
   0   3  -3   -0.90    0.90
   0   3  -3    2.80    1.10
   1  -3   3 1522.15   29.10
   1  -3   3 1405.56   30.80
   1   3  -3 1598.74   29.10
  -1  -3  -3 1594.14   29.80
  -1   3  -3 1594.44   30.10
   1  -3  -3 1519.55   26.50
  -1   3  -3 1589.24   28.90
   1   3   3 1611.14   30.00
   2  -3   3 1246.68   24.60
   2   3  -3 1246.88   24.80
   2  -3   3 1230.58   26.70
  -2  -3  -3 1282.27   25.70
   2  -3  -3 1247.88   23.80
  -2   3  -3 1242.08   24.10
   2   3   3 1252.97   26.10
  -2   3  -3 1281.77   27.50
   3  -3   3  913.71   19.50
  -3  -3  -3  887.61   20.10
   3  -3   3  871.11   22.50
   3   3  -3  886.41   19.30
  -3   3  -3  867.71   17.60
  -3   3  -3  903.41   23.40
   3  -3  -3  875.11   20.60
   3   3   3  884.71   21.20
  -4  -3  -3  569.24   15.40
   4  -3   3  566.04   19.10
   4  -3   3  589.74   15.10
   4   3  -3  585.84   15.00
   4   3   3  574.64   16.70
   4  -3  -3  610.44   17.90
  -4   3  -3  584.84   12.20
  -4   3  -3  598.74   19.90
   5   3  -3   42.10    4.60
   5  -3   3   41.80    5.50
   5  -3   3   35.20    7.50
  -5  -3  -3   47.00    5.30
  -5   3  -3   46.20    2.40
   5  -3  -3   48.00    7.10
   5  -3  -3   45.80    2.60
   5   3   3   47.30    6.10
  -6  -3  -3   89.69    6.80
   6  -3   3   80.09   11.10
   6  -3   3   76.59    7.00
   6   3  -3   75.39    6.80
   6   3   3   82.19    8.00
   6  -3  -3   76.29   10.10
   6  -3  -3   85.49    4.80
  -7  -3  -3    5.90    4.10
   7  -3   3    0.20    7.60
   7  -3   3   13.70    5.40
   7   3  -3    1.50    4.30
   7   3   3    4.30    6.10
   7  -3  -3    5.20    6.60
   7  -3  -3    8.20    3.30
  -8  -3  -3  372.26   13.70
   8   3  -3  392.46   16.20
   8  -3   3  410.56   22.90
   8  -3   3  379.16   16.60
   8   3   3  380.36   18.20
   8  -3  -3  401.56   22.20
   8  -3  -3  356.66   12.90
   8   3   3  352.16   24.20
   9   3  -3  136.09   12.60
   9  -3   3  120.09   13.60
   9  -3   3  118.79   17.70
  -9  -3  -3  111.89    9.00
   9   3   3   96.19   18.40
   9  -3  -3  127.49   10.70
   9   3   3  123.89   13.20
   9  -3  -3  156.78   19.80
  10   3  -3   98.89   12.80
  10  -3   3  113.89   14.10
  10   3   3  101.29   15.00
  10   3   3  101.29   21.40
  10  -3  -3   99.09   11.40
  10  -3  -3  122.79   19.20
  11  -3   3   95.69   14.60
  11   3  -3   95.49   15.20
  11   3  -3   65.69   21.30
  11  -3   3   95.09   22.10
  11   3   3   80.89   22.10
  11   3   3  101.89   18.10
  11  -3  -3   92.69   19.30
  11  -3  -3   71.09   12.50
  12   3  -3   -4.60   24.90
  12  -3   3   12.10   22.60
  12   3  -3   12.30   14.10
  12  -3  -3   64.39   24.60
  12   3   3   -0.30   16.90
  12   3   3   33.20   25.70
  12  -3  -3   37.80   14.00
  13  -3   3   -4.90   27.40
  13  -3   3   13.50   19.90
  13   3  -3   -8.90   19.00
  13   3  -3   35.30   29.20
  13  -3  -3   22.80   26.40
  13   3   3   25.00   21.80
  14   3  -3   11.00   26.40
  14  -3  -3   21.10   35.20
  14   3   3  -26.70   28.00
   0   4  -3    0.40    1.20
   0  -4   3    0.20    1.30
   0   4  -3    1.70    1.50
   0  -4  -3   -0.10    1.30
  -1   4   3  807.22   14.50
  -1  -4  -3  802.52   17.90
   1  -4   3  850.31   17.80
   1   4  -3  834.92   17.70
   1  -4   3  821.42   17.20
   1   4   3  814.02   18.30
  -1   4  -3  845.22   17.00
  -1   4  -3  817.92   17.10
  -1   4  -3  829.32   18.20
   1  -4  -3  796.42   15.70
   2  -4   3 3597.04   64.49
  -2  -4  -3 3624.24   64.09
   2   4  -3 3519.15   62.99
   2  -4   3 3507.35   62.29
   2  -4  -3 3522.15   60.79
   2   4   3 3562.74   64.49
  -2   4  -3 3542.65   61.89
  -2   4  -3 3657.33   65.69
  -2  -4   3 3573.34   63.29
  -3  -4  -3   69.19    4.90
   3   4  -3   66.39    4.90
   3  -4   3   68.39    4.80
   3  -4   3   77.19    6.50
  -3  -4   3   70.89    4.90
  -3   4  -3   70.29    3.50
  -3   4  -3   66.59    6.30
   3   4   3   66.49    5.50
   3  -4  -3   66.09    6.40
  -4  -4  -3   79.69    6.00
   4  -4   3   86.09    5.50
   4   4  -3   83.99    5.60
   4  -4   3   81.09    7.60
   4   4   3   77.09    6.50
  -4   4  -3   82.79    8.10
  -4   4  -3   86.39    3.10
   4  -4  -3   79.19    6.70
   5  -4   3  117.19    7.20
  -5  -4  -3  119.19    7.50
   5  -4   3  127.79   10.20
   5   4  -3  121.79    7.10
   5  -4  -3  113.09    9.20
   5  -4  -3  124.69    3.30
   5   4   3  111.29    8.20
   6  -4   3   95.19   11.00
   6  -4   3  111.09    7.70
   6   4  -3   93.79    7.20
  -6  -4  -3  109.49    7.90
   6  -4  -3  104.69    4.80
   6  -4  -3  107.49   10.70
   6   4   3  108.09    9.70
   7  -4   3   42.70    9.90
   7   4  -3   59.79    8.00
  -7  -4  -3   56.89    7.00
   7  -4   3   57.19    7.60
   7  -4  -3   62.09    5.20
   7   4   3   54.29    8.40
   7  -4  -3   53.19   10.50
   8  -4   3   90.59   10.60
   8   4  -3   75.69    9.10
   8  -4   3   89.29   14.10
  -8  -4  -3  101.69    8.80
   8   4   3   85.89   10.80
   8  -4  -3  124.59   15.40
   8  -4  -3   95.69    7.60
   9  -4   3  354.66   24.80
   9   4  -3  349.96   17.90
  -9  -4  -3  348.67   14.40
   9  -4   3  353.46   17.40
   9  -4  -3  348.87   14.20
   9   4   3  313.27   19.60
   9   4   3  344.37   26.60
   9  -4  -3  334.47   23.60
  10  -4   3   37.10   10.90
  10   4  -3   57.39   11.80
  10  -4  -3   70.59   10.00
  10  -4  -3   52.19   16.50
  10   4   3   55.19   12.80
  10   4   3   25.80   16.50
  11  -4   3   -9.50   11.50
  11  -4   3    7.90   18.10
  11   4  -3   -3.20   12.90
  11  -4  -3  -17.70   16.90
  11  -4  -3   -2.10   10.20
  11   4   3    7.10   13.00
  11   4   3   -9.60   18.50
  12  -4   3   -9.30   22.90
  12  -4   3  -13.30   22.70
  12   4  -3    7.40   15.20
  12   4  -3   23.80   24.90
  12   4   3   -1.60   24.10
  12  -4  -3   49.00   24.00
  12  -4  -3   15.20   13.30
  12   4   3   11.10   15.40
  13  -4   3   57.89   20.40
  13  -4   3  -29.70   25.20
  13   4  -3   16.50   19.50
  13   4  -3  -38.70   28.00
  13   4   3   14.50   22.90
  13  -4  -3  -16.40   26.60
  13   4   3   29.70   30.40
  14   4  -3   19.50   26.10
  14  -4   3  -21.90   40.50
  14   4   3   70.69   27.80
  14  -4  -3  -33.40   35.20
   0  -5   3   -0.10    1.30
   0   5  -3    2.00    1.30
   0  -5  -3   -0.40    1.30
   0   5  -3   -0.10    1.50
   0   5   3   -1.20    1.70
  -1  -5  -3 1694.43   32.50
  -1   5   3 1597.74   28.90
   1  -5   3 1658.53   31.70
   1  -5   3 1639.04   31.30
   1   5  -3 1719.63   31.30
   1   5  -3 1633.04   31.90
  -1   5   3 1593.14   28.40
   1   5   3 1654.53   32.70
  -1   5  -3 1674.33   32.30
   1  -5  -3 1646.64   30.10
  -1  -5   3 1662.23   32.20
  -1   5  -3 1676.03   30.90
  -1   5  -3 1651.93   31.30
   2  -5   3  219.48    7.30
  -2  -5  -3  215.28    8.30
   2  -5   3  218.48    8.30
  -2   5   3  214.28    6.60
   2   5  -3  220.38    8.00
  -2  -5   3  217.38    8.00
   2  -5  -3  216.08    4.50
  -2   5  -3  210.88    7.00
   2  -5  -3  217.78    5.90
  -2   5  -3  210.58    8.80
   2  -5  -3  212.18    4.70
  -2   5  -3  224.18    6.60
   2   5   3  221.48    8.90
   3  -5   3  636.24   15.30
   3  -5   3  648.74   18.00
   3   5  -3  629.24   16.20
  -3  -5  -3  622.84   16.60
  -3  -5   3  631.04   16.10
  -3   5  -3  617.74   18.50
  -3   5  -3  592.04   12.80
  -3   5  -3  631.44   13.50
   3   5   3  631.24   17.60
   4  -5   3  239.48   11.90
   4  -5   3  237.18    8.90
   4   5  -3  237.58    9.50
  -4  -5  -3  243.88    9.90
   4  -5  -3  259.17   10.30
  -4   5  -3  251.27   12.80
  -4   5  -3  243.98    5.10
  -4  -5   3  252.77    9.50
  -4   5  -3  246.38    5.20
   4   5   3  247.68   11.10
  -5  -5  -3   43.20    6.10
   5   5  -3   37.20    5.40
   5  -5   3   32.20    6.40
   5  -5   3   38.90    5.10
  -5   5  -3   52.39    8.90
   5  -5  -3   40.20    6.80
   5   5   3   41.70    6.80
   6  -5   3   65.19    6.70
   6   5  -3   65.19    6.80
   6  -5   3   70.69   10.40
  -6  -5  -3   60.19    7.10
   6  -5  -3   60.99    3.40
   6   5   3   61.19    8.10
   6  -5  -3   73.19    9.70
   7  -5   3   45.20    6.80
   7  -5   3   45.80   10.30
   7   5  -3   35.00    6.50
  -7  -5  -3   34.50    6.30
   7   5   3   39.90    7.90
   7  -5  -3   41.60    9.30
   7  -5  -3   36.60    4.70
  -8  -5  -3  108.69    9.70
   8  -5   3   98.19   10.70
   8   5  -3  112.59   10.60
   8  -5   3  118.39   15.50
   8  -5  -3  121.19    7.90
   8   5   3  122.09   13.60
   8  -5  -3  131.89   15.90
   9   5  -3   83.29   11.10
   9  -5   3   79.39   15.00
   9  -5   3   78.29   10.90
  -9  -5  -3   86.19   10.60
   9   5   3   72.59   12.40
   9  -5  -3   90.99    8.80
   9  -5  -3   68.59   13.90
  10  -5   3   34.30   11.10
  10   5  -3   15.40    9.40
  10  -5   3  -15.60   25.80
 -10  -5  -3   19.40    8.00
  10  -5  -3   27.80    8.30
  10  -5  -3   23.60   14.70
  10   5   3    9.80   16.80
  11   5  -3  -11.00   10.80
  11  -5   3    0.40   11.80
  11  -5   3    1.90   17.70
  11   5   3  -12.70   20.00
  11  -5  -3    7.40   10.10
  11  -5  -3   16.20   17.00
  11   5   3    8.80   15.00
  12   5  -3    9.30   15.80
  12  -5   3   29.00   16.10
  12   5  -3   -4.20   23.80
  12   5   3  -51.69   22.40
  12  -5  -3   -1.40   21.60
  12   5   3   -2.70   17.90
  12  -5  -3   -0.80   13.00
  13   5  -3   -9.90   20.40
  13  -5   3   23.30   29.10
  13  -5   3   71.39   21.00
  13   5  -3  -10.30   33.10
  13   5   3   45.40   20.80
  13  -5  -3   26.20   27.30
  13   5   3   52.99   30.50
  14  -5   3   31.30   38.60
  14   5  -3  -22.20   27.90
  14  -5  -3  -15.80   33.50
  14   5   3    0.30   34.20
   0  -6   3 6101.29  103.89
   0   6  -3 5992.80  103.09
   0   6   3 6148.58  103.59
   0  -6  -3 6135.09  103.49
   0   6  -3 5958.50  103.29
   0  -6   3 6011.90  102.49
  -1   6   3  357.06    8.30
  -1   6   3  383.16    9.10
   1  -6   3  398.46   10.80
   1   6  -3  385.06   11.10
   1   6  -3  373.46   10.30
  -1  -6  -3  396.36   11.50
  -1   6  -3  382.66   10.50
  -1   6  -3  383.26   11.10
  -1   6  -3  376.76   10.00
   1  -6  -3  388.36    9.80
  -1  -6   3  373.76   11.30
   1   6   3  388.06   11.80
  -2   6   3   81.29    4.20
  -2  -6  -3   78.79    5.50
   2  -6   3   75.29    5.00
   2  -6   3   73.59    4.40
   2   6  -3   83.69    5.40
  -2   6  -3   84.59    5.80
  -2   6  -3   81.09    4.10
   2   6   3   92.39    6.20
   2  -6  -3   82.99    3.40
  -2   6  -3   85.39    4.60
  -2  -6   3   75.89    5.20
   2  -6  -3   81.19    3.30
  -3  -6  -3   -0.10    2.60
   3  -6   3    4.80    3.10
   3  -6   3    3.60    2.30
  -3   6   3    8.50    2.70
   3   6  -3    6.50    2.80
  -3   6  -3    5.50    1.80
  -3   6  -3    3.20    3.60
  -3  -6   3    2.30    2.70
  -3   6  -3    3.70    2.20
   3   6   3    1.60    3.10
   3  -6  -3    6.60    2.80
   4   6  -3  384.56   12.90
  -4  -6  -3  348.37   12.60
   4  -6   3  350.86   14.00
   4  -6   3  356.26   11.40
   4   6   3  367.46   14.00
   4  -6  -3  370.06   12.40
  -4   6  -3  377.56   15.90
  -4  -6   3  366.96   12.60
   5   6  -3    0.10    3.30
   5  -6   3    3.00    3.40
  -5  -6  -3   -7.20    3.10
   5  -6   3   -4.70    4.80
  -5  -6   3    1.70    3.70
   5   6   3    2.00    4.10
   5  -6  -3    6.60    4.50
  -5   6  -3   -4.10    5.20
   6  -6   3  131.29    8.30
  -6  -6  -3  126.19    8.70
   6   6  -3  124.19    9.00
   6  -6   3  114.39   11.10
   6  -6  -3  113.09   10.40
   6  -6  -3  127.99    4.40
   6   6   3  134.19   10.50
   7   6  -3   -3.90    4.70
  -7  -6  -3   -3.00    5.00
   7  -6   3   -3.00    5.20
   7  -6   3   -3.50    7.10
   7   6   3    1.70    5.90
   7  -6  -3    4.70    3.20
   7  -6  -3    0.70    6.30
   8  -6   3  180.38   12.40
   8  -6   3  165.48   16.30
  -8  -6  -3  168.68   11.90
   8   6  -3  181.78   13.70
   8   6   3  156.18   13.80
   8  -6  -3  176.08   15.00
   8  -6  -3  176.58    8.90
   9   6  -3    5.20    7.50
   9  -6   3    2.30   10.90
  -9  -6  -3   -3.90    6.90
   9  -6   3   -2.20    7.60
   9   6   3   -4.20    8.70
   9  -6  -3    3.70   10.50
   9  -6  -3    3.00    5.40
 -10  -6  -3   -3.40    8.10
  10  -6   3    5.00    9.90
  10   6   3    7.50   17.50
  10   6   3   13.90   12.70
  10  -6  -3    0.90    7.40
  10  -6  -3   19.10   14.20
  11  -6   3   66.59   19.90
  11   6  -3   25.40   14.70
  11  -6   3   29.80   12.60
  11  -6  -3   47.10   11.00
  11  -6  -3  -10.60   19.30
  11   6   3   34.90   16.10
  11   6   3   10.20   20.30
  12  -6   3  -19.10   20.00
  12   6  -3   17.10   16.30
  12  -6   3    5.80   16.40
  12  -6  -3    5.40   13.30
  12   6   3    5.40   24.90
  12  -6  -3   30.80   20.00
  12   6   3   25.90   19.50
  13  -6   3  -24.30   24.80
  13  -6   3   24.00   20.40
  13   6  -3  -48.50   33.50
  13   6  -3   25.80   20.90
  13   6   3   31.10   24.70
  13   6   3   19.50   31.80
  13  -6  -3   15.90   25.90
  14  -6   3   18.50   42.70
  14   6  -3   28.80   29.70
  14  -6  -3   35.00   34.60
   0   7  -3    2.20    2.10
   0  -7   3    2.60    2.20
   0   7   3   -2.40    1.70
   0  -7   3    1.60    1.60
   0   7  -3    1.30    1.80
   0  -7  -3   -0.10    2.00
   1  -7   3  556.04   13.90
   1   7  -3  554.84   14.60
  -1   7   3  543.05   11.70
  -1  -7  -3  564.44   15.00
   1   7  -3  521.35   13.50
  -1   7  -3  556.44   13.90
   1   7   3  551.54   15.30
  -1  -7   3  558.74   15.00
   1  -7  -3  556.34   13.30
  -1   7  -3  557.24   13.50
  -1   7  -3  540.25   14.40
   2  -7   3  453.25   12.30
   2   7  -3  449.95   13.30
  -2   7   3  457.45   11.20
  -2  -7  -3  440.86   13.60
   2  -7   3  438.66   12.80
   2   7   3  447.26   14.40
  -2   7  -3  440.56   13.80
  -2   7  -3  439.36   11.00
  -2  -7   3  437.76   13.50
   2  -7  -3  440.36    9.80
   2  -7  -3  443.06   10.50
  -2   7  -3  457.65   11.90
   3  -7   3  447.96   14.20
   3   7  -3  429.16   13.60
   3  -7   3  435.26   12.40
  -3  -7  -3  451.45   14.10
  -3   7   3  440.46   12.90
   3  -7  -3  444.96    9.30
  -3   7  -3  460.35   16.00
   3  -7  -3  449.26    9.40
   3   7   3  447.06   15.20
   3  -7  -3  452.95   11.50
  -3  -7   3  448.96   14.10
  -3   7  -3  444.56   11.00
   4   7  -3  159.68    8.80
  -4  -7  -3  168.38    8.90
   4  -7   3  159.28    7.70
   4  -7   3  156.48    9.60
  -4  -7   3  177.98    9.10
  -4   7  -3  166.08   11.30
   4   7   3  164.78   10.00
   4  -7  -3  172.28    8.20
  -5  -7  -3   42.70    6.30
   5  -7   3   47.30    5.70
   5   7  -3   50.09    6.50
   5  -7   3   34.40    6.60
  -5   7  -3   48.40    8.80
   5  -7  -3   42.00    6.20
  -5  -7   3   42.20    6.10
   5   7   3   41.50    7.10
   6  -7   3   -1.50    3.90
   6  -7   3    3.60    6.00
  -6  -7  -3   10.00    5.40
   6   7  -3   11.10    5.00
  -6  -7   3    5.90    4.60
   6  -7  -3    6.40    2.00
   6  -7  -3   13.70    5.80
   6   7   3   -3.40    5.00
   7  -7   3    0.80    6.80
   7   7  -3   -0.30    5.00
  -7  -7  -3   -2.20    5.90
   7  -7   3    2.30    4.90
   7   7   3   -0.80    6.70
   7  -7  -3    3.30    6.50
   7  -7  -3    4.20    3.20
   8  -7   3   18.90    6.80
  -8  -7  -3    2.70    6.90
   8  -7   3    9.00    9.90
   8   7  -3    4.80    6.60
   8  -7  -3    1.10    4.20
   8   7   3    7.50    7.70
   8  -7  -3   29.60    9.70
   9  -7   3   59.79   14.40
  -9  -7  -3   60.89    9.90
   9   7  -3   41.10   10.70
   9  -7   3   57.09    9.90
   9   7   3   53.59   11.90
   9  -7  -3   48.30   12.40
   9  -7  -3   41.80    7.30
  10  -7   3    8.80   10.10
 -10  -7  -3    9.60    9.50
  10   7  -3   20.50   10.60
  10  -7  -3   24.20    7.80
  10  -7  -3   39.00   13.70
  10   7   3   22.90   17.70
  10   7   3    6.70   12.90
  11   7  -3   26.30   13.50
  11  -7   3   21.50   13.30
  11  -7   3    8.50   18.20
  11   7   3   36.40   16.90
  11  -7  -3   29.50   10.90
  11   7   3   13.10   21.80
  12  -7   3   -2.90   20.20
  12   7  -3  -25.40   16.60
  12  -7   3  -18.40   15.80
  12  -7  -3   41.40   14.00
  12   7   3    1.40   19.80
  12   7   3   30.10   26.90
  12  -7  -3    1.80   20.60
  13   7  -3   37.80   22.70
  13  -7   3   20.80   28.50
  13   7  -3   20.10   31.00
  13   7   3   64.79   27.10
  13  -7  -3  -25.00   26.00
  14  -7   3   -8.20   37.90
  14  -7  -3   82.79   34.50
   0   8  -3 1576.04   31.80
   0   8  -3 1591.84   32.10
   0   8   3 1597.14   32.40
   0  -8  -3 1567.24   32.10
   0  -8   3 1587.34   32.80
   1  -8   3 1257.27   26.90
  -1   8   3 1261.17   24.00
   1   8  -3 1267.47   26.40
   1   8  -3 1242.48   27.30
  -1  -8  -3 1260.67   27.70
   1  -8   3 1262.67   26.10
  -1   8   3 1269.07   25.40
  -1   8  -3 1245.58   26.40
   1  -8  -3 1294.67   26.00
  -1   8  -3 1249.28   25.90
   1   8   3 1277.37   28.30
  -1  -8   3 1271.97   27.90
  -1   8  -3 1252.27   27.10
   2  -8   3  555.64   15.10
  -2   8   3  553.04   13.30
   2  -8   3  564.74   14.70
   2   8  -3  526.55   15.60
  -2  -8  -3  553.34   16.10
  -2   8  -3  557.74   14.00
  -2   8  -3  552.24   13.20
  -2   8  -3  526.45   15.90
  -2  -8   3  547.05   16.10
   2   8   3  551.24   16.80
   2  -8  -3  556.64   13.00
  -3   8   3  237.48    9.40
  -3  -8  -3  238.58   10.60
   3  -8   3  247.18    9.10
   3  -8   3  251.27   10.40
   3   8  -3  246.68   10.50
  -3   8  -3  249.58    7.10
  -3   8  -3  264.87   12.00
  -3  -8   3  243.48   10.60
   3   8   3  245.88   11.50
   3  -8  -3  245.98    6.90
   3  -8  -3  252.37    7.90
  -3   8  -3  248.68    7.80
  -4  -8  -3  183.98    9.90
   4  -8   3  185.88    9.90
   4   8  -3  190.98    9.90
  -4   8   3  191.08    9.70
   4  -8   3  191.58    8.30
   4  -8  -3  186.08    5.10
  -4  -8   3  193.98   10.00
   4  -8  -3  193.38    8.20
   4  -8  -3  183.18    5.30
   4   8   3  178.48   10.80
  -4   8  -3  175.48   11.50
  -5  -8  -3  124.59    9.00
   5   8  -3  123.99    9.00
   5  -8   3  125.09    7.40
   5  -8   3   95.89    9.40
  -5  -8   3  122.09    8.90
   5  -8  -3  117.69    8.10
   5   8   3  121.89   10.10
   5  -8  -3  117.99    4.20
   5  -8  -3  119.39    3.70
  -5   8  -3  123.69   12.30
   6   8  -3   -4.70    4.60
   6  -8   3    2.10    4.10
   6  -8   3   -1.90    5.90
  -6  -8  -3   -6.40    4.30
   6  -8  -3    3.00    2.20
   6   8   3    0.40    6.10
   6  -8  -3   -0.80    4.90
  -6  -8   3   -5.00    5.50
   7  -8   3    1.10    5.20
  -7  -8  -3    3.70    5.60
   7  -8   3    3.10    7.50
   7   8  -3    7.60    5.80
   7   8   3    0.30    7.00
   7  -8  -3    4.00    3.40
   7  -8  -3   -3.40    6.40
   8   8  -3   21.10    8.40
   8  -8   3   52.69   11.20
   8  -8   3   39.40    8.10
  -8  -8  -3   28.50    7.80
   8  -8  -3   38.50    5.40
   8   8   3   42.80   11.20
   8  -8  -3   43.00   10.60
   9  -8   3  -26.20   10.40
   9  -8   3    2.60    7.80
   9   8  -3    4.90    8.70
  -9  -8  -3    2.40    8.10
   9   8   3   -8.80   10.20
   9  -8  -3   -1.90   10.00
   9  -8  -3   -2.30    5.80
  10   8  -3    3.40   10.50
 -10  -8  -3    8.80   10.00
  10  -8   3    6.80    9.90
  10   8   3   -5.70   11.90
  10  -8  -3    0.10    7.60
  10  -8  -3    8.70   13.40
  11  -8   3   48.40   17.90
  11   8  -3   45.70   14.70
  11  -8   3   40.00   13.30
  11   8   3   38.00   23.30
  11   8   3   33.00   18.00
  11  -8  -3   36.00   11.00
  12  -8   3   55.09   22.10
  12  -8   3   74.19   18.10
  12   8  -3  127.39   29.40
  12   8   3  115.59   24.10
  12   8   3   44.00   29.20
  12  -8  -3   64.29   23.20
  13  -8   3   20.10   28.40
  13   8  -3   37.10   23.30
  13  -8  -3  -15.90   27.40
  13   8   3   85.99   27.50
  14  -8   3  -52.49   42.00
   0  -9  -3    4.30    2.60
   0   9   3    0.90    1.70
   0  -9   3    4.10    2.70
   0   9   3   -4.80    2.60
   0   9  -3    3.30    2.50
   0   9  -3    0.50    2.30
   1   9  -3  663.63   16.80
   1   9  -3  659.93   17.70
  -1  -9  -3  632.44   17.60
  -1   9   3  653.93   14.70
   1  -9   3  656.73   17.20
  -1   9   3  663.73   16.10
   1  -9   3  629.94   16.10
  -1   9  -3  635.94   16.20
   1   9   3  688.73   18.70
   1  -9  -3  656.63   16.30
  -1   9  -3  683.03   17.00
  -1   9  -3  664.43   17.50
  -1  -9   3  711.33   18.60
  -2   9   3  327.07    9.80
   2  -9   3  346.47   11.40
  -2  -9  -3  338.77   12.40
   2   9  -3  329.17   12.20
  -2   9  -3  337.47   10.50
  -2   9  -3  311.37   11.90
   2   9   3  321.67   12.80
  -2  -9   3  335.37   12.50
   2  -9  -3  327.57    8.40
  -2   9  -3  318.97    9.70
   2  -9  -3  315.87    9.60
   3  -9   3   45.00    5.10
  -3   9   3   57.89    5.40
  -3  -9  -3   51.39    6.00
   3  -9   3   50.09    5.00
   3   9  -3   49.20    6.00
  -3   9  -3   46.20    4.30
  -3   9  -3   46.70    3.90
   3   9   3   52.79    7.20
  -3  -9   3   55.49    6.40
  -3   9  -3   44.40    6.30
   3  -9  -3   48.50    4.20
   3  -9  -3   48.70    3.80
  -4  -9  -3    6.60    4.40
  -4   9   3    3.10    3.90
   4   9  -3    4.80    4.20
   4  -9   3    3.00    3.40
   4  -9   3    3.70    3.90
  -4   9  -3   -2.10    5.30
  -4  -9   3    0.90    4.00
   4  -9  -3    2.80    1.90
   4   9   3    4.00    4.70
   4  -9  -3    3.80    2.60
   4  -9  -3    1.90    2.00
   5   9  -3  189.98   12.20
   5  -9   3  223.28    9.80
   5  -9   3  195.18   11.80
  -5  -9  -3  201.38   11.40
   5  -9  -3  203.58    9.90
   5  -9  -3  204.88    5.90
  -5   9  -3  210.58   14.70
   5   9   3  209.08   12.90
  -6  -9  -3   -7.00    5.00
   6  -9   3    5.60    4.50
   6   9  -3    3.70    5.40
   6  -9   3    2.20    5.40
  -6   9  -3   -7.30    7.80
  -6  -9   3    3.60    6.10
   6   9   3   -0.20    6.00
   6  -9  -3    3.00    5.10
   7   9  -3  288.17   15.70
  -7  -9  -3  276.77   15.20
   7  -9   3  261.17   16.90
   7  -9   3  277.87   13.00
   7   9   3  275.17   16.90
   7  -9  -3  295.97    9.90
   7  -9  -3  295.77   15.60
   8   9  -3   63.59   11.50
   8  -9   3   84.79   13.50
  -8  -9  -3   62.89   10.20
   8  -9   3   55.99    8.70
   8  -9  -3   53.59   10.60
   8   9   3   57.69   11.50
   8  -9  -3   55.49    6.40
  -9  -9  -3    5.10    9.50
   9  -9   3   18.80   11.60
   9   9  -3    8.30    9.40
   9  -9   3   16.10    8.50
   9  -9  -3   10.60    6.20
   9  -9  -3    7.90   10.60
   9   9   3    6.40   10.40
  10   9  -3   -4.10   11.10
 -10  -9  -3   38.70   11.80
  10  -9   3    0.60   10.00
  10  -9  -3   15.80    8.10
  10  -9  -3   22.50   13.50
  10   9   3   28.90   14.70
  11   9  -3    9.30   13.80
  11  -9   3   -5.50   17.50
  11  -9   3    0.00   12.70
  11  -9  -3    6.10   10.10
  11  -9  -3    9.30   18.50
  11   9   3  -19.70   21.20
  11   9   3   -1.00   14.80
  12  -9   3    8.60   21.50
  12   9  -3   33.90   20.20
  12  -9   3   62.49   17.00
  12   9   3   44.10   29.60
  12  -9  -3   53.99   22.20
  12   9   3   37.80   19.70
  13  -9   3   24.50   27.00
  13   9  -3   14.70   25.30
  13   9   3  -37.20   26.60
  13  -9  -3   33.30   25.70
   0 -10  -3   24.80    4.30
   0  10  -3   29.20    4.70
   0 -10   3   27.90    4.70
   0  10   3   21.00    4.20
   0  10  -3   20.80    4.20
   0  10   3   23.90    3.20
   1  10  -3  165.08    8.00
   1  10  -3  177.88    8.70
   1 -10   3  176.38    8.60
  -1 -10  -3  184.88    9.00
   1 -10   3  175.58    7.70
  -1  10   3  176.38    7.50
  -1  10   3  173.98    6.70
   1  10   3  168.18    9.20
  -1  10  -3  175.58    8.60
  -1  10  -3  175.48    8.20
   1 -10  -3  181.08    8.00
  -1  10  -3  173.88    7.60
  -1 -10   3  174.38    9.20
   2 -10   3  185.78    8.50
  -2 -10  -3  192.68    9.80
  -2  10   3  180.88    7.50
  -2  10   3  191.68    5.20
   2  10  -3  192.98    9.60
  -2  10   3  183.58    5.40
   2  10   3  188.08   10.20
  -2  10  -3  187.18    9.70
  -2  10  -3  192.68    7.70
  -2  10  -3  173.28    7.90
   2 -10  -3  186.48    7.70
  -2 -10   3  198.08   10.00
   3 -10   3  444.96   13.60
  -3  10   3  444.16   13.70
  -3 -10  -3  431.06   15.50
   3  10  -3  427.96   15.60
   3 -10   3  443.96   14.20
  -3  10  -3  437.26   11.20
  -3 -10   3  454.95   15.90
  -3  10  -3  421.86   12.00
  -3  10  -3  431.26   16.30
   3  10   3  449.66   16.80
   3 -10  -3  449.95   11.40
   3 -10  -3  444.46   11.80
  -4 -10  -3  175.98   10.50
   4  10  -3  172.78   10.70
  -4  10   3  190.18   10.20
   4 -10   3  184.78    8.60
   4 -10   3  185.28   10.00
   4 -10  -3  202.28    8.00
  -4  10  -3  182.08   11.90
   4  10   3  203.78   12.20
   4 -10  -3  183.68    6.50
  -5 -10  -3   62.89    8.40
   5 -10   3   56.89    8.00
   5 -10   3   77.89    6.60
   5  10  -3   63.09    8.50
  -5 -10   3   65.99    8.40
  -5  10  -3   76.19   11.40
   5 -10  -3   64.89    6.60
   5 -10  -3   57.69    4.70
   5 -10  -3   64.49    4.20
   5  10   3   73.99   10.00
   6 -10   3   -1.60    4.40
   6 -10   3   10.50    6.60
   6  10  -3    3.50    5.50
  -6 -10  -3    4.70    6.00
   6  10   3   -3.10    6.40
  -6  10  -3   -1.00    8.10
  -6 -10   3   -7.80    6.20
   6 -10  -3   -2.10    4.50
   6 -10  -3    0.10    3.40
   7 -10   3  119.59   13.50
  -7 -10  -3  150.48   12.20
   7 -10   3  124.39    9.80
   7  10  -3  156.38   13.30
  -7  10  -3  116.59   16.70
   7 -10  -3  110.39   11.00
   7 -10  -3  116.49    7.10
   7  10   3  159.38   14.40
   8  10  -3  148.09   15.50
  -8 -10  -3  104.59   13.60
   8 -10   3  129.29   11.30
   8 -10   3  157.48   16.00
   8 -10  -3  148.19   13.80
   8 -10  -3  129.89    8.20
  -9 -10  -3   21.20   10.80
   9 -10   3   24.40    8.80
   9  10  -3   18.40   10.40
   9 -10   3   21.90   12.10
   9 -10  -3   30.80   10.90
   9  10   3    8.90   10.80
   9 -10  -3   29.80    6.80
  10  10  -3   36.60   12.20
  10 -10   3   19.10   10.60
 -10 -10  -3   19.30   12.50
  10  10   3   -0.90   12.90
  10 -10  -3   15.50    8.20
  10 -10  -3    7.50   12.90
  11 -10   3   31.80   13.60
  11  10  -3   26.00   17.70
  11 -10   3   47.30   18.10
  11 -10  -3   41.00   17.50
  11  10   3   34.30   17.50
  11 -10  -3   31.00   10.70
  12  10  -3   28.00   20.90
  12 -10   3  -38.70   21.50
  12 -10   3   38.10   16.60
  12 -10  -3    7.50   20.50
  12  10   3   33.90   29.60
  12  10   3  -21.10   22.50
  13 -10   3   41.00   27.30
  13 -10  -3  -14.00   25.00
   0 -11  -3    1.50    3.30
   0 -11   3   -2.00    3.10
   0  11   3    0.50    3.00
   0  11   3    0.90    2.40
   0  11  -3    3.50    3.20
   0  11  -3    5.00    3.10
  -1  11   3  403.26   11.50
   1 -11   3  392.26   12.30
   1  11  -3  426.56   14.50
  -1 -11  -3  427.96   14.50
   1 -11   3  385.56   13.80
   1  11  -3  426.76   13.50
  -1  11   3  426.76   13.10
  -1  11  -3  426.66   13.60
  -1  11  -3  413.06   13.10
  -1  11  -3  405.46   13.90
  -1 -11   3  394.56   14.60
   1 -11  -3  412.06   13.20
   1  11   3  415.06   14.90
  -2  11   3   86.49    5.90
  -2 -11  -3   90.29    7.60
   2 -11   3   84.49    6.30
   2  11  -3   91.09    7.60
  -2  11   3   89.79    4.10
   2  11  -3   83.59    6.60
  -2 -11   3   89.39    7.80
   2  11   3   87.79    8.10
   2 -11  -3   93.19    6.00
  -2  11  -3   87.59    6.00
  -2  11  -3   97.09    6.30
  -2  11  -3   85.49    7.30
   3 -11   3   19.00    4.60
  -3  11   3   12.40    4.00
   3  11  -3   25.00    5.60
  -3 -11  -3   18.70    5.30
  -3  11  -3   20.10    6.10
   3 -11  -3   15.50    3.50
  -3  11  -3   14.30    3.40
   3  11   3    9.60    5.30
   3 -11  -3   18.60    2.90
  -3 -11   3   25.50    6.80
  -3  11  -3   17.50    3.10
  -4 -11  -3   -1.30    4.50
  -4  11   3    4.20    4.30
   4 -11   3   -0.40    3.60
   4 -11   3    2.70    4.10
   4  11  -3    4.30    4.80
   4 -11  -3   -1.00    2.60
  -4 -11   3   -8.50    4.50
   4 -11  -3   -2.90    2.70
   4  11   3    2.20    5.50
  -4  11  -3   -2.50    5.60
  -5  11   3   25.00    6.50
  -5 -11  -3   13.80    5.80
   5  11  -3   18.20    6.50
   5 -11   3   15.50    4.90
   5 -11   3   21.00    5.70
  -5  11  -3   18.80    8.30
   5  11   3   26.90    7.40
   5 -11  -3   28.50    4.70
   5 -11  -3   16.70    3.40
  -5 -11   3   25.70    7.20
   5 -11  -3   21.40    3.40
   6  11  -3   80.99   10.40
  -6 -11  -3   99.49   10.50
   6 -11   3   98.19    8.50
   6 -11   3   99.09    9.80
   6 -11  -3   96.09    8.50
  -6 -11   3   78.89   10.10
  -6  11  -3   87.59   13.50
   6  11   3  116.69   12.50
   6 -11  -3   95.49    6.10
   7 -11   3  164.48   10.90
  -7 -11  -3  176.78   13.70
   7 -11   3  186.48   14.60
   7  11  -3  166.18   15.80
   7 -11  -3  178.48   12.20
  -7 -11   3  164.48   13.40
   7  11   3  165.78   15.70
   7 -11  -3  177.38    8.00
  -7  11  -3  163.68   18.00
  -8 -11  -3    1.80    8.10
   8 -11   3    3.60    6.70
   8 -11   3   23.00    9.20
   8  11  -3    9.10    9.50
   8 -11  -3    4.10    4.80
   8  11   3  -10.40    9.40
   8 -11  -3    9.50    7.80
   9 -11   3  124.69   17.40
  -9 -11  -3  116.19   15.30
   9  11  -3  116.79   15.90
   9 -11   3  134.59   13.20
   9 -11  -3  122.29   15.20
   9 -11  -3  134.09   10.40
   9  11   3  111.89   16.50
  10 -11   3    0.10   15.70
  10  11  -3    8.30   13.10
 -10 -11  -3   22.30   13.50
  10 -11   3    7.00   10.00
  10 -11  -3   -4.60    8.00
  10 -11  -3   -7.20   12.20
  10  11   3   32.40   14.10
  11 -11   3   45.80   13.10
  11  11  -3   11.60   16.30
  11 -11   3   -2.30   16.50
  11  11   3   10.10   17.00
  11 -11  -3    4.30   15.50
  11 -11  -3   13.00   10.10
  12  11  -3  -12.50   22.30
  12 -11   3  -46.90   19.80
  12  11   3  -47.50   19.40
  12 -11  -3   -1.60   19.70
  12  11   3  -12.80   31.30
  13 -11   3    0.00   25.90
   0  12   3  595.74   15.20
   0 -12  -3  587.74   17.50
   0  12  -3  573.84   17.30
   0  12   3  589.44   17.90
   0 -12   3  573.44   18.20
   0  12  -3  594.84   17.40
   1  12  -3    0.40    3.60
   1  12  -3   -4.30    3.50
   1 -12   3   -3.40    2.60
   1 -12   3    3.40    4.30
  -1  12   3    1.10    2.60
  -1  12   3   -1.30    3.30
  -1 -12  -3   -1.80    3.80
   1  12   3    2.60    4.10
  -1 -12   3   -1.80    3.80
  -1  12  -3    2.20    3.60
   1 -12  -3   -1.30    3.20
  -1  12  -3    1.40    3.60
  -1  12  -3    1.90    3.20
   2 -12   3   46.40    5.50
  -2  12   3   47.60    3.80
  -2 -12  -3   41.10    8.00
  -2  12   3   48.80    4.70
  -2  12   3   40.20    5.30
   2  12  -3   50.29    6.80
   2 -12   3   47.50    6.60
  -2  12  -3   40.90    5.30
  -2  12  -3   40.00    5.50
   2  12   3   55.09    7.90
  -2 -12   3   36.80    6.60
  -2  12  -3   48.00    6.90
   2 -12  -3   46.60    5.70
  -3 -12  -3   45.80    7.10
  -3  12   3   39.20    5.80
   3  12  -3   42.00    6.90
   3 -12   3   33.40    5.50
  -3  12  -3   41.90    5.10
   3 -12  -3   36.80    4.80
  -3  12  -3   31.70    7.20
   3  12   3   45.50    7.50
  -3  12  -3   38.50    4.60
   3 -12  -3   38.60    4.10
  -3 -12   3   47.50    7.20
   4 -12   3   13.40    4.80
  -4 -12  -3   10.60    5.40
   4  12  -3   10.80    5.70
  -4  12   3   17.60    5.40
  -4  12  -3   10.00    6.70
   4 -12  -3   10.30    3.30
   4 -12  -3    5.30    3.10
  -4 -12   3    8.10    5.90
   4  12   3    2.00    5.40
   5 -12   3  278.97   13.40
  -5  12   3  266.17   14.50
   5  12  -3  301.67   15.50
   5 -12   3  280.97   12.00
  -5 -12  -3  293.77   14.80
   5 -12  -3  264.37   10.70
  -5 -12   3  265.37   14.90
   5 -12  -3  278.17    9.50
   5  12   3  290.67   16.70
  -6 -12  -3   44.30    9.00
   6  12  -3   15.50    7.70
   6 -12   3   17.90    7.00
   6 -12   3   33.60    6.30
   6 -12  -3   23.70    4.30
  -6 -12   3   25.20    8.20
  -6  12  -3   31.40   10.70
   6  12   3   25.50    8.90
   6 -12  -3   21.20    5.70
   7  12  -3    3.60    9.10
   7 -12   3   13.20    7.90
  -7 -12  -3   23.10    9.00
   7 -12   3   20.90    6.50
   7 -12  -3   17.30    4.50
  -7  12  -3   28.40   12.30
   7 -12  -3   13.00    6.40
  -7 -12   3   10.40    9.40
   8 -12   3   12.20    7.30
   8  12  -3    4.50    9.50
  -8 -12  -3   13.90    9.50
   8 -12   3   11.00    9.70
   8 -12  -3    9.60    5.10
   8  12   3    4.70   10.30
   8 -12  -3   -0.50    7.80
   9 -12   3   15.50    8.30
  -9 -12  -3   -8.70   13.20
   9 -12   3    4.30   10.90
   9  12  -3    5.30   11.40
   9 -12  -3   14.40   10.00
   9 -12  -3   -8.60    5.70
   9  12   3   40.90   13.70
  10 -12   3   -1.30   14.00
  10  12  -3   11.70   13.60
  10 -12   3    6.50   10.60
  10  12   3  -10.10   14.20
  10 -12  -3  -15.30    7.50
  10 -12  -3   16.00   11.80
 -11 -12  -3  -31.00   17.00
  11 -12   3    8.90   16.90
  11 -12   3    9.70   13.10
  11  12  -3  -21.60   15.50
  11 -12  -3   21.60   15.50
  11  12   3   -7.50   17.60
  12  12  -3   16.30   21.50
  12 -12   3   14.60   21.40
  12 -12  -3    1.50   18.50
  12  12   3  -28.00   22.80
  13 -12   3   49.40   28.30
   0  13   3    4.90    3.00
   0 -13   3    4.30    4.90
   0  13  -3    9.20    4.10
   0  13   3    4.20    3.90
   0 -13  -3   -1.50    3.70
   0  13  -3    2.20    3.80
   1  13  -3  119.89    8.80
  -1  13   3  111.89    6.90
   1 -13   3  120.49    8.80
   1  13  -3  107.49    9.60
  -1  13   3  109.59    7.80
  -1  13  -3  105.59    8.70
  -1  13  -3  116.89    8.00
  -1  13  -3  103.69    8.10
   1 -13  -3  113.69    8.30
   1  13   3   95.89    6.70
  -1 -13   3  116.49    9.20
   1  13   3  131.39   10.10
  -2  13   3   13.60    3.90
   2  13  -3   21.60    4.90
  -2  13   3   18.90    4.10
  -2 -13  -3   18.80    5.40
   2 -13   3   14.20    3.90
   2 -13   3   12.60    5.20
  -2  13   3   13.20    2.90
   2  13  -3   14.90    5.20
   2 -13  -3   13.70    4.50
  -2  13  -3   17.20    4.40
  -2  13  -3   10.50    4.90
  -2 -13   3   15.80    5.70
   2  13   3   16.90    6.10
  -2  13  -3   15.80    4.20
   3 -13   3   -1.60    3.50
  -3  13   3   -1.60    4.00
   3  13  -3   -2.40    5.00
  -3 -13  -3   -8.00    4.70
   3  13   3    3.60    5.60
   3 -13  -3    0.90    2.50
  -3  13  -3   -0.80    3.10
  -3  13  -3   -3.80    3.40
   3 -13  -3    3.80    3.60
  -3 -13   3   -1.40    5.30
  -3  13  -3    2.30    5.70
  -4 -13  -3   34.50    7.50
   4  13  -3   37.50    7.70
  -4  13   3   20.00    6.40
   4 -13   3   22.30    5.40
   4  13   3   26.30    7.60
  -4  13  -3   30.60    8.60
   4 -13  -3   24.40    4.20
   4 -13  -3   23.10    4.70
  -4 -13   3   26.20    7.00
  -5  13   3   91.19   11.00
   5  13  -3  111.99   11.80
   5 -13   3  110.69    9.60
  -5 -13  -3  115.89   11.50
   5 -13   3  109.29    8.70
  -5 -13   3  104.79   11.90
  -5  13  -3  110.49   13.60
   5 -13  -3  102.89    7.20
   5  13   3  118.09   12.90
   5 -13  -3  119.49    7.70
   6 -13   3  101.89    8.90
   6 -13   3   98.79   10.80
   6  13  -3   92.39   12.40
  -6 -13  -3  107.19   12.60
   6 -13  -3   96.69    7.10
  -6  13  -3   93.89   14.70
  -6 -13   3   94.79   12.60
   6  13   3  105.29   13.70
   6 -13  -3  100.09    8.50
  -7 -13  -3   -2.20    9.00
   7 -13   3   11.40    6.10
   7  13  -3    8.90    9.20
   7 -13   3    2.10    7.40
   7  13   3   11.60    9.50
  -7 -13   3   -2.40    8.90
   7 -13  -3    1.40    4.50
   7 -13  -3    2.20    5.80
  -7  13  -3    1.30   11.20
   8 -13   3   74.99   12.80
   8  13  -3   71.99   13.80
   8 -13   3   73.59   10.10
   8  13   3   49.90   13.80
   8 -13  -3   88.79   10.70
   8 -13  -3   82.49    8.00
   9 -13   3   37.60   12.70
   9  13  -3   45.30   14.00
   9 -13   3   26.80    9.50
   9 -13  -3   28.60   10.30
   9  13   3   27.90   13.50
   9 -13  -3   30.70    6.90
  10  13  -3   16.70   15.20
  10 -13   3   20.60   14.30
 -10 -13  -3   17.80   16.40
  10 -13   3    6.30   10.30
  10  13   3    8.20   17.60
  10 -13  -3   -4.30    7.50
  10 -13  -3   20.00   12.30
  11  13  -3  105.99   22.50
  11 -13   3   78.19   20.00
  11 -13   3  128.49   16.10
  11  13   3   97.99   22.60
  11 -13  -3   91.79   18.30
  12 -13   3   -9.70   22.40
  13 -13   3  -26.80   31.00
   0 -14   3   18.90    5.70
   0  14   3   16.60    4.10
   0  14   3   15.90    5.40
   0  14  -3    5.70    5.00
   1  14  -3    1.30    4.50
   1 -14   3    7.50    6.20
  -1 -14  -3   -7.90    4.30
   1  14  -3    6.30    4.70
  -1  14   3    2.30    4.80
  -1  14   3    0.00    3.20
   1  14   3    3.50    5.40
  -1  14  -3   -4.20    4.20
  -1  14  -3   -0.50    4.40
   1  14   3    7.80    3.60
   1 -14  -3   -3.10    4.70
  -1  14  -3    4.10    4.10
  -1 -14   3    5.40    5.00
   2 -14   3  199.08    9.90
  -2  14   3  207.98    7.80
   2 -14   3  199.98   12.10
  -2 -14  -3  199.98   12.20
   2  14  -3  191.58   10.70
  -2  14   3  198.88    9.70
   2  14  -3  196.18   12.10
  -2  14   3  205.98    8.60
  -2  14  -3  219.58   12.40
   2 -14  -3  202.58   10.40
  -2  14  -3  197.78   10.10
   2  14   3  205.88   13.60
  -2 -14   3  204.98   12.60
  -2  14  -3  204.88    9.80
   3  14  -3   54.69    7.50
   3 -14   3   45.40    6.40
  -3  14   3   42.90    6.70
   3  14  -3   64.79    9.10
  -3 -14  -3   50.69    8.30
  -3  14  -3   49.50    6.30
  -3 -14   3   57.69    8.30
  -3  14  -3   50.59    6.00
  -3  14  -3   41.30    8.40
   3  14   3   43.20    8.80
   3 -14  -3   41.30    6.10
   4 -14   3   43.50    6.70
   4  14  -3   57.19    8.80
  -4 -14  -3   41.80    8.10
  -4  14   3   49.40    7.90
   4  14   3   57.59    9.70
   4 -14  -3   57.79    5.70
   4 -14  -3   50.59    6.20
  -4 -14   3   53.09    9.60
   5  14  -3  121.29   12.80
  -5  14   3  124.79   12.20
   5 -14   3  103.49    9.80
  -5 -14  -3   99.59   11.80
  -5 -14   3  111.19   12.90
   5 -14  -3  114.09    8.30
   5 -14  -3  104.89    7.60
   5  14   3  104.39   13.30
  -5  14  -3  152.28   15.90
   6 -14   3    7.90    7.30
   6 -14   3    9.90    6.20
  -6 -14  -3    8.90    8.30
   6 -14  -3   18.90    5.60
   6 -14  -3   20.70    5.20
  -6  14  -3   30.80   11.90
  -6 -14   3   19.20    9.30
   7  14  -3  178.18   16.90
   7 -14   3  177.58   14.30
   7 -14   3  165.08   12.30
   7  14   3  209.98   18.50
  -7 -14   3  153.68   17.90
   7 -14  -3  171.28   11.50
  -7  14  -3  175.78   20.00
   8 -14   3   18.40    8.00
   8 -14   3   16.30    9.70
   8  14  -3   27.70   12.30
   8 -14  -3   19.70    6.00
   8  14   3   24.90   12.90
   8 -14  -3   24.70    8.10
   9 -14   3   41.90   12.50
   9  14  -3   29.10   14.20
  -9 -14  -3   15.40   14.90
   9 -14   3   20.50   10.00
   9  14   3   35.50   15.10
   9 -14  -3   31.10    9.80
   9 -14  -3   15.40    7.00
  10 -14   3   20.70   14.20
  10 -14   3   -0.60   11.30
  10  14  -3   28.00   18.10
  10 -14  -3   31.30   12.40
  10 -14  -3   35.00    8.30
  10  14   3   10.80   17.20
  11 -14   3  -41.20   16.70
  11  14  -3   -1.40   21.20
  11 -14  -3    8.60   14.60
  11  14   3    6.90   20.80
  12 -14   3    0.30   21.80
   0  15  -3    4.30    4.90
   0 -15  -3    6.10    5.10
   0  15   3   -3.10    5.00
   0 -15   3    0.50    5.80
   0  15   3    2.40    3.90
   0  15  -3    6.20    5.30
  -1 -15  -3  107.79    9.90
   1  15  -3  103.39    9.50
  -1  15   3  116.09    9.00
  -1  15   3  108.69    8.00
   1  15  -3  111.99    9.90
   1 -15   3  106.09    9.90
  -1  15  -3  113.19    9.10
   1 -15  -3  108.69   10.70
   1  15   3  108.79    8.20
  -1 -15   3  103.09   10.30
  -1  15  -3  121.89    9.40
   1  15   3  132.89   11.20
  -1  15  -3  108.79   11.00
  -2  15   3   18.00    5.10
   2 -15   3   14.10    4.80
  -2 -15  -3    8.90    6.00
   2  15  -3    5.20    6.00
  -2  15   3   13.80    3.80
   2  15  -3    8.60    5.60
  -2  15   3    8.30    4.30
   2 -15   3   16.10    6.10
  -2  15  -3   12.60    4.90
  -2  15  -3    6.90    4.70
   2 -15  -3   12.40    4.90
   2  15   3   15.60    6.70
  -2 -15   3    4.60    6.50
  -3  15   3  170.18   10.80
   3 -15   3  167.68    9.90
  -3 -15  -3  154.38   12.00
   3  15  -3  165.78   12.60
   3  15  -3  169.88   11.00
   3  15   3  185.58   13.80
  -3  15  -3  146.79   14.40
  -3  15  -3  171.18    9.20
   3 -15  -3  163.88    9.90
  -3  15  -3  174.68    9.00
  -3 -15   3  165.28   12.80
  -4  15   3   -0.80    6.10
   4  15  -3    8.60    7.30
  -4 -15  -3   -1.70    6.50
   4 -15   3    8.60    5.30
   4 -15  -3    6.70    4.80
  -4 -15   3   -0.10    7.20
   4 -15  -3   -0.90    3.40
   4  15   3    0.50    8.30
  -4  15  -3    8.50    8.30
   5 -15   3   -0.10    5.90
  -5  15   3    2.10    7.70
   5  15  -3    9.80    7.80
  -5 -15  -3    1.50    8.10
   5  15   3   -2.50    8.10
  -5 -15   3    2.70    8.70
   5 -15  -3    1.70    5.10
   5 -15  -3    1.00    3.90
  -5  15  -3    1.40   10.10
   6 -15   3   13.80    7.20
  -6  15   3    2.50    9.10
   6  15  -3   -8.60    8.20
   6 -15  -3    7.20    4.80
   6  15   3    9.60   10.10
  -6 -15   3   -4.80   10.10
  -6  15  -3   -2.00   11.40
   7  15  -3    8.30   10.10
   7 -15   3    7.40    8.40
   7 -15   3    7.20    7.20
   7  15   3   16.50   11.20
  -7  15  -3   14.30   14.70
   7 -15  -3   14.80    6.50
   8  15  -3  -13.20   11.40
   8 -15   3    2.90    8.10
   8 -15   3    1.30    9.10
  -8 -15  -3  -24.50   12.70
   8  15   3    8.60   12.30
   8 -15  -3   -1.70    7.50
   9 -15   3   21.60   12.00
   9  15  -3  -10.70   14.10
   9 -15   3    6.30    9.60
   9  15   3  -13.70   14.10
   9 -15  -3   12.80    9.40
  10 -15   3   71.29   15.70
  10  15  -3   90.99   21.60
  10 -15   3   92.49   13.90
  10  15   3   70.29   20.90
  10 -15  -3   63.19   12.90
  11 -15   3   -8.00   17.40
  11  15  -3   36.10   25.50
  11  15   3  -13.30   36.60
  12 -15   3   -2.40   21.90
   0 -16  -3   -0.10    5.30
   0  16   3    6.90    5.90
   0  16  -3   -3.20    5.60
   0 -16   3    4.10    6.20
   0  16  -3   -4.10    5.70
   0  16   3   -0.50    4.30
   1  16  -3   75.59    9.40
  -1  16   3   70.49    7.80
  -1 -16  -3   68.49    9.30
   1 -16   3   67.29    9.70
   1  16  -3   71.79    8.80
  -1  16   3   70.69    8.50
  -1  16  -3   80.99    9.00
  -1  16  -3   70.69    9.40
  -1  16  -3   56.89    8.10
   1  16   3   52.69    8.60
   1 -16  -3   72.79    9.30
  -1 -16   3   70.19   10.20
   2  16  -3    5.00    5.90
   2 -16   3   -0.30    6.00
   2  16  -3    9.90    6.50
  -2  16   3    4.50    3.70
  -2  16   3    4.30    4.90
  -2  16   3    0.60    4.70
  -2 -16  -3    3.20    7.10
  -2 -16   3   -4.40    7.00
   2  16   3    0.70    4.70
   2 -16  -3    1.80    5.20
  -2  16  -3    7.90    5.20
   2  16   3    4.30    6.60
  -2  16  -3    3.40    5.20
  -2  16  -3   -1.30    6.40
  -3  16   3   70.69    9.50
  -3 -16  -3   72.29   10.20
   3 -16   3   63.59    7.60
   3  16  -3   84.59   11.20
   3  16  -3   80.09    9.90
  -3  16  -3   74.19   11.00
   3  16   3   85.39   11.50
   3 -16  -3   69.89    8.60
  -3  16  -3   68.79    7.80
  -3  16  -3   79.89    8.00
  -4  16   3   -2.00    6.40
   4  16  -3   13.20    8.00
   4 -16   3   11.70    5.60
   4 -16  -3    6.90    6.20
  -4  16  -3   -1.50    8.70
   4  16   3    0.50    8.30
  -5  16   3   11.60    8.20
   5 -16   3    0.90    6.10
   5  16  -3   18.10    9.60
   5 -16  -3    4.20    6.10
   5 -16  -3   10.20    4.50
  -5 -16   3    2.70    9.20
  -5  16  -3   15.90   11.50
   5  16   3    0.20    9.40
   6 -16   3   22.70    7.90
  -6  16   3   25.60   10.10
   6  16  -3   17.90    9.90
   6  16   3   24.80   11.60
   6 -16  -3   11.20    5.40
  -6  16  -3   18.80   12.70
  -7 -16  -3   42.60   13.60
   7  16  -3   35.70   12.50
   7 -16   3   36.90    9.20
   7  16   3   38.50   13.60
   7 -16  -3   34.70    7.20
  -7 -16   3   33.20   14.00
  -7  16  -3   65.49   17.40
   8 -16   3   20.00   10.70
   8 -16   3   13.60    8.80
   8  16  -3   10.00   12.90
   8 -16  -3   -4.70    7.50
  -8  16  -3   10.40   18.30
   8  16   3   -3.20   13.70
   9 -16   3   -4.90   11.50
   9 -16   3   -0.70   10.80
   9  16  -3   -8.50   15.20
   9  16   3   23.00   17.20
   9 -16  -3    0.40    9.30
  10 -16   3   37.80   12.70
  10 -16   3   28.50   14.60
  10  16  -3    3.10   20.50
  10  16   3   25.30   20.50
  10 -16  -3   -5.50   11.50
  11 -16   3    2.10   17.10
   0  17   3    1.80    6.70
   0  17  -3    1.80    6.00
   0  17  -3    0.70    6.50
   0 -17   3   -7.10    6.80
   0 -17  -3   -4.90    6.10
   0  17   3    1.50    5.20
  -1 -17  -3   13.90    7.20
   1  17  -3   14.10    6.90
   1  17  -3    0.00    5.90
   1 -17   3    7.80    7.00
  -1  17   3   14.80    5.70
  -1  17   3    7.10    5.20
  -1  17   3   11.20    6.30
  -1  17  -3    9.40    6.00
  -1  17  -3   10.60    7.20
  -1 -17   3   12.80    7.80
   1  17   3    9.10    7.80
   1 -17  -3    7.90    6.90
   1  17   3   14.50    5.90
   2  17  -3   17.60    7.00
  -2  17   3   13.20    5.90
  -2  17   3   18.30    5.80
  -2 -17  -3   24.30    8.20
   2  17  -3   13.20    7.40
  -2  17   3   17.50    4.70
   2  17   3   17.90    6.20
  -2  17  -3   15.60    6.30
   2 -17  -3   12.40    6.20
  -2  17  -3   16.20    6.10
   2  17   3   19.10    8.90
  -2 -17   3    2.80    7.90
  -2  17  -3   14.50    7.30
  -3 -17  -3    6.20    8.50
  -3  17   3   -0.10    6.10
   3  17  -3   11.40    7.80
   3  17  -3    9.90    9.30
   3 -17   3    7.10    5.30
   3 -17  -3    3.60    5.90
  -3  17  -3   -3.90    7.80
  -3  17  -3   10.90    5.20
  -3  17  -3    4.60    5.20
   3  17   3  -11.10    7.20
   4  17  -3   11.70    7.60
  -4  17   3   13.80    7.90
   4 -17   3   25.80    6.50
   4  17   3   10.60    9.50
  -4  17  -3   19.60    9.80
  -5  17   3   55.59   10.70
   5  17  -3   47.90   11.70
   5 -17   3   42.60    8.30
  -5  17  -3   54.59   13.80
   5 -17  -3   47.60    6.20
   5  17   3   31.70   11.50
   5 -17  -3   28.00    7.70
  -6  17   3   13.20   10.70
   6 -17   3   11.40    7.50
  -6 -17  -3   20.50   12.00
   6  17  -3   -0.10   10.70
  -6 -17   3   19.00   12.10
  -6  17  -3    5.00   14.10
   6  17   3    6.40   11.20
   6 -17  -3   18.50    5.50
   7  17  -3  -10.00   11.60
   7 -17   3  -13.20    8.50
  -7  17  -3   -6.50   15.90
   7 -17  -3  -10.70    5.70
   7  17   3  -10.20   12.50
   8  17  -3   19.60   14.80
   8 -17   3   -5.20   10.00
  -8  17  -3  -24.40   19.10
   8 -17  -3   -1.80    7.50
   8  17   3   23.50   15.10
   9  17  -3  105.29   20.20
   9 -17  -3   60.49   11.10
   9  17   3   94.09   20.60
  10  17  -3   25.70   21.50
  10 -17   3    3.50   14.90
  10 -17   3   22.90   19.30
  10  17   3   -9.20   21.80
  11 -17   3   36.90   19.00
   0  18  -3    4.70    7.30
   0 -18   3   -9.10    7.80
   0 -18  -3    2.90    7.20
   0  18   3   12.70    7.50
   0  18  -3   12.10    7.80
   0  18   3   20.00    6.40
   0  18  -3   14.40    7.60
   1 -18   3  145.99   13.50
  -1 -18  -3  159.18   15.00
  -1  18   3  151.38   11.00
  -1  18   3  148.49   12.20
   1  18  -3  144.99   12.30
  -1  18   3  150.78   10.50
   1  18  -3  142.99   14.30
  -1  18  -3  152.28   12.20
   1  18   3  132.89   13.00
   1  18   3  152.98   11.30
   1 -18  -3  175.18   12.90
  -1 -18   3  144.89   14.30
  -1  18  -3  169.38   12.20
  -1  18  -3  151.38   13.50
   2  18  -3   -2.60    7.30
  -2 -18  -3   -0.10    8.40
  -2  18   3    0.80    4.60
   2  18  -3    2.30    7.00
  -2  18   3   -5.40    5.10
  -2  18   3    0.00    6.30
  -2 -18   3   -0.40    8.90
   2 -18  -3    1.60    7.80
  -2  18  -3    3.90    8.10
  -2  18  -3   -5.30    6.20
   2  18   3    0.80    8.00
   2  18   3    5.70    6.10
  -2  18  -3    2.80    6.20
   3  18  -3    5.00    7.40
  -3 -18  -3    7.00    9.00
   3  18  -3   16.00    8.90
  -3  18   3   20.30    7.60
   3  18   3   20.20    9.50
  -3  18  -3    9.00    6.00
  -3  18  -3   16.40    6.00
   3 -18  -3   16.90    7.40
  -3  18  -3   -1.90    8.60
   4  18  -3    1.60    9.20
  -4  18   3   -7.70    8.20
   4  18  -3   -6.10    7.90
   4 -18   3    3.30    6.20
   4  18   3    1.90    9.80
  -4  18  -3    7.00   10.20
   4 -18  -3    5.80    7.90
   5  18  -3   36.70   11.90
   5 -18   3   37.40    8.30
  -5  18   3   46.50   11.10
   5 -18  -3   31.80    8.60
   5  18   3   26.30   11.50
  -5 -18   3   22.90   11.80
  -5  18  -3   47.60   14.20
   6  18  -3   -0.10   11.50
  -6  18   3  -10.00   10.80
   6 -18   3    4.20    7.60
  -6  18  -3   -4.90   15.30
   6 -18  -3    0.80    5.40
   6  18   3  -29.10   11.50
   7  18  -3   31.10   14.70
   7 -18   3   13.80    9.30
   7  18   3    3.80   13.70
   7 -18  -3   21.60    6.90
  -7  18  -3   -0.80   17.70
   8 -18   3  -21.00   10.00
   8  18  -3  -24.50   14.90
   8 -18  -3   -7.60    7.60
  -8  18  -3  -44.30   20.30
   8  18   3    4.10   15.60
   9  18  -3   68.19   19.80
   9 -18   3   56.49   14.70
   9  18   3   31.10   20.70
   9 -18  -3   67.39   11.00
  10 -18   3   46.20   16.00
   0  19   3   -0.40    6.40
   0 -19  -3    4.30    8.10
   0  19  -3   -1.60    8.10
   0  19  -3    5.80    8.30
   0 -19   3   13.70    9.10
   0  19   3   11.00    8.50
   0  19  -3   10.20    8.20
  -1  19   3  344.87   16.80
  -1  19   3  338.67   16.30
   1 -19   3  316.77   18.60
  -1 -19  -3  334.27   18.50
   1  19  -3  325.47   18.90
   1  19  -3  333.07   17.40
  -1  19   3  317.77   14.50
   1  19   3  333.87   15.90
   1  19   3  324.77   19.20
   1 -19  -3  319.97   18.20
  -1  19  -3  331.27   16.60
  -1  19  -3  344.07   17.80
  -1  19  -3  344.67   17.00
  -1 -19   3  325.67   20.80
   2  19  -3    1.50    8.20
  -2  19   3    8.80    6.00
  -2 -19  -3   -8.90    8.80
  -2  19   3    7.80    5.10
   2  19  -3   10.30    8.10
  -2  19   3   -3.90    7.00
   2  19   3    4.20    7.20
  -2  19  -3   11.00    7.10
   2 -19  -3   11.90    7.50
  -2  19  -3   -1.80    7.00
  -2  19  -3    9.10    9.10
  -2 -19   3    4.20    9.90
   2  19   3    7.60    9.90
   3  19  -3    6.90    8.30
  -3 -19  -3   -1.40    9.60
  -3  19   3   15.30    8.50
   3  19  -3   -2.60    9.20
  -3  19  -3    3.00    6.40
   3  19   3    4.30    7.80
   3  19   3    7.10   10.80
   3 -19  -3   -3.30    7.80
  -3  19  -3   -5.80    9.90
  -3  19  -3    3.40    6.20
   4 -19   3   43.30    8.10
  -4  19   3   55.79   10.80
   4  19  -3   51.79   12.70
   4 -19  -3   41.60    9.80
  -4  19  -3   28.30   12.70
   4  19   3   57.09   13.30
  -5  19   3   44.40   11.50
   5  19  -3   37.70   12.70
   5 -19   3   44.20    8.70
   5 -19  -3   18.50    9.30
  -5  19  -3    9.40   14.10
   5  19   3   39.60   13.30
   6 -19   3   23.50    8.80
   6  19  -3    7.50   12.00
  -6  19   3   11.20   12.40
   6  19   3   -2.20   13.10
  -6  19  -3   24.70   16.90
   7 -19   3   67.59   11.40
   7  19  -3   69.09   17.40
   7 -19  -3   55.19    8.30
  -7  19  -3   20.00   20.30
   7  19   3   44.90   16.60
   8  19  -3   10.00   16.40
   8 -19   3   30.00   11.70
   8 -19  -3   12.40    8.00
   8  19   3   23.90   19.00
  -8  19  -3    2.90   22.20
   9 -19   3   48.70   14.40
   9  19  -3   70.09   22.30
   9  19   3   22.40   21.80
  10 -19   3   -5.10   18.20
   0  20   3  210.38   14.60
   0  20  -3  236.08   17.00
   0 -20   3  251.07   18.90
   0  20  -3  248.78   16.30
   0  20   3  235.08   16.90
   0  20  -3  255.27   17.20
   0 -20  -3  227.08   17.10
  -1  20   3  158.08   13.50
   1  20  -3  145.29   15.60
  -1  20   3  169.98   12.20
  -1 -20  -3  137.19   15.60
   1  20  -3  153.18   14.60
  -1  20   3  151.98   13.80
   1  20   3  145.39   16.60
  -1  20  -3  154.98   14.20
  -1  20  -3  133.09   15.70
  -1  20  -3  124.19   13.70
  -1 -20   3  162.48   16.90
   1  20   3  152.68   12.80
   1 -20  -3  119.09   14.20
  -2  20   3    5.70    6.60
  -2  20   3    3.00    8.00
  -2 -20  -3    3.70   10.10
  -2  20   3    0.60    5.50
   2  20  -3   -2.60    9.30
   2  20   3   16.60    7.70
  -2 -20   3    9.70   11.30
  -2  20  -3   -8.10    7.60
   2  20   3    8.00   11.20
   2 -20  -3    9.40    9.50
  -2  20  -3   11.70   10.40
  -2  20  -3   -2.50    7.70
  -3  20   3   52.49   12.10
   3  20  -3   62.69   13.60
  -3 -20  -3   67.49   12.90
  -3  20  -3   63.69    8.50
   3  20   3   52.49   12.90
   3 -20  -3   54.79   11.60
  -3  20  -3   75.19   13.80
  -3  20  -3   55.69    8.40
  -3 -20   3   47.50   16.30
   3  20   3   42.20   10.20
  -4  20   3  -10.80    9.90
   4  20  -3    4.50   11.00
   4  20  -3    8.20   10.00
   4  20   3    2.60   11.20
  -4  20  -3   -9.70   13.00
   4 -20  -3   25.90   10.20
   5  20  -3   21.30   13.40
  -5  20   3    3.80   12.20
   5 -20   3   -1.70    7.80
   5  20   3    1.60   12.70
  -5  20  -3  -26.90   14.70
   5 -20  -3   -6.80   10.30
   6  20  -3    8.70   13.80
   6 -20   3   35.80    9.90
   6  20   3   28.10   15.00
  -6  20  -3   12.00   18.70
   7  20  -3   19.00   18.10
   7 -20   3   -6.90    9.50
   7  20   3    9.60   17.40
  -7  20  -3  -17.50   21.10
   8  20  -3   30.60   19.00
   8  20   3    5.50   19.70
   9 -20   3   -1.60   13.50
   0  21   3  -11.30    8.00
   0  21  -3    1.50    9.80
   0 -21   3   -2.60   13.10
   0 -21  -3    7.50   10.80
   0  21  -3   -8.70    9.10
   0  21  -3   16.50   10.40
   0  21   3    8.00    9.90
   1  21  -3   69.99   12.10
  -1  21   3   28.60   10.00
  -1  21   3   37.70    9.60
  -1 -21  -3   25.70   13.10
   1  21  -3   34.20   11.40
  -1  21  -3   44.00   12.20
   1  21   3   21.60   12.00
  -1 -21   3   13.00   12.40
  -1  21  -3   18.30    9.70
  -1  21  -3   30.90    9.60
   1  21   3   26.00    9.40
   1 -21  -3   35.20   12.20
  -2  21   3   -9.00    7.00
  -2  21   3    2.80    6.10
  -2  21   3   -9.30    8.70
   2  21  -3   -5.10   11.50
  -2 -21  -3   -8.90   10.60
   2  21  -3   -7.60   11.40
  -2  21  -3   -7.30   11.30
   2  21   3   10.00    8.50
  -2  21  -3   -4.00    8.60
  -2 -21   3    1.40   14.60
   2 -21  -3    3.90    9.80
   3  21  -3   19.30   11.40
  -3  21   3    7.50   10.00
   3 -21  -3   17.50   11.40
  -3  21  -3   21.10    7.80
  -3  21  -3    2.30   13.50
   3  21   3    7.90   11.80
   3  21   3  -12.90    9.40
  -3  21  -3   12.60    7.70
   4  21  -3   -7.60   11.60
   4  21   3    7.30   12.90
   4 -21  -3   -3.40   11.00
  -4  21  -3    4.30   14.90
   5  21  -3   33.30   15.10
  -5  21  -3   17.70   17.30
   5 -21  -3   32.40   13.10
   5  21   3   18.90   14.90
   6  21  -3   33.90   18.00
   6 -21   3   -6.10    8.70
   6  21   3   32.40   17.60
  -6  21  -3   -7.20   20.00
   7 -21   3   17.30   11.10
   7  21  -3    0.50   16.90
   7  21   3  -19.00   18.50
   8 -21   3   -6.70   11.90
   8  21  -3   -7.40   23.20
   8  21   3  -36.80   20.60
   0  22  -3   68.29   13.20
   0  22  -3   57.79   12.30
   0  22   3   56.29   11.30
   0  22  -3   47.50   13.40
   0 -22  -3   74.09   15.40
   0  22   3   66.59   13.10
  -1  22   3  175.68   16.20
   1  22  -3  173.98   23.20
  -1  22   3  175.98   15.60
  -1  22  -3  156.98   19.70
   1  22   3  161.78   16.10
  -1  22  -3  168.08   16.40
  -1  22  -3  133.79   15.10
   1  22   3  154.38   19.30
   1 -22  -3  153.28   18.00
  -2  22   3  -15.60    9.90
  -2  22   3   -2.10    7.60
  -2  22   3   11.30    6.80
   2  22  -3   -1.70   10.90
   2 -22  -3  -15.20   12.20
   2  22   3   -4.00   10.40
  -2  22  -3   10.90   10.60
  -2  22  -3   11.40    9.50
  -2  22  -3  -13.00   13.00
   2  22   3   12.90   12.30
  -3  22   3   -4.60   11.50
   3  22  -3    2.80   14.00
  -3  22  -3   18.80    7.80
  -3  22  -3   11.50    8.00
  -3  22  -3   31.90   14.90
   3 -22  -3   15.60   11.40
   3  22   3    6.30   12.70
   4  22  -3   -5.60   15.20
  -4  22   3    9.30   12.90
   4  22   3  -31.30   12.90
  -4  22  -3   25.00   16.70
   4 -22  -3   15.70   13.10
   4  22   3    7.70   14.00
   5  22  -3   27.10   15.40
  -5  22  -3   -2.90   19.10
   5  22   3   23.90   16.30
   6 -22   3   52.99   11.50
   6  22  -3   74.49   21.50
  -6  22  -3   47.50   26.50
   6  22   3   18.60   21.80
   7 -22   3   24.20   20.10
   7  22  -3    7.50   19.80
   7  22   3    0.00   22.90
   8 -22   3    6.80   13.60
   0  23  -3   -4.50   11.60
   0  23  -3  -18.80   11.90
   0  23   3    6.90   10.60
   0  23   3  -14.40   10.30
   0  23   3   -7.50   12.00
  -1  23   3    3.20    9.70
   1  23  -3  -12.10   13.30
  -1  23   3   -1.90   11.20
  -1  23   3   26.50   11.70
  -1  23  -3   20.20   12.00
  -1  23  -3   20.70   11.90
  -1  23  -3   -7.20   13.00
   1 -23  -3   18.50   15.70
   1  23   3   28.00   14.30
   1  23   3   -2.00   11.10
  -2  23   3   -1.40    6.70
  -2  23   3   -3.60    7.90
  -2  23   3   11.50   12.00
   2  23  -3   -4.50   15.00
   2  23  -3   -2.00   14.10
  -2  23  -3   -3.20   14.20
  -2  23  -3    2.90   11.00
   2  23   3    6.70   12.30
   2 -23  -3   12.80   14.20
  -2  23  -3    5.90   10.80
   2  23   3    0.20   12.20
  -3  23   3   -3.40   12.80
   3  23  -3    3.10   13.60
  -3  23  -3   13.30   16.30
  -3  23  -3   19.60    8.70
   3  23   3   -6.00   13.70
  -3  23  -3   17.60    9.70
   3  23   3   29.90   16.80
   3 -23  -3   -7.20   14.40
   4  23  -3   62.59   17.40
   4  23   3   17.10   18.60
  -4  23  -3   24.20   19.00
   4 -23  -3   27.10   14.90
   5  23  -3   92.59   21.80
   5  23   3   79.39   20.60
  -5  23  -3   51.59   22.70
   6  23  -3   32.50   23.00
   6  23   3  -14.90   19.40
   7  23   3   12.50   23.30
   0  24   3   21.20   12.60
   0  24  -3   41.90   14.20
   0  24   3   38.00   15.00
   0  24   3   46.00   13.50
   0  24  -3   48.50   19.10
  -1  24   3  227.18   19.10
  -1  24   3  148.59   17.20
   1  24  -3  181.28   22.00
  -1  24   3  183.48   16.50
   1  24  -3  156.28   19.90
   1  24   3  192.38   20.30
  -1  24  -3  175.78   20.00
   1  24   3  207.08   25.00
  -1  24  -3  165.68   20.10
   2  24  -3   -2.80   16.20
  -2  24   3    4.70   12.90
  -2  24   3    4.10    9.80
  -2  24  -3   31.80   12.80
   2  24   3    4.90   14.00
  -2  24  -3  -21.30   11.30
   3  24  -3  -11.40   17.20
   3  24   3    3.70   18.30
  -3  24  -3   22.10   19.00
   4  24  -3  -10.10   17.00
   4  24   3   10.00   20.10
  -4  24  -3   16.30   25.30
   4 -24  -3  -12.60   16.40
   5  24  -3  -17.70   21.40
   5  24   3    3.60   19.50
   6  24  -3   83.09   25.40
   6  24   3   59.29   23.70
   0  25   3   25.10   14.20
   0  25   3    8.90   14.60
   0  25   3   40.20   15.70
   0  25  -3  -13.60   14.40
  -1  25   3  231.58   20.00
   1  25  -3  192.28   24.40
   1  25  -3  218.98   24.90
  -1  25  -3  247.78   26.80
  -1  25  -3  211.18   26.70
  -1  25  -3  193.98   21.80
   1  25   3  240.88   27.10
   2  25  -3   28.10   16.10
   2  25   3   28.40   18.20
  -2  25  -3   49.10   13.50
   2  25   3   41.90   16.20
   3  25  -3   23.10   18.00
   3  25   3  -15.20   18.50
   4  25  -3  -25.20   20.70
   4  25   3   33.60   22.20
   5  25  -3   55.49   21.70
   5  25   3   63.49   26.60
   0  26   3  -13.00   15.50
   0  26  -3    0.90   16.60
   1  26  -3   35.50   18.10
  -1  26  -3   95.69   17.50
   1  26   3   32.50   19.00
   2  26  -3   14.10   19.40
   2  26   3    8.30   20.40
   3  26  -3   -0.90   21.60
   3  26   3  -36.60   18.30
   4  26  -3  -19.60   21.50
   4  26   3   10.70   25.10
   5  26   3   36.40   28.30
   0  27  -3   23.30   19.40
   1  27  -3   42.50   21.50
   1  27   3   32.90   21.30
   2  27  -3  -22.80   22.10
   2  27   3   25.00   23.60
   3  27  -3  -10.20   21.00
   3  27   3   25.00   24.80
   4  27  -3   43.10   28.10
   4  27   3  -41.30   26.00
   1  28  -3   26.20   23.80
   2  28  -3   32.50   25.10
   2  28   3    4.10   24.20
   3  28  -3   68.69   27.30
   3  28   3   24.80   28.10
   4  28   3   -0.60   31.90
   2  29  -3   66.09   28.50
   3  29   3   17.40   44.10
   0   0  -4 1463.85   26.60
   0   0   4 1433.96   26.10
   0   0   4 1473.35   26.50
   0   0  -4 1470.55   26.40
   1   0  -4 3093.69   51.19
   1   0   4 3055.89   54.49
   1   0   4 3019.10   53.69
  -1   0  -4 3032.30   54.69
  -1   0  -4 3043.30   53.69
  -2   0  -4  228.78    7.70
   2   0   4  242.98    8.20
  -2   0  -4  261.67    9.80
   2   0   4  240.78    9.60
   3   0   4  352.06   11.20
  -3   0  -4  356.86   10.40
   3   0   4  359.86   13.70
  -4   0  -4 1096.29   23.40
   4   0   4 1103.69   25.30
   4   0  -4 1099.99   21.70
   4   0   4 1087.79   29.60
   5   0  -4  712.23   16.10
  -5   0  -4  713.93   17.00
   5   0   4  719.03   24.90
   5   0   4  697.53   19.70
   6   0  -4  359.96   11.00
  -6   0  -4  339.17   10.80
   6   0   4  360.26   14.10
   6   0   4  389.66   19.50
  -7   0  -4    9.00    3.30
   7   0   4   13.20    5.90
   7   0  -4   13.30    4.00
   7   0   4   13.60    8.90
  -8   0  -4   48.90    5.50
   8   0   4   39.90   13.00
   8   0   4   57.69    9.50
   8   0  -4   48.40    6.70
   9   0   4  264.67   16.00
   9   0  -4  237.38   21.70
   9   0   4  190.68   21.70
   9   0  -4  255.67   13.60
  10   0  -4   29.80    9.10
  10   0  -4   17.90   15.20
  10   0   4   42.10   16.30
  10   0   4   38.40   10.50
  11   0  -4   35.00   18.30
  11   0   4   10.10   13.70
  11   0  -4    5.80   10.30
  12   0   4  171.78   28.50
  12   0  -4  228.98   31.60
  12   0   4  203.98   24.60
  12   0  -4  157.18   20.80
  13   0   4  100.59   30.10
  13   0  -4   34.50   18.90
  13   0  -4   22.50   27.80
  13   0   4    4.00   20.30
  14   0  -4    0.70   37.50
  14   0   4   61.79   28.40
   0  -1   4    0.40    0.70
   0  -1   4    0.20    0.80
   0  -1  -4   -0.40    0.80
   0   1  -4   -0.20    0.90
   0   1   4   -0.70    0.90
   0  -1  -4   -0.10    0.80
   0   1   4    1.10    0.80
   0   1  -4    4.10    1.10
  -1  -1  -4   87.99    4.20
   1   1  -4   88.59    3.20
   1  -1   4   84.39    4.20
  -1  -1  -4   86.29    4.70
  -1   1  -4   87.59    4.20
   1   1   4   86.69    4.40
   1  -1  -4   84.69    2.50
   1   1   4   81.99    4.60
  -1   1  -4   82.69    4.50
   2  -1   4    5.20    2.10
   2  -1   4    7.00    2.80
  -2  -1  -4    6.70    2.00
   2   1   4    2.20    2.60
   2   1   4    6.30    2.20
  -2   1  -4    5.90    2.50
  -2   1  -4    6.40    1.80
   3  -1   4 1464.15   33.80
   3  -1   4 1500.15   30.40
  -3  -1  -4 1491.15   29.90
  -3   1  -4 1449.06   34.10
   3   1   4 1514.05   31.00
   3   1   4 1558.94   35.10
  -3   1  -4 1454.15   29.10
  -4  -1  -4   16.60    3.30
   4   1  -4   20.20    2.90
   4  -1   4   18.60    3.80
   4  -1   4   16.40    5.00
   4   1   4   15.80    5.20
  -4   1  -4   18.70    3.00
   4   1   4   21.80    4.20
   5   1  -4    4.80    2.50
  -5  -1  -4   12.20    3.40
   5  -1   4    9.90    4.10
   5  -1   4    1.90    4.90
   5   1   4   -3.60    5.00
   5   1   4    9.40    3.80
  -5   1  -4    9.40    2.80
   5  -1  -4    6.20    2.30
  -6  -1  -4   20.70    4.00
   6  -1   4   19.80    7.20
   6  -1   4   14.00    4.80
   6   1  -4   27.80    4.20
   6   1   4   19.30    5.10
  -6   1  -4   22.20    3.30
   6   1   4   28.90    8.30
   6  -1  -4   22.60    3.30
   7  -1   4  202.98   12.00
  -7  -1  -4  196.58    8.80
   7  -1   4  211.98   16.70
   7   1  -4  201.88    9.60
   7  -1  -4  203.08    8.70
  -7   1  -4  200.38    7.40
   7   1   4  196.98   17.30
   7   1   4  196.58   12.30
  -8  -1  -4  157.98    8.30
   8   1  -4  170.28   10.10
   8  -1   4  155.18   12.60
   8  -1   4  148.79   17.30
   8   1   4  154.98   13.20
   8  -1  -4  150.28    9.20
   8   1   4  172.68   18.30
  -8   1  -4  154.88    6.10
   8  -1  -4  145.99   15.90
   9  -1   4  188.68   15.50
  -9  -1  -4  172.28    8.70
   9   1  -4  167.88   12.10
   9  -1   4  177.68   20.60
   9  -1  -4  164.28   11.30
   9  -1  -4  156.68   20.70
   9   1   4  164.38   21.60
   9   1   4  180.08   14.10
  10   1  -4   20.00    8.30
  10   1  -4   15.50   15.50
  10  -1   4   19.90   15.40
  10  -1   4   17.90   11.10
  10   1   4   -4.10   10.30
  10   1   4    6.00   15.00
  10  -1  -4   25.80   14.90
  10  -1  -4   22.60    8.50
  11   1  -4   43.40   11.70
  11  -1   4   28.50   13.90
  11  -1   4   42.70   21.20
  11   1  -4   48.90   19.40
  11  -1  -4   51.29   19.20
  11  -1  -4   24.40   10.60
  11   1   4    1.00   19.10
  12  -1   4  -14.20   15.80
  12  -1   4  -28.00   20.90
  12   1  -4   -1.80   22.80
  12   1   4   14.60   23.20
  12   1   4  -14.20   17.20
  12  -1  -4  -21.40   12.20
  12  -1  -4   -9.10   20.20
  13  -1   4   -9.70   20.60
  13   1  -4  -30.00   27.10
  13   1  -4    2.40   18.20
  13  -1   4  -21.90   27.20
  13  -1  -4   27.00   26.80
  13   1   4  -34.20   30.20
  13  -1  -4   14.50   17.90
  13   1   4   44.80   22.60
  14  -1   4  -28.30   27.30
  14   1  -4   65.29   41.50
  14  -1  -4   44.90   37.70
   0  -2  -4  323.57    8.30
   0   2   4  333.97    8.20
   0  -2  -4  322.37    7.60
   0  -2   4  312.97    8.10
   0   2   4  325.47    7.50
   0  -2   4  297.17    8.10
   0   2  -4  335.57    8.30
   0   2  -4  312.47    8.10
   1  -2   4  279.77    7.90
  -1  -2  -4  261.97    8.10
   1  -2   4  263.87    8.20
   1   2  -4  260.37    6.80
   1  -2  -4  255.57    5.00
  -1   2  -4  263.97    8.50
   1  -2  -4  261.27    5.70
   1   2   4  264.47    8.20
  -1   2  -4  273.47    7.90
   1   2   4  278.27    8.80
   2  -2   4   66.59    4.40
   2  -2   4   60.89    5.10
  -2  -2  -4   66.59    4.30
  -2   2  -4   65.09    5.20
   2   2   4   67.29    4.40
  -2   2  -4   69.99    4.00
   2   2   4   75.69    6.20
   3  -2   4  305.97    9.90
  -3  -2  -4  311.57    9.90
   3   2  -4  299.77    8.90
   3  -2   4  303.27   12.20
  -3   2  -4  285.47   12.40
  -3   2  -4  299.27    9.00
   3   2   4  299.57   10.60
  -4  -2  -4  858.51   20.30
   4  -2   4  850.71   24.80
   4   2  -4  851.01   19.20
   4  -2   4  858.31   20.80
  -4   2  -4  858.31   25.30
  -4   2  -4  864.51   18.60
   4   2   4  899.21   26.40
   4   2   4  880.41   22.10
   5  -2   4   34.40    5.10
   5  -2   4   39.50    7.70
   5   2  -4   38.90    4.60
  -5  -2  -4   35.70    4.80
   5   2   4   40.90    6.30
   5   2   4   32.70    7.70
  -5   2  -4   36.10    3.70
  -6  -2  -4   18.10    4.10
   6  -2   4   23.50    5.40
   6  -2   4   15.60    7.60
   6   2  -4   27.10    4.50
   6   2   4   28.60    8.60
  -6   2  -4   23.60    3.00
   6   2   4   16.70    5.30
   6  -2  -4   22.90    3.20
   7   2  -4  121.39    8.30
   7  -2   4  140.09   10.10
  -7  -2  -4  132.89    7.80
   7  -2   4  133.09   14.80
   7  -2  -4  103.69   12.20
   7   2   4  152.18   16.00
   7  -2  -4  133.79    7.00
   7   2   4  120.39   11.00
  -7   2  -4  119.49    5.00
   8   2  -4   60.89    7.70
   8  -2   4   56.89   13.70
   8  -2   4   76.39   10.00
  -8  -2  -4   57.09    7.00
   8   2   4   60.89   10.40
   8  -2  -4   74.49   12.40
   8  -2  -4   56.29    6.70
   8   2   4   61.79   14.70
   9  -2   4   35.60    9.70
  -9  -2  -4   39.70    6.20
   9  -2   4   42.70   13.50
   9   2  -4   28.70    8.00
   9   2   4   33.60   10.70
   9   2   4   44.90   14.90
   9  -2  -4   47.90    7.40
   9  -2  -4   20.70   12.70
  10   2  -4    8.40    8.00
  10  -2   4   10.30   10.10
  10  -2   4   16.20   15.30
  10  -2  -4    9.60    7.80
  10   2   4    3.30   11.10
  10   2   4   25.00   15.90
  10  -2  -4   -3.80   14.20
  11  -2   4   -4.60   13.00
  11   2  -4   -3.10   10.60
  11   2  -4   28.10   18.40
  11  -2   4   20.90   17.30
  11  -2  -4   -5.00   17.70
  11   2   4   -7.40   12.90
  11   2   4   12.90   19.60
  11  -2  -4  -11.50    9.40
  12  -2   4   41.70   22.20
  12   2  -4   23.50   24.30
  12  -2   4   43.30   17.20
  12   2  -4   24.60   15.50
  12  -2  -4   37.60   24.50
  12  -2  -4   66.29   14.50
  12   2   4   24.00   15.70
  12   2   4   24.20   24.00
  13   2  -4   94.49   29.90
  13  -2   4   57.99   29.30
  13   2  -4  -27.10   17.50
  13  -2   4   37.10   22.70
  13   2   4   64.59   23.60
  13   2   4   17.00   30.40
  13  -2  -4   -8.20   18.10
  13  -2  -4    8.10   29.50
  14   2  -4  -21.10   27.60
  14  -2   4   36.10   27.10
  14   2   4   24.80   30.20
  14  -2  -4   21.60   37.20
   0   3  -4   -0.20    1.10
   0   3  -4    0.90    1.20
   0  -3  -4    1.00    1.20
   0  -3   4    0.50    1.00
   0   3   4    1.50    1.40
   1   3  -4 1465.05   26.60
   1  -3   4 1417.16   27.90
   1  -3   4 1420.86   27.30
  -1  -3  -4 1421.86   28.10
   1  -3  -4 1377.06   25.00
  -1   3  -4 1421.46   27.30
  -1   3  -4 1386.46   28.30
   1   3   4 1453.85   28.40
   2   3  -4 9725.53  162.78
  -2  -3  -4 9680.83  164.08
   2  -3   4 9581.84  163.08
   2  -3   4 9837.72  165.58
   2   3   4 9803.42  164.78
  -2   3  -4 9999.00  166.58
  -2   3  -4 9678.83  162.78
   3  -3   4   49.40    5.70
   3  -3   4   58.89    4.70
  -3  -3  -4   49.99    4.40
   3   3  -4   53.99    4.00
   3   3   4   47.30    4.90
  -3   3  -4   49.20    6.10
  -3   3  -4   53.89    3.80
   4   3  -4   64.49    4.70
   4  -3   4   53.59    5.20
   4  -3   4   66.69    7.40
  -4  -3  -4   62.19    5.60
  -4   3  -4   59.19    3.90
   4   3   4   65.89    6.10
  -4   3  -4   76.39    8.60
   5  -3   4   88.49    9.40
  -5  -3  -4   84.09    6.50
   5   3  -4   93.49    6.20
   5  -3   4   92.29    6.90
   5   3   4   82.99    7.80
   5  -3  -4  102.99    9.00
  -5   3  -4   85.19    4.30
   6  -3   4  379.16   19.20
   6  -3   4  399.16   14.40
  -6  -3  -4  390.26   13.20
   6   3  -4  379.46   13.10
  -6   3  -4  383.06    8.80
   6  -3  -4  393.86   17.80
   6   3   4  359.56   15.20
   6  -3  -4  381.16    9.70
   7  -3   4  145.79   14.60
  -7  -3  -4  145.39    8.70
   7  -3   4  138.29   10.20
   7   3  -4  150.68    9.40
   7   3   4  119.49   15.50
   7   3   4  138.39   11.00
   7  -3  -4  141.39    6.80
   7  -3  -4  143.59   13.90
   8  -3   4  334.17   21.90
  -8  -3  -4  366.76   13.60
   8  -3   4  354.96   16.80
   8   3  -4  371.96   15.10
   8  -3  -4  344.97   21.40
   8   3   4  371.16   24.80
   8   3   4  361.66   18.50
   8  -3  -4  364.06   12.50
   9  -3   4   12.50   11.60
   9   3  -4    4.20    7.10
  -9  -3  -4    3.30    5.30
   9  -3   4  -12.80    7.70
   9   3   4  -14.90   11.40
   9  -3  -4    1.60    5.50
   9  -3  -4    8.00   12.20
   9   3   4   -2.60    8.10
  10  -3   4   17.50   15.50
  10  -3   4   -4.90    9.80
  10   3  -4    9.60    9.00
  10  -3  -4  -14.10   12.70
  10   3   4   17.30   11.60
  10  -3  -4   19.70    7.90
  10   3   4   -5.10   17.00
  11   3  -4  123.89   23.10
  11   3  -4  164.08   17.80
  11  -3   4  165.18   19.20
  11  -3   4  198.98   26.70
  11   3   4  146.99   19.70
  11   3   4  159.98   26.80
  11  -3  -4  160.08   24.40
  11  -3  -4  164.38   15.70
  12  -3   4   83.29   18.10
  12   3  -4   87.49   17.20
  12  -3   4   82.99   25.30
  12   3  -4   34.10   23.00
  12   3   4   45.90   26.10
  12  -3  -4   63.79   15.00
  12  -3  -4   97.09   24.70
  12   3   4   37.10   17.00
  13   3  -4   -4.40   18.30
  13   3  -4   44.30   30.60
  13  -3   4    4.90   26.50
  13  -3   4   -0.90   20.90
  13   3   4    9.50   28.60
  13  -3  -4   -8.30   25.20
  13   3   4   10.40   20.00
  14   3  -4   14.40   25.20
  14   3   4  -15.60   28.80
  14  -3  -4  -24.50   34.20
   0   4  -4    5.00    1.70
   0   4  -4    3.00    1.50
   0  -4  -4    0.20    1.20
   0  -4   4    2.50    1.50
   0   4   4    2.20    1.60
   1   4  -4  834.82   17.10
   1  -4   4  808.52   17.50
  -1  -4  -4  802.92   18.30
  -1   4   4  772.72   14.20
   1   4  -4  801.52   17.70
   1  -4   4  792.42   17.80
   1  -4  -4  791.52   15.80
  -1   4  -4  833.12   18.60
  -1   4  -4  817.82   17.50
   1   4   4  788.02   18.40
   2  -4   4  186.78    6.90
   2  -4   4  197.08    8.10
   2   4  -4  187.38    7.10
  -2  -4  -4  182.88    7.60
   2   4   4  177.38    8.00
  -2   4  -4  176.78    8.40
  -2   4  -4  177.98    6.80
   2  -4  -4  179.58    5.20
  -3  -4  -4  277.87   10.10
   3  -4   4  292.37   11.70
   3  -4   4  292.57    9.60
   3   4  -4  280.87    9.40
   3   4   4  278.57   10.40
   3  -4  -4  240.38    9.90
  -3   4  -4  272.07   12.20
  -3   4  -4  269.97    8.30
   4  -4   4    0.40    3.90
   4   4  -4    3.10    2.40
  -4  -4  -4    6.80    3.20
   4  -4   4    2.20    3.00
   4   4   4    3.10    3.70
  -4   4  -4   11.00    5.20
  -4   4  -4    4.70    1.90
   4  -4  -4    2.90    3.20
  -5  -4  -4   25.50    4.40
   5   4  -4   19.70    4.00
   5  -4   4   35.40    6.90
   5  -4   4   19.40    4.50
  -5   4  -4    8.60    6.40
   5   4   4   16.90    4.90
  -5   4  -4   19.30    2.30
   5  -4  -4   14.30    5.10
   6  -4   4  145.59    9.10
   6   4  -4  123.29    7.80
  -6  -4  -4  130.59    8.00
   6  -4   4  121.69   12.70
   6   4   4  136.69   10.00
   6  -4  -4  124.09   10.80
   7   4  -4   22.00    5.30
  -7  -4  -4   24.50    5.50
   7  -4   4   19.50    6.10
   7  -4   4   13.60    8.50
   7  -4  -4   12.80    7.10
   7  -4  -4   27.20    3.60
   7   4   4   16.70    6.60
   8  -4   4   37.40   11.20
  -8  -4  -4   19.80    6.00
   8  -4   4   20.10    7.30
   8   4  -4   14.50    6.40
   8  -4  -4   21.60    5.00
   8   4   4    2.20   10.90
   8  -4  -4   19.40    9.70
   8   4   4   21.90    8.80
   9   4  -4  108.49   11.10
  -9  -4  -4  118.89   10.70
   9  -4   4  116.49   13.10
   9  -4   4  101.29   16.90
   9  -4  -4  165.78   17.30
   9   4   4  131.69   20.50
   9   4   4  132.39   15.90
   9  -4  -4  124.19    9.70
 -10  -4  -4   10.80    7.30
  10  -4   4   -7.30   14.90
  10   4  -4   15.50   10.00
  10  -4   4   26.70   10.90
  10  -4  -4   30.20   15.30
  10   4   4   39.40   18.00
  10  -4  -4   14.40    7.50
  11   4  -4   -5.10   12.50
  11  -4   4    2.70   17.40
  11  -4   4    2.10   12.60
  11   4   4  -26.20   18.70
  11   4   4    3.10   14.00
  11  -4  -4    8.10   16.60
  11  -4  -4   -1.80    9.70
  12  -4   4   -2.10   20.50
  12   4  -4   48.60   26.30
  12  -4   4   81.19   23.50
  12   4  -4   25.90   15.60
  12  -4  -4   23.20   12.80
  12   4   4   18.30   24.20
  12   4   4    7.90   16.50
  12  -4  -4   42.50   22.30
  13   4  -4  -23.40   18.70
  13  -4   4  -26.70   19.90
  13  -4   4  -10.20   27.10
  13   4  -4   43.10   31.70
  13   4   4  -14.50   31.70
  13  -4  -4   -0.20   26.70
  13   4   4    9.50   22.90
  14   4  -4  -31.20   25.80
  14  -4  -4  -95.79   34.80
  14   4   4   30.90   31.30
   0   5  -4   -1.10    1.40
   0   5  -4   -1.90    1.40
   0  -5  -4    0.80    1.60
   0  -5   4   -0.20    1.20
   0   5   4    0.50    1.70
  -1   5   4  627.94   11.40
  -1  -5  -4  627.34   15.80
   1   5  -4  614.44   14.40
   1   5  -4  635.04   15.40
  -1   5   4  617.54   12.30
   1  -5   4  643.34   15.20
   1  -5   4  639.34   14.90
  -1   5  -4  644.34   14.70
  -1   5  -4  636.24   15.80
   1  -5  -4  638.44   13.80
   1   5   4  639.94   16.10
  -1   5  -4  624.14   14.80
  -2  -5  -4  485.45   13.80
   2  -5   4  494.25   12.70
   2   5  -4  466.65   13.10
   2  -5   4  476.85   13.70
   2   5   4  493.95   14.50
  -2   5  -4  468.05   12.40
   2  -5  -4  488.55    9.70
  -2   5  -4  483.55   14.80
   2  -5  -4  488.45    9.20
   3  -5   4   22.40    4.70
   3  -5   4   23.20    3.50
   3   5  -4   25.50    3.80
  -3  -5  -4   22.20    4.00
  -3   5  -4   22.20    3.00
   3   5   4   22.40    4.60
   3  -5  -4   22.20    3.00
  -3   5  -4   24.30    5.00
   4   5  -4   20.80    4.10
   4  -5   4   20.90    5.20
   4  -5   4   25.00    4.20
  -4  -5  -4   30.10    4.70
  -4   5  -4   30.30    6.40
  -4   5  -4   24.20    2.80
   4  -5  -4   26.50    4.60
   4   5   4   29.20    5.00
   5   5  -4  603.34   17.50
  -5  -5  -4  645.64   18.30
   5  -5   4  645.94   22.00
   5  -5   4  593.54   17.30
   5  -5  -4  615.74   19.40
  -5   5  -4  630.44   11.60
  -5   5  -4  628.94   23.20
   5   5   4  614.64   19.90
  -5   5  -4  617.84   11.60
   6  -5   4    2.60    4.10
   6   5  -4    4.10    4.20
   6  -5   4    8.70    6.30
  -6  -5  -4    4.70    4.00
   6  -5  -4    1.10    1.40
   6  -5  -4   13.10    5.80
   6   5   4   -0.80    4.90
  -7  -5  -4   30.10    6.20
   7  -5   4   15.80    6.10
   7   5  -4   31.40    6.10
   7  -5   4   36.30    9.60
   7  -5  -4   26.60    3.70
   7  -5  -4   12.50    7.30
   7   5   4   16.90    7.70
   8   5  -4  167.98   12.50
  -8  -5  -4  184.98   13.30
   8  -5   4  155.28   12.30
   8  -5   4  147.09   16.40
   8  -5  -4  177.28    8.50
   8  -5  -4  184.08   16.90
   8   5   4  171.78   14.10
   9  -5   4   28.00   12.80
   9   5  -4   -2.90    6.90
   9  -5   4   14.50    8.10
   9  -5  -4   17.90    5.50
   9  -5  -4   20.90   12.20
   9   5   4   10.40    9.40
  10  -5   4   -7.60   14.60
  10  -5   4   -5.20   10.00
  10   5  -4   -2.70    9.40
  10  -5  -4    2.80   14.00
  10   5   4  -10.10   15.60
  10   5   4   -4.00   10.20
  10  -5  -4   -8.20    6.80
  11   5  -4   -4.80   12.70
  11  -5   4   24.10   17.20
  11  -5   4   18.10   13.50
  11   5   4  -12.70   20.20
  11  -5  -4   -6.90    9.60
  11   5   4   22.00   13.50
  12   5  -4   50.09   17.10
  12  -5   4   65.59   25.30
  12   5  -4    5.00   24.30
  12  -5  -4   43.50   14.40
  12  -5  -4   12.30   22.10
  12   5   4   17.70   19.80
  12   5   4   92.79   25.80
  13  -5   4   59.49   21.90
  13   5  -4  -12.10   19.00
  13  -5   4   18.90   29.20
  13   5  -4   31.90   32.20
  13   5   4   56.39   33.30
  13   5   4  -10.40   23.40
  13  -5  -4   16.70   26.70
  14   5  -4  -29.40   26.00
  14  -5  -4   -3.10   33.40
   0  -6   4 1465.55   28.80
   0   6   4 1482.55   29.60
   0  -6  -4 1476.05   29.50
   0   6  -4 1463.05   29.50
   0   6  -4 1490.75   29.60
  -1   6   4    1.10    1.40
  -1   6   4    0.40    0.80
   1   6  -4    1.50    1.80
   1  -6   4    0.10    1.80
  -1  -6  -4   -2.20    1.80
   1   6  -4   -1.70    1.60
   1  -6  -4    1.80    1.70
  -1   6  -4    1.20    1.60
  -1   6  -4   -0.20    1.80
   1   6   4    0.30    2.50
  -1   6  -4    1.50    2.00
   2   6  -4    7.30    2.70
   2  -6   4   10.80    2.50
   2  -6   4    8.20    2.70
  -2   6   4    9.30    1.70
  -2  -6  -4    3.30    2.70
  -2   6  -4    6.50    2.10
   2   6   4   11.90    3.50
   2  -6  -4    6.00    1.60
  -2   6  -4    6.70    3.10
   2  -6  -4    8.30    1.20
  -2   6  -4   10.20    2.70
   3  -6   4  994.10   24.90
   3  -6   4 1033.30   22.90
  -3  -6  -4 1021.50   24.50
   3   6  -4 1045.90   24.00
  -3   6  -4 1062.69   27.00
  -3   6  -4 1028.20   21.60
   3   6   4 1031.40   25.50
   3  -6  -4 1027.80   21.00
  -3   6  -4 1051.49   20.70
   4   6  -4  770.12   20.30
   4  -6   4  774.72   22.60
  -4  -6  -4  787.22   20.80
   4  -6   4  810.62   19.70
   4   6   4  770.02   22.30
   4  -6  -4  781.22   19.50
  -4   6  -4  767.02   15.90
  -4   6  -4  818.52   24.60
   5  -6   4   13.30    4.30
   5  -6   4   10.80    5.90
   5   6  -4   19.80    4.50
  -5  -6  -4   14.60    4.70
  -5   6  -4   22.00    7.00
   5  -6  -4   18.70    5.20
   5   6   4   11.90    5.50
   6  -6   4   28.10    5.60
  -6  -6  -4   22.90    5.40
   6   6  -4   33.50    5.90
   6  -6   4   21.40    7.20
   6  -6  -4   36.80    6.90
   6   6   4   40.70    7.50
   6  -6  -4   26.50    1.70
  -6   6  -4   28.40   10.00
   7  -6   4    3.40    5.40
   7  -6   4   -1.60    7.10
   7   6  -4   -6.60    4.70
   7  -6  -4    1.00    6.70
   7  -6  -4    0.60    2.70
   7   6   4    9.50    7.50
   8  -6   4    7.40    7.10
   8   6  -4   15.10    7.40
   8  -6   4   -2.90    8.40
  -8  -6  -4   11.80    6.70
   8  -6  -4    2.80    8.30
   8  -6  -4    9.50    3.90
   8   6   4   -6.40    7.10
   9  -6   4   17.70   13.70
  -9  -6  -4   25.50    8.40
   9   6  -4   21.40    9.00
   9  -6   4    7.90    8.90
   9   6   4    9.90   14.20
   9  -6  -4    7.50   10.70
   9  -6  -4    7.30    5.40
   9   6   4   11.60    9.50
  10   6  -4  206.78   26.20
 -10  -6  -4  193.48   14.20
  10  -6   4  193.98   17.50
  10  -6   4  185.48   23.00
  10  -6  -4  192.58   13.00
  10   6   4  162.48   24.90
  10  -6  -4  192.18   22.50
  10   6   4  190.48   19.00
  11  -6   4   48.60   19.40
  11   6  -4   16.10   13.30
  11  -6   4   60.79   14.60
  11   6   4    9.50   20.80
  11   6   4   58.09   17.50
  11  -6  -4   43.90   11.20
  12   6  -4   66.19   16.20
  12  -6   4   51.89   26.30
  12  -6   4   28.10   22.90
  12   6   4   30.70   19.80
  12  -6  -4   35.60   13.50
  12   6   4   52.39   26.80
  12  -6  -4   51.49   21.00
  13   6  -4   46.40   32.20
  13  -6   4   63.29   27.30
  13   6  -4   42.40   21.40
  13  -6   4    4.80   21.50
  13  -6  -4   32.20   26.60
  13   6   4   19.70   35.60
  13   6   4   76.39   26.20
  14   6  -4   51.19   30.00
  14  -6  -4  -21.40   33.30
   0   7  -4   -1.90    1.80
   0   7  -4    1.20    1.90
   0   7   4    1.20    2.10
   0  -7  -4    0.30    1.90
   0  -7   4    2.60    2.00
  -1   7   4   64.09    2.80
   1  -7   4   53.19    4.40
  -1  -7  -4   66.89    5.10
   1   7  -4   74.19    5.10
   1   7  -4   52.59    4.30
  -1   7  -4   55.29    4.80
   1   7   4   65.29    5.50
   1  -7  -4   55.79    4.10
  -1   7  -4   67.59    4.80
  -1   7  -4   61.99    4.60
  -1  -7   4   64.89    5.20
   2  -7   4    3.50    2.30
  -2   7   4    9.70    1.90
   2   7  -4    5.40    2.40
   2  -7   4    9.40    3.00
  -2  -7  -4    4.40    2.80
   2  -7  -4    8.20    1.30
  -2  -7   4    9.30    3.10
  -2   7  -4    6.70    2.20
  -2   7  -4    6.30    3.40
   2   7   4    4.20    3.30
  -2   7  -4    6.90    2.50
   2  -7  -4    9.80    2.10
   3  -7   4   65.29    5.40
   3  -7   4   71.69    6.10
   3   7  -4   72.99    6.00
  -3  -7  -4   69.59    6.30
  -3   7   4   68.39    5.00
   3  -7  -4   62.89    3.80
  -3   7  -4   67.09    4.20
   3   7   4   59.69    6.60
  -3   7  -4   62.89    7.60
   3  -7  -4   74.09    3.00
  -3   7  -4   72.49    4.80
  -3  -7   4   61.99    5.90
   3  -7  -4   68.89    2.70
   4  -7   4   26.10    5.60
   4  -7   4   26.80    4.50
   4   7  -4   27.40    5.10
  -4  -7  -4   30.80    5.30
  -4   7  -4   27.10    6.70
   4   7   4   43.10    6.70
  -4  -7   4   20.90    4.80
  -4   7  -4   27.90    3.00
   4  -7  -4   29.80    4.30
  -4   7  -4   28.10    2.60
   5  -7   4  381.46   13.40
  -5  -7  -4  396.66   15.00
   5   7  -4  390.86   14.80
   5  -7   4  402.66   16.80
   5   7   4  377.76   16.30
  -5   7  -4  403.76   19.10
   5  -7  -4  399.46   14.20
   6  -7   4   27.00    8.00
   6  -7   4   30.50    5.90
  -6  -7  -4   31.00    7.20
   6   7  -4   27.50    5.90
   6  -7  -4   22.00    6.40
  -6   7  -4   31.90    9.30
   6   7   4   27.90    7.00
  -7  -7  -4  101.09   10.40
   7   7  -4  104.09   10.60
   7  -7   4   94.19    9.50
   7  -7   4  107.69   12.60
   7   7   4  110.89   11.60
   7  -7  -4   93.89   11.60
   8   7  -4   50.19    9.00
   8  -7   4   56.29   12.00
   8  -7   4   76.69    9.50
  -8  -7  -4   80.69   10.30
   8   7   4   60.79   11.10
   8  -7  -4   53.09    6.10
   8  -7  -4   51.39   11.10
   9  -7   4   23.20   12.10
   9  -7   4    4.00    8.50
   9   7  -4    5.00    9.20
  -9  -7  -4   14.90    8.50
   9  -7  -4    1.60   10.70
   9  -7  -4   13.00    5.90
  10   7  -4   94.99   15.00
  10  -7   4   72.59   17.50
 -10  -7  -4   93.09   12.40
  10  -7   4   82.09   13.00
  10   7   4   93.39   22.00
  10   7   4   84.89   15.40
  10  -7  -4   98.09   11.50
  10  -7  -4  114.89   17.10
  11  -7   4  -25.80   11.70
  11   7  -4   12.40   12.40
  11  -7   4  -13.80   16.70
  11  -7  -4   -4.90   16.50
  11   7   4  -45.90   20.20
  11  -7  -4   12.70    9.80
  11   7   4   17.20   16.50
  12  -7   4  -23.20   20.60
  12  -7   4   18.70   16.70
  12   7  -4   19.70   17.40
  12  -7  -4   13.20   21.30
  12  -7  -4    6.60   13.10
  12   7   4  -23.40   19.10
  12   7   4   10.40   25.90
  13   7  -4   73.69   33.30
  13  -7   4   44.40   28.00
  13   7  -4   29.10   22.40
  13   7   4   11.70   25.30
  13  -7  -4   11.80   27.40
  14  -7  -4   24.30   38.90
   0   8   4   86.19    5.60
   0   8  -4   88.29    5.60
   0  -8   4   82.19    5.10
   0   8  -4   88.59    5.90
   0  -8  -4   87.39    5.90
   1   8  -4   30.00    4.30
  -1  -8  -4   35.50    4.80
   1  -8   4   21.70    3.70
   1   8  -4   31.80    4.10
  -1   8   4   28.90    2.50
  -1   8   4   25.80    3.50
  -1   8  -4   31.00    4.40
  -1   8  -4   30.10    3.90
  -1   8  -4   26.10    4.00
   1  -8  -4   29.90    3.80
   1   8   4   18.90    4.50
  -1  -8   4   22.50    4.10
  -2   8   4  689.03   15.10
   2  -8   4  685.13   17.90
   2  -8   4  696.83   17.50
  -2  -8  -4  700.53   19.00
   2   8  -4  678.23   18.40
  -2   8  -4  672.83   19.10
  -2   8  -4  705.13   17.10
   2   8   4  684.13   19.60
  -2  -8   4  714.73   18.90
  -2   8  -4  683.53   16.00
   2  -8  -4  696.83   15.60
   2  -8  -4  664.83   13.30
   3  -8   4   14.50    3.20
  -3   8   4   11.40    3.10
  -3  -8  -4    8.80    3.80
   3  -8   4    9.70    3.80
   3   8  -4    4.60    3.60
  -3  -8   4   11.70    4.10
  -3   8  -4    9.90    2.50
  -3   8  -4    6.30    4.40
  -3   8  -4    9.40    3.10
   3   8   4    3.40    4.10
   3  -8  -4    7.60    2.00
  -4  -8  -4   -0.70    3.80
   4   8  -4    0.60    3.50
   4  -8   4    1.10    3.20
   4  -8   4    4.40    3.90
  -4  -8   4    3.40    4.00
   4  -8  -4   -0.50    1.20
  -4   8  -4    3.70    1.60
   4  -8  -4    2.10    1.20
  -4   8  -4    6.00    5.00
   4  -8  -4    4.20    2.80
   4   8   4    2.90    4.40
  -4   8  -4    3.30    2.00
   5   8  -4  255.67   12.00
   5  -8   4  241.18   10.30
   5  -8   4  236.38   13.10
   5  -8  -4  237.28   10.70
   5   8   4  219.38   13.00
  -5   8  -4  196.98   14.00
  -6  -8  -4   17.00    5.60
   6  -8   4    5.50    6.30
   6   8  -4    5.10    4.90
   6  -8   4    3.70    4.60
  -6   8  -4    9.30    8.30
   6  -8  -4    7.10    1.30
   6  -8  -4    3.50    1.40
   6  -8  -4   -1.80    4.90
   6   8   4   -5.20    5.60
   7   8  -4   19.60    6.60
  -7  -8  -4   16.80    6.30
   7  -8   4   26.40    9.10
   7  -8   4   26.90    6.60
   7  -8  -4   26.40    7.70
   7  -8  -4   23.30    4.80
   7   8   4   24.30    8.40
   8  -8   4  117.09   11.50
  -8  -8  -4   95.49   11.30
   8  -8   4   91.19   14.30
   8   8  -4  106.59   12.00
   8  -8  -4   91.29    7.10
   8   8   4   82.89   12.90
   8  -8  -4   85.99   12.40
   9  -8   4   12.50   11.40
  -9  -8  -4    8.60    8.70
   9  -8   4    2.10    8.70
   9   8  -4   -6.00    8.20
   9   8   4   19.20   10.60
   9  -8  -4   13.40    5.60
   9  -8  -4   -8.80    9.90
  10  -8   4   18.60   10.80
 -10  -8  -4   10.90   10.70
  10  -8   4   25.80   15.50
  10   8  -4   14.40   12.10
  10   8   4    0.40   18.30
  10   8   4    0.80   12.10
  10  -8  -4   28.20   13.70
  10  -8  -4   22.70    8.00
  11  -8   4    2.40   16.80
  11  -8   4   23.50   13.20
 -11  -8  -4    3.30   12.60
  11   8  -4   34.50   13.90
  11  -8  -4   63.19   17.60
  11  -8  -4   36.60   10.70
  11   8   4   -6.60   23.10
  11   8   4   -2.00   14.90
  12  -8   4   84.19   19.00
  12   8  -4   92.29   21.10
  12  -8   4   30.00   21.90
  12   8   4   93.59   24.10
  12  -8  -4   96.49   24.00
  12   8   4  102.89   29.00
  13  -8   4   90.69   31.40
  13   8  -4   38.30   23.40
  13  -8  -4   -6.80   26.40
  13   8   4   17.30   28.00
   0   9   4    6.10    2.90
   0  -9   4   -1.80    2.70
   0   9  -4   -2.40    2.60
   0   9  -4   -1.20    2.50
   0  -9  -4   -0.90    2.40
  -1   9   4   64.79    3.70
   1  -9   4   57.99    5.20
  -1   9   4   58.49    4.90
  -1  -9  -4   65.39    5.80
   1   9  -4   71.19    5.50
   1   9  -4   58.09    5.40
  -1   9  -4   60.89    5.50
   1  -9  -4   56.49    4.60
   1   9   4   56.59    6.40
  -1  -9   4   67.59    6.10
  -1   9  -4   58.69    5.40
  -1   9  -4   61.09    5.00
  -2  -9  -4   73.69    6.50
   2   9  -4   69.69    6.30
   2  -9   4   74.69    5.80
  -2   9   4   73.89    4.40
  -2  -9   4   69.39    6.50
   2  -9  -4   72.99    4.90
  -2   9  -4   70.59    4.90
   2   9   4   75.19    6.90
  -2   9  -4   63.49    6.40
  -2   9  -4   71.79    5.50
  -3   9   4   97.29    6.00
   3  -9   4   84.19    7.00
   3  -9   4   90.99    6.30
  -3  -9  -4   94.59    7.60
   3   9  -4   93.69    7.30
   3  -9  -4   86.39    4.50
  -3  -9   4   78.19    7.30
  -3   9  -4   86.99    4.80
   3   9   4   98.39    8.40
   3  -9  -4   82.39    4.60
  -3   9  -4   86.89    8.10
  -3   9  -4   87.89    5.90
   4   9  -4   89.09    7.70
   4  -9   4   92.29    6.80
  -4  -9  -4   93.39    9.20
  -4   9   4   93.09    7.20
   4  -9   4   96.89    7.80
   4  -9  -4   91.59    4.20
  -4   9  -4   70.79    4.90
  -4   9  -4   74.39    9.70
  -4   9  -4   88.99    4.30
   4  -9  -4   90.09    5.50
   4   9   4   91.09    9.00
  -4  -9   4   80.39    7.80
   5   9  -4   71.79    8.30
  -5  -9  -4   87.59    8.50
   5  -9   4   80.49    8.90
   5  -9   4   78.19    7.10
   5   9   4   92.29    9.90
  -5   9  -4  103.49   12.20
   5  -9  -4   82.19    3.80
   5  -9  -4   84.29    3.40
   5  -9  -4   85.19    6.90
  -6  -9  -4   24.70    6.80
   6  -9   4   27.90    5.80
   6   9  -4   32.10    7.00
   6  -9   4   21.60    6.70
   6  -9  -4   25.20    3.10
  -6   9  -4   31.40    9.90
   6  -9  -4   26.30    2.60
   6   9   4   12.30    6.90
   6  -9  -4   33.70    6.30
   7   9  -4  116.49   11.60
  -7  -9  -4  129.89   11.30
   7  -9   4  166.18   15.00
   7  -9   4  129.99   10.50
  -7   9  -4  132.69   17.30
   7  -9  -4  120.99   11.50
   7   9   4  133.69   13.40
   8  -9   4  255.07   19.00
   8   9  -4  194.38   15.00
   8  -9   4  219.48   13.30
  -8  -9  -4  222.18   14.30
   8   9   4  219.98   17.10
   8  -9  -4  219.28   16.20
   8  -9  -4  235.08    9.70
   9  -9   4    5.80   11.10
   9   9  -4    5.80    9.10
   9  -9   4    7.00    8.60
  -9  -9  -4    4.60    9.60
   9  -9  -4   23.40   10.60
   9  -9  -4   -1.50    5.60
   9   9   4   14.60   11.00
  10  -9   4    6.40   15.10
  10   9  -4  -11.40   10.50
  10  -9   4    1.60   10.00
 -10  -9  -4    5.90   11.70
  10  -9  -4   19.50    7.90
  10  -9  -4   21.20   13.60
  10   9   4   24.10   13.80
  11  -9   4   68.19   14.80
  11   9  -4   50.59   17.30
 -11  -9  -4   33.60   14.40
  11  -9   4   71.39   20.40
  11   9   4   10.80   22.80
  11  -9  -4   72.89   18.40
  11  -9  -4   33.80   10.30
  11   9   4   39.50   17.30
  12   9  -4   25.10   20.60
  12  -9   4    9.60   16.70
  12  -9   4   19.00   21.70
  12   9   4   43.10   20.30
  12  -9  -4  -52.09   19.40
  12   9   4   39.70   30.70
  13   9  -4    8.20   22.00
  13  -9   4   73.79   30.60
  13  -9  -4  -30.70   24.60
   0 -10  -4  361.36   12.40
   0 -10   4  358.86   13.10
   0  10   4  362.36    9.90
   0  10   4  372.76   12.90
   0  10  -4  366.76   12.50
   0  10  -4  384.46   12.90
   1  10  -4    2.90    3.10
   1 -10   4   -2.60    2.50
  -1 -10  -4    0.50    3.30
  -1  10   4    5.00    2.80
  -1  10   4    0.90    1.80
   1  10  -4    3.40    3.00
  -1  10  -4    0.90    3.20
  -1 -10   4   -2.10    3.30
   1 -10  -4    4.70    2.90
  -1  10  -4    4.20    2.70
  -1  10  -4    4.90    2.90
   1  10   4    3.10    3.50
  -2 -10  -4  293.17   12.20
   2  10  -4  279.27   11.70
  -2  10   4  333.57    7.60
  -2  10   4  287.87    9.10
   2 -10   4  276.27   10.70
   2  10  -4  299.27   11.10
  -2  10  -4  277.97    9.60
  -2  10  -4  296.17   12.40
   2 -10  -4  292.37    9.80
   2  10   4  307.77   13.10
  -2  10  -4  289.77   10.50
  -2 -10   4  282.67   12.40
  -3  10   4  246.18    9.50
  -3 -10  -4  271.87   12.10
   3 -10   4  239.38   10.10
   3 -10   4  250.57   10.60
   3  10  -4  245.08   11.50
   3  10   4  241.08   12.70
  -3  10  -4  259.97   12.80
   3 -10  -4  247.68    8.40
  -3  10  -4  241.58    8.10
  -3  10  -4  235.68    9.30
  -3 -10   4  247.78   12.00
   3 -10  -4  249.08    7.50
   4  10  -4    2.00    4.60
  -4  10   4   13.30    4.40
  -4 -10  -4    8.20    4.70
   4 -10   4   13.30    4.00
   4 -10   4   12.80    4.50
  -4 -10   4    9.30    5.70
  -4  10  -4    8.90    2.40
   4  10   4   15.20    5.60
  -4  10  -4   13.50    6.30
   4 -10  -4   11.00    2.50
   4 -10  -4   13.00    3.00
   5  10  -4   23.30    6.00
   5 -10   4   30.80    6.60
   5 -10   4   30.80    5.40
  -5 -10  -4   13.90    5.90
   5 -10  -4   28.00    3.70
   5  10   4   37.70    8.00
  -5 -10   4   35.30    7.60
   5 -10  -4   29.70    4.80
  -5  10  -4   36.00    9.30
   5 -10  -4   27.80    3.20
  -6 -10  -4  238.48   13.60
   6 -10   4  224.18   11.40
   6  10  -4  234.18   13.60
   6 -10   4  224.78   14.30
   6  10   4  214.78   15.00
  -6  10  -4  225.78   18.70
   6 -10  -4  229.58   11.30
   6 -10  -4  221.88    6.60
   7  10  -4   32.10    9.50
   7 -10   4   32.70    9.70
   7 -10   4   15.00    6.30
  -7 -10  -4   32.50    8.60
  -7  10  -4   15.10   10.90
   7 -10  -4   32.20    4.40
   7 -10  -4   30.40    7.60
   7  10   4   30.20    9.30
  -8 -10  -4   60.19   10.30
   8 -10   4   75.59   12.80
   8 -10   4   80.89   10.40
   8  10  -4   71.19   11.60
   8 -10  -4   79.29    7.20
   8  10   4   66.19   12.90
   8 -10  -4   65.29   10.40
   9 -10   4   50.09   10.40
   9  10  -4   66.59   12.50
   9 -10   4   67.29   14.40
  -9 -10  -4   37.50   10.70
   9  10   4   37.80   14.30
   9 -10  -4   50.69    6.90
   9 -10  -4   69.69   12.50
 -10 -10  -4   13.50   12.70
  10  10  -4   -5.60   12.70
  10 -10   4    6.90   10.50
  10 -10   4    0.50   13.80
  10 -10  -4   23.20   13.20
  10 -10  -4    2.00    7.40
  10  10   4   10.10   15.30
 -11 -10  -4   27.40   14.30
  11 -10   4    1.30   16.90
  11 -10   4   -2.50   13.20
  11  10  -4   23.10   16.50
  11  10   4   42.80   25.60
  11 -10  -4    1.90   15.20
  11 -10  -4   28.70   10.20
  11  10   4   16.70   16.10
  12 -10   4   95.39   25.40
  12 -10   4   99.69   18.70
  12  10  -4  114.89   23.60
  12  10   4  122.49   24.50
  12 -10  -4   92.79   22.70
  12  10   4   52.79   30.20
  13 -10   4   27.60   29.10
   0  11   4    0.70    2.10
   0 -11  -4    1.60    3.30
   0  11   4   -1.10    2.90
   0 -11   4   -3.40    3.20
   0  11  -4    0.70    3.10
   0  11  -4    1.90    3.00
  -1  11   4   10.80    2.60
   1  11  -4    8.90    3.90
   1  11  -4   15.10    4.20
   1 -11   4   18.00    3.90
  -1  11   4   20.40    4.20
  -1 -11  -4   16.80    4.40
  -1 -11   4   13.20    4.60
  -1  11  -4   14.10    4.00
   1  11   4   11.60    4.50
  -1  11  -4   16.00    4.20
   1 -11  -4    9.70    4.00
  -1  11  -4   11.00    3.70
   2  11  -4  113.69    7.50
  -2  11   4  106.19    4.30
  -2 -11  -4  116.39    8.60
   2  11  -4   90.89    7.80
  -2  11   4  105.29    3.90
  -2  11   4  107.49    6.00
   2 -11   4  102.19    6.80
   2 -11  -4  111.69    6.50
   2  11   4   99.79    8.70
  -2  11  -4  102.19    7.00
  -2 -11   4  123.29    8.90
  -2  11  -4   95.69    8.60
  -2  11  -4  103.99    6.50
   3 -11   4  157.18    9.00
   3  11  -4  150.18    9.80
  -3 -11  -4  130.69    9.40
  -3  11   4  141.59    7.80
  -3  11  -4  151.98   11.10
  -3  11  -4  148.49    6.80
  -3 -11   4  147.19   10.10
   3 -11  -4  141.19    6.90
  -3  11  -4  145.39    7.70
   3  11   4  155.38   10.80
   3 -11  -4  147.39    5.80
   4  11  -4    9.70    5.30
   4 -11   4    6.60    3.90
  -4  11   4    7.20    4.40
   4 -11   4    6.60    4.30
  -4 -11  -4    8.80    5.30
  -4  11  -4   -1.20    6.30
   4 -11  -4    5.00    2.60
   4  11   4    4.50    6.10
   4 -11  -4    2.70    2.70
  -4  11  -4    1.30    2.30
  -4 -11   4   -3.80    4.90
   5  11  -4    3.00    5.40
   5 -11   4    4.40    4.90
   5 -11   4   -8.20    3.90
  -5 -11  -4    6.80    6.40
   5 -11  -4   -4.40    2.30
  -5 -11   4   13.10    6.20
   5 -11  -4    2.90    3.50
   5  11   4   12.40    7.00
   6 -11   4    9.70    6.70
   6 -11   4   10.10    5.60
   6  11  -4   23.30    7.50
  -6 -11  -4    7.70    6.90
   6 -11  -4   18.80    5.20
   6 -11  -4   20.00    3.30
   6 -11  -4   20.60    3.70
   6  11   4   24.60    8.60
  -6  11  -4   21.10   10.40
   7  11  -4  257.47   16.40
   7 -11   4  250.47   16.60
   7 -11   4  261.27   13.30
  -7 -11  -4  270.37   15.90
   7 -11  -4  237.58   13.40
   7 -11  -4  257.67    9.20
  -7  11  -4  318.17   23.30
   7  11   4  255.47   18.10
   8  11  -4   49.10   10.70
  -8 -11  -4   32.60   10.80
   8 -11   4   54.99   11.50
   8 -11   4   34.70    8.30
   8 -11  -4   51.69    9.10
   8  11   4   53.29   12.70
   8 -11  -4   46.10    5.70
   9  11  -4   31.40   11.50
   9 -11   4   -3.40   11.90
   9 -11   4   14.20    8.90
  -9 -11  -4    3.80   11.70
   9 -11  -4   10.90    6.20
   9 -11  -4   12.80   10.10
   9  11   4   23.60   11.80
  10 -11   4   16.00   13.30
  10  11  -4   -3.20   11.60
  10 -11   4   19.10   11.00
  10 -11  -4   13.10   12.70
  10  11   4    7.90   14.10
  10 -11  -4    6.20    7.50
  11  11  -4   25.80   16.70
  11 -11   4   51.09   15.00
  11 -11   4   41.80   19.00
  11 -11  -4   37.40   15.50
  11  11   4    5.50   19.90
  12  11  -4   40.40   22.50
  12 -11   4   42.80   22.20
  12  11   4   11.70   31.10
  12 -11  -4   23.80   19.80
  12  11   4   13.40   23.30
  13 -11   4   42.20   29.40
   0  12  -4   82.09    7.10
   0 -12   4   75.59    7.50
   0  12   4   78.69    5.30
   0  12   4   71.79    7.60
   0 -12  -4   80.99    7.00
   0  12  -4   79.59    6.80
  -1  12   4   63.49    4.90
   1  12  -4   66.29    6.60
   1 -12   4   53.09    5.30
   1  12  -4   62.89    6.80
  -1  12   4   61.99    6.50
  -1 -12  -4   74.49    7.90
  -1  12  -4   59.49    6.50
   1 -12  -4   63.59    6.00
   1  12   4   58.59    7.10
  -1  12  -4   58.69    6.10
  -1 -12   4   67.19    8.80
  -1  12  -4   50.29    6.10
   2  12  -4  167.18   10.00
   2  12  -4  153.58    9.00
  -2  12   4  160.18    7.60
   2 -12   4  164.08    8.80
  -2 -12  -4  162.98   10.30
  -2  12   4  165.58    5.60
  -2  12  -4  174.68   10.80
  -2 -12   4  185.18   11.00
   2 -12  -4  163.98    8.50
  -2  12  -4  158.08    8.80
  -2  12  -4  148.69    8.10
   2  12   4  152.68   10.60
  -3  12   4  124.79    7.70
  -3 -12  -4  133.49    9.80
   3  12  -4  126.89    9.80
   3 -12   4  120.49    8.00
   3 -12  -4  121.39    7.10
  -3  12  -4  112.19    7.40
   3  12   4  140.79   11.00
  -3 -12   4  119.79   10.10
  -3  12  -4  138.89   11.00
  -3  12  -4  121.39    6.80
   4  12  -4    0.50    5.10
  -4  12   4   -2.30    4.40
  -4 -12  -4    4.00    5.30
   4 -12   4   -7.30    3.70
   4 -12   4    1.50    4.50
  -4  12  -4    1.30    2.50
   4 -12  -4    0.70    2.50
  -4  12  -4    9.00    6.80
   4 -12  -4    0.40    3.00
  -4 -12   4   -7.50    5.20
   4  12   4   -3.30    5.60
  -5 -12  -4   13.10    6.60
   5 -12   4    5.50    4.50
   5  12  -4    3.10    5.80
   5 -12   4   12.00    6.00
   5 -12  -4   10.40    3.30
   5  12   4   15.10    7.70
   5 -12  -4    9.50    3.90
  -5  12  -4   18.50    8.40
  -5 -12   4    7.00    7.10
   6  12  -4  149.49   13.10
   6 -12   4  150.98   12.50
  -6 -12  -4  130.69   12.20
   6 -12   4  129.99   10.00
  -6 -12   4  125.49   12.80
   6 -12  -4  136.89    6.70
   6 -12  -4  139.69    9.00
   6  12   4  125.79   14.00
  -6  12  -4  145.69   17.40
   7  12  -4   67.59   20.20
   7 -12   4   46.20    8.00
  -7 -12  -4   31.50    9.80
   7 -12   4   40.50    9.50
   7 -12  -4   41.10    5.40
   7  12   4   33.00   12.70
  -7  12  -4   53.99   15.20
   7 -12  -4   47.00    7.80
   8 -12   4   23.90   10.10
   8 -12   4   34.10    8.50
  -8 -12  -4   22.70   10.90
   8  12  -4   30.30   11.60
   8  12   4   48.10   12.50
   8 -12  -4   44.70    5.60
   8 -12  -4   32.50    8.30
   9 -12   4   18.30    9.10
   9  12  -4   -1.90   11.00
   9 -12   4  -13.70   11.20
   9  12   4  -11.10   13.50
   9 -12  -4    2.60    8.80
   9 -12  -4    0.00    5.40
  10  12  -4    5.40   14.00
  10 -12   4   -5.20   12.50
 -10 -12  -4    6.60   15.30
  10 -12   4   -9.90   10.40
  10 -12  -4   -6.70    7.10
  10  12   4    1.90   14.60
  10 -12  -4    5.70   11.60
  11 -12   4    6.30   13.00
  11 -12   4   23.20   17.00
  11  12  -4   26.40   17.20
 -11 -12  -4  -33.10   16.90
  11  12   4    4.40   20.90
  11 -12  -4   13.30   15.50
  12 -12   4    4.50   21.60
  12  12  -4   35.90   24.10
  12 -12  -4   18.20   18.60
  12  12   4   14.30   26.60
  13 -12   4   10.70   27.50
   0  13  -4    1.80    4.10
   0  13  -4   -0.30    4.20
   0  13   4    0.80    2.80
   0 -13  -4   -2.20    4.50
   0  13   4   -3.10    4.20
   1 -13   4    2.50    3.30
  -1  13   4   -2.20    3.90
   1  13  -4    2.20    4.80
  -1  13   4    0.10    2.70
   1 -13   4   -1.90    4.30
   1  13  -4   -1.10    3.90
   1 -13  -4   -1.80    3.90
  -1 -13   4   -4.00    4.60
  -1  13  -4   -1.70    3.90
  -1  13  -4    4.90    4.00
   1  13   4   -1.90    4.80
  -1  13  -4   -4.20    3.90
  -2 -13  -4   65.09    8.10
   2  13  -4   73.39    8.30
  -2  13   4   86.59    4.60
   2  13  -4   86.69    7.90
  -2  13   4   85.09    6.30
  -2  13   4   76.39    5.70
   2 -13   4   77.09    6.70
  -2 -13   4   75.79    9.00
   2  13   4   71.09    8.80
  -2  13  -4   76.09    9.10
  -2  13  -4   77.19    7.00
  -2  13  -4   89.19    6.90
   2 -13  -4   99.89    7.40
   3  13  -4  138.09    9.50
  -3 -13  -4  117.49   10.10
   3  13  -4  113.49    9.90
  -3  13   4  106.29    8.10
   3 -13   4  119.19    8.60
   3  13   4  116.09   11.10
   3 -13  -4  115.89    7.50
  -3 -13   4  113.89   10.50
  -3  13  -4  109.49   11.10
  -3  13  -4  114.19    7.80
  -3  13  -4  117.49    7.00
   4  13  -4   22.20    6.50
  -4  13   4   19.10    5.80
   4 -13   4   17.40    5.30
  -4 -13  -4   18.40    6.30
   4 -13  -4   11.70    4.10
  -4  13  -4   16.00    3.30
   4  13   4   13.30    6.90
  -4 -13   4   19.10    6.90
   4 -13  -4   18.20    3.40
  -5  13   4   19.00    6.30
   5 -13   4   18.70    6.40
  -5 -13  -4   13.10    7.30
   5  13  -4   13.60    7.10
   5 -13   4   17.30    5.70
  -5  13  -4   13.80    8.90
  -5 -13   4   29.70    9.00
   5 -13  -4    9.50    3.80
   5  13   4    8.00    7.90
   5 -13  -4   10.10    3.90
   6 -13   4    2.10    6.40
   6  13  -4   14.00    7.80
  -6 -13  -4    8.40    8.40
   6 -13   4    6.60    5.70
   6 -13  -4   14.10    4.90
   6  13   4   11.50    9.00
  -6 -13   4   -1.10    8.30
  -6  13  -4   11.90   12.00
   6 -13  -4    5.80    4.00
   7  13  -4   16.10    9.50
  -7 -13  -4   40.40   11.50
   7 -13   4   29.40    7.70
   7 -13   4   30.20    9.40
   7  13   4   24.60   11.10
  -7  13  -4   20.80   14.50
   7 -13  -4   29.10    6.50
   8 -13   4    7.90    7.70
   8  13  -4   -4.60    9.80
   8 -13   4   14.60    9.60
   8 -13  -4    4.60    4.80
   8  13   4   -4.10   10.50
   8 -13  -4   10.30    7.20
   9 -13   4    7.80   11.50
   9  13  -4   19.00   12.50
   9 -13   4    5.90    8.90
  -9 -13  -4    9.00   15.00
   9 -13  -4    9.70    9.40
   9 -13  -4    7.40    5.90
   9  13   4   28.40   14.00
  10 -13   4   28.70   14.40
 -10 -13  -4  -28.30   15.70
  10 -13   4   -6.90   11.00
  10  13  -4   -2.10   14.60
  10 -13  -4   23.70    7.50
  10  13   4   34.00   20.00
  10 -13  -4    4.50   11.80
  11 -13   4    5.10   13.00
  11 -13   4   16.10   17.70
  11  13  -4   26.30   20.70
  11  13   4    6.90   22.60
  11 -13  -4  -10.20   14.50
  12 -13   4   16.60   22.60
  13 -13   4    9.60   29.20
   0  14   4    3.70    3.30
   0  14   4    0.60    4.60
   0 -14   4   -2.70    4.80
   0  14  -4   -2.00    4.00
   0  14  -4   -0.50    4.70
   1  14  -4   68.69    8.90
  -1  14   4   76.89    7.50
  -1 -14  -4   90.59    8.80
  -1  14   4   84.99    6.40
   1  14  -4   90.29    8.20
   1 -14   4   64.49    8.40
   1  14   4   66.49    8.60
  -1  14  -4   83.39    7.80
  -1  14  -4   89.49    8.30
   1 -14  -4   72.59    7.50
  -1 -14   4   71.69    9.10
   1  14   4   76.29    6.50
   2  14  -4   -0.90    4.90
  -2  14   4    3.30    2.60
  -2 -14  -4    3.80    5.50
  -2  14   4    2.20    3.50
   2  14  -4    4.70    5.70
   2 -14   4    5.50    4.20
  -2  14   4    5.30    4.10
  -2 -14   4    9.50    6.10
   2 -14  -4   12.00    4.90
   2  14   4    2.10    6.70
  -2  14  -4    4.40    4.00
  -2  14  -4    2.80    4.60
  -3  14   4  240.78   11.30
   3 -14   4  263.77   12.00
  -3 -14  -4  261.27   14.10
   3  14  -4  232.18   13.50
   3  14  -4  256.07   12.60
  -3 -14   4  228.98   14.00
   3  14   4  250.77   16.10
  -3  14  -4  240.98   10.10
  -3  14  -4  259.97   10.90
  -3  14  -4  202.68   17.30
   3 -14  -4  244.08   11.00
  -4  14   4   22.60    6.40
   4  14  -4   38.60    8.30
  -4 -14  -4   29.70    7.80
   4 -14   4   38.40    6.80
   4 -14  -4   33.80    4.30
   4  14   4   45.90    9.30
   4 -14  -4   25.60    5.20
  -4 -14   4   28.50    8.30
  -4  14  -4   29.30    4.00
  -4  14  -4   37.10    9.30
   5  14  -4    6.70    7.10
  -5  14   4    6.50    6.30
  -5 -14  -4   11.30    7.30
   5 -14   4    6.60    5.70
   5  14   4    4.20    8.10
  -5  14  -4    7.90   10.30
   5 -14  -4    2.20    3.50
  -5 -14   4   14.60    8.30
   5 -14  -4    4.80    4.20
   6 -14   4   51.99    9.10
   6  14  -4   46.10   13.10
  -6 -14  -4   51.39   10.80
   6 -14   4   54.09    8.30
  -6  14  -4   53.39   13.10
  -6 -14   4   33.30   10.50
   6 -14  -4   49.20    6.40
   6  14   4   57.09   14.20
   6 -14  -4   40.50    6.20
   7 -14   4    9.20    8.80
   7  14  -4   -3.90    8.70
   7 -14   4   -1.50    6.90
   7 -14  -4    2.90    5.60
   7  14   4    4.60   10.30
  -7  14  -4   16.10   13.60
  -8 -14  -4    2.40   11.60
   8 -14   4   -6.90    9.70
   8 -14   4   19.10    8.30
   8  14  -4    9.40   11.80
  -8  14  -4   40.50   15.80
   8 -14  -4    6.30    7.30
   8  14   4    2.00   12.00
   9 -14   4   21.50    9.90
   9 -14   4   28.90   12.20
  -9 -14  -4   27.90   16.10
   9  14  -4   24.40   13.70
   9 -14  -4   16.20    6.40
   9 -14  -4   17.30    9.40
   9  14   4    3.10   14.60
  10 -14   4   21.60   12.00
  10 -14   4    7.90   13.90
  10  14  -4    8.30   15.90
  10  14   4  -18.50   17.00
  10 -14  -4   17.10   11.80
  10 -14  -4   17.90    8.30
  11  14  -4   18.30   19.40
  11 -14   4    5.10   16.60
  11 -14   4   19.30   17.90
  11  14   4   15.70   20.80
  11 -14  -4  -22.20   13.80
  12 -14   4   47.10   23.80
   0  15   4    3.50    5.60
   0  15   4   -0.50    3.60
   0 -15  -4    3.50    5.20
   0  15  -4    4.40    5.20
   0 -15   4   -5.20    5.30
   0  15  -4    7.40    5.50
  -1  15   4    4.60    5.00
  -1 -15  -4   -5.00    4.90
   1  15  -4    3.20    5.20
  -1  15   4    5.60    3.80
   1  15  -4    1.30    4.80
  -1 -15   4    6.80    6.10
  -1  15  -4   -1.50    4.10
  -1  15  -4    3.80    5.20
   1  15   4    1.80    3.70
   1  15   4    6.50    5.90
  -1  15  -4   -3.90    4.80
  -2 -15  -4   26.40    7.20
   2  15  -4   26.30    7.20
   2  15  -4   29.50    6.70
  -2  15   4   30.40    5.50
  -2  15   4   36.30    5.10
  -2  15   4   30.10    4.10
   2 -15   4   36.00    5.90
  -2 -15   4   30.10    7.70
  -2  15  -4   25.50    6.10
  -2  15  -4   28.60    5.60
  -2  15  -4   31.90    7.30
   2 -15  -4   38.20    6.70
   2  15   4   38.10    8.80
  -3 -15  -4    4.20    6.40
   3  15  -4   11.10    6.40
   3  15  -4    4.50    5.50
  -3  15   4   -0.30    4.70
   3 -15   4    1.50    4.60
  -3  15  -4   -5.40    6.80
  -3 -15   4   -1.20    6.80
   3  15   4    4.00    7.70
  -3  15  -4    1.10    4.70
  -3  15  -4    0.80    4.30
   3 -15  -4   -1.00    4.80
   4  15  -4    6.90    7.00
  -4 -15  -4   -1.70    6.60
   4 -15   4    3.00    5.00
  -4  15   4    4.30    5.80
   4  15   4   -1.60    7.50
  -4 -15   4   -7.60    7.10
  -4  15  -4   10.90    8.40
  -4  15  -4   -1.80    4.00
  -4  15  -4   -1.50    3.20
   4 -15  -4    8.80    5.00
  -5  15   4   88.49   10.60
   5 -15   4   80.59   10.10
   5  15  -4   83.69   12.40
  -5 -15   4  112.39   13.60
   5 -15  -4   84.29    8.40
   5 -15  -4   81.69    6.60
   5  15   4   99.49   13.80
  -5  15  -4  109.79   14.40
   6 -15   4  120.39   12.30
   6  15  -4  124.79   15.20
   6  15   4  126.89   16.10
   6 -15  -4  111.59    8.30
   6 -15  -4  129.49    9.40
  -6  15  -4  127.69   17.60
  -6 -15   4   99.89   14.20
   7 -15   4   16.70    8.50
   7  15  -4    6.10    9.60
   7 -15   4   13.70    7.70
  -7 -15  -4   -4.70   13.30
   7  15   4    6.20   10.90
  -7  15  -4    3.20   15.00
   7 -15  -4   14.30    5.90
  -8 -15  -4   37.30   14.60
   8 -15   4   24.10   10.70
   8  15  -4   50.49   13.30
   8 -15   4   33.80    9.70
  -8  15  -4   17.90   18.30
   8  15   4   45.90   14.20
   8 -15  -4   30.80    7.80
   9  15  -4  -11.10   13.50
   9 -15   4    8.00   10.10
   9 -15   4  -11.40   19.40
   9 -15  -4    9.30    8.90
   9  15   4  -10.60   17.60
  10 -15   4   15.20   12.10
  10 -15   4   20.90   15.20
  10  15  -4   21.80   17.40
  10 -15  -4    9.80   11.20
  10  15   4   -4.70   18.60
  11  15  -4   62.49   23.40
  11 -15   4   83.69   19.30
  12 -15   4   25.90   22.50
   0 -16  -4   80.49    9.60
   0  16  -4   78.39    9.80
   0  16   4   88.09    7.70
   0  16   4   79.29    9.70
   0  16  -4   71.29    8.60
   0  16  -4   81.89    9.50
   0 -16   4   82.49   10.60
  -1  16   4   22.20    5.20
  -1 -16  -4   31.60    8.10
   1  16  -4   18.10    6.60
   1  16  -4   26.80    6.70
  -1  16   4   26.80    6.70
   1 -16  -4   23.10    6.50
  -1 -16   4   23.00    7.80
  -1  16  -4   18.60    6.60
   1  16   4   23.30    7.20
   1  16   4   23.50    5.50
  -1  16  -4   26.20    7.60
  -1  16  -4   22.70    6.60
  -2  16   4  192.78   10.70
  -2  16   4  199.58    8.20
   2  16  -4  213.88   13.70
  -2  16   4  192.38    9.10
   2  16  -4  177.88   12.10
  -2 -16  -4  199.58   13.60
   2 -16  -4  195.08   11.30
  -2  16  -4  196.88   11.70
   2  16   4  198.28   14.90
  -2 -16   4  205.88   14.20
  -2  16  -4  194.28   11.30
  -2  16  -4  177.48   13.30
   3  16  -4  110.09   10.60
  -3 -16  -4   87.19   11.60
   3  16  -4  123.79   12.20
   3 -16   4   98.39    9.00
  -3  16   4   89.29    9.50
   3 -16  -4  112.99    9.70
   3  16   4  109.29   14.30
  -3  16  -4  102.59   11.90
  -3  16  -4  104.49    8.70
  -3  16  -4  105.19    8.90
   4 -16   4    3.70    4.90
   4  16  -4    7.80    7.30
   4  16  -4   -6.80    6.30
  -4  16   4   -4.70    6.30
  -4  16  -4   -3.90    3.50
  -4  16  -4   -4.00    9.00
   4 -16  -4    3.30    5.40
   4  16   4   -7.90    7.50
  -5  16   4   15.00    8.20
   5 -16   4   18.60    6.90
   5  16  -4   23.00    9.20
   5 -16  -4   29.50    6.50
  -5 -16   4   11.40    9.60
   5  16   4    7.60    9.40
  -5  16  -4   16.50   10.70
   5 -16  -4   13.70    4.30
   6 -16   4   49.80    9.20
   6  16  -4   29.20   10.90
   6 -16  -4   36.70    5.80
   6 -16  -4   41.10    7.70
  -6  16  -4   51.19   14.60
   6  16   4   55.59   12.70
   7 -16   4   31.10   10.10
   7  16  -4   29.00   12.10
  -7 -16  -4   42.90   14.10
  -7  16  -4   32.00   17.30
   7 -16  -4   33.20    6.90
   7  16   4   27.30   12.80
   8  16  -4  -18.50   12.60
   8 -16   4   -2.90    9.00
   8 -16   4   23.80   11.10
   8 -16  -4    2.90    7.20
   8  16   4   -1.90   14.00
  -8  16  -4   32.30   19.80
   9 -16   4   -5.30   11.90
   9 -16   4   16.10   10.50
   9  16  -4   14.60   18.10
   9 -16  -4    7.70    8.80
   9  16   4  -28.80   16.10
  10  16  -4   55.69   19.10
  10 -16   4   21.90   13.40
  10 -16   4   28.10   15.60
  10 -16  -4   12.60   11.50
  10  16   4   -4.30   19.80
  11 -16   4   -2.90   18.20
   0  17  -4    8.90    6.90
   0 -17  -4    3.90    6.50
   0  17  -4    5.40    6.20
   0  17  -4   -0.40    5.60
   0 -17   4  -10.00    7.20
   0  17   4   -4.60    4.70
   0  17   4   10.00    7.30
  -1 -17  -4   -1.00    6.50
   1  17  -4   10.80    6.90
   1  17  -4   11.70    6.30
  -1  17   4    4.90    4.90
  -1  17   4   10.50    6.40
  -1  17  -4    0.30    6.70
  -1  17  -4    0.70    5.90
  -1  17  -4   -0.70    6.50
   1  17   4   -1.30    5.20
   1  17   4   13.60    8.00
  -1 -17   4    7.20    7.80
   1 -17  -4   -3.10    5.90
   2  17  -4  281.87   15.70
  -2  17   4  312.27   11.90
  -2  17   4  295.87   10.50
   2  17  -4  284.17   16.30
  -2  17   4  300.17   13.50
  -2 -17  -4  274.97   16.10
   2  17   4  295.67   13.80
  -2 -17   4  287.27   17.20
  -2  17  -4  304.17   14.60
   2 -17  -4  276.57   13.80
   2  17   4  295.57   17.00
  -2  17  -4  301.97   14.10
  -2  17  -4  291.67   17.10
  -3 -17  -4    3.80    8.10
   3  17  -4   13.20    8.50
   3  17  -4   20.20    7.80
  -3  17   4    6.90    6.50
   3 -17   4   23.90    6.40
  -3  17  -4   17.90    5.90
   3  17   4   14.70    8.20
   3 -17  -4   19.00    6.60
  -3  17  -4    8.50    8.40
  -3  17  -4   24.60    6.30
   4  17  -4   32.70    8.80
   4  17  -4   34.90   12.10
  -4  17   4   24.30    8.30
   4 -17   4   34.30    7.20
  -4  17  -4   33.30    4.40
  -4  17  -4   28.40   11.30
   4  17   4   44.80   11.30
  -5  17   4   42.20   10.10
   5  17  -4   66.99   12.70
   5 -17   4   45.50    8.50
   5  17   4   21.20   11.40
  -5  17  -4   55.69   13.30
   5 -17  -4   46.30    8.20
  -6 -17  -4   11.50   11.20
   6 -17   4    0.50    7.70
   6  17  -4   -9.60   10.50
   6  17   4   -7.80   10.80
   6 -17  -4    7.50    4.80
  -6  17  -4    1.90   14.20
   6 -17  -4    8.10    7.30
   7 -17   4    5.80    9.30
   7  17  -4   45.80   13.90
  -7  17  -4  -22.20   16.40
   7  17   4   -1.00   12.30
   7 -17  -4    5.90    5.70
   8  17  -4   16.90   14.90
   8 -17   4   10.20   11.40
   8 -17  -4    1.60    7.00
  -8  17  -4  -18.30   20.60
   8  17   4    6.70   15.60
   9  17  -4    6.90   17.20
   9 -17   4    7.60   12.60
   9 -17  -4   15.70    9.20
   9  17   4   19.00   18.90
  10  17  -4   20.20   19.50
  10 -17   4    6.70   15.50
  10 -17   4   16.20   13.40
  10  17   4   -5.20   23.30
  11 -17   4  -23.00   18.20
   0 -18   4  476.45   21.70
   0  18  -4  469.55   20.20
   0 -18  -4  490.05   20.20
   0  18  -4  504.85   20.30
   0  18   4  513.25   20.60
   0  18  -4  517.85   20.40
  -1  18   4   47.70    8.40
   1  18  -4   48.60   10.30
  -1  18   4   41.60    6.90
  -1 -18  -4   49.30    9.80
   1  18  -4   65.69   10.00
  -1  18   4   34.70    7.20
  -1 -18   4   44.70   10.30
   1  18   4   47.60    7.50
   1 -18  -4   48.50    8.90
  -1  18  -4   51.99   10.00
   1  18   4   47.70   10.00
  -1  18  -4   44.60    9.00
  -1  18  -4   45.10    8.80
   2  18  -4  316.57   16.80
  -2 -18  -4  297.17   17.60
   2  18  -4  322.47   17.90
  -2  18   4  312.57   14.50
  -2  18   4  309.47   12.40
  -2  18   4  320.57   11.20
   2  18   4  305.87   18.30
  -2  18  -4  282.77   16.90
   2  18   4  315.67   14.60
   2 -18  -4  297.17   15.90
  -2  18  -4  330.97   15.70
  -2  18  -4  292.57   14.30
  -2 -18   4  326.67   20.30
  -3  18   4   65.19    9.20
  -3 -18  -4   45.70   11.20
   3  18  -4   46.70   12.60
   3  18  -4   69.79   10.70
   3 -18   4   62.09    8.50
  -3  18  -4   63.29    8.40
  -3  18  -4   57.89   11.40
   3  18   4   64.59   12.00
  -3  18  -4   56.49    7.80
   3 -18  -4   75.29   10.00
   4 -18   4    2.80    6.60
  -4  18   4    8.50    8.30
   4  18  -4   -2.40    9.50
   4  18  -4    1.20    9.30
   4  18   4   18.50   10.80
  -4  18  -4   14.90   10.70
  -4  18  -4    8.70    3.60
   4 -18  -4   23.90    7.80
  -5  18   4   13.70    9.50
   5 -18   4    7.40    6.90
   5  18  -4   25.60   10.90
   5  18  -4   19.70    9.70
  -5  18  -4   15.00   13.20
   5  18   4    9.00   11.30
  -5 -18   4   18.90   12.50
   5 -18  -4    5.00    7.90
   6 -18   4   11.10    8.30
   6  18  -4   12.00   12.30
   6 -18  -4   10.60    9.10
  -6  18  -4  -12.30   16.20
   6  18   4    3.20   12.30
   7  18  -4    2.60   12.80
   7 -18   4   -9.70    9.10
   7  18   4   -0.90   14.00
  -7  18  -4  -18.10   18.50
   7 -18  -4    6.10    5.80
   8 -18   4    8.50   11.60
   8  18  -4   17.80   16.00
  -8  18  -4   55.69   23.40
   8  18   4  -34.50   15.40
   8 -18  -4   -5.30    6.80
   9  18  -4   21.00   19.30
   9 -18   4   -1.30   13.50
   9  18   4  -29.80   18.90
  10 -18   4   55.79   17.20
   0  19   4  -11.30    5.90
   0  19  -4   -2.80    8.10
   0  19  -4    5.40    8.40
   0  19  -4   17.30    8.50
   0  19   4  -14.10    7.70
   0 -19  -4   10.70    8.10
  -1  19   4  103.09   11.30
  -1  19   4   97.09   11.80
   1  19  -4  108.19   13.70
   1  19  -4   90.29   13.00
  -1 -19  -4  102.99   13.90
  -1  19   4   90.39    9.80
  -1  19  -4   97.99   12.90
   1  19   4  112.19   14.00
   1  19   4   84.69   10.60
  -1  19  -4  106.69   12.00
  -1  19  -4   97.59   12.70
   1 -19  -4   95.09   11.70
  -1 -19   4  117.99   14.90
  -2  19   4   14.50    7.20
   2  19  -4   17.10    9.00
  -2 -19  -4    6.80    9.60
   2  19  -4   15.70    8.70
  -2  19   4   21.60    5.20
  -2  19   4   10.40    6.10
  -2 -19   4   29.10   12.10
  -2  19  -4   29.20    8.00
   2  19   4   13.90    7.50
   2 -19  -4   17.90    7.90
  -2  19  -4   25.20    9.00
  -2  19  -4   11.80   10.00
   2  19   4   25.00   11.00
   3  19  -4    7.50    8.60
   3  19  -4    5.00    9.20
  -3  19   4   -1.90    7.20
  -3 -19  -4   -0.40   10.40
  -3  19  -4    5.70    6.90
   3  19   4   19.00    8.50
  -3  19  -4   -4.90    9.70
   3 -19  -4   -8.50    8.10
  -3  19  -4    8.30    6.60
   3  19   4   19.40   13.00
   4  19  -4   51.39   12.70
   4 -19   4   60.09    8.90
  -4  19   4   74.29   10.80
   4 -19  -4   72.39   11.00
  -4  19  -4   50.49    4.60
   4  19   4   51.19   12.90
  -4  19  -4   71.79   14.60
  -5  19   4   26.80   10.50
   5  19  -4   -6.80   10.90
   5 -19   4    6.00    7.60
   5 -19  -4    3.10    8.20
   5  19   4  -20.90   11.60
  -5  19  -4    1.70   14.60
   6  19  -4    8.60   13.00
  -6  19   4   -3.60   10.60
   6 -19   4   18.90    9.00
   6  19   4    0.60   13.20
   6 -19  -4  -10.40    9.10
  -6  19  -4   47.50   17.50
   7  19  -4   24.60   15.10
   7 -19   4    5.80   10.00
   7  19   4  -10.70   15.00
  -7  19  -4    2.70   20.20
   8  19  -4  -16.80   16.40
   8 -19  -4    8.40    7.00
   8  19   4   19.80   19.10
   9 -19   4   44.90   15.70
   9  19  -4   34.50   20.60
   9  19   4   47.50   25.10
  10 -19   4  -24.70   16.10
   0  20  -4   13.00    9.20
   0  20   4   18.10    9.70
   0 -20  -4    9.70    8.90
   0  20   4    5.60    7.20
   0  20  -4   16.40   10.00
   0  20  -4   -2.60    8.00
  -1  20   4  183.18   12.20
  -1 -20  -4  194.68   16.90
  -1  20   4  187.38   14.80
   1  20  -4  203.08   17.50
  -1  20   4  187.68   13.80
   1  20  -4  167.18   16.70
  -1  20  -4  165.48   14.50
  -1  20  -4  185.28   14.70
   1  20   4  172.48   13.50
   1 -20  -4  187.38   17.20
   1  20   4  191.48   17.30
  -1 -20   4  160.28   18.20
  -1  20  -4  196.68   16.00
  -2  20   4   25.00    5.70
  -2 -20  -4    1.20   10.30
   2  20  -4   15.80   13.50
   2  20  -4   -0.40    9.60
  -2  20   4   13.30    7.90
  -2  20   4   14.00    6.70
   2 -20  -4   18.90    9.80
   2  20   4   37.00   11.50
  -2  20  -4   -4.40   13.00
   2  20   4   18.70    8.10
  -2 -20   4   22.20   13.90
  -2  20  -4   16.70   11.00
  -2  20  -4   18.70    8.40
   3  20  -4   23.10   12.10
  -3  20   4   27.30    9.50
  -3 -20  -4   30.30   11.50
   3 -20  -4   45.10   10.80
  -3  20  -4   33.40    7.90
   3  20   4   27.70    9.50
   3  20   4   32.40   12.00
  -3  20  -4   25.60    8.00
  -3  20  -4   26.90   12.60
  -4  20   4   27.80   10.70
   4  20  -4   28.90   11.50
   4  20  -4   66.29   14.00
   4 -20  -4   37.90   10.70
  -4  20  -4    8.50   13.10
   4  20   4   35.80   13.50
   5  20  -4    7.80   12.80
  -5  20   4   15.50   10.80
   5 -20   4    1.50    8.10
   5  20   4    1.30   13.60
   5 -20  -4   12.60   10.30
  -5  20  -4   17.60   16.10
  -6  20   4   17.60   12.30
   6  20  -4    4.40   14.00
   6 -20   4   19.60    9.20
  -6  20  -4   -5.40   18.80
   6  20   4   12.10   15.40
   7  20  -4    2.70   15.80
   7 -20   4    3.40   10.30
   7  20   4  -10.70   18.60
  -7  20  -4  -20.60   21.60
   8 -20   4   16.70   13.00
   8  20  -4   -4.80   20.60
   8  20   4  -24.70   19.60
   9 -20   4   -8.00   14.20
   0  21  -4   11.50   10.10
   0  21   4    9.40    8.40
   0  21   4    4.90    9.50
   0 -21  -4   -9.80   10.00
   0  21  -4   -5.30   10.20
   0  21  -4   -4.70    8.60
  -1 -21  -4  -10.50   10.60
  -1  21   4    0.90    8.80
   1  21  -4    0.20   10.90
  -1  21   4   16.70    8.00
   1  21  -4   19.70   10.80
  -1  21   4   12.60    8.40
  -1  21  -4   -9.10    8.50
  -1  21  -4    6.80   11.50
  -1  21  -4    3.90    9.20
   1  21   4    7.10   11.50
   1 -21  -4    0.10    9.70
   1  21   4   -1.00    8.00
  -2  21   4    3.70    6.90
  -2 -21  -4   14.50   13.20
  -2  21   4   -0.60    5.40
  -2  21   4    4.00    9.00
   2  21  -4   16.10   10.80
  -2  21  -4   14.90    9.20
  -2  21  -4    8.40    8.90
   2  21   4   16.00   12.80
   2 -21  -4   22.50   11.30
  -2  21  -4   -5.10   11.90
   2  21   4   19.60    9.30
   3  21  -4  132.99   16.90
   3  21  -4   99.19   15.10
  -3  21   4  113.39   15.10
   3  21   4  129.09   15.20
   3  21   4  154.68   19.60
   3 -21  -4  133.69   16.40
  -3  21  -4  116.19   12.20
  -3  21  -4  121.09   12.90
  -3  21  -4  124.99   17.30
  -4  21   4   44.20   12.40
   4  21  -4   81.39   15.40
   4  21   4   74.79   16.10
   4 -21  -4   51.89   12.70
  -4  21  -4   65.89   16.30
   5 -21   4   47.40   10.20
  -5  21   4   71.49   13.50
   5  21  -4   52.29   15.30
   5  21   4   42.60   16.80
  -5  21  -4   60.09   19.00
   5 -21  -4   30.50   12.80
   6 -21   4   54.59   11.60
   6  21  -4   43.70   17.00
   6  21   4   64.99   19.20
  -6  21  -4   91.99   23.50
   7  21  -4   46.10   18.80
   7  21   4   74.89   21.70
   8  21  -4   64.99   22.00
   8 -21   4   16.40   13.10
   8  21   4   63.49   24.90
   0  22   4    9.20   11.50
   0  22  -4    2.60   11.00
   0  22  -4   25.20   10.10
   0  22   4   13.30    9.30
   0  22  -4    3.00   10.90
   0 -22  -4  -19.50   11.30
  -1  22   4   62.79   11.50
  -1  22   4   84.89   12.70
   1  22  -4   57.19   13.00
  -1  22  -4   63.69   13.70
   1  22   4   68.59   15.00
   1  22   4   75.59   11.60
   1 -22  -4   50.99   14.10
  -1  22  -4  120.39   15.60
  -1  22  -4   61.79   12.60
  -2  22   4    2.50    5.90
   2  22  -4    9.00   11.40
   2  22  -4   -1.70   11.30
  -2  22   4   13.20    7.20
  -2  22   4   14.40   10.40
  -2  22  -4    7.20    9.50
   2  22   4  -13.60    9.20
  -2  22  -4    9.60   10.30
   2  22   4   13.50   14.00
   2 -22  -4    4.10   11.20
  -2  22  -4  -23.80   13.10
   3  22  -4   13.70   13.70
  -3  22   4   -5.70   11.90
  -3  22  -4   23.30    8.90
  -3  22  -4   10.60    8.50
   3 -22  -4    6.80   12.60
   3  22   4   -5.00   14.10
  -3  22  -4   24.90   15.00
   4  22  -4   24.30   14.30
  -4  22   4  -15.60   12.90
   4  22   4   -5.40   11.40
  -4  22  -4   -6.40   16.20
   4  22   4  -20.60   13.80
   4 -22  -4   -8.80   12.20
   5  22  -4   -4.30   17.30
   5 -22  -4   -4.50   12.70
  -5  22  -4  -14.10   19.10
   5  22   4    7.10   15.70
   6  22  -4   -2.90   17.40
   6  22   4  -38.70   20.10
  -6  22  -4   -1.40   25.10
   7 -22   4    4.60   12.10
   7  22  -4   21.90   19.30
   7  22   4   49.70   21.90
   8 -22   4   -5.10   12.90
   0  23   4   -6.00   10.20
   0  23  -4    4.90   12.20
   0  23  -4   -5.90   13.50
   0  23   4   -3.40   11.30
   0  23   4   -9.00    9.60
   1  23  -4   30.40   12.40
   1  23  -4   19.70   13.10
  -1  23   4   36.80   11.60
  -1  23   4   31.10   11.50
  -1  23  -4   20.50   12.40
   1 -23  -4   23.10   13.50
  -1  23  -4   26.00   12.30
   1  23   4   30.90   14.70
   1  23   4   40.80   11.80
  -2  23   4   14.10    6.30
   2  23  -4    3.80   14.80
  -2  23   4   13.90   11.50
  -2  23   4   14.30    7.50
  -2  23  -4    3.50   11.00
  -2  23  -4   11.90   11.30
   2  23   4    2.60   11.70
   2 -23  -4   25.80   15.30
  -2  23  -4   16.50   15.70
   2  23   4   27.10   15.60
   3  23  -4   15.40   14.00
  -3  23   4    0.90   11.90
  -3  23  -4   -1.70    9.50
  -3  23  -4  -24.10    8.80
   3 -23  -4    1.30   14.30
  -3  23  -4    1.60   16.50
   3  23   4  -14.60   13.90
   4  23  -4   22.90   15.70
   4  23   4  -11.40   18.10
   4 -23  -4   26.20   15.00
  -4  23  -4  -14.20   18.50
   5  23  -4  -20.70   16.20
   5 -23  -4    8.90   15.70
   5  23   4   10.40   18.50
   6  23  -4   -5.00   18.60
   6  23   4  106.39   24.20
   7 -23   4  -13.80   12.20
   7  23   4   14.50   26.60
   0  24  -4    9.10   15.70
   0  24  -4   -5.40   14.80
   0  24  -4   26.80   14.20
   0  24   4    3.60   13.60
   0  24   4   -4.10   11.90
   0  24   4  -21.40   11.70
  -1  24   4   23.80   13.00
   1  24  -4   39.70   14.30
  -1  24   4   26.80   12.30
   1  24  -4   35.60   15.80
   1  24   4    9.60   12.80
  -1  24  -4    0.30   14.00
  -1  24  -4    7.80   13.50
   2  24  -4   36.00   16.00
  -2  24   4    2.60   14.30
  -2  24  -4    5.00   12.20
   2  24   4   -6.00   16.20
  -2  24  -4   10.40   12.40
   3  24  -4    9.40   17.60
   3  24   4   21.40   16.30
   4  24  -4   -1.70   19.90
   4 -24  -4   24.90   17.20
   4  24   4   -6.70   20.30
   5  24  -4    4.40   19.50
   5  24   4    2.40   22.30
   6  24  -4   49.90   22.70
   6  24   4   84.99   26.50
   0  25   4   21.90   16.30
   0  25  -4   22.70   15.60
   0  25   4    1.20   15.10
  -1  25   4   14.40   12.60
   1  25  -4   18.30   16.00
   1  25   4  -12.90   15.20
   1  25   4   25.30   16.80
  -1  25  -4   28.00   16.20
  -1  25  -4   13.10   14.10
   2  25  -4   11.70   16.50
   2  25   4   50.09   19.30
   2  25   4   -4.40   15.00
  -2  25  -4   47.50   20.90
  -2  25  -4   40.40   13.60
   3  25  -4   -2.70   17.40
  -3  25  -4    2.70   22.10
   3  25   4   20.40   18.50
   4  25  -4    8.90   20.20
   4  25   4   11.00   21.90
   5  25  -4   -2.90   23.40
   5  25   4   32.90   25.30
   0  26   4   29.60   16.20
   0  26  -4    1.70   17.70
   1  26  -4  -22.30   17.80
  -1  26  -4    1.40   16.20
   1  26   4   12.00   19.00
   2  26  -4   -0.40   19.70
   2  26   4   19.30   20.10
   3  26  -4  -16.50   21.10
   3  26   4  -27.00   18.90
   4  26  -4   42.30   24.80
   4  26   4   68.29   26.40
   5  26   4   71.59   28.00
   0  27  -4    2.80   17.80
   1  27  -4   -1.50   20.30
   1  27   4    7.70   20.50
   2  27  -4   -5.80   22.20
   2  27   4   18.70   21.70
   3  27  -4   14.70   25.20
   3  27   4   27.80   24.50
   4  27  -4    5.90   23.90
   4  27   4   59.09   27.80
   1  28  -4   12.90   24.20
   2  28  -4   12.30   25.50
   2  28   4   -0.60   24.40
   3  28  -4  -39.20   25.10
   3  28   4   23.80   28.40
   4  28   4   78.69   34.00
   2  29  -4  -10.80   28.40
   0   0   5    2.20    1.10
  -1   0  -5    1.20    1.60
   1   0   5    0.20    1.90
   1   0   5    0.30    1.70
  -1   0  -5   -0.60    1.40
   1   0  -5    0.50    0.80
  -2   0  -5   -4.30    2.30
   2   0   5    4.20    2.80
  -2   0  -5   -2.90    1.60
   2   0   5    0.80    1.90
  -3   0  -5    4.00    2.10
   3   0   5   -0.80    2.70
  -3   0  -5    1.80    3.40
   3   0   5    3.00    3.30
   4   0   5    1.60    3.30
  -4   0  -5    1.50    2.30
   4   0   5   -0.30    4.40
   5   0   5  -11.90    4.40
   5   0   5    1.60    3.90
  -5   0  -5   -1.50    2.50
   5   0  -5   -0.80    2.20
   6   0   5   -5.80    6.00
   6   0  -5    3.80    2.80
  -6   0  -5   -0.40    2.90
   6   0   5    4.70    5.00
  -7   0  -5    2.30    3.40
   7   0  -5   -2.10    3.50
   7   0   5    1.00    8.20
   7   0   5    2.50    5.80
   8   0   5  -11.50    6.70
   8   0  -5    2.60    4.30
  -8   0  -5    1.70    3.70
   8   0   5    3.00    9.60
   9   0   5   12.40    9.00
   9   0   5    0.60   13.20
  -9   0  -5   -3.80    3.70
   9   0  -5   11.50    6.50
  10   0   5   -9.00    8.80
  10   0  -5    6.50   13.70
  10   0  -5  -11.80    7.70
  10   0   5   12.90   14.50
  11   0  -5  -16.10   18.40
  11   0  -5  -19.70    9.10
  11   0   5   -1.00   18.90
  12   0   5   10.70   17.10
  12   0  -5   21.00   13.40
  12   0  -5   29.80   21.40
  12   0   5    8.50   22.30
  13   0  -5   15.20   29.60
  13   0   5   14.30   20.90
  13   0   5   39.10   28.20
  13   0  -5   -4.10   16.90
  14   0   5   31.00   28.90
  14   0  -5  -46.30   35.30
   0  -1   5   -1.20    0.90
   0  -1  -5    1.70    1.00
   0   1  -5    1.00    1.10
   0  -1   5    0.60    1.30
   0   1   5    1.10    1.00
   0  -1  -5   -0.20    1.30
   0   1  -5    0.40    1.10
   1  -1   5 5437.96   93.69
   1  -1   5 5415.96   94.39
  -1  -1  -5 5578.34   95.09
  -1  -1  -5 5448.96   94.19
  -1   1  -5 5457.05   93.99
  -1   1  -5 5547.34   95.09
   1   1   5 5539.75   94.29
  -2  -1  -5  728.43   17.60
   2  -1   5  754.52   19.30
  -2  -1  -5  775.02   20.00
   2  -1   5  741.33   17.70
  -2   1  -5  777.42   19.90
  -2   1  -5  750.62   17.50
   2   1   5  748.13   19.70
   2   1   5  736.33   18.00
   3  -1   5  322.97   10.90
   3  -1   5  330.47   13.10
  -3  -1  -5  311.17   10.40
   3   1   5  316.57   11.40
   3   1   5  326.97   13.60
  -3   1  -5  319.97   10.20
  -3   1  -5  352.46   13.80
   4   1  -5   81.99    4.80
   4  -1   5   78.99    8.40
  -4  -1  -5   81.39    5.90
   4  -1   5   90.99    6.40
  -4   1  -5   84.09    5.40
   4   1   5   90.49    8.90
   4   1   5   76.29    6.40
   5  -1   5 1177.38   33.10
  -5  -1  -5 1127.29   25.30
   5   1  -5 1110.59   23.90
   5  -1   5 1139.09   27.50
   5   1   5 1100.49   27.70
   5  -1  -5 1117.59   22.40
  -5   1  -5 1162.28   24.50
   5   1   5 1085.49   32.70
   6  -1   5  559.24   18.40
   6  -1   5  560.84   23.90
  -6  -1  -5  544.55   15.60
   6   1  -5  549.15   15.20
   6   1   5  563.44   18.90
   6  -1  -5  553.14   13.80
   6   1   5  603.94   24.80
  -6   1  -5  566.84   14.70
   7   1  -5   63.19    6.40
  -7  -1  -5   68.49    6.50
   7  -1   5   67.69    9.20
   7  -1   5   86.49   13.60
   7  -1  -5   67.09    5.70
  -7   1  -5   68.19    5.50
   7   1   5   69.89    9.50
   7   1   5   61.19   12.10
   8   1  -5   81.99    8.20
   8  -1   5   69.09   14.50
  -8  -1  -5   80.99    7.20
   8  -1   5   72.79   10.50
  -8   1  -5   85.19    5.80
   8   1   5   87.09   11.00
   8  -1  -5   67.39    7.30
   8   1   5   91.59   16.00
  -9  -1  -5  162.38    9.10
   9  -1   5  185.88   21.30
   9   1  -5  159.48   11.60
   9  -1   5  148.69   13.50
   9   1   5  204.98   16.70
   9  -1  -5  161.48   19.00
   9  -1  -5  165.38   10.90
   9   1   5  168.28   21.50
  10  -1   5   21.50   16.10
  10  -1   5   -5.20   10.20
  10   1  -5   16.40    8.30
  10  -1  -5   12.20    7.80
  10  -1  -5   -6.90   14.30
  10   1   5   18.00   16.30
  10   1   5    3.90    9.80
  11  -1   5   -4.50   18.50
  11  -1   5   20.80   14.20
  11   1  -5   46.20   11.00
  11   1  -5   62.49   19.50
  11  -1  -5   10.00    9.80
  11  -1  -5   18.20   16.40
  11   1   5   24.60   19.10
  11   1   5   36.10   14.00
  12   1  -5   41.90   22.90
  12  -1   5   19.90   17.90
  12  -1   5   86.79   24.00
  12   1   5   52.39   24.80
  12  -1  -5   75.49   25.40
  12   1   5   25.00   18.00
  12  -1  -5   37.60   13.00
  13   1  -5   22.40   17.10
  13   1  -5   -1.80   29.80
  13  -1   5   40.70   30.40
  13  -1   5   24.10   21.70
  13  -1  -5   -6.10   17.40
  13   1   5   60.89   23.10
  13   1   5   53.89   30.10
  13  -1  -5   58.99   28.40
  14   1  -5    4.50   39.00
  14  -1   5    1.50   28.10
  14  -1  -5   74.59   37.00
  14   1   5   23.40   30.00
   0   2   5  152.28    4.80
   0   2  -5  143.49    5.40
   0  -2  -5  154.28    5.50
   0  -2   5  148.09    5.30
   0   2  -5  144.39    5.30
   0  -2   5  148.09    5.40
   0  -2  -5  157.78    5.10
  -1  -2  -5  369.96   11.10
   1  -2   5  383.26   10.30
   1  -2   5  390.46   10.80
   1   2  -5  362.56    9.10
  -1  -2  -5  389.46   10.80
   1  -2  -5  372.96    8.30
   1   2   5  387.36   10.90
  -1   2  -5  383.56   11.10
  -1   2  -5  365.56   10.30
   1  -2  -5  375.46    7.40
  -2  -2  -5 2045.70   39.70
   2  -2   5 2041.40   39.20
   2  -2   5 2080.79   41.30
   2   2   5 2046.80   40.10
  -2   2  -5 2085.99   42.00
   2   2   5 2036.80   41.90
  -2   2  -5 2060.89   39.10
   3  -2   5   48.20    6.20
   3  -2   5   53.79    5.00
  -3  -2  -5   61.09    4.90
   3   2   5   52.89    6.60
   3   2   5   58.99    5.30
  -3   2  -5   65.19    6.70
  -3   2  -5   55.69    4.50
   4  -2   5   49.99    5.20
   4   2  -5   43.50    4.20
   4  -2   5   43.90    6.70
  -4  -2  -5   41.40    4.70
  -4   2  -5   43.30    4.20
   4   2   5   40.50    7.40
  -4   2  -5   46.50    7.20
   4   2   5   46.60    5.60
  -5  -2  -5   33.70    4.90
   5  -2   5   36.70    5.50
   5   2  -5   38.90    4.40
   5  -2   5   32.80    7.60
   5   2   5   26.40    7.20
   5   2   5   39.40    6.20
  -5   2  -5   33.30    4.10
   6   2  -5   14.20    3.70
   6  -2   5    6.40    4.70
   6  -2   5    5.20    6.80
  -6  -2  -5    2.00    3.40
   6  -2  -5    5.20    2.50
   6   2   5    0.30    4.40
  -6   2  -5    4.50    2.60
   6   2   5    2.30    6.90
  -7  -2  -5   30.60    5.40
   7  -2   5   40.90   10.10
   7   2  -5   37.10    5.60
   7  -2   5   36.10    7.60
   7  -2  -5   40.70    4.90
  -7   2  -5   32.40    3.70
   7   2   5   53.29    8.60
   7   2   5   38.80   10.60
  -8  -2  -5  125.79    8.90
   8  -2   5  121.19   16.70
   8  -2   5  115.29   11.70
   8   2  -5  120.69    9.50
   8  -2  -5  129.89   16.50
   8   2   5  138.59   17.90
   8  -2  -5  113.69    7.80
   8   2   5  137.39   13.40
  -8   2  -5  113.99    4.80
   9  -2   5   10.00    8.30
   9  -2   5   13.80   12.30
   9   2  -5   12.90    6.50
  -9  -2  -5   12.40    5.60
   9   2   5   10.30   14.10
   9   2   5    2.50    9.30
   9  -2  -5    7.90    5.90
   9  -2  -5   10.10   11.30
  10  -2   5   29.90   15.90
 -10  -2  -5   22.30    6.10
  10   2  -5   28.30    9.10
  10  -2   5   36.60   11.80
  10  -2  -5   23.90   14.30
  10   2   5   19.30   17.30
  10   2   5   21.40   12.50
  10  -2  -5   33.10    8.60
  11   2  -5  194.78   18.50
  11  -2   5  243.18   31.30
  11  -2   5  212.38   22.00
  11   2  -5  199.78   27.20
  11  -2  -5  198.48   26.20
  11   2   5  232.88   23.30
  11  -2  -5  204.48   16.40
  11   2   5  207.28   27.90
  12  -2   5  -35.10   21.00
  12  -2   5   49.80   18.20
  12   2  -5  -12.10   13.90
  12   2  -5   53.49   24.10
  12   2   5   18.10   17.60
  12  -2  -5   -4.90   12.30
  12  -2  -5   27.70   20.50
  12   2   5  -12.00   24.70
  13   2  -5   43.00   19.10
  13   2  -5   52.89   28.60
  13  -2   5    6.40   28.80
  13  -2   5   61.99   23.50
  13  -2  -5  121.69   30.40
  13   2   5   43.90   20.60
  13   2   5   44.60   31.60
  13  -2  -5    4.20   19.80
  14  -2   5  -61.99   27.70
  14   2   5  -31.00   28.90
  14  -2  -5    0.40   36.40
   0   3   5    0.60    1.10
   0  -3  -5    1.30    1.40
   0   3  -5    0.00    1.30
   0  -3   5    0.30    1.40
   0   3   5   -1.50    1.30
   0   3  -5    1.40    1.40
  -1  -3  -5   18.60    2.90
   1  -3   5   18.60    2.70
   1  -3   5   16.20    2.80
   1   3  -5   20.60    2.30
  -1   3   5   16.60    1.30
   1  -3  -5   18.90    2.00
  -1   3  -5   25.00    2.90
  -1   3  -5   19.40    3.10
   1   3   5   18.40    3.10
   2  -3   5  202.48    7.70
  -2  -3  -5  212.98    8.30
   2  -3   5  213.78    9.00
   2   3   5  214.88    8.80
  -2   3  -5  215.78    9.50
  -2   3  -5  209.48    7.90
  -3  -3  -5  344.57   11.50
   3   3  -5  345.47   10.50
   3  -3   5  342.67   11.30
   3  -3   5  359.96   13.50
   3   3   5  355.66   12.40
  -3   3  -5  361.66   14.30
  -3   3  -5  356.36   10.70
   4  -3   5  116.69    7.30
   4  -3   5  123.69    9.30
  -4  -3  -5  122.19    7.10
   4   3  -5  117.19    6.20
   4   3   5  119.69    8.40
  -4   3  -5  118.49    5.90
  -4   3  -5  105.79    9.50
   5  -3   5   40.90    7.70
  -5  -3  -5   31.60    5.20
   5   3  -5   31.60    4.50
   5  -3   5   35.90    5.70
  -5   3  -5   39.60    7.90
   5   3   5   28.60    5.50
  -5   3  -5   28.20    3.60
   5   3   5   27.60    7.50
   6  -3   5  319.87   13.50
   6  -3   5  303.37   17.30
  -6  -3  -5  315.27   12.00
   6   3  -5  310.67   11.80
   6   3   5  327.87   14.70
   6   3   5  307.67   18.60
   6  -3  -5  309.47   15.70
  -6   3  -5  304.87    8.90
   6  -3  -5  322.27    8.60
   7   3  -5  105.19    8.50
  -7  -3  -5  102.29    8.20
   7  -3   5  117.49   10.10
   7  -3   5  122.29   14.00
   7  -3  -5  121.29    5.90
  -7   3  -5  108.39    4.50
   7   3   5  109.49   10.50
   7   3   5  111.39   15.80
   7  -3  -5  118.99   13.30
  -8  -3  -5    2.80    4.80
   8  -3   5   20.90   10.70
   8   3  -5    1.70    5.40
   8  -3   5    2.70    6.80
   8  -3  -5   -6.30    8.00
   8   3   5    5.50   10.10
   8  -3  -5   -0.10    4.00
   8   3   5   17.50    7.60
  -9  -3  -5  128.29   10.10
   9   3  -5  128.19   12.00
   9  -3   5  163.48   20.50
   9  -3   5  119.09   13.90
   9   3   5  134.59   20.80
   9  -3  -5  123.99   17.10
   9  -3  -5  139.29    9.80
   9   3   5  143.79   16.00
  10  -3   5   26.10   11.20
  10  -3   5   -0.20   14.60
 -10  -3  -5   16.00    7.00
  10   3  -5   25.90    9.20
  10   3   5   33.40   17.50
  10  -3  -5    9.00   14.70
  10   3   5   13.50   12.00
  10  -3  -5   16.50    7.70
  11  -3   5    6.00   17.60
  11  -3   5   -1.30   12.90
  11   3  -5  -12.90   10.90
  11   3   5    4.70   19.80
  11   3   5   22.90   16.00
  11  -3  -5  -19.60    8.90
  11  -3  -5   -8.00   16.60
  12  -3   5  103.09   25.40
  12   3  -5   97.79   28.50
  12   3  -5   99.19   17.50
  12  -3   5   93.39   19.30
  12   3   5   57.69   18.30
  12   3   5   46.10   25.40
  12  -3  -5   59.49   23.20
  12  -3  -5   76.19   14.70
  13  -3   5  119.89   23.90
  13  -3   5  175.68   34.10
  13   3  -5  118.39   21.40
  13   3  -5   29.20   32.70
  13   3   5  111.79   23.70
  13   3   5   38.20   31.30
  13  -3  -5   88.99   30.20
  14   3  -5   49.90   27.00
  14   3   5    5.10   26.80
  14  -3  -5   -9.70   35.20
   0   4  -5  178.78    6.70
   0   4   5  192.78    6.90
   0   4  -5  182.58    6.70
   0  -4  -5  188.08    6.80
   0  -4   5  196.18    6.70
   1   4  -5 2555.04   46.10
  -1  -4  -5 2624.64   48.00
   1  -4   5 2521.15   46.80
   1  -4   5 2596.04   47.30
  -1   4   5 2448.16   43.10
  -1   4  -5 2554.94   46.90
  -1   4  -5 2619.84   48.20
   1   4   5 2625.04   48.10
   1  -4  -5 2489.25   44.80
   2   4  -5  443.66   12.30
   2  -4   5  441.46   12.40
   2  -4   5  451.85   13.50
  -2  -4  -5  451.45   13.30
  -2   4  -5  434.36   14.10
  -2   4  -5  436.56   12.20
   2  -4  -5  449.26    9.20
   2   4   5  444.06   13.70
   3  -4   5   35.40    5.50
  -3  -4  -5   29.50    4.40
   3  -4   5   29.90    4.00
   3   4  -5   27.00    3.90
   3  -4  -5   31.10    3.60
   3   4   5   32.10    4.30
  -3   4  -5   33.10    5.70
  -3   4  -5   26.90    3.70
   4  -4   5   42.40    5.60
   4  -4   5   56.49    7.20
  -4  -4  -5   57.19    6.20
   4   4  -5   61.89    5.20
  -4   4  -5   63.89    4.60
  -4   4  -5   61.19    8.40
   4  -4  -5   60.59    6.20
   4   4   5   65.49    6.70
   5  -4   5  149.59    8.70
   5  -4   5  147.99   11.80
   5   4  -5  155.98    8.10
  -5  -4  -5  137.99    8.80
   5   4   5  141.79   10.20
  -5   4  -5  137.59    5.80
  -5   4  -5  157.28   12.70
   5  -4  -5  129.29    9.80
   6  -4   5   71.59    8.00
  -6  -4  -5   67.09    6.80
   6   4  -5   73.49    6.50
   6  -4   5   83.69   10.90
  -6   4  -5   78.29    3.90
   6  -4  -5   75.89    3.50
   6  -4  -5   63.99    9.10
   6   4   5   68.19    8.60
   7   4  -5    5.90    4.20
   7  -4   5   10.00    5.80
   7  -4   5   -3.10    7.70
   7  -4  -5    0.80    2.70
   7   4   5   -8.00    5.70
   7  -4  -5   -6.30    6.60
   7   4   5   10.40   10.10
  -8  -4  -5    4.40    5.70
   8  -4   5   18.20    7.50
   8  -4   5    9.40   10.20
   8   4  -5   16.30    6.40
   8   4   5   28.20    8.50
   8   4   5   22.00   11.90
   8  -4  -5   -3.50    8.70
   8  -4  -5    9.20    4.10
  -9  -4  -5  123.89   11.00
   9  -4   5  147.29   15.10
   9   4  -5  106.59   12.20
   9  -4   5  137.19   18.60
   9  -4  -5  118.89   15.90
   9   4   5  135.79   16.80
   9   4   5  122.69   35.30
   9  -4  -5  135.59    9.30
 -10  -4  -5   14.10    7.50
  10  -4   5   13.20   14.70
  10   4  -5    4.90    9.00
  10  -4   5   18.20   10.50
  10   4   5   -1.40   15.80
  10  -4  -5   31.20   15.40
  10   4   5   -6.90   13.20
  10  -4  -5    8.20    7.20
  11  -4   5   13.80   13.40
  11  -4   5   10.40   18.60
  11   4   5   25.60   21.20
  11   4   5   -4.90   14.80
  11  -4  -5    0.80    9.40
  12   4  -5   14.10   14.80
  12   4  -5   16.50   23.70
  12  -4   5   11.70   23.70
  12  -4   5  -15.80   16.90
  12   4   5   -1.90   23.20
  12  -4  -5    9.10   12.70
  12  -4  -5   50.69   21.50
  12   4   5   14.50   18.10
  13  -4   5    6.70   31.00
  13  -4   5   11.40   22.20
  13   4  -5   34.20   19.60
  13   4  -5    9.90   29.60
  13  -4  -5  -29.10   27.40
  13   4   5   22.80   21.00
  13   4   5   19.20   31.10
  14   4  -5  -38.00   25.70
  14  -4  -5   32.60   37.10
  14   4   5   49.10   35.20
   0  -5   5    1.50    1.50
   0   5  -5   -0.10    1.70
   0   5  -5    3.30    2.00
   0  -5  -5    2.70    1.80
   0   5   5    0.80    2.20
  -1   5   5   68.29    3.00
   1  -5   5   67.79    4.50
   1  -5   5   63.99    4.50
   1   5  -5   66.89    4.10
   1   5  -5   70.09    4.70
  -1  -5  -5   63.69    4.80
   1  -5  -5   61.49    3.60
  -1   5  -5   68.69    4.50
   1   5   5   62.89    4.90
  -1   5  -5   67.89    4.90
   2   5  -5  707.93   17.40
  -2  -5  -5  707.43   18.10
   2  -5   5  700.73   18.10
   2  -5   5  704.93   17.10
  -2   5  -5  709.93   19.30
   2  -5  -5  704.13   13.30
   2   5   5  680.03   18.60
  -2   5  -5  674.83   16.70
   2  -5  -5  698.73   12.40
   3  -5   5   74.99    6.70
   3  -5   5   80.19    5.70
  -3  -5  -5   74.39    5.90
   3   5  -5   79.09    5.60
  -3   5  -5   68.19    7.00
   3   5   5   72.29    6.60
  -3   5  -5   81.19    5.10
   3  -5  -5   72.59    4.40
   4  -5   5   31.60    6.50
  -4  -5  -5   30.60    5.20
   4   5  -5   32.30    4.70
   4  -5   5   36.70    5.20
   4  -5  -5   36.10    5.10
  -4   5  -5   45.40    7.40
  -4   5  -5   38.10    4.00
   4   5   5   35.70    5.90
   5   5  -5  287.87   11.30
   5  -5   5  286.47   11.70
  -5  -5  -5  278.17   12.00
   5  -5   5  285.07   14.80
   5   5   5  268.37   13.60
  -5   5  -5  282.37    8.10
   5  -5  -5  275.57   12.40
  -5   5  -5  284.17   15.90
  -6  -5  -5    9.70    4.90
   6   5  -5   10.60    4.10
   6  -5   5    4.40    7.00
   6  -5   5   10.80    4.80
   6  -5  -5   17.00    6.10
   6   5   5    6.60    5.70
  -6   5  -5   11.70    1.50
  -6   5  -5   14.20    1.80
  -6   5  -5   11.20    7.50
   7  -5   5   22.10    6.80
  -7  -5  -5   32.40    6.70
   7   5  -5   34.20    6.30
   7  -5   5   22.60    8.90
   7  -5  -5   38.30    8.80
   7  -5  -5   29.00    3.40
   7   5   5   29.50    7.90
   8  -5   5  108.69   12.00
   8   5  -5  102.79    9.90
  -8  -5  -5  102.39   11.70
   8  -5   5  116.19   15.30
   8  -5  -5  119.69   15.10
   8   5   5   99.29   12.70
   8  -5  -5  107.89    6.60
   8   5   5   93.59   17.70
   9   5  -5   -4.20    6.30
  -9  -5  -5   -4.30    6.60
   9  -5   5   -5.30   12.60
   9  -5   5   -7.70    7.80
   9  -5  -5   -4.90   10.50
   9   5   5   -7.30    8.80
   9   5   5    7.00   14.10
   9  -5  -5   -1.70    4.80
  10  -5   5    9.00   10.40
 -10  -5  -5    1.80    8.10
  10  -5   5   -9.50   13.70
  10   5  -5    6.00    9.90
  10  -5  -5   -0.60    6.90
  10   5   5   -0.50   16.90
  10  -5  -5   27.40   14.40
  10   5   5  -11.30   10.40
  11  -5   5   11.30   18.30
  11   5  -5   -0.50   11.80
  11  -5   5   -2.30   12.40
  11   5   5    3.70   13.80
  11   5   5   28.40   20.90
  11  -5  -5   -8.50    8.80
  12   5  -5   44.40   16.60
  12  -5   5   25.10   22.40
  12  -5   5   44.00   17.30
  12  -5  -5   19.40   22.00
  12   5   5   50.59   28.50
  12  -5  -5   46.10   13.40
  12   5   5   65.89   20.80
  13   5  -5   41.90   19.10
  13   5  -5  -35.10   29.30
  13  -5   5    3.30   20.80
  13  -5   5   33.50   28.20
  13   5   5   27.20   30.90
  13  -5  -5   67.49   27.60
  13   5   5  -27.20   25.00
  14   5  -5   53.19   26.90
  14  -5  -5  -13.30   34.50
   0   6  -5  121.19    6.00
   0   6  -5  120.49    6.20
   0  -6   5  121.29    5.70
   0  -6  -5  120.39    6.10
   0   6   5  130.39    6.30
   0   6  -5  126.99    6.30
   1   6  -5   30.70    3.90
  -1   6   5   35.80    1.60
   1  -6   5   39.90    3.90
  -1  -6  -5   36.90    4.30
  -1   6   5   39.50    2.90
   1  -6   5   36.70    3.90
   1   6  -5   41.20    3.80
  -1   6  -5   34.20    3.60
   1  -6  -5   42.30    3.60
  -1   6  -5   36.40    3.70
  -1   6  -5   42.20    4.40
   1   6   5   39.70    4.40
   2  -6   5 1883.41   37.80
  -2  -6  -5 1890.31   38.20
   2  -6   5 1817.92   36.40
   2   6  -5 1891.01   37.40
   2  -6  -5 1756.22   30.80
  -2   6  -5 1873.81   35.50
  -2   6  -5 1882.61   39.30
   2  -6  -5 1810.52   33.10
   2   6   5 1868.81   38.90
  -2   6  -5 1848.62   36.50
   3   6  -5  799.62   20.30
   3  -6   5  800.42   19.60
  -3  -6  -5  804.22   21.10
   3  -6   5  855.01   22.10
  -3   6  -5  823.72   23.30
  -3   6  -5  783.42   18.80
   3   6   5  801.62   22.20
   3  -6  -5  784.72   16.60
   4  -6   5  401.26   13.20
  -4  -6  -5  404.76   14.20
   4  -6   5  397.56   15.60
   4   6  -5  410.06   13.60
  -4   6  -5  427.86   17.50
   4  -6  -5  400.36   12.50
   4   6   5  390.56   15.00
  -4   6  -5  398.96   11.10
  -4   6  -5  404.06   10.40
  -5  -6  -5  180.98   10.60
   5  -6   5  183.28   12.10
   5   6  -5  182.58   10.10
   5  -6   5  188.28    9.60
   5   6   5  186.38   11.40
   5  -6  -5  183.78    9.90
  -5   6  -5  195.08   13.90
  -5   6  -5  186.48    5.80
  -6  -6  -5   -2.70    4.30
   6  -6   5    0.80    6.40
   6   6  -5    9.00    4.50
   6  -6   5    1.60    4.40
   6  -6  -5    2.20    5.20
  -6   6  -5   -0.10    7.90
   6   6   5    4.90    5.70
   7   6  -5   81.49    9.30
   7  -6   5   68.29    8.80
   7  -6   5   58.69   10.60
  -7  -6  -5   51.69    7.60
   7   6   5   59.69   10.00
   7  -6  -5   60.89    4.00
   7  -6  -5   61.79   10.30
  -8  -6  -5   53.39    9.00
   8  -6   5   57.49   12.80
   8   6  -5   40.70    8.00
   8  -6   5   47.20    8.70
   8  -6  -5   45.90   10.70
   8  -6  -5   53.79    5.60
   8   6   5   53.89   10.50
  -9  -6  -5  101.19   11.70
   9  -6   5   56.79   13.90
   9   6  -5   99.69   12.70
   9  -6   5  104.59   12.90
   9   6   5   65.89   17.90
   9  -6  -5   82.79   14.30
   9  -6  -5   88.49    8.30
   9   6   5   92.49   15.20
  10  -6   5  -11.20   15.30
 -10  -6  -5   15.20    9.30
  10  -6   5   25.90   10.70
  10   6   5   19.20   14.10
  10  -6  -5    9.50   13.50
  10   6   5   18.30   16.90
  10  -6  -5    8.90    7.20
 -11  -6  -5    6.90   10.30
  11  -6   5   28.40   17.60
  11  -6   5   11.30   12.70
  11   6  -5   -8.40   10.50
  11  -6  -5   11.70   16.70
  11   6   5    0.70   13.70
  11  -6  -5    4.80    9.40
  12  -6   5   38.00   17.80
  12   6  -5    6.30   16.30
  12  -6   5   -5.80   23.30
  12   6   5   52.39   28.40
  12  -6  -5   12.20   12.40
  12   6   5  -23.30   18.90
  12  -6  -5   -5.80   20.50
  13  -6   5   75.49   21.70
  13   6  -5   53.19   33.70
  13   6  -5   24.60   22.10
  13  -6   5    2.50   28.40
  13   6   5   -3.10   22.30
  13   6   5  -28.10   37.00
  13  -6  -5   60.99   27.90
  14   6  -5   57.99   28.50
  14  -6  -5  -63.39   34.60
   0  -7  -5    2.80    2.20
   0  -7   5   -1.00    1.90
   0   7  -5    2.70    2.30
   0   7  -5    2.10    2.10
   0   7   5   -0.20    2.40
   0   7  -5   -0.30    2.00
  -1  -7  -5   19.30    3.60
   1   7  -5   18.40    3.50
   1   7  -5   20.20    3.40
  -1   7   5   15.40    1.60
   1  -7   5   18.20    3.30
  -1   7  -5   19.00    3.80
   1  -7  -5   19.20    3.00
  -1   7  -5   15.90    3.40
   1   7   5   29.30    4.70
  -1   7  -5   15.70    3.00
   2  -7   5   86.99    6.00
   2  -7   5   83.09    5.60
  -2  -7  -5   87.09    6.40
  -2   7   5   87.79    3.60
   2   7  -5   78.29    6.00
  -2   7  -5   86.59    5.80
   2   7   5   88.79    7.00
  -2   7  -5   77.59    6.90
   2  -7  -5   81.59    4.40
  -2   7  -5   81.19    4.90
   3   7  -5   -0.10    2.90
  -3  -7  -5    0.00    3.20
   3  -7   5    5.70    2.80
   3  -7   5   -2.20    3.10
   3  -7  -5    1.70    1.50
   3  -7  -5   -0.50    1.30
  -3   7  -5    3.80    2.20
  -3   7  -5   14.00    3.50
  -3   7  -5    0.50    4.00
   3   7   5   -2.80    3.70
  -4  -7  -5  610.34   18.50
   4  -7   5  599.94   16.70
   4  -7   5  570.54   18.90
   4   7  -5  595.84   17.60
  -4   7  -5  602.24   14.40
  -4   7  -5  577.44   13.40
   4   7   5  541.75   18.90
   4  -7  -5  591.24   15.20
  -4   7  -5  569.24   20.70
  -5  -7  -5  125.89    9.50
   5  -7   5  111.29    8.40
   5  -7   5  115.39   10.00
   5   7  -5  110.79    8.30
  -5   7  -5  109.39    3.80
   5  -7  -5  118.99    7.90
  -5   7  -5  110.09    4.00
  -5   7  -5   97.89   11.20
   5   7   5  118.09    9.90
   6  -7   5   12.60    7.10
   6   7  -5   15.30    5.20
  -6  -7  -5   10.20    5.20
   6  -7   5    9.90    5.00
   6   7   5   14.20    6.10
   6  -7  -5   13.50    5.40
  -6   7  -5   23.20    8.90
   7  -7   5  306.97   18.90
  -7  -7  -5  333.37   14.80
   7  -7   5  319.67   14.60
   7   7  -5  327.97   15.00
   7  -7  -5  319.47    7.50
   7   7   5  331.97   18.00
   7  -7  -5  305.17   16.20
  -8  -7  -5   65.69    9.10
   8  -7   5   53.59    9.30
   8   7  -5   50.79    9.10
   8  -7   5   54.39   13.20
   8   7   5   47.00   10.70
   8  -7  -5   60.89    5.80
   8  -7  -5   50.19   10.90
   9  -7   5   53.59   10.70
   9   7  -5   62.19   10.90
   9  -7   5   41.90   14.50
  -9  -7  -5   61.49   10.40
   9  -7  -5   64.09   12.90
   9   7   5   42.00   15.30
   9  -7  -5   59.19    6.50
   9   7   5   93.99   18.80
  10  -7   5   26.50   16.50
  10  -7   5   53.69   12.20
  10   7  -5   59.19   11.90
 -10  -7  -5   52.79   11.30
  10  -7  -5   54.99    8.60
  10   7   5   79.79   16.90
  10   7   5   65.59   20.90
  10  -7  -5   41.40   14.50
 -11  -7  -5    1.10   11.50
  11   7  -5    4.30   11.70
  11  -7   5   23.00   13.70
  11  -7   5  -32.80   16.30
  11   7   5   -2.50   16.20
  11  -7  -5    6.10   16.50
  11   7   5   51.19   23.00
  11  -7  -5    5.70    9.50
  12  -7   5   12.50   23.20
  12   7  -5   42.60   15.90
  12  -7   5   58.69   23.40
  12  -7  -5   51.49   20.70
  12   7   5   31.00   25.60
  12   7   5   -6.30   18.50
  13   7  -5    3.70   31.20
  13   7  -5   17.40   22.00
  13  -7   5  -21.80   26.00
  13  -7  -5   27.40   27.40
  13   7   5   12.60   24.00
   0   8  -5  610.54   16.40
   0  -8  -5  603.24   16.30
   0   8  -5  620.84   16.30
   0  -8   5  588.14   15.40
   0   8   5  630.84   16.60
  -1   8   5  130.19    6.00
  -1   8   5  128.89    4.30
   1  -8   5  139.99    7.10
  -1  -8  -5  140.29    7.60
   1   8  -5  143.39    7.50
   1   8  -5  136.99    7.00
   1  -8  -5  135.09    6.60
  -1   8  -5  126.59    6.90
  -1   8  -5  135.69    7.70
   1   8   5  130.19    8.20
  -1   8  -5  129.19    7.10
  -2   8   5   81.69    4.00
   2   8  -5   80.59    5.80
  -2  -8  -5   84.99    6.80
   2  -8   5   87.69    6.00
   2  -8   5   86.79    6.20
   2   8  -5   88.69    6.50
   2   8   5   88.09    7.30
  -2   8  -5   91.29    6.00
   2  -8  -5   94.29    5.10
  -2   8  -5   88.99    5.60
  -2   8  -5   86.59    7.10
  -3  -8  -5 1129.69   27.70
   3  -8   5 1120.89   27.30
   3   8  -5 1128.69   27.10
  -3   8   5 1136.29   23.30
   3  -8   5 1139.89   25.90
   3   8   5 1129.09   28.90
  -3   8  -5 1145.19   23.40
  -3   8  -5 1136.79   25.00
   3  -8  -5 1121.79   21.80
   3  -8  -5 1143.69   21.30
  -3   8  -5 1142.69   29.90
   4  -8   5  419.16   15.60
  -4  -8  -5  425.16   15.30
   4   8  -5  396.86   14.60
   4  -8   5  400.86   13.40
   4  -8  -5  416.36    8.00
  -4   8  -5  419.26   17.80
   4  -8  -5  396.26    8.20
   4  -8  -5  414.76   11.50
  -4   8  -5  410.26   11.40
  -4   8  -5  422.36   10.50
   4   8   5  401.86   16.40
  -5  -8  -5  119.09   10.00
   5  -8   5  107.19    9.80
   5  -8   5  120.39    8.20
   5   8  -5  103.39    8.50
   5   8   5  101.19   10.00
  -5   8  -5  112.39   12.70
  -5   8  -5  104.69    2.90
  -5   8  -5   93.89    3.20
   5  -8  -5   99.49    7.30
   6   8  -5   90.99    8.80
   6  -8   5   91.59   10.80
  -6  -8  -5   90.89    9.90
   6  -8   5   91.59    8.90
   6  -8  -5   79.39    8.70
  -6   8  -5   74.49   12.10
   6   8   5   83.79   10.70
   7   8  -5   32.30    7.20
   7  -8   5   26.20    9.20
   7  -8   5   21.50    6.80
  -7  -8  -5   24.00    7.00
   7   8   5   33.30    9.20
   7  -8  -5   27.50    7.40
  -7   8  -5   19.40   10.90
   7  -8  -5   26.90    2.70
   8   8  -5   47.90    9.20
  -8  -8  -5   73.09   10.70
   8  -8   5   48.00   12.10
   8  -8   5   61.69    9.90
   8   8   5   48.70   11.20
   8  -8  -5   56.79    5.90
   8  -8  -5   53.39   10.70
  -9  -8  -5   43.50   10.40
   9   8  -5   12.30    8.90
   9  -8   5   31.40   13.80
   9  -8   5   13.60    9.10
   9  -8  -5   14.10   10.50
   9   8   5   12.00   11.00
   9  -8  -5   22.10    5.40
  10  -8   5   40.30   15.40
  10  -8   5   34.00   11.90
 -10  -8  -5   46.00   11.80
  10   8  -5   16.00   12.00
  10  -8  -5   21.20    7.70
  10  -8  -5   37.50   14.60
  10   8   5   38.60   19.80
  10   8   5   36.90   15.40
  11  -8   5   33.20   19.90
  11  -8   5   91.09   15.40
  11   8  -5   21.00   14.10
 -11  -8  -5   46.20   14.00
  11  -8  -5   82.09   11.20
  11   8   5   58.59   17.90
  11   8   5   55.39   23.80
  11  -8  -5   83.49   18.50
  12   8  -5   -8.30   15.60
  12  -8   5   43.20   23.30
  12   8   5   14.50   29.00
  12  -8  -5    3.30   20.50
  12   8   5   13.10   19.70
  13   8  -5  -11.00   22.50
  13  -8   5   88.29   31.20
  13   8   5   13.80   25.40
  13  -8  -5   18.10   25.90
   0   9  -5    4.20    3.00
   0  -9  -5   -1.70    2.50
   0   9  -5    2.30    2.80
   0  -9   5   -1.30    2.20
   0   9   5    4.00    3.20
   1   9  -5  652.63   17.40
   1   9  -5  624.54   17.70
   1  -9   5  658.13   17.10
  -1   9   5  641.64   13.60
  -1  -9  -5  672.03   18.40
  -1   9   5  659.03   15.90
   1  -9  -5  640.94   16.60
  -1   9  -5  656.83   18.20
   1   9   5  665.83   18.90
  -1   9  -5  616.84   17.30
  -1   9  -5  640.44   16.70
  -2  -9  -5   16.70    4.50
  -2   9   5   21.80    2.70
   2   9  -5   23.20    4.20
   2   9  -5   13.30    4.00
   2  -9   5   24.20    4.40
  -2   9  -5   21.90    3.60
  -2   9  -5   20.10    3.70
   2   9   5   26.60    5.20
  -2   9  -5   18.10    5.00
   2  -9  -5   19.70    3.40
  -3   9   5   -1.80    2.60
   3   9  -5   -4.40    3.50
   3  -9   5   -3.50    2.70
  -3  -9  -5    2.60    4.00
   3  -9   5    3.70    3.70
  -3   9  -5   -2.00    4.30
   3   9   5   -3.50    4.10
   3  -9  -5   -0.50    2.00
   3  -9  -5    0.00    1.30
  -3   9  -5    0.00    3.00
  -3   9  -5    1.30    2.60
   4  -9   5  128.39    9.50
   4  -9   5  137.59    8.40
   4   9  -5  125.49    8.90
   4   9   5  136.49   10.60
  -4   9  -5  129.89   11.10
  -4   9  -5  150.38    6.70
   4  -9  -5  138.59    5.10
   4  -9  -5  145.89    6.30
  -4   9  -5  136.99    5.80
   5   9  -5   52.19    7.70
   5  -9   5   51.49    6.80
  -5  -9  -5   48.30    8.00
   5  -9   5   37.50    7.40
   5  -9  -5   47.00    2.50
   5  -9  -5   50.39    2.60
   5   9   5   61.79    9.40
   5  -9  -5   45.80    5.40
  -6  -9  -5    2.80    5.80
   6   9  -5   20.60    6.50
   6  -9   5    8.70    5.60
   6  -9   5    1.90    6.10
  -6   9  -5    7.90    8.80
   6  -9  -5   12.60    1.50
   6   9   5   15.20    7.30
   6  -9  -5   11.40    5.10
   7  -9   5    9.00    5.70
   7   9  -5    1.10    5.90
  -7  -9  -5    3.20    6.50
   7  -9   5    1.80    7.40
   7   9   5   -5.50    7.30
  -7   9  -5   22.50   11.00
   7  -9  -5    5.50    5.90
   7  -9  -5    0.50    2.20
  -8  -9  -5   23.00    7.70
   8   9  -5    9.00    8.60
   8  -9   5   22.10    8.00
   8  -9   5   34.10   10.40
   8  -9  -5   22.70    4.30
   8  -9  -5   17.20    8.70
   8   9   5   19.30   11.40
   9   9  -5   88.69   13.90
   9  -9   5   74.09   15.20
   9  -9   5   72.69   12.00
  -9  -9  -5  102.79   13.10
   9  -9  -5   69.99    7.70
   9   9   5   47.10   12.90
   9  -9  -5   79.09   13.20
  10  -9   5   25.30   11.50
  10   9  -5   42.40   12.20
  10  -9   5   23.50   15.30
 -10  -9  -5   12.60   11.30
  10  -9  -5   22.10    7.70
  10  -9  -5   32.10   13.40
  10   9   5    3.10   18.70
  10   9   5   14.90   14.20
  11  -9   5   33.30   18.90
  11  -9   5   -1.60   13.80
  11   9  -5    8.90   15.40
 -11  -9  -5   14.70   14.60
  11   9   5    3.30   25.30
  11  -9  -5   19.90    9.50
  11  -9  -5   22.70   16.40
  11   9   5   23.90   16.60
  12   9  -5    6.20   16.80
  12  -9   5  -18.90   21.80
  12   9   5   50.39   28.30
  12   9   5   18.10   23.40
  12  -9  -5   14.40   20.10
  13  -9   5   33.20   30.10
  13   9  -5   -2.60   24.30
  13  -9  -5    6.40   24.70
   0  10  -5   30.40    4.90
   0 -10  -5   41.60    5.60
   0  10  -5   41.20    5.10
   0  10   5   29.00    4.90
   1  10  -5   21.90    4.60
   1  10  -5   18.80    4.10
  -1  10   5   19.80    2.70
  -1  10   5   19.40    3.70
  -1 -10  -5   20.10    4.70
   1 -10   5   23.30    4.10
  -1  10  -5   22.40    4.60
   1 -10  -5   25.60    4.50
  -1  10  -5   15.70    3.60
   1  10   5   21.60    4.70
  -1  10  -5   23.40    4.10
   2  10  -5  449.95   14.40
  -2  10   5  433.16   11.20
   2  10  -5  434.66   15.10
   2 -10   5  441.46   14.30
  -2 -10  -5  453.35   15.70
  -2  10  -5  446.56   16.10
   2  10   5  426.66   16.10
  -2  10  -5  432.46   12.90
  -2  10  -5  432.56   13.80
   2 -10  -5  443.96   12.80
   3 -10   5   64.89    6.40
   3 -10   5   58.49    6.60
   3  10  -5   62.49    6.90
  -3 -10  -5   61.49    8.00
  -3  10   5   64.99    5.30
   3  10   5   74.29    8.20
  -3  10  -5   66.39    5.20
  -3  10  -5   73.09    6.20
   3 -10  -5   66.09    4.90
  -3  10  -5   86.59    9.30
   4 -10   5  273.97   11.40
   4  10  -5  287.57   13.20
   4 -10   5  279.67   12.60
  -4 -10  -5  280.37   13.30
  -4  10  -5  292.77   15.40
   4 -10  -5  281.57    8.30
   4 -10  -5  292.17    8.80
  -4  10  -5  283.87    8.50
   4  10   5  277.07   14.60
  -4  10  -5  286.77    9.50
   5 -10   5    5.70    5.80
   5  10  -5    9.20    5.40
   5 -10   5    8.00    4.70
  -5 -10  -5    8.40    5.60
   5 -10  -5    9.30    2.20
   5  10   5   10.90    6.40
  -5  10  -5    5.40    8.30
   5 -10  -5    3.10    3.20
   6 -10   5  194.08   13.20
   6 -10   5  187.98   11.10
  -6 -10  -5  192.38   12.70
   6  10  -5  178.48   12.50
   6 -10  -5  184.48    5.40
  -6  10  -5  164.98   17.50
   6 -10  -5  207.68   10.40
   6  10   5  208.38   14.80
   6 -10  -5  192.98    5.90
  -7 -10  -5   16.80    7.30
   7 -10   5    2.50    7.90
   7  10  -5    4.70    6.80
   7 -10   5    6.30    6.00
  -7  10  -5    2.50   11.50
   7  10   5    9.90    8.50
   7 -10  -5    2.40    3.00
   7 -10  -5    3.10    6.00
   8  10  -5    2.50    8.40
  -8 -10  -5    1.60    8.00
   8 -10   5   -2.60    7.20
   8 -10   5   -4.50    8.90
   8 -10  -5   -1.30    7.10
   8  10   5    2.50   10.80
   8 -10  -5    5.70    4.20
  -9 -10  -5   13.00   11.10
   9  10  -5    1.30   11.00
   9 -10   5    1.80   11.30
   9 -10   5    5.40    9.10
   9 -10  -5   25.40   10.50
   9  10   5   22.80   12.40
   9 -10  -5   10.90    5.30
 -10 -10  -5   54.99   13.80
  10 -10   5   51.09   12.90
  10 -10   5   55.59   17.20
  10  10  -5   72.29   15.30
  10  10   5   60.19   17.60
  10 -10  -5   59.59    8.50
  10 -10  -5   51.19   13.70
  11 -10   5   16.50   15.90
 -11 -10  -5   12.30   16.30
  11  10  -5   45.30   15.70
  11 -10   5   38.90   14.10
  11 -10  -5   35.10   16.80
  11  10   5   38.00   18.60
  11 -10  -5   34.30    9.80
  11  10   5   30.30   24.90
  12 -10   5   32.90   22.50
  12  10  -5   -0.30   17.70
  12 -10   5   -1.50   20.80
  12 -10  -5   35.50   20.30
  12  10   5  -25.30   28.40
  12  10   5    2.40   20.70
  13 -10   5   -5.00   28.00
   0  11  -5   -2.80    3.40
   0  11  -5    0.60    3.30
   0  11   5   -1.70    1.90
   0 -11  -5   -0.90    3.80
   0  11   5   -5.10    3.60
   1 -11   5    0.90    2.90
   1  11  -5   -2.60    3.30
  -1  11   5    2.90    2.00
   1  11  -5   -2.10    3.40
  -1 -11  -5    2.00    4.40
  -1  11   5    5.50    3.30
   1  11   5   10.10    5.00
  -1  11  -5   -2.40    3.20
  -1  11  -5    0.60    3.30
   1 -11  -5    5.10    3.60
  -1  11  -5    2.10    4.00
   2  11  -5    8.10    4.20
   2 -11   5    5.80    3.70
  -2 -11  -5   10.70    4.50
  -2  11   5    6.50    1.20
  -2  11   5    4.60    1.40
  -2  11   5    4.90    2.50
  -2  11  -5    0.80    3.50
   2  11   5   13.20    4.90
   2 -11  -5    5.00    3.10
  -2  11  -5   11.50    4.70
  -2 -11   5    6.50    5.30
  -2  11  -5    5.70    3.10
  -3  11   5   48.40    5.30
  -3 -11  -5   45.30    7.00
   3  11  -5   46.70    7.00
   3 -11   5   44.10    6.40
   3 -11  -5   39.10    4.90
  -3  11  -5   43.10    7.60
  -3  11  -5   38.70    4.70
  -3  11  -5   44.30    5.60
   3  11   5   42.20    7.20
  -3 -11   5   47.50    7.40
   4 -11   5    7.20    4.30
   4  11  -5    5.30    4.90
  -4 -11  -5    5.70    5.40
   4 -11   5    5.60    4.60
  -4  11   5    8.60    4.00
   4  11   5   14.50    6.50
  -4  11  -5    4.50    2.70
  -4  11  -5    3.20    3.10
  -4  11  -5    2.10    6.40
   4 -11  -5    3.70    2.70
   4 -11  -5    3.90    2.60
  -5 -11  -5   74.69    9.70
   5 -11   5   57.69    7.50
   5  11  -5   62.89    8.90
   5 -11   5   69.79    9.40
  -5  11  -5   58.79   11.00
   5  11   5   63.99    9.30
   5 -11  -5   62.09    4.50
   5 -11  -5   65.99    5.70
   6  11  -5   36.10    8.40
  -6 -11  -5   38.70    8.60
   6 -11   5   47.00    7.40
   6 -11   5   36.10    8.10
  -6  11  -5   48.00   11.80
   6  11   5   51.29   10.20
   6 -11  -5   36.60    5.90
   6 -11  -5   36.40    4.30
   6 -11  -5   34.10    3.70
   7 -11   5  276.77   16.80
  -7 -11  -5  300.17   17.70
   7 -11   5  276.07   13.90
   7  11  -5  268.77   17.90
   7 -11  -5  282.27    8.80
   7  11   5  260.07   19.90
  -7  11  -5  283.17   23.50
   7 -11  -5  281.87   13.60
   8 -11   5   79.99   13.70
   8 -11   5   75.89   10.10
  -8 -11  -5   56.39   11.30
   8  11  -5   82.89   12.10
   8 -11  -5   56.49    6.50
   8 -11  -5   72.09   10.00
   8  11   5   66.79   13.40
   9 -11   5   14.50    9.10
   9  11  -5   22.60   11.30
   9 -11   5   12.50   12.00
  -9 -11  -5   -2.20   10.20
   9 -11  -5    7.90    5.30
   9 -11  -5   15.40    9.40
   9  11   5   18.00   12.60
  10  11  -5   29.80   15.00
  10 -11   5   -6.20   10.80
  10 -11   5   18.70   14.10
  10 -11  -5    6.20   11.30
  10  11   5  -11.80   13.90
  10 -11  -5   -8.00    6.70
  11  11  -5   54.79   18.70
  11 -11   5   33.30   19.20
  11 -11   5   30.40   15.00
  11  11   5   40.70   18.80
  11 -11  -5   46.10   16.50
  11  11   5   45.80   26.60
  12 -11   5   19.10   21.60
  12  11  -5  -13.20   21.40
  12 -11   5   46.00   24.00
  12  11   5   46.80   33.60
  12  11   5    7.80   25.00
  12 -11  -5   61.79   19.90
  13 -11   5   26.60   27.90
   0  12  -5  615.14   18.20
   0  12   5  626.94   18.90
   0  12  -5  629.94   19.00
   0  12   5  619.84   15.20
   0 -12  -5  622.84   18.70
  -1 -12  -5  355.86   13.90
   1  12  -5  294.87   14.40
   1  12  -5  336.07   13.30
  -1  12   5  313.87    9.80
   1 -12   5  319.57   11.80
  -1  12   5  324.87   12.00
   1 -12  -5  340.17   12.60
  -1  12  -5  319.37   11.90
  -1  12  -5  342.07   13.00
  -1  12  -5  312.77   13.30
   1  12   5  311.67   13.80
   2 -12   5  277.47   11.60
  -2  12   5  274.27    7.30
   2  12  -5  272.67   12.60
  -2  12   5  275.17    6.90
  -2 -12  -5  248.78   12.50
  -2  12   5  274.67    9.30
   2  12  -5  277.47   11.90
   2  12   5  285.37   13.90
  -2 -12   5  266.67   13.30
  -2  12  -5  262.57   11.30
  -2  12  -5  295.87   13.50
   2 -12  -5  279.07   10.80
  -2  12  -5  274.37   10.70
  -3  12   5    3.90    3.40
  -3 -12  -5    9.00    5.40
   3 -12   5    3.20    3.90
   3  12  -5    8.40    4.90
   3  12  -5   12.20    5.00
  -3 -12   5    7.60    5.30
  -3  12  -5   22.50    6.80
   3  12   5    6.40    5.60
  -3  12  -5    8.40    4.30
   3 -12  -5    7.80    3.30
  -3  12  -5    7.80    3.60
  -4 -12  -5   61.79    8.80
   4 -12   5   69.79    8.10
   4  12  -5   64.09    8.80
   4 -12   5   53.99    7.20
  -4  12   5   60.99    7.20
  -4 -12   5   73.19    9.70
   4 -12  -5   52.79    5.40
  -4  12  -5   64.19    5.80
   4  12   5   69.09   10.00
  -4  12  -5   72.79    5.00
   4 -12  -5   55.89    4.50
  -4  12  -5   59.29   11.70
   5  12  -5   40.80    8.10
  -5 -12  -5   28.60    8.00
   5 -12   5   38.20    6.50
   5 -12   5   30.10    7.40
  -5  12  -5   44.10   11.50
   5 -12  -5   28.60    4.30
   5  12   5   29.50    8.50
   5 -12  -5   40.20    4.60
   6 -12   5   49.60    9.20
   6  12  -5   48.10    9.50
  -6 -12  -5   64.69   10.30
   6 -12   5   58.69    7.90
   6  12   5   68.09   11.70
  -6  12  -5   50.49   12.80
   6 -12  -5   60.29    7.10
   6 -12  -5   54.89    4.80
  -7 -12  -5   55.69   11.00
   7 -12   5   43.70    7.90
   7 -12   5   40.40   10.00
   7  12   5   44.10   11.00
   7 -12  -5   46.90    7.00
   7 -12  -5   44.70    5.40
  -7  12  -5   33.20   14.70
   8 -12   5   -3.00    7.40
   8  12  -5  -11.20    8.40
   8 -12   5   10.70    9.50
  -8 -12  -5   -8.80    9.10
   8 -12  -5    3.00    4.20
   8 -12  -5   -6.60    6.70
  -8  12  -5    3.80   13.90
   8  12   5   19.00   11.00
   9 -12   5   36.90   13.40
   9 -12   5   55.99   10.30
   9  12  -5   36.20   12.30
   9 -12  -5   42.90   10.50
   9  12   5   45.80   14.70
   9 -12  -5   40.10    6.00
  10  12  -5   -7.90   14.60
  10 -12   5   -9.80   10.80
 -10 -12  -5  -24.90   15.00
  10 -12   5  -17.00   14.20
  10  12   5  -10.20   15.50
  10 -12  -5   -4.90   10.70
  10 -12  -5    1.80    6.80
  11  12  -5   15.90   17.10
  11 -12   5   -8.40   16.70
 -11 -12  -5    0.30   18.60
  11 -12   5   17.90   14.40
  11 -12  -5   19.30   14.30
  11  12   5   10.80   19.60
  11  12   5   -5.70   25.40
  12 -12   5   67.99   22.50
  12  12  -5    7.60   21.10
  13 -12   5   42.00   30.30
   0  13   5   -6.20    4.30
   0  13  -5   -3.90    4.00
   0 -13  -5    3.50    4.30
   0  13   5    0.70    2.90
   0  13  -5   -2.60    3.60
   1  13  -5   86.59    8.90
  -1  13   5   98.19    7.80
   1  13  -5  101.09    8.40
  -1 -13  -5   88.09   10.10
  -1  13   5  103.79    6.10
   1 -13   5   96.79    7.60
  -1  13  -5   91.59    8.50
  -1  13  -5   97.79    8.40
   1  13   5   98.09    9.90
  -1  13  -5   98.39    7.90
   1 -13  -5  106.09    8.40
  -1 -13   5  100.19    9.40
  -2 -13  -5   -3.30    4.90
   2  13  -5   -4.70    4.10
   2  13  -5    0.10    4.50
   2 -13   5    3.10    3.60
  -2  13   5   -0.60    1.90
  -2  13   5    1.50    3.00
  -2  13  -5   -4.50    5.00
   2 -13  -5    1.20    3.80
  -2  13  -5   -1.80    4.10
  -2  13  -5    4.00    3.80
  -2 -13   5    4.10    5.40
   2  13   5   -3.10    5.10
  -3  13   5    3.40    3.90
  -3 -13  -5    3.30    5.10
   3  13  -5    4.00    5.10
   3  13  -5    1.10    4.40
   3 -13   5   -0.20    4.00
  -3  13  -5   -0.20    3.40
  -3  13  -5    9.10    4.70
   3  13   5   -4.30    6.30
   3 -13  -5    0.50    3.40
  -3 -13   5    0.90    5.60
  -4 -13  -5    9.90    5.90
  -4  13   5   12.20    5.10
   4  13  -5   14.50    6.50
   4 -13   5   16.90    5.70
  -4 -13   5   21.90    7.20
   4 -13  -5   14.60    4.30
   4 -13  -5   12.10    2.90
  -4  13  -5   24.00    4.60
   4  13   5   13.70    7.50
  -4  13  -5    5.10    8.60
  -4  13  -5   13.90    3.50
   5  13  -5   80.59   10.90
  -5 -13  -5   98.69   11.50
   5 -13   5   98.99    9.50
   5 -13   5   73.19    9.00
   5 -13  -5   94.09    6.60
  -5  13  -5   98.59   13.80
   5 -13  -5   79.19    6.00
   5  13   5  127.99   13.30
   6 -13   5  126.49   10.60
   6 -13   5  106.99   11.90
   6  13  -5  112.09   12.80
  -6 -13  -5  133.99   13.10
  -6  13  -5  137.79   18.10
   6 -13  -5  119.19    8.00
   6 -13  -5  116.99    6.70
   6  13   5  126.69   14.50
   7  13  -5   20.80    8.90
  -7 -13  -5   30.80    9.90
   7 -13   5   20.20    8.00
   7 -13   5   27.10    7.40
   7 -13  -5   22.50    6.10
   7  13   5   33.10   11.50
  -7  13  -5    0.20   14.60
   8  13  -5    8.20   10.30
   8 -13   5   22.00   10.10
   8 -13   5   19.10    8.50
   8  13   5    6.80   12.00
   8 -13  -5   13.20    4.90
   8 -13  -5   20.60    7.60
  -8  13  -5   26.50   17.20
  -9 -13  -5   23.80   14.50
   9 -13   5   25.70   10.40
   9  13  -5   29.10   13.00
   9 -13  -5   27.00    9.50
   9  13   5   50.59   15.70
   9 -13  -5   35.70    6.40
  10 -13   5    4.40   11.20
  10  13  -5    9.50   14.80
  10 -13   5   14.40   14.80
  10 -13  -5    0.30   11.20
  10 -13  -5   -2.20    6.70
  10  13   5   -2.80   15.70
  11  13  -5   23.20   18.60
  11 -13   5   -1.70   13.80
  11 -13   5   25.40   18.70
  11 -13  -5    8.50   14.50
  11  13   5   49.90   21.20
  12 -13   5  121.99   26.40
  13 -13   5  -23.40   27.70
   0  14  -5  367.96   14.60
   0  14  -5  347.37   14.80
   0  14   5  364.46   11.70
   0  14   5  345.57   14.90
  -1  14   5  231.58    9.30
  -1  14   5  235.08   11.10
   1  14  -5  233.58   12.00
  -1 -14  -5  214.48   12.20
   1  14  -5  220.68   12.20
   1  14   5  221.48   12.70
  -1  14  -5  232.98   13.00
  -1 -14   5  213.98   13.20
   1 -14  -5  214.08   11.50
  -1  14  -5  232.78   11.90
  -1  14  -5  224.58   11.30
   2  14  -5  149.29   11.10
   2 -14   5  152.28    9.50
  -2  14   5  142.29    8.00
  -2  14   5  142.79    5.80
  -2 -14  -5  152.78   11.10
  -2  14   5  143.19    7.20
   2  14  -5  149.79   10.20
  -2  14  -5  144.19    9.70
   2  14   5  147.99   12.70
  -2  14  -5  140.49   11.60
  -2 -14   5  171.98   12.00
   2 -14  -5  143.59    9.40
  -2  14  -5  162.68    9.30
   3  14  -5   90.49    9.00
   3 -14   5   69.59    7.50
  -3 -14  -5   62.89    9.20
  -3  14   5   61.49    7.30
   3  14  -5   72.59    9.20
   3  14   5   57.89    9.70
   3 -14  -5   80.29    7.20
  -3  14  -5   61.49    6.70
  -3  14  -5   55.99    9.30
  -3 -14   5   78.29   10.30
  -3  14  -5   70.39    7.80
   4 -14   5    3.10    5.40
  -4  14   5   14.30    5.50
   4  14  -5    7.70    6.60
  -4 -14  -5    0.90    6.30
   4  14   5    7.90    7.70
  -4  14  -5    6.30    7.60
   4 -14  -5    3.60    4.20
  -4  14  -5    4.60    3.40
  -4  14  -5    0.90    3.80
  -4 -14   5   15.80    7.60
   5 -14   5   12.60    6.90
  -5 -14  -5   14.10    8.20
   5  14  -5   13.40    7.70
   5 -14  -5   17.30    3.70
   5 -14  -5    5.00    4.40
  -5  14  -5   14.60    9.90
   5  14   5   18.90    8.40
   6 -14   5   26.90    8.00
  -6 -14  -5   21.70    9.00
   6  14  -5   25.30    9.30
   6 -14   5   20.60    7.40
   6  14   5   23.60   10.40
  -6  14  -5   29.60   12.10
   6 -14  -5   30.60    5.10
   6 -14  -5   20.40    4.70
   7 -14   5   55.89   11.00
   7  14  -5   60.19   11.80
   7 -14   5   34.70    8.70
  -7  14  -5   61.69   16.40
   7  14   5   20.70   11.80
   7 -14  -5   67.39    8.20
   8  14  -5   98.29   15.50
   8 -14   5  131.79   15.80
   8 -14   5  111.09   13.50
  -8 -14  -5   99.69   15.70
   8  14   5  108.49   17.40
   8 -14  -5  119.29   11.10
  -8  14  -5   94.79   20.60
   9 -14   5   57.99   16.80
   9  14  -5   89.69   17.00
   9 -14   5  104.29   13.10
   9 -14  -5   67.09   10.60
   9  14   5   71.49   17.20
  10 -14   5   15.10   12.40
  10 -14   5   -1.70   14.90
  10  14  -5   -7.50   17.00
  10  14   5   11.20   21.30
  10 -14  -5  -11.70   10.90
  11  14  -5   -5.40   19.10
  11 -14   5    8.70   16.60
  11 -14   5  -11.30   17.70
  11  14   5   57.39   22.60
  12 -14   5   88.29   25.00
   0  15  -5    1.00    5.60
   0  15  -5   -1.10    5.00
   0  15  -5   -1.60    4.70
   0 -15  -5    6.60    5.80
   0  15   5    3.50    5.60
   0  15   5   -0.40    3.50
   1  15  -5   61.09    8.10
  -1 -15  -5   74.69    9.90
  -1  15   5   61.09    6.20
  -1  15   5   67.79    8.10
   1  15  -5   60.49    8.60
   1  15   5   55.79    9.50
  -1  15  -5   64.29    9.00
  -1 -15   5   59.29    9.40
   1  15   5   47.60    6.30
  -1  15  -5   56.89    8.10
  -1  15  -5   66.29    8.00
   2  15  -5   63.39    9.00
  -2  15   5   59.39    6.10
   2  15  -5   57.49    8.10
  -2  15   5   54.49    4.70
  -2  15   5   65.29    6.70
  -2 -15  -5   51.89    8.60
   2 -15   5   59.59    7.80
  -2  15  -5   61.49    8.10
  -2  15  -5   59.99    9.60
   2 -15  -5   71.19    7.30
  -2 -15   5   69.69   10.00
   2  15   5   59.79    9.60
  -2  15  -5   56.69    7.40
   3  15  -5    1.80    6.00
   3 -15   5    4.40    5.20
  -3 -15  -5   -1.30    6.60
  -3  15   5   -2.30    4.50
   3  15  -5   -9.00    5.30
  -3  15  -5  -11.20    6.90
  -3  15  -5    0.00    4.20
  -3 -15   5    8.50    7.00
  -3  15  -5   -4.10    5.00
   3  15   5  -12.40    6.40
   3 -15  -5    1.80    5.00
  -4  15   5    6.00    5.40
   4  15  -5    8.80    7.20
  -4 -15  -5  -18.70    7.70
   4  15  -5    7.10    6.90
   4 -15   5   -3.20    5.30
  -4 -15   5    3.00    8.00
  -4  15  -5   -7.40    7.70
   4 -15  -5    2.10    4.70
  -4  15  -5    3.90    4.30
   4  15   5    3.70    7.50
  -4  15  -5    1.20    3.80
   5 -15   5   13.20    6.90
  -5  15   5   36.30    7.90
   5 -15  -5   35.70    6.10
   5 -15  -5   34.70    4.60
   5  15   5   43.70   10.70
  -5  15  -5   26.80   11.40
   6 -15   5   79.69   10.60
   6  15  -5   77.19   12.80
  -6  15  -5   61.39   15.70
   6  15   5   63.99   13.20
   6 -15  -5   70.29    6.90
   6 -15  -5   72.29    8.20
   7  15  -5    2.60   10.20
   7 -15   5   13.10    7.80
  -7 -15  -5    7.90   11.80
   7 -15   5   -0.30    8.40
  -7  15  -5  -15.10   15.50
   7 -15  -5    1.30    5.30
   7  15   5   23.50   12.40
   8 -15   5   -6.60    8.80
   8 -15   5    5.40   10.80
   8  15  -5   -6.00   11.20
   8  15   5  -23.30   12.10
  -8  15  -5   13.30   18.90
   8 -15  -5    3.70    6.40
   9 -15   5   13.40   10.70
   9  15  -5  -31.60   14.70
   9 -15   5   14.00   12.50
   9  15   5    3.90   18.00
   9 -15  -5    7.00    8.60
  10  15  -5    6.10   19.00
  10 -15   5    9.60   13.00
  10 -15   5   -3.90   14.30
  10 -15  -5   -4.90   10.60
  10  15   5  -15.70   18.90
  11  15  -5   42.10   21.70
  11 -15   5   26.70   18.40
  12 -15   5   23.40   23.20
   0  16  -5  183.88   13.10
   0  16  -5  182.98   11.70
   0  16   5  172.08   12.30
   0  16  -5  176.98   12.20
   0 -16  -5  159.38   11.60
   0  16   5  157.68    9.40
  -1 -16  -5   16.30    7.90
  -1  16   5   25.70    6.60
   1  16  -5   25.60    7.30
   1  16  -5   16.80    7.30
  -1  16   5   23.10    5.00
  -1  16  -5   20.60    6.70
   1 -16  -5   19.80    6.80
  -1  16  -5   32.60    7.20
   1  16   5   21.40    5.40
   1  16   5   10.60    7.10
  -2 -16  -5   57.39    9.60
  -2  16   5   70.99    7.70
   2  16  -5   81.19    9.80
  -2  16   5   60.59    6.60
   2 -16   5   75.59    8.30
  -2  16   5   64.79    5.50
   2  16  -5   73.89   10.20
  -2  16  -5   75.59    8.40
  -2 -16   5   64.69   10.60
  -2  16  -5   75.49    9.00
   2  16   5   61.39   10.60
  -2  16  -5   60.69   10.00
   2 -16  -5   69.39    8.80
   3  16  -5  121.39   12.40
   3 -16   5  123.99    9.50
  -3  16   5  138.89    9.70
   3  16  -5  148.19   13.10
  -3 -16  -5  136.49   12.70
   3  16   5  120.29   13.60
  -3  16  -5  120.49   12.80
  -3  16  -5  123.69   10.30
  -3  16  -5  137.69    9.40
   3 -16  -5  142.69   10.70
  -4  16   5   96.99   10.30
   4 -16   5  105.79   10.10
   4  16  -5   88.09   11.10
   4  16  -5   99.79   12.90
  -4  16  -5   93.89    7.30
   4 -16  -5  105.59    9.50
  -4  16  -5   99.19    7.70
  -4  16  -5   93.19   13.30
   4  16   5   90.19   14.40
   5 -16   5    1.00    6.00
  -5  16   5    6.50    7.10
   5  16  -5    0.30    7.80
  -5  16  -5    7.70   11.20
   5 -16  -5   -2.30    5.60
   5  16   5  -11.60    9.70
   6 -16   5   -4.10    7.60
   6  16  -5   -4.10    9.30
  -6 -16  -5    5.20   10.80
  -6  16  -5   18.20   14.50
   6  16   5  -11.00   10.30
   6 -16  -5    5.20    6.10
   6 -16  -5    3.60    4.10
   7 -16   5   16.50    9.20
  -7 -16  -5   27.10   16.20
   7  16  -5   -6.10   10.60
   7 -16  -5   20.00    5.80
  -7  16  -5   35.70   17.80
   7  16   5    9.70   12.20
   8 -16   5   37.20   11.20
   8  16  -5   28.00   14.00
   8 -16   5   34.70   11.90
  -8  16  -5   42.30   21.20
   8 -16  -5   39.10    7.50
   8  16   5   24.40   15.90
   9 -16   5   23.40   11.80
   9 -16   5   26.60   13.30
   9  16  -5   14.10   15.50
   9  16   5  -26.20   16.30
   9 -16  -5   -2.10    8.30
  10 -16   5   21.80   15.60
  10  16  -5    0.20   17.20
  10 -16   5   17.70   13.50
  10  16   5   23.60   20.90
  11 -16   5   -3.40   18.70
  12 -16   5   90.89   36.40
   0 -17  -5    9.70    6.50
   0  17   5    3.40    7.00
   0  17  -5    1.10    6.70
   0  17   5    2.60    4.80
   0  17  -5   -5.90    6.10
   0  17  -5   -7.30    6.60
  -1  17   5   14.80    6.60
  -1 -17  -5    9.50    8.10
   1  17  -5   14.00    6.70
   1  17  -5   26.50    8.20
  -1  17   5   19.50    5.40
  -1  17  -5   25.80    7.40
  -1  17  -5   16.80    6.10
   1  17   5   22.70    8.20
   1 -17  -5   25.20    7.80
  -1  17  -5   27.40    8.10
   1  17   5   20.90    7.20
  -2  17   5   10.40    4.60
  -2  17   5   17.20    3.80
  -2  17   5   17.20    5.50
   2  17  -5   13.30    7.90
   2  17  -5   17.10    7.60
  -2 -17  -5   12.00    7.60
  -2  17  -5   15.20    6.60
   2 -17  -5   25.30    7.50
   2  17   5   16.90    8.50
  -2  17  -5   12.90    7.40
  -2  17  -5   13.90    6.90
  -3 -17  -5   28.30    9.00
  -3  17   5   22.50    6.80
   3 -17   5   26.90    6.90
   3  17  -5   34.90    8.60
   3  17  -5   27.70   10.20
   3 -17  -5   28.20    7.30
  -3  17  -5   24.40    6.50
  -3  17  -5   27.10    6.90
   3  17   5   30.60   10.10
  -3  17  -5   27.90   10.00
  -4  17   5    6.40    7.00
   4  17  -5   11.70    8.90
   4  17  -5   12.70    9.10
   4 -17   5   10.90    6.40
  -4  17  -5    4.90    4.50
   4  17   5   29.30   12.90
  -4  17  -5   20.60    5.50
  -4  17  -5   -1.00   10.40
   5  17  -5   51.99   11.80
   5 -17   5   48.30    8.80
  -5  17   5   38.90    8.80
   5 -17  -5   58.19    8.50
  -5  17  -5   43.40   13.70
   5  17   5   41.10   12.50
   6  17  -5   97.49   15.30
   6 -17   5   92.89   12.00
  -6 -17  -5   79.29   15.60
   6 -17  -5   76.49    7.00
   6 -17  -5   72.69    9.20
   6  17   5   86.39   15.80
  -6  17  -5   77.19   17.70
   7 -17   5    5.30    9.00
   7  17  -5    0.50   12.00
   7 -17  -5    4.20    5.20
   7  17   5    8.00   13.50
  -7  17  -5   15.00   18.80
   8  17  -5   -1.50   13.80
   8 -17   5   13.80   12.50
  -8  17  -5   -3.30   21.80
   8 -17  -5    7.60    6.50
   8  17   5  -12.60   15.30
   9 -17   5   44.60   15.10
   9  17  -5   85.59   19.00
   9 -17   5   34.50   13.30
   9  17   5   62.99   20.50
   9 -17  -5   33.60    8.90
  10 -17   5   26.80   16.40
  10  17  -5    2.90   20.70
  10  17   5   36.40   26.60
  11 -17   5   19.70   19.40
   0 -18  -5  733.73   25.10
   0  18   5  733.03   24.90
   0  18  -5  770.12   26.30
   0  18  -5  707.13   24.70
   0  18   5  754.42   21.70
   0  18  -5  728.83   24.50
  -1  18   5   -3.40    5.30
   1  18  -5    3.70    6.80
   1  18  -5   16.00    8.50
  -1  18   5   -3.50    4.80
  -1 -18  -5    5.60    7.90
  -1  18   5   11.40    7.20
   1  18   5   -8.70    8.10
  -1  18  -5    6.30    8.40
   1  18   5    2.60    5.60
  -1  18  -5   -3.40    6.70
  -1  18  -5    7.20    7.60
   1 -18  -5    3.40    6.70
  -2  18   5  109.79   10.20
  -2  18   5  124.09    8.60
  -2 -18  -5  127.89   13.80
  -2  18   5  116.89    7.10
   2  18  -5  121.99   14.20
   2  18  -5  134.29   13.00
  -2  18  -5  132.09   11.90
  -2  18  -5  130.49   15.00
   2  18   5  117.19   10.60
   2 -18  -5  114.49   12.00
   2  18   5  142.99   16.00
   3 -18   5   34.00    7.10
   3  18  -5   30.40    9.30
  -3 -18  -5   32.80   10.30
  -3  18   5   33.80    7.60
   3  18   5   16.70   10.00
   3 -18  -5   24.30    7.50
  -3  18  -5   38.90   11.10
  -3  18  -5   29.00    7.70
  -3  18  -5   23.20    7.00
  -4  18   5   19.00    7.70
   4  18  -5    6.20    9.00
   4 -18   5    7.80    6.70
  -4  18  -5    8.00   11.00
  -4  18  -5   -2.10    4.60
   4 -18  -5    8.20    7.60
  -4  18  -5    0.60    5.10
   4  18   5   -3.00    9.80
   5 -18   5   25.10    8.40
   5  18  -5   18.90    9.50
  -5  18   5   17.70    8.90
   5  18  -5   49.20   12.00
  -5  18  -5   43.60   14.60
   5 -18  -5   32.50    8.60
   5  18   5   32.40   12.30
   6 -18   5   24.00    9.00
   6  18  -5   14.60   12.50
  -6  18  -5    7.00   15.70
   6  18   5    7.20   13.00
   7 -18   5   12.20   10.40
   7  18  -5   24.80   14.00
   7 -18  -5    3.00    5.50
  -7  18  -5    1.20   19.50
   7  18   5   -2.70   14.40
   8  18  -5   47.10   16.40
   8 -18   5   40.10   12.70
   8  18   5   25.90   17.50
   8 -18  -5   35.40    7.00
   9  18  -5  -22.70   17.40
   9 -18   5   19.00   14.40
   9  18   5    0.70   19.70
  10 -18   5   19.00   17.10
   0 -19  -5   -2.30    7.90
   0  19  -5   -1.10    8.20
   0  19  -5   -3.20    8.60
   0  19   5    1.60    8.50
   0  19  -5   13.40    8.50
   0  19   5    7.80    6.50
  -1 -19  -5   85.79   11.90
   1  19  -5   73.69   11.90
  -1  19   5   74.79    8.90
  -1  19   5   80.59   10.10
  -1  19   5   78.69    9.30
   1  19  -5   75.79   11.00
   1  19   5   75.89    9.80
  -1  19  -5   68.19   10.00
  -1  19  -5   76.99   11.00
  -1  19  -5   66.79   12.50
   1 -19  -5   65.69   10.80
   1  19   5   82.69   12.90
  -2  19   5  102.29    7.30
   2  19  -5  116.69   13.60
   2  19  -5  113.89   13.60
  -2  19   5  101.89   10.90
  -2  19   5  108.89    8.60
  -2 -19  -5  101.39   13.60
   2 -19  -5   88.89   11.40
  -2  19  -5   95.29   11.70
  -2  19  -5  103.89   14.00
   2  19   5  105.09   11.00
  -2  19  -5  118.89   12.00
   2  19   5  100.29   14.70
   3  19  -5  223.48   17.50
  -3  19   5  242.38   14.40
  -3 -19  -5  241.98   18.20
   3  19   5  231.28   21.80
  -3  19  -5  252.17   13.60
  -3  19  -5  229.88   19.40
   3 -19  -5  241.48   15.50
  -3  19  -5  248.78   13.90
   4  19  -5   10.20   10.30
  -4  19   5   16.40    8.80
   4 -19   5    2.80    7.00
   4 -19  -5   27.20    8.90
  -4  19  -5   18.10   12.40
  -4  19  -5    6.20    5.40
   4  19   5    3.00   11.40
  -4  19  -5   12.50    5.30
   5  19  -5    1.30   11.40
  -5  19   5    8.60    9.40
   5 -19   5   19.80    8.90
  -5  19  -5    9.70   14.70
   5 -19  -5   25.80    9.80
   5  19   5   11.20   12.70
   6  19  -5    3.20   12.90
   6 -19   5    2.30    9.30
  -6  19  -5    9.50   18.20
   6 -19  -5   18.90    9.60
   6  19   5    3.20   16.00
   7  19  -5  -22.80   13.20
   7 -19   5  -12.30   10.20
   7  19   5  -16.50   16.20
  -7  19  -5   61.99   21.80
   8 -19   5   48.20   13.00
   8  19  -5   25.10   17.60
   8  19   5   32.20   21.90
   9  19  -5  -19.70   21.50
   9 -19   5   11.40   15.20
   9  19   5  -25.10   21.90
  10 -19   5  -14.50   16.90
   0 -20  -5   63.59   11.50
   0  20   5   57.09   11.00
   0  20  -5   57.69   10.70
   0  20  -5   53.89   12.40
   0  20  -5   65.29   12.00
   0  20   5   68.09    9.60
   1  20  -5    3.60    9.00
   1  20  -5   21.40    9.70
  -1  20   5   21.90    7.10
  -1 -20  -5   30.80   10.50
  -1  20   5   28.50    8.70
   1  20   5   28.00    7.90
   1  20   5   17.50   10.50
  -1  20  -5   26.20   10.50
  -1  20  -5   13.80    8.80
   1 -20  -5    8.90    9.00
  -1  20  -5    6.30    9.40
  -2 -20  -5   37.10   11.60
  -2  20   5   73.29    6.90
  -2  20   5   62.59    7.40
  -2  20   5   52.49    9.20
   2  20  -5   63.19   12.50
  -2  20  -5   61.39   10.00
   2 -20  -5   71.69   11.00
   2  20   5   50.09    9.60
  -2  20  -5   39.80   12.00
   2  20   5   64.59   12.90
  -2  20  -5   72.99   11.10
  -3 -20  -5   22.70   11.60
   3  20  -5   22.60   11.60
  -3  20   5   14.00    8.10
   3  20   5   19.20   13.20
   3  20   5   42.50    9.90
   3 -20  -5   19.70    9.50
  -3  20  -5   35.60   13.90
  -3  20  -5   30.10    8.60
  -3  20  -5   31.70    8.20
   4  20  -5    3.80   11.20
  -4  20   5    3.20    9.30
   4 -20   5    2.30    7.50
  -4  20  -5  -10.80    5.50
   4 -20  -5    0.90   10.20
  -4  20  -5   -2.60    5.20
  -4  20  -5   -0.60   13.70
   4  20   5   19.20   12.60
   5  20  -5   58.89   17.40
  -5  20   5   66.09   11.80
   5 -20   5   68.39   10.80
   5  20   5   89.99   18.30
  -5  20  -5   79.09   18.80
   5 -20  -5   58.89   11.20
   6 -20   5    2.00    9.20
   6  20  -5   34.20   14.90
  -6  20  -5   12.80   19.00
   6 -20  -5   10.60   10.50
   6  20   5   18.50   15.50
   7  20  -5    9.20   17.90
   7 -20   5  -11.70   12.70
   7  20   5    3.40   17.50
   8 -20   5   -4.20   12.70
   8  20  -5   -4.80   18.60
   8  20   5   40.80   23.80
   9 -20   5   13.30   15.50
   0  21   5    8.10    8.20
   0  21  -5  -11.70   10.50
   0  21  -5   17.20   10.90
   0  21   5   13.30   10.30
   0 -21  -5   -2.60   11.40
   0  21  -5   -0.10   10.20
  -1 -21  -5   30.00   12.50
  -1  21   5   72.69    9.90
  -1  21   5   61.69   10.50
   1  21  -5   70.39   12.80
  -1  21   5   59.29   10.10
  -1  21  -5   63.69   12.40
  -1  21  -5   76.69   11.80
   1  21   5   78.19   14.10
   1  21   5   69.29   10.60
  -1  21  -5   77.99   14.20
   1 -21  -5   43.30   12.30
  -2  21   5   24.20    6.50
   2  21  -5   42.40   12.10
  -2  21   5   30.30    5.50
  -2 -21  -5   25.00   12.70
  -2  21   5   26.00    9.40
  -2  21  -5   15.90   12.90
  -2  21  -5   30.70    9.80
  -2  21  -5   31.80   10.30
   2 -21  -5    8.70   10.90
   2  21   5   31.60    9.90
   2  21   5   21.80   13.40
   3  21  -5   17.00   11.90
   3  21  -5   22.10   12.20
  -3  21   5   23.50    9.60
  -3  21  -5   14.80    8.20
  -3  21  -5   24.80    9.50
   3 -21  -5   23.90   11.20
  -3  21  -5   -5.00   13.80
   3  21   5   19.30    9.70
   3  21   5   11.90   12.60
  -4  21   5   15.00   10.50
   4  21  -5   -9.50   14.30
  -4  21  -5   -2.00    4.60
  -4  21  -5    2.00   15.90
   4  21   5    4.50   15.10
   4 -21  -5   21.60   11.50
  -5  21   5    1.20   10.80
   5  21  -5  -14.30   13.40
   5 -21   5    8.00    9.30
  -5  21  -5   27.10   18.20
   5  21   5  -10.10   14.50
   5 -21  -5   22.50   12.00
   6  21  -5   56.79   17.10
   6  21   5   43.60   18.40
  -6  21  -5   24.10   25.40
   6 -21  -5   56.39   13.40
   7  21  -5   41.30   20.10
   7 -21   5    4.70   11.10
   7  21   5  -16.10   22.20
   8 -21   5   -7.20   13.30
   8  21  -5   -1.30   22.90
   8  21   5   -3.80   22.80
   9 -21   5   38.40   16.70
   0  22  -5   18.80   12.00
   0 -22  -5  -12.10   11.30
   0  22   5   21.70   11.60
   0  22   5    3.60    8.80
   0  22  -5   28.80   12.00
  -1  22   5    8.80    9.30
  -1  22   5    3.30    9.50
   1  22  -5   15.60   12.30
  -1  22   5    8.10    8.40
   1  22   5   -5.20    9.30
  -1  22  -5   11.90   10.40
   1 -22  -5   16.60   13.20
   1  22   5   23.30   12.70
  -1  22  -5    6.50   11.00
  -1  22  -5   -3.40   13.10
  -2  22   5   24.90    6.50
   2  22  -5   27.90   12.30
  -2  22   5    6.90    5.00
  -2  22   5   13.90   10.50
   2  22  -5   24.60   13.50
   2  22   5   53.99   15.40
  -2  22  -5   22.90   10.70
  -2  22  -5    2.00   12.80
   2  22   5   28.10   10.30
  -2  22  -5   16.40    9.90
   2 -22  -5   34.90   13.90
  -3  22   5   13.10   10.70
   3  22  -5    8.20   14.50
   3 -22  -5    3.20   12.50
  -3  22  -5   34.00   10.30
   3  22   5  -21.90   10.20
   3  22   5   29.70   15.60
  -3  22  -5    7.10    8.90
  -3  22  -5  -15.10   14.80
  -4  22   5   27.40   11.40
   4  22  -5   11.60   14.10
   4  22   5   -5.90   11.60
   4 -22  -5  -15.60   12.50
  -4  22  -5   23.60   17.00
   4  22   5    9.40   15.20
   5  22  -5    1.20   15.10
   5  22   5   36.10   19.20
  -5  22  -5   14.40   23.30
   5 -22  -5    1.10   13.20
   6 -22   5   18.10   11.10
   6  22  -5   17.80   20.40
   6  22   5  -10.30   18.20
   7  22  -5  -25.30   22.00
   7 -22   5   29.80   13.20
   7  22   5   40.30   22.10
   8 -22   5    2.40   14.30
   0  23  -5  -12.90   13.00
   0  23   5  -13.70   12.80
   0  23   5   -6.50   10.20
   1  23  -5   73.89   17.40
  -1  23   5   56.09   12.00
   1  23  -5   57.59   18.70
  -1  23   5   63.79   11.70
   1  23  -5   44.90   15.00
  -1  23   5   60.59   12.10
   1 -23  -5   71.49   14.80
  -1  23  -5   59.39   13.50
   1  23   5   50.59   12.40
   1  23   5   74.29   15.90
  -1  23  -5   95.79   15.40
  -2  23   5   16.00    5.30
   2  23  -5   33.30   15.60
  -2  23   5   13.70   11.40
   2  23   5   14.30   11.90
  -2  23  -5   21.60   12.00
   2 -23  -5    8.50   14.70
   2  23   5   50.59   15.60
  -2  23  -5   -5.90   10.90
   3  23  -5   80.19   16.10
  -3  23  -5   69.19   11.50
   3 -23  -5   79.09   16.50
  -3  23  -5   37.80   12.00
   3  23   5   69.89   19.10
   4  23  -5   13.80   16.70
   4  23   5   -3.40   16.10
   4 -23  -5  -12.70   14.80
   5  23  -5   -4.90   16.60
   5 -23  -5    0.10   16.70
   5  23   5   50.99   19.80
   6  23  -5   28.60   19.10
   6  23   5   92.09   22.40
   7 -23   5   17.40   13.50
   7  23   5   13.90   26.70
   0  24   5   22.80   11.80
   0  24  -5   16.00   13.90
   0  24   5   -6.40   13.70
   0  24   5  -16.50   11.30
   1  24  -5   10.40   15.70
   1  24  -5   30.10   15.10
  -1  24   5   27.00   12.00
  -1  24   5   29.20   12.40
  -1  24  -5   -0.70   13.30
   1  24   5   11.80   12.80
  -1  24  -5   -6.40   16.60
  -1  24  -5  -11.20   14.30
   2  24  -5   26.70   16.40
   2  24   5   44.30   16.50
  -2  24  -5   -3.90   12.00
  -2  24  -5   -6.90   18.40
  -2  24  -5   20.50   14.00
   3  24  -5   50.49   17.10
   3  24   5   26.40   18.10
   3  24   5   21.20   13.90
  -3  24  -5   12.20   12.40
  -3  24  -5   25.50   22.30
   3 -24  -5   16.70   25.80
   4  24  -5    3.80   17.10
  -4  24  -5  -31.40   22.20
   4 -24  -5   22.20   17.10
   4  24   5   54.19   22.20
   5  24  -5   63.69   21.00
   5  24   5   96.39   26.30
   6  24  -5    3.00   21.60
   6  24   5   39.10   23.80
   0  25  -5   -4.40   15.80
   0  25  -5   36.70   27.90
   0  25   5    9.20   15.30
  -1  25   5   -9.10   18.80
   1  25  -5    7.80   16.90
   1  25   5   25.40   16.90
   1  25   5   -0.70   14.90
  -1  25  -5   -6.80   15.10
  -1  25  -5  -17.70   14.50
   2  25  -5   11.20   16.00
   2  25   5  -27.60   16.70
  -2  25  -5   -7.40   13.70
   3  25  -5  -12.30   19.50
   3  25   5   -6.20   18.90
   4  25  -5   19.10   22.10
   4  25   5   60.19   23.60
   5  25  -5   58.19   21.80
   5  25   5   25.10   23.60
   0  26   5  122.69   18.70
   0  26  -5  100.29   20.10
   1  26  -5   37.90   18.70
   1  26   5    5.00   19.40
   2  26  -5   48.30   18.90
   2  26   5   -7.10   19.20
   3  26  -5   37.90   21.00
   3  26   5   28.90   22.00
   4  26  -5   -2.10   21.80
   4  26   5   36.80   25.20
   5  26   5   46.30   25.80
   0  27  -5   -0.70   19.40
   1  27  -5  -19.00   19.20
   1  27   5    3.70   19.60
   2  27  -5   20.00   20.10
   2  27   5   14.90   22.60
   3  27  -5    9.90   21.80
   3  27   5   82.49   26.30
[truncated: 12,498,671 more chars]
