# Supplementary material for: Comprehensive Reinvestigation of Carbodiimide Guanylation: HCl-Initiated Access to Tri- and Tetrasubstituted Guanidines
Source: ACS Omega. 2026 Apr 16;11(16):24075–85. doi: 10.1021/acsomega.5c12436 (PMC13129877; doi:10.1021/acsomega.5c12436)
Supplement: Supplementary file 4 [file ao5c12436_si_004.cif]

 
data_tch260120N1

_publ_requested_journal   'ACS Omega'
loop_
_publ_author_name
_publ_author_address
'Lukas\<s Vlk'
;Department of General and Inorganic Chemistry
Faculty of Chemical Technology
University of Pardubice
Studentsk\'a 573 
Pardubice 532 10
Czech Republic
;

'Tomas\<s Chlupat\'y'
;Department of General and Inorganic Chemistry
Faculty of Chemical Technology
University of Pardubice
Studentsk\'a 573 
Pardubice 532 10
Czech Republic
;

'Maksim A. Samsonov'
;Department of General and Inorganic Chemistry
Faculty of Chemical Technology
University of Pardubice
Studentsk\'a 573 
Pardubice 532 10
Czech Republic
;


'Zde\<nka R\%u\<zi\<ckov\'a'
;Department of General and Inorganic Chemistry
Faculty of Chemical Technology
University of Pardubice
Studentsk\'a 573 
Pardubice 532 10
Czech Republic
;


'Karel Pauk'
;Institute of Organic Chemistry and Biochemistry
Faculty of Chemical Technology
University of Pardubice
Studentsk\'a 573 
Pardubice 532 10
Czech Republic
;


'Ale\<s R\%u\<zi\<cka'
;Department of General and Inorganic Chemistry
Faculty of Chemical Technology
University of Pardubice
Studentsk\'a 573 
Pardubice 532 10
Czech Republic
; 

 
_audit_creation_method            'APEX4 v2021.10-0'
_shelx_SHELXL_version_number      '2019/1'
_chemical_name_systematic         ?
_chemical_name_common             ?
_chemical_melting_point           ?
_chemical_formula_moiety          'C37 H45 N3'
_chemical_formula_sum
 'C37 H45 N3' 
_chemical_formula_weight          531.76

loop_
 _atom_type_symbol
 _atom_type_description
 _atom_type_scat_dispersion_real
 _atom_type_scat_dispersion_imag
 _atom_type_scat_source
 'C'  'C'   0.0033   0.0016
 'International Tables Vol C Tables 4.2.6.8 and 6.1.1.4'
 'H'  'H'   0.0000   0.0000
 'International Tables Vol C Tables 4.2.6.8 and 6.1.1.4'
 'N'  'N'   0.0061   0.0033
 'International Tables Vol C Tables 4.2.6.8 and 6.1.1.4'
 
_space_group_crystal_system       triclinic
_space_group_IT_number            2
_space_group_name_H-M_alt         'P -1'
_space_group_name_Hall            '-P 1'
 
_shelx_space_group_comment
;
The symmetry employed for this shelxl refinement is uniquely defined
by the following loop, which should always be used as a source of
symmetry information in preference to the above space-group names.
They are only intended as comments.
;
 
loop_
 _space_group_symop_operation_xyz
 'x, y, z'
 '-x, -y, -z'
 
_cell_length_a                    10.6219(2)
_cell_length_b                    10.7814(3)
_cell_length_c                    15.1144(3)
_cell_angle_alpha                 78.4620(10)
_cell_angle_beta                  88.1230(10)
_cell_angle_gamma                 69.1290(10)
_cell_volume                      1583.23(6)
_cell_formula_units_Z             2
_cell_measurement_temperature     150(2)
_cell_measurement_reflns_used     73143
_cell_measurement_theta_min       1
_cell_measurement_theta_max       28
 
_exptl_crystal_description        'prism' 
_exptl_crystal_colour             'colourless'
_exptl_crystal_density_meas       ?
_exptl_crystal_density_method     ?
_exptl_crystal_density_diffrn     1.115          
_exptl_crystal_F_000              576
_exptl_transmission_factor_min    ?
_exptl_transmission_factor_max    ?
_exptl_crystal_size_max           0.472
_exptl_crystal_size_mid           0.290
_exptl_crystal_size_min           0.150
_exptl_absorpt_coefficient_mu     0.065
_shelx_estimated_absorpt_T_min    0.970
_shelx_estimated_absorpt_T_max    0.990
_exptl_absorpt_correction_type    multi-scan
_exptl_absorpt_correction_T_min   0.7160
_exptl_absorpt_correction_T_max   0.7457
_exptl_absorpt_process_details    
;
SADABS-2016/2 - Bruker AXS area detector
scaling and absorption correction
;
_exptl_absorpt_special_details    
;
The ratio of minimum to maximum
apparent transmission was 0.960
;

_diffrn_ambient_temperature       150(2)
_diffrn_radiation_wavelength      0.71073
_diffrn_radiation_type            MoK\a
_diffrn_source                    'sealed X-ray tube'
_diffrn_measurement_device_type   'Bruker D8 - Venture'
_diffrn_measurement_method        '\f and \w scans to fill the Ewald sphere'
_diffrn_detector_area_resol_mean  10.4167
_diffrn_reflns_number             73141
_diffrn_reflns_av_unetI/netI      0.0241
_diffrn_reflns_av_R_equivalents   0.0463
_diffrn_reflns_limit_h_min        -14
_diffrn_reflns_limit_h_max        14
_diffrn_reflns_limit_k_min        -14
_diffrn_reflns_limit_k_max        14
_diffrn_reflns_limit_l_min        -20
_diffrn_reflns_limit_l_max        20
_diffrn_reflns_theta_min          2.238
_diffrn_reflns_theta_max          28.288
_diffrn_reflns_theta_full         25.242
_diffrn_measured_fraction_theta_max   0.997
_diffrn_measured_fraction_theta_full  0.996
_diffrn_reflns_Laue_measured_fraction_max    0.997
_diffrn_reflns_Laue_measured_fraction_full   0.996
_diffrn_reflns_point_group_measured_fraction_max   0.997
_diffrn_reflns_point_group_measured_fraction_full  0.996
_reflns_number_total              7844
_reflns_number_gt                 6688
_reflns_threshold_expression      'I > 2\s(I)'
_reflns_Friedel_coverage          0.000
_reflns_Friedel_fraction_max      .
_reflns_Friedel_fraction_full     .
 
_reflns_special_details
;
 Reflections were merged by SHELXL according to the crystal
 class for the calculation of statistics and refinement.
 
 _reflns_Friedel_fraction is defined as the number of unique
 Friedel pairs measured divided by the number that would be
 possible theoretically, ignoring centric projections and
 systematic absences.
;
 
_computing_data_collection        'Bruker Instrument Service vV6.2.3'
_computing_cell_refinement        'APEX3 v2016.5-0 (Bruker AXS)'
_computing_data_reduction         'SAINT V8.37A (Bruker AXS Inc., 2015)'
_computing_structure_solution     'XT, VERSION 2014/5'
_computing_molecular_graphics     'Platon (Spek, 2009)'
_computing_publication_material   'Platon (Spek, 2009)'
_computing_structure_refinement 'SHELXL-2019/1 (Sheldrick, 2019)'
_refine_special_details           ?
_refine_ls_structure_factor_coef  Fsqd
_refine_ls_matrix_type            full
_refine_ls_weighting_scheme       calc
_refine_ls_weighting_details
'w=1/[\s^2^(Fo^2^)+(0.0547P)^2^+0.5191P] where P=(Fo^2^+2Fc^2^)/3'
_atom_sites_solution_primary      ?
_atom_sites_solution_secondary    ?
_atom_sites_solution_hydrogens    mixed
_refine_ls_hydrogen_treatment     mixed
_refine_ls_extinction_method      none
_refine_ls_extinction_coef        .
_refine_ls_number_reflns          7844
_refine_ls_number_parameters      372
_refine_ls_number_restraints      309
_refine_ls_R_factor_all           0.0541
_refine_ls_R_factor_gt            0.0458
_refine_ls_wR_factor_ref          0.1248
_refine_ls_wR_factor_gt           0.1171
_refine_ls_goodness_of_fit_ref    1.036
_refine_ls_restrained_S_all       1.030
_refine_ls_shift/su_max           0.000
_refine_ls_shift/su_mean          0.000
 
loop_
 _atom_site_label
 _atom_site_type_symbol
 _atom_site_fract_x
 _atom_site_fract_y
 _atom_site_fract_z
 _atom_site_U_iso_or_equiv
 _atom_site_adp_type
 _atom_site_occupancy
 _atom_site_site_symmetry_order  
 _atom_site_calc_flag
 _atom_site_refinement_flags_posn
 _atom_site_refinement_flags_adp
 _atom_site_refinement_flags_occupancy
 _atom_site_disorder_assembly
 _atom_site_disorder_group
N1 N 0.67305(9) 0.34163(9) 0.20890(6) 0.02414(18) Uani 1 1 d . . . . .
H1 H 0.7115(15) 0.3078(15) 0.1625(10) 0.036 Uiso 1 1 d . U . . .
N2 N 0.64688(9) 0.13453(9) 0.26702(6) 0.02236(18) Uani 1 1 d . . . . .
N3 N 0.60438(9) 0.29746(9) 0.35761(6) 0.02398(18) Uani 1 1 d . . . . .
C1 C 0.64173(10) 0.25247(10) 0.27568(7) 0.02102(19) Uani 1 1 d . . . . .
C6 C 0.52264(12) 0.71093(11) 0.20757(8) 0.0299(2) Uani 1 1 d . . . . .
H6 H 0.437205 0.779252 0.210573 0.036 Uiso 1 1 calc R U . . .
C7 C 0.53011(11) 0.57835(11) 0.20936(7) 0.0254(2) Uani 1 1 d . . . . .
C8 C 0.91236(11) 0.40415(12) 0.19397(8) 0.0315(2) Uani 1 1 d . . . . .
H8 H 0.912183 0.316790 0.231819 0.038 Uiso 1 1 calc R U . . .
C9 C 0.93367(14) 0.38451(15) 0.09605(9) 0.0444(3) Uani 1 1 d . . . . .
H9A H 0.862261 0.357227 0.076246 0.067 Uiso 1 1 calc R U . . .
H9B H 1.021591 0.313954 0.092516 0.067 Uiso 1 1 calc R U . . .
H9C H 0.930759 0.469793 0.056857 0.067 Uiso 1 1 calc R U . . .
C10 C 1.02935(14) 0.43454(16) 0.22927(12) 0.0502(4) Uani 1 1 d . . . . .
H10A H 1.010152 0.455391 0.289589 0.075 Uiso 1 1 calc R U . . .
H10B H 1.040337 0.512399 0.188184 0.075 Uiso 1 1 calc R U . . .
H10C H 1.112508 0.355312 0.232654 0.075 Uiso 1 1 calc R U . . .
C2 C 0.65821(11) 0.47905(10) 0.20773(7) 0.0231(2) Uani 1 1 d . . . . .
C3 C 0.77534(11) 0.51194(11) 0.20061(7) 0.0262(2) Uani 1 1 d . . . . .
C4 C 0.76188(12) 0.64610(12) 0.19712(8) 0.0313(2) Uani 1 1 d . . . . .
H4 H 0.839831 0.670414 0.191621 0.038 Uiso 1 1 calc R U . . .
C5 C 0.63682(13) 0.74461(11) 0.20154(8) 0.0324(2) Uani 1 1 d . . . . .
H5 H 0.629562 0.835325 0.200419 0.039 Uiso 1 1 calc R U . . .
C11 C 0.40051(11) 0.54890(11) 0.20906(8) 0.0301(2) Uani 1 1 d . . . . .
H11 H 0.425967 0.448608 0.216483 0.036 Uiso 1 1 calc R U . . .
C12 C 0.32243(15) 0.61488(17) 0.11835(11) 0.0499(4) Uani 1 1 d . . . . .
H12A H 0.241882 0.590628 0.118074 0.075 Uiso 1 1 calc R U . . .
H12B H 0.379895 0.582716 0.069487 0.075 Uiso 1 1 calc R U . . .
H12C H 0.295458 0.713579 0.109351 0.075 Uiso 1 1 calc R U . . .
C13 C 0.31266(13) 0.59249(15) 0.28737(11) 0.0443(3) Uani 1 1 d . . . . .
H13A H 0.232841 0.567182 0.286552 0.066 Uiso 1 1 calc R U . . .
H13B H 0.284404 0.690932 0.281179 0.066 Uiso 1 1 calc R U . . .
H13C H 0.364356 0.547339 0.344669 0.066 Uiso 1 1 calc R U . . .
C14 C 0.68410(10) 0.09589(10) 0.18233(7) 0.0231(2) Uani 1 1 d . . . . .
C15 C 0.81978(11) 0.01913(12) 0.17079(8) 0.0305(2) Uani 1 1 d . . . . .
C16 C 0.85430(13) -0.02537(13) 0.08949(9) 0.0366(3) Uani 1 1 d . . . . .
H16 H 0.945461 -0.077336 0.080941 0.044 Uiso 1 1 calc R U . . .
C17 C 0.75838(14) 0.00490(13) 0.02171(8) 0.0373(3) Uani 1 1 d . . . . .
H17 H 0.783647 -0.025981 -0.033146 0.045 Uiso 1 1 calc R U . . .
C18 C 0.62488(13) 0.08039(12) 0.03329(8) 0.0319(2) Uani 1 1 d . . . . .
H18 H 0.559350 0.100549 -0.013865 0.038 Uiso 1 1 calc R U . . .
C19 C 0.58527(11) 0.12720(10) 0.11311(7) 0.0246(2) Uani 1 1 d . . . . .
C20 C 0.92546(12) -0.02136(15) 0.24640(10) 0.0442(3) Uani 1 1 d . . . . .
H20 H 0.887599 0.036928 0.291719 0.053 Uiso 1 1 calc R U . . .
C21 C 0.95497(16) -0.1687(2) 0.29349(11) 0.0593(5) Uani 1 1 d . . . . .
H21A H 1.018762 -0.192285 0.344918 0.089 Uiso 1 1 calc R U . . .
H21B H 0.994137 -0.228156 0.250736 0.089 Uiso 1 1 calc R U . . .
H21C H 0.870940 -0.179987 0.315038 0.089 Uiso 1 1 calc R U . . .
C22 C 1.05672(15) -0.00198(16) 0.21466(15) 0.0606(5) Uani 1 1 d . . . . .
H22A H 1.116015 -0.017710 0.267265 0.091 Uiso 1 1 calc R U . . .
H22B H 1.036447 0.090696 0.180340 0.091 Uiso 1 1 calc R U . . .
H22C H 1.101757 -0.066499 0.176046 0.091 Uiso 1 1 calc R U . . .
C23 C 0.43830(11) 0.20317(11) 0.12794(7) 0.0264(2) Uani 1 1 d . . . . .
H23 H 0.435400 0.270041 0.165979 0.032 Uiso 1 1 calc R U . . .
C24 C 0.37609(12) 0.10441(12) 0.18148(8) 0.0323(2) Uani 1 1 d . . . . .
H24A H 0.282165 0.154333 0.193207 0.048 Uiso 1 1 calc R U . . .
H24B H 0.427156 0.059560 0.239029 0.048 Uiso 1 1 calc R U . . .
H24C H 0.379153 0.036166 0.146451 0.048 Uiso 1 1 calc R U . . .
C25 C 0.35412(14) 0.28239(14) 0.04093(9) 0.0394(3) Uani 1 1 d . . . . .
H25A H 0.264246 0.338608 0.056118 0.059 Uiso 1 1 calc R U . . .
H25B H 0.345715 0.218804 0.005399 0.059 Uiso 1 1 calc R U . . .
H25C H 0.398497 0.340495 0.005550 0.059 Uiso 1 1 calc R U . . .
C26 C 0.70507(12) 0.32899(12) 0.40053(7) 0.0289(2) Uani 1 1 d . . . . .
C27 C 0.67055(16) 0.45197(13) 0.42816(9) 0.0404(3) Uani 1 1 d . . . . .
H27 H 0.581406 0.516435 0.417164 0.048 Uiso 1 1 calc R U . . .
C28 C 0.7668(2) 0.47990(16) 0.47177(10) 0.0538(4) Uani 1 1 d . . . . .
H28 H 0.743515 0.563503 0.491224 0.065 Uiso 1 1 calc R U . . .
C29 C 0.89646(19) 0.3867(2) 0.48707(10) 0.0569(4) Uani 1 1 d . . . . .
H29 H 0.962319 0.406705 0.516635 0.068 Uiso 1 1 calc R U . . .
C30 C 0.93112(15) 0.2647(2) 0.45976(10) 0.0531(4) Uani 1 1 d . . . . .
H30 H 1.020685 0.200991 0.470281 0.064 Uiso 1 1 calc R U . . .
C31 C 0.83485(13) 0.23492(15) 0.41680(9) 0.0391(3) Uani 1 1 d . . . . .
H31 H 0.858004 0.150350 0.398681 0.047 Uiso 1 1 calc R U . . .
C32 C 0.51856(11) 0.24390(11) 0.41544(7) 0.0276(2) Uani 1 1 d . . . . .
C33 C 0.54414(14) 0.20452(13) 0.50834(8) 0.0377(3) Uani 1 1 d . . . . .
H33 H 0.620360 0.211975 0.534815 0.045 Uiso 1 1 calc R U . . .
C34 C 0.45719(17) 0.15381(15) 0.56277(9) 0.0491(4) Uani 1 1 d . . . . .
H34 H 0.474707 0.127698 0.626315 0.059 Uiso 1 1 calc R U . . .
C35 C 0.34668(17) 0.14112(15) 0.52582(10) 0.0496(4) Uani 1 1 d . . . . .
H35 H 0.289741 0.104118 0.563126 0.060 Uiso 1 1 calc R U . . .
C36 C 0.31989(15) 0.18313(14) 0.43349(10) 0.0428(3) Uani 1 1 d . . . . .
H36 H 0.243160 0.176133 0.407380 0.051 Uiso 1 1 calc R U . . .
C37 C 0.40381(12) 0.23527(12) 0.37877(8) 0.0323(2) Uani 1 1 d . . . . .
H37 H 0.383076 0.265449 0.315669 0.039 Uiso 1 1 calc R U . . .
 
loop_
 _atom_site_aniso_label
 _atom_site_aniso_U_11
 _atom_site_aniso_U_22
 _atom_site_aniso_U_33
 _atom_site_aniso_U_23
 _atom_site_aniso_U_13
 _atom_site_aniso_U_12
N1 0.0301(4) 0.0205(4) 0.0234(4) -0.0069(3) 0.0075(3) -0.0101(3)
N2 0.0243(4) 0.0198(4) 0.0219(4) -0.0048(3) 0.0023(3) -0.0063(3)
N3 0.0277(4) 0.0246(4) 0.0209(4) -0.0069(3) 0.0035(3) -0.0099(3)
C1 0.0187(4) 0.0219(5) 0.0206(4) -0.0040(4) 0.0005(3) -0.0050(4)
C6 0.0320(6) 0.0214(5) 0.0336(6) -0.0052(4) 0.0027(4) -0.0069(4)
C7 0.0277(5) 0.0227(5) 0.0253(5) -0.0041(4) 0.0024(4) -0.0092(4)
C8 0.0269(5) 0.0280(5) 0.0375(6) -0.0025(4) 0.0048(4) -0.0098(4)
C9 0.0383(7) 0.0446(7) 0.0413(7) -0.0050(6) 0.0160(5) -0.0072(6)
C10 0.0286(6) 0.0447(8) 0.0763(11) -0.0106(7) -0.0010(6) -0.0126(6)
C2 0.0279(5) 0.0196(5) 0.0221(5) -0.0035(4) 0.0033(4) -0.0096(4)
C3 0.0276(5) 0.0243(5) 0.0268(5) -0.0033(4) 0.0025(4) -0.0103(4)
C4 0.0327(6) 0.0273(5) 0.0373(6) -0.0041(4) 0.0019(5) -0.0160(5)
C5 0.0403(6) 0.0217(5) 0.0371(6) -0.0055(4) 0.0011(5) -0.0133(5)
C11 0.0260(5) 0.0243(5) 0.0384(6) -0.0033(4) 0.0018(4) -0.0087(4)
C12 0.0442(8) 0.0541(9) 0.0521(8) 0.0055(7) -0.0130(6) -0.0259(7)
C13 0.0316(6) 0.0398(7) 0.0598(9) -0.0124(6) 0.0154(6) -0.0106(5)
C14 0.0274(5) 0.0187(4) 0.0245(5) -0.0058(4) 0.0047(4) -0.0093(4)
C15 0.0279(5) 0.0292(5) 0.0361(6) -0.0145(5) 0.0036(4) -0.0082(4)
C16 0.0322(6) 0.0376(6) 0.0419(7) -0.0206(5) 0.0108(5) -0.0089(5)
C17 0.0453(7) 0.0385(6) 0.0312(6) -0.0174(5) 0.0118(5) -0.0141(5)
C18 0.0411(6) 0.0307(6) 0.0247(5) -0.0076(4) 0.0021(4) -0.0127(5)
C19 0.0304(5) 0.0198(5) 0.0237(5) -0.0038(4) 0.0026(4) -0.0092(4)
C20 0.0253(6) 0.0547(8) 0.0525(8) -0.0343(7) -0.0013(5) -0.0012(5)
C21 0.0399(8) 0.0903(13) 0.0401(8) 0.0085(8) -0.0048(6) -0.0251(8)
C22 0.0363(7) 0.0394(8) 0.1047(14) -0.0092(8) -0.0136(8) -0.0133(6)
C23 0.0283(5) 0.0235(5) 0.0255(5) -0.0051(4) -0.0016(4) -0.0066(4)
C24 0.0316(6) 0.0308(6) 0.0344(6) -0.0067(5) 0.0036(4) -0.0112(5)
C25 0.0389(6) 0.0378(7) 0.0324(6) 0.0009(5) -0.0065(5) -0.0063(5)
C26 0.0361(6) 0.0326(6) 0.0214(5) -0.0066(4) 0.0013(4) -0.0159(5)
C27 0.0597(8) 0.0324(6) 0.0320(6) -0.0078(5) -0.0043(6) -0.0188(6)
C28 0.0898(12) 0.0463(8) 0.0390(7) -0.0070(6) -0.0111(7) -0.0404(8)
C29 0.0746(11) 0.0793(11) 0.0386(7) -0.0079(7) -0.0067(7) -0.0550(10)
C30 0.0391(7) 0.0865(12) 0.0388(7) -0.0158(7) -0.0019(6) -0.0265(8)
C31 0.0361(6) 0.0512(8) 0.0321(6) -0.0165(5) 0.0010(5) -0.0135(6)
C32 0.0331(5) 0.0214(5) 0.0263(5) -0.0061(4) 0.0083(4) -0.0075(4)
C33 0.0454(7) 0.0346(6) 0.0279(6) -0.0036(5) 0.0062(5) -0.0098(5)
C34 0.0658(9) 0.0434(8) 0.0303(6) -0.0015(5) 0.0173(6) -0.0146(7)
C35 0.0608(9) 0.0429(8) 0.0495(8) -0.0115(6) 0.0305(7) -0.0248(7)
C36 0.0452(7) 0.0429(7) 0.0492(8) -0.0170(6) 0.0215(6) -0.0239(6)
C37 0.0346(6) 0.0322(6) 0.0332(6) -0.0101(5) 0.0106(5) -0.0147(5)
 
_geom_special_details
;
 All esds (except the esd in the dihedral angle between two l.s. planes)
 are estimated using the full covariance matrix.  The cell esds are taken
 into account individually in the estimation of esds in distances, angles
 and torsion angles; correlations between esds in cell parameters are only
 used when they are defined by crystal symmetry.  An approximate (isotropic)
 treatment of cell esds is used for estimating esds involving l.s. planes.
;
 
loop_
 _geom_bond_atom_site_label_1
 _geom_bond_atom_site_label_2
 _geom_bond_distance
 _geom_bond_site_symmetry_2
 _geom_bond_publ_flag
N1 C1 1.3679(13) . ?
N1 C2 1.4295(13) . ?
N2 C1 1.2859(13) . ?
N2 C14 1.4251(13) . ?
N3 C1 1.4132(12) . ?
N3 C32 1.4316(14) . ?
N3 C26 1.4398(14) . ?
C6 C5 1.3800(17) . ?
C6 C7 1.3979(15) . ?
C7 C2 1.4030(14) . ?
C7 C11 1.5193(15) . ?
C8 C3 1.5201(15) . ?
C8 C10 1.5295(18) . ?
C8 C9 1.5349(18) . ?
C2 C3 1.4056(15) . ?
C3 C4 1.3922(15) . ?
C4 C5 1.3836(17) . ?
C11 C13 1.5266(18) . ?
C11 C12 1.5289(18) . ?
C14 C15 1.4084(15) . ?
C14 C19 1.4102(15) . ?
C15 C16 1.3984(16) . ?
C15 C20 1.5139(17) . ?
C16 C17 1.3755(19) . ?
C17 C18 1.3864(18) . ?
C18 C19 1.3951(15) . ?
C19 C23 1.5158(15) . ?
C20 C21 1.528(2) . ?
C20 C22 1.530(2) . ?
C23 C25 1.5304(15) . ?
C23 C24 1.5319(16) . ?
C26 C31 1.3840(18) . ?
C26 C27 1.3899(17) . ?
C27 C28 1.383(2) . ?
C28 C29 1.379(3) . ?
C29 C30 1.378(3) . ?
C30 C31 1.3895(19) . ?
C32 C33 1.3893(16) . ?
C32 C37 1.3953(17) . ?
C33 C34 1.3996(19) . ?
C34 C35 1.377(2) . ?
C35 C36 1.384(2) . ?
C36 C37 1.3847(17) . ?
 
loop_
 _geom_angle_atom_site_label_1
 _geom_angle_atom_site_label_2
 _geom_angle_atom_site_label_3
 _geom_angle
 _geom_angle_site_symmetry_1
 _geom_angle_site_symmetry_3
 _geom_angle_publ_flag
C1 N1 C2 128.36(9) . . ?
C1 N2 C14 118.13(9) . . ?
C1 N3 C32 119.02(9) . . ?
C1 N3 C26 115.09(8) . . ?
C32 N3 C26 117.10(9) . . ?
N2 C1 N1 123.69(9) . . ?
N2 C1 N3 120.97(9) . . ?
N1 C1 N3 115.33(9) . . ?
C5 C6 C7 121.35(10) . . ?
C6 C7 C2 117.87(10) . . ?
C6 C7 C11 119.16(10) . . ?
C2 C7 C11 122.92(9) . . ?
C3 C8 C10 113.32(10) . . ?
C3 C8 C9 109.99(10) . . ?
C10 C8 C9 110.47(11) . . ?
C7 C2 C3 121.44(9) . . ?
C7 C2 N1 120.77(9) . . ?
C3 C2 N1 117.72(9) . . ?
C4 C3 C2 118.29(10) . . ?
C4 C3 C8 121.11(10) . . ?
C2 C3 C8 120.58(9) . . ?
C5 C4 C3 121.07(11) . . ?
C6 C5 C4 119.92(10) . . ?
C7 C11 C13 112.20(10) . . ?
C7 C11 C12 110.55(10) . . ?
C13 C11 C12 111.11(11) . . ?
C15 C14 C19 120.53(10) . . ?
C15 C14 N2 118.94(9) . . ?
C19 C14 N2 120.43(9) . . ?
C16 C15 C14 118.69(11) . . ?
C16 C15 C20 120.23(10) . . ?
C14 C15 C20 121.00(10) . . ?
C17 C16 C15 121.06(11) . . ?
C16 C17 C18 120.12(11) . . ?
C17 C18 C19 121.04(11) . . ?
C18 C19 C14 118.57(10) . . ?
C18 C19 C23 121.11(10) . . ?
C14 C19 C23 120.23(9) . . ?
C15 C20 C21 109.91(12) . . ?
C15 C20 C22 113.31(14) . . ?
C21 C20 C22 109.80(11) . . ?
C19 C23 C25 114.13(9) . . ?
C19 C23 C24 109.60(9) . . ?
C25 C23 C24 110.51(10) . . ?
C31 C26 C27 120.19(12) . . ?
C31 C26 N3 119.88(10) . . ?
C27 C26 N3 119.90(11) . . ?
C28 C27 C26 119.59(14) . . ?
C29 C28 C27 120.15(14) . . ?
C30 C29 C28 120.44(14) . . ?
C29 C30 C31 119.88(15) . . ?
C26 C31 C30 119.73(13) . . ?
C33 C32 C37 118.83(11) . . ?
C33 C32 N3 121.40(11) . . ?
C37 C32 N3 119.73(10) . . ?
C32 C33 C34 119.74(13) . . ?
C35 C34 C33 121.15(13) . . ?
C34 C35 C36 118.95(13) . . ?
C35 C36 C37 120.66(14) . . ?
C36 C37 C32 120.62(12) . . ?
 
_refine_diff_density_max    0.276
_refine_diff_density_min   -0.333
_refine_diff_density_rms    0.036

_shelx_res_file
;
TITL mo_tch260120N1_0m_a.res in P-1
    mo_tch260120N1_0m_a.res
    created by SHELXL-2019/1 at 08:57:26 on 20-Jan-2026
REM Old TITL mo_tch260120N1_0m in P-1
REM SHELXT solution in P-1: R1 0.159, Rweak 0.007, Alpha 0.046
REM <I/s>   0.000 for    0 systematic absences,  Orientation as input
REM Formula found by SHELXT:  C37 N3
CELL  0.71073  10.6219  10.7814  15.1144   78.462   88.123   69.129
ZERR    2.000   0.0002   0.0003   0.0003    0.001    0.001    0.001
LATT  1
SFAC C H N
UNIT 74 90 6
LIST 4
ACTA
TEMP -123.150
SIZE 0.150 0.290 0.472
L.S. 10
BOND
HTAB
FMAP 2
PLAN 20
RIGU
OMIT      0   0   2
OMIT      0   1   0
WGHT    0.054700    0.519100
FVAR       1.05584
N1    3    0.673047    0.341628    0.208897    11.00000    0.03011    0.02046 =
         0.02335   -0.00689    0.00753   -0.01006
H1    2    0.711530    0.307846    0.162512    11.00000   -1.50000
N2    3    0.646877    0.134527    0.267019    11.00000    0.02425    0.01979 =
         0.02191   -0.00477    0.00230   -0.00635
N3    3    0.604378    0.297461    0.357608    11.00000    0.02773    0.02462 =
         0.02092   -0.00692    0.00345   -0.00992
C1    1    0.641730    0.252469    0.275677    11.00000    0.01869    0.02186 =
         0.02059   -0.00402    0.00055   -0.00504
C6    1    0.522639    0.710933    0.207571    11.00000    0.03202    0.02144 =
         0.03362   -0.00524    0.00266   -0.00686
AFIX  43
H6    2    0.437205    0.779252    0.210573    11.00000   -1.20000
AFIX   0
C7    1    0.530111    0.578351    0.209355    11.00000    0.02773    0.02268 =
         0.02534   -0.00406    0.00241   -0.00915
C8    1    0.912365    0.404150    0.193973    11.00000    0.02694    0.02798 =
         0.03750   -0.00247    0.00484   -0.00983
AFIX  13
H8    2    0.912183    0.316790    0.231819    11.00000   -1.20000
AFIX   0
C9    1    0.933670    0.384505    0.096047    11.00000    0.03834    0.04459 =
         0.04128   -0.00503    0.01599   -0.00723
AFIX 137
H9A   2    0.862261    0.357227    0.076246    11.00000   -1.50000
H9B   2    1.021591    0.313954    0.092516    11.00000   -1.50000
H9C   2    0.930759    0.469793    0.056857    11.00000   -1.50000
AFIX   0
C10   1    1.029348    0.434543    0.229270    11.00000    0.02864    0.04470 =
         0.07633   -0.01062   -0.00096   -0.01258
AFIX 137
H10A  2    1.010152    0.455391    0.289589    11.00000   -1.50000
H10B  2    1.040337    0.512399    0.188184    11.00000   -1.50000
H10C  2    1.112508    0.355312    0.232654    11.00000   -1.50000
AFIX   0
C2    1    0.658206    0.479046    0.207735    11.00000    0.02790    0.01962 =
         0.02215   -0.00351    0.00327   -0.00958
C3    1    0.775343    0.511937    0.200614    11.00000    0.02757    0.02430 =
         0.02676   -0.00326    0.00247   -0.01035
C4    1    0.761883    0.646105    0.197124    11.00000    0.03271    0.02727 =
         0.03730   -0.00413    0.00192   -0.01603
AFIX  43
H4    2    0.839831    0.670414    0.191621    11.00000   -1.20000
AFIX   0
C5    1    0.636820    0.744611    0.201539    11.00000    0.04025    0.02173 =
         0.03709   -0.00554    0.00115   -0.01334
AFIX  43
H5    2    0.629562    0.835325    0.200419    11.00000   -1.20000
AFIX   0
C11   1    0.400512    0.548899    0.209057    11.00000    0.02596    0.02427 =
         0.03845   -0.00331    0.00182   -0.00872
AFIX  13
H11   2    0.425967    0.448608    0.216483    11.00000   -1.20000
AFIX   0
C12   1    0.322429    0.614877    0.118351    11.00000    0.04423    0.05414 =
         0.05205    0.00549   -0.01301   -0.02594
AFIX 137
H12A  2    0.241882    0.590628    0.118074    11.00000   -1.50000
H12B  2    0.379895    0.582716    0.069487    11.00000   -1.50000
H12C  2    0.295458    0.713579    0.109351    11.00000   -1.50000
AFIX   0
C13   1    0.312665    0.592490    0.287374    11.00000    0.03157    0.03985 =
         0.05984   -0.01244    0.01537   -0.01056
AFIX 137
H13A  2    0.232841    0.567182    0.286552    11.00000   -1.50000
H13B  2    0.284404    0.690932    0.281179    11.00000   -1.50000
H13C  2    0.364356    0.547339    0.344669    11.00000   -1.50000
AFIX   0
C14   1    0.684099    0.095893    0.182334    11.00000    0.02737    0.01872 =
         0.02454   -0.00584    0.00474   -0.00926
C15   1    0.819775    0.019132    0.170791    11.00000    0.02793    0.02916 =
         0.03609   -0.01450    0.00363   -0.00821
C16   1    0.854297   -0.025367    0.089493    11.00000    0.03215    0.03760 =
         0.04195   -0.02063    0.01083   -0.00890
AFIX  43
H16   2    0.945461   -0.077336    0.080941    11.00000   -1.20000
AFIX   0
C17   1    0.758376    0.004899    0.021710    11.00000    0.04533    0.03848 =
         0.03125   -0.01740    0.01180   -0.01408
AFIX  43
H17   2    0.783647   -0.025981   -0.033146    11.00000   -1.20000
AFIX   0
C18   1    0.624881    0.080386    0.033293    11.00000    0.04109    0.03067 =
         0.02474   -0.00762    0.00211   -0.01266
AFIX  43
H18   2    0.559350    0.100549   -0.013865    11.00000   -1.20000
AFIX   0
C19   1    0.585269    0.127202    0.113113    11.00000    0.03038    0.01977 =
         0.02367   -0.00383    0.00262   -0.00924
C20   1    0.925460   -0.021361    0.246397    11.00000    0.02530    0.05470 =
         0.05245   -0.03431   -0.00128   -0.00122
AFIX  13
H20   2    0.887599    0.036928    0.291719    11.00000   -1.20000
AFIX   0
C21   1    0.954970   -0.168652    0.293494    11.00000    0.03988    0.09028 =
         0.04007    0.00849   -0.00480   -0.02506
AFIX 137
H21A  2    1.018762   -0.192285    0.344918    11.00000   -1.50000
H21B  2    0.994137   -0.228156    0.250736    11.00000   -1.50000
H21C  2    0.870940   -0.179987    0.315038    11.00000   -1.50000
AFIX   0
C22   1    1.056718   -0.001976    0.214659    11.00000    0.03629    0.03936 =
         0.10468   -0.00917   -0.01363   -0.01334
AFIX 137
H22A  2    1.116015   -0.017710    0.267265    11.00000   -1.50000
H22B  2    1.036447    0.090696    0.180340    11.00000   -1.50000
H22C  2    1.101757   -0.066499    0.176046    11.00000   -1.50000
AFIX   0
C23   1    0.438299    0.203172    0.127944    11.00000    0.02832    0.02351 =
         0.02551   -0.00511   -0.00160   -0.00663
AFIX  13
H23   2    0.435400    0.270041    0.165979    11.00000   -1.20000
AFIX   0
C24   1    0.376090    0.104413    0.181480    11.00000    0.03155    0.03077 =
         0.03440   -0.00665    0.00358   -0.01116
AFIX 137
H24A  2    0.282165    0.154333    0.193207    11.00000   -1.50000
H24B  2    0.427156    0.059560    0.239029    11.00000   -1.50000
H24C  2    0.379153    0.036166    0.146451    11.00000   -1.50000
AFIX   0
C25   1    0.354120    0.282393    0.040929    11.00000    0.03888    0.03777 =
         0.03239    0.00087   -0.00647   -0.00630
AFIX 137
H25A  2    0.264246    0.338608    0.056118    11.00000   -1.50000
H25B  2    0.345715    0.218804    0.005399    11.00000   -1.50000
H25C  2    0.398497    0.340495    0.005550    11.00000   -1.50000
AFIX   0
C26   1    0.705074    0.328989    0.400528    11.00000    0.03612    0.03259 =
         0.02141   -0.00656    0.00132   -0.01590
C27   1    0.670553    0.451968    0.428161    11.00000    0.05968    0.03241 =
         0.03196   -0.00779   -0.00427   -0.01879
AFIX  43
H27   2    0.581406    0.516435    0.417164    11.00000   -1.20000
AFIX   0
C28   1    0.766783    0.479904    0.471766    11.00000    0.08979    0.04629 =
         0.03901   -0.00702   -0.01108   -0.04037
AFIX  43
H28   2    0.743515    0.563503    0.491224    11.00000   -1.20000
AFIX   0
C29   1    0.896463    0.386665    0.487069    11.00000    0.07465    0.07928 =
         0.03856   -0.00794   -0.00668   -0.05501
AFIX  43
H29   2    0.962319    0.406705    0.516635    11.00000   -1.20000
AFIX   0
C30   1    0.931121    0.264663    0.459760    11.00000    0.03909    0.08654 =
         0.03876   -0.01579   -0.00189   -0.02646
AFIX  43
H30   2    1.020685    0.200991    0.470281    11.00000   -1.20000
AFIX   0
C31   1    0.834846    0.234916    0.416804    11.00000    0.03607    0.05118 =
         0.03206   -0.01649    0.00099   -0.01353
AFIX  43
H31   2    0.858004    0.150350    0.398681    11.00000   -1.20000
AFIX   0
C32   1    0.518556    0.243896    0.415439    11.00000    0.03311    0.02144 =
         0.02632   -0.00606    0.00829   -0.00747
C33   1    0.544142    0.204517    0.508339    11.00000    0.04536    0.03459 =
         0.02785   -0.00361    0.00620   -0.00983
AFIX  43
H33   2    0.620360    0.211975    0.534815    11.00000   -1.20000
AFIX   0
C34   1    0.457189    0.153814    0.562772    11.00000    0.06576    0.04344 =
         0.03026   -0.00149    0.01730   -0.01456
AFIX  43
H34   2    0.474707    0.127698    0.626315    11.00000   -1.20000
AFIX   0
C35   1    0.346682    0.141123    0.525822    11.00000    0.06075    0.04288 =
         0.04949   -0.01154    0.03048   -0.02485
AFIX  43
H35   2    0.289741    0.104118    0.563126    11.00000   -1.20000
AFIX   0
C36   1    0.319892    0.183134    0.433486    11.00000    0.04521    0.04294 =
         0.04919   -0.01700    0.02149   -0.02389
AFIX  43
H36   2    0.243160    0.176133    0.407380    11.00000   -1.20000
AFIX   0
C37   1    0.403815    0.235270    0.378768    11.00000    0.03463    0.03220 =
         0.03324   -0.01009    0.01064   -0.01471
AFIX  43
H37   2    0.383076    0.265449    0.315669    11.00000   -1.20000
REM #####
AFIX   0
HKLF 4


REM  mo_tch260120N1_0m_a.res in P-1
REM wR2 = 0.1248, GooF = S = 1.036, Restrained GooF = 1.030 for all data
REM R1 = 0.0458 for 6688 Fo > 4sig(Fo) and 0.0541 for all 7844 data
REM 372 parameters refined using 309 restraints

END

WGHT      0.0547      0.5191

REM No hydrogen bonds found for HTAB generation

REM Highest difference peak  0.276,  deepest hole -0.333,  1-sigma level  0.036
Q1    1   0.8444  0.4615  0.1974  11.00000  0.05    0.28
Q2    1   0.9525 -0.1008  0.3137  11.00000  0.05    0.27
Q3    1   0.5123  0.1646  0.1214  11.00000  0.05    0.26
Q4    1   0.8749  0.0118  0.2002  11.00000  0.05    0.25
Q5    1   0.7172  0.4955  0.2044  11.00000  0.05    0.25
Q6    1   0.7532  0.0639  0.1752  11.00000  0.05    0.24
Q7    1   0.4675  0.5648  0.2114  11.00000  0.05    0.24
Q8    1   0.6548  0.3121  0.3742  11.00000  0.05    0.24
Q9    1   0.5963  0.5265  0.2185  11.00000  0.05    0.24
Q10   1   0.7671  0.5819  0.2015  11.00000  0.05    0.23
Q11   1   0.6367  0.1204  0.1455  11.00000  0.05    0.23
Q12   1   0.5321  0.6438  0.2083  11.00000  0.05    0.22
Q13   1   0.5817  0.7259  0.1956  11.00000  0.05    0.22
Q14   1   0.8417  0.4465  0.4483  11.00000  0.05    0.22
Q15   1   0.8340 -0.0040  0.1343  11.00000  0.05    0.21
Q16   1   0.3993  0.2392  0.0860  11.00000  0.05    0.20
Q17   1   0.3676  0.1495  0.4747  11.00000  0.05    0.20
Q18   1   0.6532  0.3033  0.2464  11.00000  0.05    0.20
Q19   1   0.9647  0.4240  0.2079  11.00000  0.05    0.20
Q20   1   0.5517  0.1945  0.4614  11.00000  0.05    0.19
;
_shelx_res_checksum   50783

_shelx_hkl_file
;
  -2   0   0   87.29    3.40
  -2   0   0   86.59    4.10
  -2   0   0   84.89    3.10
  -2   0   0   85.89    3.30
  -2   0   0   80.79    2.70
  -2   0   0   86.49    3.40
   2   0   0   83.49    2.80
   2   0   0   90.49    3.10
   2   0   0   83.99    3.40
   2   0   0   89.99    3.40
   2   0   0   89.39    3.40
   2   0   0   97.19    4.30
  -4   0   0 2251.07   77.39
  -5   0   0   24.90    3.90
  -5   0   0   30.50    1.70
  -5   0   0   30.60    2.70
  -5   0   0   28.80    2.60
  -5   0   0   29.70    3.10
  -5   0   0   26.20    2.80
   5   0   0   27.20    2.90
   5   0   0   23.20    2.80
   5   0   0   30.00    1.30
   5   0   0   26.80    4.10
   5   0   0   31.70    3.40
   5   0   0   29.50    2.90
  -6   0   0   37.80    3.00
  -6   0   0   38.10    2.30
  -6   0   0   38.70    3.20
  -6   0   0   38.70    2.00
  -6   0   0   41.90    5.10
  -6   0   0   46.60    4.20
   6   0   0   33.80    3.50
   6   0   0   46.80    4.30
   6   0   0   43.00    5.40
   6   0   0   36.00    2.20
   6   0   0   40.10    3.00
   6   0   0   34.40    3.60
  -7   0   0  854.21   27.60
  -7   0   0  867.41   26.40
  -7   0   0  831.52   29.70
  -7   0   0  878.41   27.50
  -7   0   0  897.91   26.50
  -7   0   0  857.71   25.30
   7   0   0  853.11   26.60
   7   0   0  847.62   28.10
   7   0   0  887.51   28.40
   7   0   0  881.61   25.30
   7   0   0  872.81   27.80
  -8   0   0   91.19    4.40
  -8   0   0   92.19    5.40
  -8   0   0   82.99    5.90
  -8   0   0   86.59    5.10
  -8   0   0   89.69    7.50
  -8   0   0   99.19    8.20
   8   0   0   83.69    6.30
   8   0   0  101.59    5.70
   8   0   0   69.19    8.50
   8   0   0   93.39    6.30
   8   0   0   93.79    7.80
   8   0   0   88.29    6.20
   8   0   0   84.89    4.00
  -9   0   0    8.70    2.50
  -9   0   0   13.30    2.90
  -9   0   0   14.70    2.00
  -9   0   0   12.70    3.90
  -9   0   0    7.30    2.70
   9   0   0   15.00    3.50
   9   0   0   13.90    3.10
   9   0   0   10.10    2.60
   9   0   0    9.60    3.00
   9   0   0   11.60    3.40
 -10   0   0  101.89    7.40
 -10   0   0  110.99    9.30
 -10   0   0  112.89    6.10
 -10   0   0  108.09    7.40
 -10   0   0   97.19    5.00
 -10   0   0   99.99    6.20
  10   0   0  106.99    7.70
  10   0   0  116.29    7.10
  10   0   0   89.39    7.80
  10   0   0  112.39    8.10
  10   0   0  110.69    8.40
 -11   0   0   34.70    4.90
 -11   0   0   28.80    4.00
 -11   0   0   25.50    4.70
 -11   0   0   35.60    3.80
 -11   0   0   31.00    3.00
 -11   0   0   28.40    6.10
 -11   0   0   44.10    7.10
  11   0   0   38.10    5.90
  11   0   0   39.90    5.60
  11   0   0   30.00    5.60
  11   0   0   30.50    5.70
  11   0   0   32.70    4.80
 -12   0   0   25.90    3.30
 -12   0   0   31.70    7.20
 -12   0   0   24.00    4.60
 -12   0   0   23.40    5.80
  12   0   0   25.20    5.90
  12   0   0   32.60    5.10
  12   0   0   28.30    5.30
  12   0   0   24.70    5.40
 -13   0   0   54.89    8.60
 -13   0   0   52.09    6.80
 -13   0   0   54.69    9.70
 -13   0   0   52.99    4.30
  13   0   0   37.10    5.90
  13   0   0   54.29    8.10
  13   0   0   56.59    7.50
  12  -1   0    3.30    2.60
  12  -1   0    4.40    3.20
  12  -1   0    3.00    3.30
 -12   1   0    4.20    4.10
 -12   1   0    1.50    2.70
 -12   1   0    2.30    4.10
 -12   1   0    1.80    1.70
  11  -1   0   52.69    7.40
  11  -1   0   51.69    7.40
  11  -1   0   43.80    5.50
  11  -1   0   44.20    6.20
  11  -1   0   51.39    8.50
 -11   1   0   44.50    6.20
 -11   1   0   46.20    5.90
 -11   1   0   43.90    4.40
 -11   1   0   51.09    8.20
 -11   1   0   52.89    8.30
  10  -1   0    7.60    2.90
  10  -1   0    8.60    3.50
  10  -1   0    8.90    2.80
  10  -1   0    9.20    3.50
  10  -1   0   11.50    3.90
 -10   1   0   10.70    3.50
 -10   1   0    9.90    2.80
 -10   1   0    9.50    1.10
 -10   1   0    5.30    3.80
 -10   1   0    8.50    2.30
 -10   1   0   12.40    3.00
   9  -1   0   -0.60    1.60
   9  -1   0   -0.90    2.30
   9  -1   0   -0.50    2.80
   9  -1   0   -2.30    1.90
  -9   1   0    0.10    2.00
  -9   1   0    3.00    1.00
  -9   1   0    6.00    3.60
  -9   1   0    5.00    2.00
  -9   1   0    2.30    2.20
  -9   1   0    2.40    2.00
   8  -1   0   -1.90    1.80
   8  -1   0    0.80    1.70
   8  -1   0   -3.00    2.10
   8  -1   0    4.10    2.50
   8  -1   0   -0.10    1.70
   8  -1   0    0.30    0.40
  -8   1   0   -2.70    1.30
  -8   1   0   -2.00    1.60
  -8   1   0   -2.80    1.50
  -8   1   0   -2.30    2.30
  -8   1   0   -0.90    1.50
  -8   1   0    1.40    0.90
   7  -1   0    1.30    1.90
   7  -1   0    1.20    0.60
   7  -1   0    2.70    2.00
   7  -1   0   -1.60    1.40
   7  -1   0    0.00    1.20
   7  -1   0    0.90    1.50
  -7   1   0    1.20    0.80
  -7   1   0    0.50    1.60
  -7   1   0    1.70    1.60
  -7   1   0   -1.10    1.20
  -7   1   0    2.90    2.60
  -7   1   0    0.30    1.40
   6  -1   0   51.29    4.10
   6  -1   0   54.79    2.50
   6  -1   0   61.39    4.50
   6  -1   0   49.60    3.40
   6  -1   0   58.59    4.70
   6  -1   0   55.29    4.50
  -6   1   0   63.39    3.90
  -6   1   0   48.60    6.10
  -6   1   0   56.99    4.30
  -6   1   0   54.89    3.80
  -6   1   0   56.89    2.60
  -6   1   0   56.09    4.00
  -6   1   0   56.99    2.30
   5  -1   0  880.61   26.30
   5  -1   0  856.31   29.60
   5  -1   0  905.01   27.70
   5  -1   0  895.61   27.20
   5  -1   0  868.41   27.40
  -5   1   0  881.71   27.30
  -5   1   0  912.51   29.80
  -5   1   0  869.01   24.90
   4  -1   0 2097.49   69.19
   3  -1   0  650.43   20.40
  -3   1   0  685.53   21.90
   2  -1   0   90.89    4.00
   2  -1   0   88.69    4.00
   2  -1   0   94.39    3.90
   2  -1   0   87.49    3.50
   2  -1   0   80.39    3.80
  -2   1   0   85.19    2.80
  -2   1   0   86.79    3.80
  -2   1   0   98.09    4.90
  -2   1   0   91.19    3.80
  -2   1   0   85.59    3.60
  -2   1   0   92.19    3.90
   1  -1   0 1082.89   35.80
  -1   1   0 1083.99   38.80
   0   1   0   14.50    1.50
   1   1   0 1502.95   46.40
  -2  -1   0  863.71   31.30
   2   1   0  860.61   31.40
  -3  -1   0  214.48    6.10
  -3  -1   0  211.98    7.00
  -3  -1   0  213.38    6.80
  -3  -1   0  201.58    7.20
  -3  -1   0  206.28    6.60
  -3  -1   0  224.98    8.00
   3   1   0  229.38    8.30
   3   1   0  213.08    7.50
   3   1   0  216.68    7.10
   3   1   0  204.28    7.20
   3   1   0  210.98    7.00
   3   1   0  204.78    7.10
  -4  -1   0   13.90    1.80
  -4  -1   0   15.00    0.80
  -4  -1   0   12.00    1.50
  -4  -1   0   10.20    1.10
  -4  -1   0   13.60    2.30
  -4  -1   0   16.60    1.90
  -4  -1   0   17.00    1.60
   4   1   0   18.50    2.00
   4   1   0   10.20    1.60
   4   1   0   18.10    2.80
   4   1   0   13.50    1.40
   4   1   0   17.00    1.70
   4   1   0   12.20    1.70
  -5  -1   0   12.00    2.10
  -5  -1   0   11.70    1.30
  -5  -1   0   14.50    2.80
  -5  -1   0   10.90    1.60
  -5  -1   0   13.00    2.10
  -5  -1   0   11.20    1.80
   5   1   0    7.70    1.80
   5   1   0   13.00    1.80
   5   1   0    9.60    2.00
   5   1   0   13.20    2.90
   5   1   0   10.10    1.40
   5   1   0    8.50    1.70
  -6  -1   0   30.60    2.80
  -6  -1   0   35.70    2.20
  -6  -1   0   31.60    3.40
  -6  -1   0   33.40    4.20
  -6  -1   0   37.70    3.60
  -6  -1   0   34.40    2.60
   6   1   0   35.90    2.80
   6   1   0   38.10    5.00
   6   1   0   33.50    3.40
   6   1   0   37.80    3.70
   6   1   0   31.80    2.20
   6   1   0   31.00    3.40
  -7  -1   0   30.80    3.50
  -7  -1   0   34.00    3.20
  -7  -1   0   27.50    4.30
  -7  -1   0   34.60    2.90
  -7  -1   0   34.80    3.80
   7   1   0   25.90    3.40
   7   1   0   24.60    3.20
   7   1   0   31.80    3.70
   7   1   0   34.10    3.40
   7   1   0   30.50    2.30
   7   1   0   39.00    5.60
  -8  -1   0   11.10    2.30
  -8  -1   0    5.30    1.70
  -8  -1   0    3.50    1.60
  -8  -1   0    4.90    2.00
  -8  -1   0    4.40    2.60
  -8  -1   0    4.80    1.90
   8   1   0    6.00    1.50
   8   1   0    5.70    2.20
   8   1   0    8.00    3.40
   8   1   0   12.20    2.70
   8   1   0    6.10    1.90
   8   1   0    2.60    2.20
  -9  -1   0  666.83   21.80
  -9  -1   0  667.93   21.10
  -9  -1   0  707.03   26.00
  -9  -1   0  680.33   21.90
  -9  -1   0  671.03   23.40
  -9  -1   0  679.33   23.50
   9   1   0  669.83   24.10
   9   1   0  689.83   24.60
   9   1   0  689.03   22.90
   9   1   0  687.03   23.70
   9   1   0  708.63   24.50
   9   1   0  655.43   20.90
 -10  -1   0  130.59    7.00
 -10  -1   0  125.29    8.00
 -10  -1   0  139.09    6.50
 -10  -1   0  136.59    9.80
 -10  -1   0  119.89    6.60
 -10  -1   0  135.09    8.30
 -10  -1   0  146.89   10.60
  10   1   0  147.69    8.70
  10   1   0  130.89    6.10
  10   1   0  155.48    9.30
  10   1   0  132.99    8.90
  10   1   0  142.09    9.20
  10   1   0  131.89    7.80
 -11  -1   0    9.50    2.30
 -11  -1   0    6.90    3.30
 -11  -1   0    9.60    3.20
 -11  -1   0   12.00    2.40
 -11  -1   0   13.70    4.40
 -11  -1   0    5.80    3.80
 -11  -1   0   13.10    2.90
  11   1   0   15.30    4.80
  11   1   0   12.50    2.00
  11   1   0   13.60    3.60
  11   1   0   14.90    4.20
  11   1   0   11.10    3.70
  11   1   0   12.50    3.50
 -12  -1   0   35.00    3.90
 -12  -1   0   29.60    5.00
 -12  -1   0   33.80    6.60
 -12  -1   0   31.30    3.60
 -12  -1   0   38.90    7.60
  12   1   0   26.90    5.40
  12   1   0   25.50    2.60
  12   1   0   28.70    6.00
  12   1   0   33.50    5.20
  12   1   0   20.90    4.50
 -13  -1   0    2.20    1.80
 -13  -1   0    2.80    1.90
 -13  -1   0    0.80    4.00
 -13  -1   0    2.30    2.60
  13   1   0    0.30    2.70
  13   1   0    0.30    2.90
  13   1   0   -3.30    2.60
  12  -2   0   -3.40    2.40
  12  -2   0   -1.00    2.80
  12  -2   0   -1.80    2.90
 -12   2   0   -3.20    1.30
 -12   2   0    3.80    2.90
 -12   2   0    3.10    4.20
 -12   2   0    6.90    2.60
 -12   2   0   -6.20    2.90
  11  -2   0   67.89    8.80
  11  -2   0   41.10    6.10
  11  -2   0   55.39    6.10
  11  -2   0   41.40    7.10
  11  -2   0   57.89    7.80
 -11   2   0   55.29    4.60
 -11   2   0   35.60    7.30
 -11   2   0   61.49    5.60
 -11   2   0   54.29    6.40
 -11   2   0   59.09    9.20
  10  -2   0    1.40    2.80
  10  -2   0    5.50    3.20
  10  -2   0    1.80    2.20
  10  -2   0    2.90    2.30
  10  -2   0    4.30    3.00
 -10   2   0    1.20    1.70
 -10   2   0    4.60    2.80
 -10   2   0   -2.20    3.00
 -10   2   0    2.40    2.20
   9  -2   0  124.19    8.10
   9  -2   0  129.49    8.90
   9  -2   0  112.49    4.40
   9  -2   0  112.89    8.90
   9  -2   0  123.49    8.90
   9  -2   0  119.69    7.00
  -9   2   0  121.69    7.80
  -9   2   0  112.89    6.80
  -9   2   0  113.39    9.80
  -9   2   0  120.29    6.60
  -9   2   0  129.29    8.40
   8  -2   0    6.40    3.00
   8  -2   0    4.90    2.80
   8  -2   0    8.40    2.60
   8  -2   0    7.80    1.20
   8  -2   0    7.20    2.30
   8  -2   0    6.80    3.00
  -8   2   0    8.30    2.50
  -8   2   0   10.20    3.20
  -8   2   0    8.80    4.10
  -8   2   0    6.80    2.40
  -8   2   0    5.40    2.10
   7  -2   0   -1.50    1.60
   7  -2   0    1.10    1.50
   7  -2   0   -0.60    2.00
   7  -2   0   -1.60    1.60
   7  -2   0    1.50    1.70
  -7   2   0    2.60    1.60
  -7   2   0   -6.30    1.80
  -7   2   0   -2.90    1.50
  -7   2   0   -0.40    1.40
  -7   2   0    0.10    1.80
   6  -2   0  141.69    7.50
   6  -2   0  159.38    8.30
   6  -2   0  149.79    6.90
   6  -2   0  153.18    8.20
   6  -2   0  162.98    8.50
  -6   2   0  154.38    7.90
  -6   2   0  157.28    7.20
  -6   2   0  157.38    7.20
  -6   2   0  157.88   10.00
  -6   2   0  155.38    4.60
  -6   2   0  154.88    7.60
   5  -2   0    7.20    1.60
   5  -2   0    4.50    1.60
   5  -2   0    3.40    1.90
   5  -2   0    5.50    2.10
   5  -2   0    5.70    2.00
  -5   2   0    4.90    1.80
  -5   2   0    9.10    1.90
  -5   2   0    5.80    1.80
  -5   2   0    7.00    1.80
  -5   2   0    4.60    2.50
   4  -2   0 2740.33   89.19
  -4   2   0 2697.33   92.99
   3  -2   0  170.98    6.50
   3  -2   0  161.78    6.90
   3  -2   0  149.59    6.70
   3  -2   0  168.28    7.20
   3  -2   0  154.28    7.10
  -3   2   0  168.68    8.50
  -3   2   0  163.18    5.20
  -3   2   0  159.68    6.80
  -3   2   0  152.58    6.90
  -3   2   0  159.18    6.80
  -3   2   0  169.28    6.60
   2  -2   0 1654.73   55.89
  -2   2   0 1550.44   56.49
   0  -2   0   44.10    2.60
   0  -2   0   45.70    2.70
   0  -2   0   44.70    2.80
   0  -2   0   56.49    3.10
   0  -2   0   49.50    2.60
   0   2   0   51.29    2.70
   0   2   0   53.79    2.90
   0   2   0   48.80    3.20
   0   2   0   44.50    2.80
  -1  -2   0  658.43   27.00
   1   2   0  667.93   27.00
  -2  -2   0 1204.18   43.40
   2   2   0 1236.38   43.80
  -3  -2   0 1153.68   44.00
   3   2   0 1175.18   44.20
  -4  -2   0 2011.70   70.99
   4   2   0 2015.50   70.99
  -5  -2   0  122.79    5.00
  -5  -2   0  118.39    5.30
  -5  -2   0  129.89    5.90
  -5  -2   0  126.19    5.00
  -5  -2   0  128.79    4.10
   5   2   0  125.79    5.70
   5   2   0  122.89    5.00
   5   2   0  121.49    5.70
   5   2   0  132.29    6.20
   5   2   0  126.19    5.60
   5   2   0  127.59    6.90
  -6  -2   0   73.79    4.40
  -6  -2   0   64.39    4.20
  -6  -2   0   68.29    3.50
  -6  -2   0   67.79    2.60
  -6  -2   0   60.29    3.70
   6   2   0   73.09    4.40
   6   2   0   58.09    4.00
   6   2   0   66.19    4.50
   6   2   0   62.29    5.30
   6   2   0   65.49    3.50
   6   2   0   63.69    4.00
  -7  -2   0   91.39    4.70
  -7  -2   0   88.79    4.40
  -7  -2   0   86.59    6.10
  -7  -2   0   87.89    5.30
  -7  -2   0   99.09    5.60
   7   2   0   88.39    5.10
   7   2   0   85.09    6.60
   7   2   0   84.49    4.30
   7   2   0   85.49    5.20
   7   2   0   86.09    5.30
   7   2   0   89.09    5.60
  -8  -2   0    5.10    2.90
  -8  -2   0    4.20    1.60
  -8  -2   0    3.30    1.50
  -8  -2   0    7.50    2.20
  -8  -2   0    3.40    2.30
  -8  -2   0    6.30    2.10
   8   2   0   -0.40    1.50
   8   2   0    7.40    2.20
   8   2   0    3.20    1.90
   8   2   0    1.60    2.30
   8   2   0    4.10    2.00
   8   2   0    3.20    1.20
  -9  -2   0  440.96   14.90
  -9  -2   0  420.86   16.40
  -9  -2   0  453.45   19.20
  -9  -2   0  443.26   15.10
  -9  -2   0  404.66   16.30
  -9  -2   0  441.66   18.10
   9   2   0  397.26   15.90
   9   2   0  466.75   16.80
   9   2   0  427.66   14.50
   9   2   0  448.06   17.30
   9   2   0  404.76   16.70
 -10  -2   0    4.30    2.10
 -10  -2   0    4.90    2.10
 -10  -2   0    4.30    3.30
 -10  -2   0    6.20    2.60
 -10  -2   0    4.40    2.00
 -10  -2   0    0.50    1.90
  10   2   0    8.00    2.70
  10   2   0    4.80    1.70
  10   2   0    7.20    3.20
  10   2   0    4.80    2.50
  10   2   0    2.50    2.20
 -11  -2   0   21.30    3.30
 -11  -2   0   24.60    4.40
 -11  -2   0   20.00    5.80
 -11  -2   0   23.50    3.30
 -11  -2   0   19.60    3.00
 -11  -2   0   18.90    3.90
  11   2   0   18.60    4.00
  11   2   0   23.10    3.10
  11   2   0   15.90    4.10
  11   2   0   14.90    3.50
  11   2   0   23.80    4.40
 -12  -2   0   52.29    6.50
 -12  -2   0   46.10    5.80
 -12  -2   0   45.00    4.50
 -12  -2   0   40.20    4.10
 -12  -2   0   48.30    8.10
  12   2   0   52.79    6.50
  12   2   0   48.30    6.70
  12   2   0   46.30    3.80
  12   2   0   41.20    6.50
  12   2   0   38.90    6.50
 -13  -2   0    2.50    2.90
 -13  -2   0   11.10    5.40
 -13  -2   0    7.00    2.30
 -13  -2   0    4.80    2.40
  13   2   0    8.80    3.80
  13   2   0    8.30    2.00
  13   2   0    9.40    3.90
  13   2   0   10.90    4.00
  11  -3   0    7.00    3.10
  11  -3   0   10.50    4.70
 -11   3   0    7.80    2.90
 -11   3   0    9.00    2.50
 -11   3   0   13.30    5.70
 -11   3   0   10.40    3.30
 -11   3   0   10.10    4.90
  10  -3   0   10.20    4.00
  10  -3   0    6.60    4.00
  10  -3   0   10.50    3.20
  10  -3   0   12.60    3.50
  10  -3   0    6.30    3.70
 -10   3   0   12.00    3.60
 -10   3   0    6.30    2.20
 -10   3   0    7.10    4.40
 -10   3   0   16.60    3.40
 -10   3   0   10.80    3.90
   9  -3   0    8.00    3.00
   9  -3   0   17.90    4.70
   9  -3   0   11.10    2.80
   9  -3   0   13.70    4.10
   9  -3   0   14.80    1.80
   9  -3   0   19.30    4.60
  -9   3   0   18.20    3.80
  -9   3   0    7.10    3.00
  -9   3   0   11.80    4.80
  -9   3   0   10.70    2.70
   8  -3   0    1.90    2.50
   8  -3   0    3.70    2.80
   8  -3   0    4.40    2.10
   8  -3   0    8.10    3.20
  -8   3   0    1.50    3.50
  -8   3   0    4.70    2.80
  -8   3   0    3.90    2.10
  -8   3   0    0.90    1.90
  -8   3   0    2.40    2.20
   7  -3   0   -1.90    1.90
   7  -3   0   -0.20    1.70
   7  -3   0   -1.40    2.30
   7  -3   0   -0.70    2.00
   7  -3   0   -0.70    1.50
  -7   3   0    0.00    2.90
  -7   3   0    0.90    1.70
  -7   3   0   -1.40    1.70
  -7   3   0    1.40    1.70
  -7   3   0   -1.90    1.80
   6  -3   0   24.90    3.30
   6  -3   0   20.40    3.20
   6  -3   0   30.10    4.40
   6  -3   0   23.80    4.70
   6  -3   0   22.30    4.00
  -6   3   0   26.60    3.50
  -6   3   0   24.60    5.20
  -6   3   0   25.30    3.90
  -6   3   0   27.70    3.70
  -6   3   0   29.40    3.50
   5  -3   0    1.30    1.60
   5  -3   0    1.40    1.80
   5  -3   0    0.50    1.40
   5  -3   0    1.50    1.80
   5  -3   0    1.40    1.40
  -5   3   0    0.70    1.50
  -5   3   0    1.10    2.30
  -5   3   0    0.60    1.40
  -5   3   0    1.00    1.40
  -5   3   0    0.40    0.30
  -5   3   0   -1.00    1.30
   4  -3   0  464.15   16.00
   4  -3   0  461.05   16.80
   4  -3   0  462.05   15.30
   4  -3   0  452.15   16.30
   4  -3   0  472.05   16.90
  -4   3   0  451.35   15.90
  -4   3   0  418.56   18.30
  -4   3   0  463.35   15.90
  -4   3   0  456.65   15.30
  -4   3   0  446.96   13.40
  -4   3   0  464.15   16.40
   3  -3   0  424.46   15.20
   3  -3   0  423.46   11.70
   3  -3   0  413.06   14.60
   3  -3   0  425.46   14.90
   3  -3   0  424.26   14.10
   3  -3   0  416.86   15.20
  -3   3   0  416.76   14.10
  -3   3   0  396.96   14.50
  -3   3   0  429.76   14.20
  -3   3   0  412.86   14.90
  -3   3   0  432.76   14.90
   2  -3   0  352.36   11.60
   2  -3   0  325.87   12.30
   2  -3   0  344.07   12.00
   2  -3   0  318.47   12.30
   2  -3   0  314.97   11.80
  -2   3   0  332.17   12.10
  -2   3   0  320.47   11.90
  -2   3   0  330.47   11.40
  -2   3   0  338.57   12.10
  -2   3   0  353.16   11.50
   1  -3   0   75.79    4.60
   1  -3   0   82.89    4.40
   1  -3   0   83.89    4.50
   1  -3   0   88.49    4.20
   1  -3   0   86.89    4.70
  -1   3   0   76.29    4.00
  -1   3   0   84.89    4.60
  -1   3   0   86.79    4.70
  -1   3   0   79.89    4.50
  -1   3   0   84.09    4.10
   0  -3   0    6.50    1.50
   0  -3   0    7.60    1.60
   0  -3   0    6.80    1.80
   0  -3   0    7.30    1.50
   0  -3   0    8.10    1.50
   0   3   0    7.70    1.30
   0   3   0    6.30    1.40
   0   3   0    5.70    1.40
   0   3   0    8.30    1.70
   0   3   0    5.60    1.50
  -1  -3   0 9999.00  286.67
  -2  -3   0 4482.95  138.39
   2   3   0 4561.94  138.19
  -3  -3   0   12.20    1.70
  -3  -3   0   12.30    1.80
  -3  -3   0   13.00    1.60
  -3  -3   0   14.00    1.90
  -3  -3   0   17.30    2.20
   3   3   0   14.80    2.10
   3   3   0   17.40    2.20
   3   3   0   13.90    1.90
   3   3   0   15.50    1.70
   3   3   0   14.60    1.70
  -4  -3   0  828.62   38.50
   4   3   0  857.51   39.00
  -5  -3   0 3004.10  102.09
   5   3   0 2911.21  101.79
  -6  -3   0   84.39    5.90
  -6  -3   0   98.49    5.50
  -6  -3   0   98.59    5.50
  -6  -3   0  110.29    4.80
  -6  -3   0   95.49    5.50
   6   3   0   92.59    5.30
   6   3   0   88.89    4.50
   6   3   0   95.89    6.30
   6   3   0  100.89    5.30
   6   3   0   96.79    5.70
   6   3   0   98.19    5.30
  -7  -3   0   49.99    4.00
  -7  -3   0   44.40    4.40
  -7  -3   0   50.99    2.30
  -7  -3   0   58.79    6.10
  -7  -3   0   51.19    3.60
  -7  -3   0   47.90    3.10
   7   3   0   51.99    4.00
   7   3   0   49.80    3.30
   7   3   0   50.69    3.90
   7   3   0   61.39    6.50
   7   3   0   56.39    4.50
   7   3   0   45.40    4.40
  -8  -3   0   62.89    5.00
  -8  -3   0   51.99    6.20
  -8  -3   0   60.99    4.10
  -8  -3   0   54.19    4.60
  -8  -3   0   66.89    3.90
  -8  -3   0   64.89    2.70
   8   3   0   62.59    4.70
   8   3   0   65.09    6.10
   8   3   0   60.79    4.70
   8   3   0   60.19    3.90
   8   3   0   60.59    4.90
   8   3   0   71.29    7.80
  -9  -3   0 1020.50   30.10
  -9  -3   0  991.40   32.10
  -9  -3   0  984.30   32.20
  -9  -3   0  980.00   34.70
  -9  -3   0  955.20   30.40
   9   3   0  975.80   32.90
   9   3   0  986.20   32.20
   9   3   0 1011.80   32.10
   9   3   0 1004.10   30.30
   9   3   0 1045.70   32.30
 -10  -3   0  281.87   11.00
 -10  -3   0  272.47   10.60
 -10  -3   0  260.37   12.30
 -10  -3   0  277.97   12.70
 -10  -3   0  299.97   15.40
  10   3   0  279.57   13.30
  10   3   0  240.08   11.90
  10   3   0  280.47   13.00
  10   3   0  284.67   10.90
  10   3   0  257.47   12.20
 -11  -3   0   10.00    4.40
 -11  -3   0   10.20    2.60
 -11  -3   0   12.00    3.30
 -11  -3   0   11.80    3.20
 -11  -3   0   10.30    2.50
 -11  -3   0   11.00    2.60
  11   3   0    8.20    3.50
  11   3   0    7.70    3.20
  11   3   0   12.30    3.80
  11   3   0    9.20    2.20
  11   3   0    9.70    3.10
 -12  -3   0   10.80    3.60
 -12  -3   0   18.60    5.80
 -12  -3   0   11.80    2.70
 -12  -3   0   14.40    3.00
 -12  -3   0   12.50    3.70
  12   3   0    9.50    4.00
  12   3   0    9.60    2.30
  12   3   0   12.70    3.60
  12   3   0    4.90    3.00
 -13  -3   0   92.39   11.70
 -13  -3   0   95.19    6.60
 -13  -3   0   91.89    5.90
 -13  -3   0  118.09    8.90
  13   3   0   94.09    9.60
  13   3   0   97.29    6.10
  13   3   0  108.09    8.80
  13   3   0   97.89    9.50
  11  -4   0    3.10    2.80
  11  -4   0    2.30    2.90
  11  -4   0    6.50    4.20
 -11   4   0    9.90    4.90
 -11   4   0    0.00    1.90
 -11   4   0    4.70    3.00
 -11   4   0   -1.10    4.00
  10  -4   0   83.79    9.80
  10  -4   0   94.59    7.00
  10  -4   0   79.79    9.80
  10  -4   0   98.79    8.20
  10  -4   0   86.49    4.20
 -10   4   0   94.19    7.60
 -10   4   0   76.89    5.80
 -10   4   0   89.79    6.50
 -10   4   0   96.29   12.10
   9  -4   0    9.80    4.10
   9  -4   0    8.30    3.90
   9  -4   0    8.20    3.10
   9  -4   0   13.30    3.20
   9  -4   0   16.30    4.90
  -9   4   0    8.40    2.90
  -9   4   0   11.20    3.00
  -9   4   0    4.40    4.40
  -9   4   0    9.60    2.80
  -9   4   0    8.70    3.50
   8  -4   0    1.30    2.20
   8  -4   0    1.90    3.30
   8  -4   0    3.60    3.00
   8  -4   0    6.30    3.40
   8  -4   0    0.90    2.00
  -8   4   0    2.50    2.70
  -8   4   0   -1.90    3.20
  -8   4   0    0.40    1.80
  -8   4   0    4.40    2.40
  -8   4   0    2.20    2.10
   7  -4   0  126.29    9.10
   7  -4   0  135.19    9.40
   7  -4   0  130.69    7.30
   7  -4   0  131.09    9.00
   7  -4   0  145.59    8.50
  -7   4   0  131.69    8.00
  -7   4   0  134.59    7.60
  -7   4   0  129.59    7.40
  -7   4   0  132.09    8.80
  -7   4   0  139.59   11.10
   6  -4   0   -1.60    1.50
   6  -4   0    1.90    2.40
   6  -4   0   -0.90    2.00
   6  -4   0    2.10    1.90
  -6   4   0    1.60    3.00
  -6   4   0   -0.70    1.70
  -6   4   0   -0.10    1.90
  -6   4   0    0.30    1.90
  -6   4   0   -1.10    1.60
   5  -4   0   76.69    6.00
   5  -4   0   81.19    6.50
   5  -4   0   86.19    5.30
   5  -4   0   93.99    7.00
   5  -4   0   82.69    5.70
  -5   4   0   75.79    8.70
  -5   4   0   83.19    5.80
  -5   4   0   75.19    5.10
  -5   4   0   79.29    3.20
  -5   4   0   84.09    6.20
  -5   4   0   84.49    5.70
   4  -4   0    0.10    1.70
   4  -4   0    6.30    2.40
   4  -4   0    2.90    1.70
   4  -4   0    2.50    1.70
   4  -4   0    0.80    1.80
  -4   4   0   -0.80    1.50
  -4   4   0    1.10    1.30
  -4   4   0    0.90    0.70
  -4   4   0   -2.20    1.90
  -4   4   0   -0.30    1.40
  -4   4   0   -0.60    1.60
   3  -4   0  519.85   18.20
   3  -4   0  524.55   18.90
   3  -4   0  516.05   17.30
   3  -4   0  522.65   18.80
   3  -4   0  521.25   18.00
  -3   4   0  518.65   17.30
  -3   4   0  507.75   18.30
  -3   4   0  524.85   18.50
  -3   4   0  506.75   18.10
  -3   4   0  527.25   18.10
   2  -4   0  259.77   10.60
   2  -4   0  262.77   11.20
   2  -4   0  248.18   10.90
   2  -4   0  258.97   10.00
   2  -4   0  268.87   10.70
  -2   4   0  270.47   10.90
  -2   4   0  261.17   10.80
  -2   4   0  259.37    9.90
  -2   4   0  270.37   10.90
  -2   4   0  256.67    9.90
   1  -4   0    7.20    2.30
   1  -4   0    4.80    2.00
   1  -4   0    5.30    2.20
   1  -4   0    3.40    1.90
  -1   4   0    5.90    2.10
  -1   4   0    4.20    1.60
  -1   4   0    3.00    1.90
  -1   4   0    4.20    1.70
  -1   4   0    1.20    1.70
   0  -4   0  362.66   13.20
   0  -4   0  355.16   12.90
   0  -4   0  359.66   13.20
   0  -4   0  354.76   12.60
   0  -4   0  328.97   12.00
   0   4   0  369.06   12.10
   0   4   0  360.46   12.50
   0   4   0  356.16   13.10
   0   4   0  361.76   13.00
   0   4   0  353.56   13.10
  -1  -4   0   48.20    3.40
  -1  -4   0   54.89    3.90
  -1  -4   0   43.30    3.20
  -1  -4   0   49.60    3.80
  -1  -4   0   48.40    3.70
   1   4   0   51.99    3.90
   1   4   0   42.30    3.50
   1   4   0   46.30    3.10
   1   4   0   44.20    3.50
   1   4   0   48.20    2.90
   1   4   0   42.00    3.60
   1   4   0   50.09    2.70
  -2  -4   0  103.79    5.40
  -2  -4   0  105.09    5.50
  -2  -4   0   99.89    4.70
  -2  -4   0   94.29    4.60
  -2  -4   0  102.99    5.30
   2   4   0   97.99    5.20
   2   4   0   95.19    4.60
   2   4   0   91.49    5.10
   2   4   0  101.69    5.50
   2   4   0   93.49    4.30
   2   4   0   89.99    4.20
   2   4   0   99.19    5.50
   3   4   0 1503.15   59.99
  -4  -4   0  204.88    8.70
  -4  -4   0  206.18    8.60
  -4  -4   0  201.08    8.10
  -4  -4   0  197.68    7.70
  -4  -4   0  204.58    8.50
   4   4   0  201.18    7.80
   4   4   0  194.98    8.30
   4   4   0  191.98    7.50
   4   4   0  194.38    8.80
  -5  -4   0 1707.83   67.69
   5   4   0 1624.54   67.19
  -6  -4   0   33.40    3.10
  -6  -4   0   33.60    4.30
  -6  -4   0   28.20    3.60
  -6  -4   0   33.70    3.30
  -6  -4   0   30.50    3.80
   6   4   0   36.20    3.50
   6   4   0   23.40    3.30
   6   4   0   34.30    4.40
   6   4   0   28.80    3.80
   6   4   0   34.50    3.70
   6   4   0   27.60    2.90
  -7  -4   0    1.20    2.00
  -7  -4   0    4.40    1.70
  -7  -4   0    9.60    1.90
  -7  -4   0    4.70    2.00
  -7  -4   0    4.50    1.90
   7   4   0    3.40    1.40
   7   4   0    9.10    3.20
   7   4   0    4.50    2.00
   7   4   0    8.00    2.40
   7   4   0    3.20    1.60
   7   4   0    3.90    1.70
  -8  -4   0  316.37   11.50
  -8  -4   0  309.77   13.30
  -8  -4   0  316.97   10.30
  -8  -4   0  368.46   15.40
  -8  -4   0  342.57   12.30
   8   4   0  340.47   12.10
   8   4   0  332.17   15.20
   8   4   0  322.97   13.40
   8   4   0  344.77   13.30
   8   4   0  326.17   14.00
   8   4   0  325.37   13.20
  -9  -4   0  276.67   10.60
  -9  -4   0  253.27   11.70
  -9  -4   0  239.88    8.30
  -9  -4   0  250.37    9.80
  -9  -4   0  250.27   11.90
  -9  -4   0  297.97   14.20
   9   4   0  246.98   11.80
   9   4   0  258.27   11.60
   9   4   0  263.67   12.60
   9   4   0  274.17   11.90
   9   4   0  270.47   10.50
 -10  -4   0    8.00    2.40
 -10  -4   0    7.10    2.90
 -10  -4   0    9.50    2.90
 -10  -4   0    7.60    2.10
 -10  -4   0    1.70    3.20
  10   4   0    8.10    3.00
  10   4   0    8.10    3.10
  10   4   0    7.30    2.10
  10   4   0    8.80    2.80
  10   4   0    8.80    2.90
 -11  -4   0   72.19    5.20
 -11  -4   0   55.39    6.20
 -11  -4   0   75.79    9.20
 -11  -4   0   72.89    7.30
 -11  -4   0   67.99    7.30
  11   4   0   67.39    7.30
  11   4   0   66.09    5.00
  11   4   0   71.79    7.10
  11   4   0   75.99    9.00
  11   4   0   65.29    7.30
 -12  -4   0    3.20    2.70
 -12  -4   0    2.10    3.60
 -12  -4   0   -0.70    2.10
 -12  -4   0   -1.10    1.60
 -12  -4   0   -1.50    1.80
 -12  -4   0    2.30    2.40
  12   4   0    3.40    2.90
  12   4   0    1.40    2.50
  12   4   0    3.10    2.60
  12   4   0    2.30    2.80
  12   4   0    1.50    1.70
 -13  -4   0    3.30    2.20
 -13  -4   0   -1.80    2.00
 -13  -4   0    3.10    2.70
 -13  -4   0   -0.20    3.30
 -13  -4   0    0.30    1.80
  13   4   0    1.10    1.80
  13   4   0   -1.40    2.10
  13   4   0   -0.70    2.50
  13   4   0    3.70    3.40
 -14  -4   0   30.50    3.80
 -14  -4   0   43.90    9.30
 -14  -4   0   39.30    6.40
 -14  -4   0   31.10    4.30
 -14  -4   0   31.40    4.90
  14   4   0   27.90    5.80
  14   4   0   26.80    3.90
  14   4   0   39.80    7.00
  14   4   0   28.50    5.80
  10  -5   0    0.80    1.40
  10  -5   0    3.20    2.80
  10  -5   0   -2.20    3.00
 -10   5   0    1.30    2.10
 -10   5   0    1.60    4.20
 -10   5   0   -2.80    2.20
   9  -5   0    1.30    3.50
   9  -5   0    3.50    2.70
   9  -5   0    1.40    3.20
   9  -5   0    0.90    2.20
  -9   5   0    7.10    2.70
  -9   5   0    2.20    2.50
  -9   5   0    8.00    5.20
   8  -5   0  106.99    7.10
   8  -5   0  102.09    9.90
   8  -5   0  111.29   10.80
   8  -5   0   96.99    7.80
  -8   5   0   97.89    6.80
  -8   5   0   98.19    9.50
  -8   5   0   98.69   12.40
  -8   5   0   98.79    6.90
  -8   5   0  106.89    7.80
   7  -5   0   29.80    4.90
   7  -5   0   38.80    6.20
   7  -5   0   30.30    6.20
   7  -5   0   23.90    5.00
  -7   5   0   23.30    6.10
  -7   5   0   24.20    4.80
  -7   5   0   32.90    4.90
  -7   5   0   27.40    4.10
  -7   5   0   24.20    3.90
   6  -5   0   45.80    6.10
   6  -5   0   51.59    6.70
   6  -5   0   60.89    7.30
   6  -5   0   51.59    5.80
   6  -5   0   48.70    5.10
  -6   5   0   48.00    1.70
  -6   5   0   48.20    1.70
  -6   5   0   50.59    6.10
  -6   5   0   39.20    7.50
  -6   5   0   48.30    5.50
  -6   5   0   46.60    5.20
  -6   5   0   41.40    5.90
   5  -5   0  120.89    8.50
   5  -5   0  110.59    7.90
   5  -5   0  114.29    6.80
   5  -5   0  127.29    8.60
   5  -5   0  109.39    7.20
  -5   5   0  122.39    4.30
  -5   5   0  115.89    4.70
  -5   5   0  105.89    7.20
  -5   5   0  112.29    6.80
  -5   5   0  111.89    7.10
  -5   5   0  144.29   10.90
  -5   5   0  133.89    8.30
   4  -5   0  215.38    9.80
   4  -5   0  213.68   10.50
   4  -5   0  235.18   11.70
   4  -5   0  223.38   13.20
   4  -5   0  245.68   11.40
  -4   5   0  216.68    9.90
  -4   5   0  249.48   11.50
  -4   5   0  244.28   10.90
  -4   5   0  233.48   10.90
  -4   5   0  237.38   10.00
  -4   5   0  223.98    7.60
   3  -5   0  198.08    8.80
   3  -5   0  189.58    9.50
   3  -5   0  198.18   10.20
   3  -5   0  181.68    9.90
   3  -5   0  194.58    9.40
  -3   5   0  192.78    9.70
  -3   5   0  194.08    9.50
  -3   5   0  187.78    9.50
  -3   5   0  186.08    8.60
  -3   5   0  202.48    8.70
   2  -5   0  194.28    9.80
   2  -5   0  201.38    8.90
   2  -5   0  199.18    9.40
   2  -5   0  195.38    9.90
   2  -5   0  200.18    9.30
  -2   5   0  202.28    9.70
  -2   5   0  201.48    9.60
  -2   5   0  190.58    8.50
  -2   5   0  201.48    9.70
   1  -5   0  651.03   21.90
   1  -5   0  619.54   20.40
   1  -5   0  608.54   20.90
   1  -5   0  650.83   21.40
   1  -5   0  613.64   21.70
  -1   5   0  606.14   21.30
  -1   5   0  626.44   20.40
  -1   5   0  612.44   20.10
  -1   5   0  623.64   21.40
   0  -5   0  104.69    6.30
   0  -5   0  106.59    6.00
   0  -5   0  109.09    6.60
   0  -5   0  108.09    6.70
   0  -5   0  102.49    5.70
   0   5   0  106.69    6.50
   0   5   0  105.29    6.40
   0   5   0  120.99    5.70
   0   5   0  108.79    6.60
   0   5   0  104.29    5.90
  -1  -5   0 2775.72   99.99
   1   5   0 2801.42  100.69
  -2  -5   0  743.03   23.50
  -2  -5   0  746.83   24.30
  -2  -5   0  733.03   24.50
  -2  -5   0  757.02   24.50
   2   5   0  751.72   24.60
   2   5   0  756.42   24.30
   2   5   0  771.62   22.70
   2   5   0  772.42   24.40
   2   5   0  697.13   26.10
  -3  -5   0 1559.64   64.59
   3   5   0 1488.25   63.09
  -4  -5   0   60.59    4.70
  -4  -5   0   67.29    4.50
  -4  -5   0   62.19    4.10
  -4  -5   0   57.09    4.70
  -4  -5   0   65.29    4.50
   4   5   0   55.69    3.90
   4   5   0   66.09    4.60
   4   5   0   67.99    4.00
   4   5   0   54.79    4.70
   4   5   0   58.09    4.80
  -5  -5   0  358.46   12.90
  -5  -5   0  345.57   12.50
  -5  -5   0  340.37   13.40
  -5  -5   0  375.56   13.90
  -5  -5   0  353.36   13.50
   5   5   0  335.67   13.80
   5   5   0  351.76   13.20
   5   5   0  350.86   12.50
   5   5   0  341.27   13.70
   5   5   0  339.57   12.10
  -6  -5   0   -0.10    1.30
  -6  -5   0    1.30    1.40
  -6  -5   0   -0.40    1.00
  -6  -5   0    0.40    1.70
  -6  -5   0    1.70    1.90
   6   5   0   -1.60    1.00
   6   5   0   -0.30    1.20
   6   5   0    0.30    1.60
   6   5   0    2.30    1.80
   6   5   0    0.10    1.10
  -7  -5   0   89.59    6.20
  -7  -5   0   87.19    5.10
  -7  -5   0   93.99    6.70
  -7  -5   0   96.99   10.30
  -7  -5   0   90.09    5.30
   7   5   0   96.79    5.80
   7   5   0   93.49    5.90
   7   5   0   96.89    6.60
   7   5   0   92.69    6.40
   7   5   0   86.59    6.60
   7   5   0   98.59    5.40
  -8  -5   0  648.44   20.10
  -8  -5   0  607.44   23.00
  -8  -5   0  608.64   22.10
  -8  -5   0  631.34   21.90
  -8  -5   0  637.14   20.50
   8   5   0  580.84   23.30
   8   5   0  596.04   20.20
   8   5   0  612.34   22.60
   8   5   0  592.84   21.90
   8   5   0  627.34   21.60
   8   5   0  620.24   21.20
  -9  -5   0   66.59    4.90
  -9  -5   0   68.79    6.70
  -9  -5   0   67.09    4.50
  -9  -5   0   54.59    6.90
  -9  -5   0   63.39    3.30
   9   5   0   62.89    6.40
   9   5   0   49.50    6.00
   9   5   0   59.19    5.90
   9   5   0   66.59    5.50
   9   5   0   50.19    6.80
 -10  -5   0   96.99    6.20
 -10  -5   0  104.59    7.30
 -10  -5   0  109.09    6.10
 -10  -5   0  114.19    4.60
 -10  -5   0  113.89    8.00
  10   5   0  101.89    6.30
  10   5   0  123.09    7.70
  10   5   0  105.99    7.50
  10   5   0  123.39    8.20
 -11  -5   0    1.80    2.20
 -11  -5   0    8.60    2.50
 -11  -5   0    7.50    3.90
 -11  -5   0    4.20    2.80
 -11  -5   0    6.40    2.20
  11   5   0    4.00    2.00
  11   5   0    7.40    2.90
  11   5   0    7.20    3.10
  11   5   0    5.10    2.80
  11   5   0    4.90    3.10
 -12  -5   0    2.40    2.10
 -12  -5   0   10.20    4.60
 -12  -5   0    0.40    2.30
 -12  -5   0    6.80    2.80
 -12  -5   0    5.40    2.20
  12   5   0    4.20    3.20
  12   5   0    2.60    2.60
  12   5   0    3.90    2.10
  12   5   0    2.50    3.10
  12   5   0    5.00    3.30
 -13  -5   0   18.60    3.20
 -13  -5   0   21.60    4.80
 -13  -5   0   13.60    3.60
 -13  -5   0   14.50    3.10
 -13  -5   0   17.10    6.00
  13   5   0   20.40    5.10
  13   5   0   18.80    4.50
  13   5   0   20.20    4.90
  13   5   0   18.90    3.50
 -14  -5   0   15.70    4.50
 -14  -5   0    9.30    2.90
 -14  -5   0   13.90    3.00
 -14  -5   0    7.70    5.20
 -14  -5   0   16.00    3.90
  14   5   0   18.30    4.90
  14   5   0   16.20    4.90
  14   5   0    8.00    4.40
  14   5   0    9.70    2.90
   9  -6   0   -1.00    3.00
   9  -6   0    0.50    2.60
   9  -6   0    5.30    3.90
   9  -6   0   -2.50    2.20
  -9   6   0   -3.30    2.00
  -9   6   0    3.10    3.00
  -9   6   0    0.50    3.90
  -9   6   0    1.70    2.40
   8  -6   0    4.40    3.40
   8  -6   0   -0.10    2.30
   8  -6   0   -1.10    3.20
   8  -6   0   -0.60    2.60
   8  -6   0    2.70    2.70
  -8   6   0    0.00    2.00
  -8   6   0   -3.80    3.20
  -8   6   0   -0.20    2.20
   7  -6   0   31.20    5.20
   7  -6   0   44.90    6.70
   7  -6   0   34.30    4.70
   7  -6   0   35.90    6.40
  -7   6   0   35.20    5.30
  -7   6   0   34.60    7.60
  -7   6   0   35.30    6.00
  -7   6   0   34.40    4.80
   6  -6   0    1.30    2.70
   6  -6   0   -1.50    2.20
   6  -6   0    8.10    3.60
   6  -6   0    3.40    2.40
  -6   6   0   -1.10    2.10
  -6   6   0    4.90    0.80
  -6   6   0   10.20    3.60
  -6   6   0    5.00    0.80
  -6   6   0   -3.40    2.90
  -6   6   0    5.50    2.80
   5  -6   0    7.90    3.20
   5  -6   0    6.20    2.70
   5  -6   0    5.10    2.60
   5  -6   0    6.30    3.20
   5  -6   0    9.50    3.90
  -5   6   0    9.00    3.10
  -5   6   0    7.00    1.20
  -5   6   0    6.10    3.00
  -5   6   0    7.80    3.00
  -5   6   0    8.40    1.50
  -5   6   0   14.70    5.30
   4  -6   0  103.89    6.80
   4  -6   0  112.69    8.60
   4  -6   0  110.09    3.60
   4  -6   0  108.69    8.30
   4  -6   0  113.09    3.50
   4  -6   0  117.39    8.10
   4  -6   0  107.39    7.40
  -4   6   0  109.79    7.60
  -4   6   0  128.69    8.00
  -4   6   0  113.49    4.70
  -4   6   0  108.09    7.90
  -4   6   0  113.49    6.70
   2  -6   0 1165.58   37.10
   2  -6   0 1164.38   38.00
   2  -6   0 1184.88   37.20
   2  -6   0 1092.49   37.70
   2  -6   0 1139.29   36.00
  -2   6   0 1207.48   35.90
  -2   6   0 1137.89   35.60
  -2   6   0 1262.47   40.50
  -2   6   0 1098.49   37.20
  -2   6   0 1200.28   37.40
   1  -6   0  552.54   19.30
   1  -6   0  591.64   21.20
   1  -6   0  536.95   19.80
   1  -6   0  585.04   21.00
   1  -6   0  573.64   20.40
  -1   6   0  549.54   20.30
  -1   6   0  556.04   19.20
  -1   6   0  536.75   17.40
  -1   6   0  543.65   20.40
  -1   6   0  571.94   19.00
  -1   6   0  568.84   20.60
   0  -6   0   -0.60    1.50
   0  -6   0   -0.80    1.50
   0  -6   0    0.60    1.60
   0  -6   0   -0.70    1.80
   0  -6   0    2.50    2.10
   0   6   0    1.00    1.90
   0   6   0    0.10    1.30
   0   6   0   -1.60    1.50
   0   6   0    2.20    1.90
   0   6   0    0.10    1.40
   0   6   0    0.10    0.90
  -1  -6   0   38.80    4.30
  -1  -6   0   50.39    4.60
  -1  -6   0   36.00    4.40
  -1  -6   0   56.19    5.70
  -1  -6   0   44.80    5.10
   1   6   0   43.60    4.80
   1   6   0   44.20    5.10
   1   6   0   42.90    4.90
   1   6   0   39.30    4.30
   1   6   0   47.70    3.80
   1   6   0   41.10    3.10
  -2  -6   0   65.19    6.00
  -2  -6   0   69.29    5.40
  -2  -6   0   64.89    4.80
  -2  -6   0   70.39    5.60
   2   6   0   71.59    5.70
   2   6   0   75.79    4.70
   2   6   0   60.89    5.00
   2   6   0   70.59    4.10
   2   6   0   53.89    5.60
   2   6   0   65.19    5.20
   2   6   0   73.09    5.10
  -3  -6   0   59.09    4.90
  -3  -6   0   48.70    5.10
  -3  -6   0   52.79    5.20
   3   6   0   53.69    3.50
   3   6   0   56.09    4.80
   3   6   0   50.89    5.30
   3   6   0   50.49    3.60
   3   6   0   58.19    4.80
   3   6   0   53.49    4.00
   3   6   0   50.69    5.40
  -4  -6   0  659.93   22.10
  -4  -6   0  635.34   21.10
  -4  -6   0  654.53   22.60
  -4  -6   0  656.43   21.70
  -4  -6   0  652.13   22.60
   4   6   0  663.53   22.90
   4   6   0  643.54   20.70
   4   6   0  664.03   23.10
   4   6   0  644.24   21.10
   4   6   0  669.83   22.40
   4   6   0  633.04   20.50
   4   6   0  652.33   22.70
  -5  -6   0   13.90    2.60
  -5  -6   0    9.30    2.50
  -5  -6   0   17.20    3.30
  -5  -6   0   13.60    2.50
  -5  -6   0   24.00    3.80
   5   6   0   14.20    2.50
   5   6   0   15.20    3.30
   5   6   0   11.50    2.10
   5   6   0   12.90    2.80
   5   6   0   10.60    2.90
  -6  -6   0  192.98    9.50
  -6  -6   0  194.68    9.70
  -6  -6   0  180.88    9.20
  -6  -6   0  174.98    8.30
  -6  -6   0  191.98    8.60
   6   6   0  185.98    9.10
   6   6   0  187.78    8.40
   6   6   0  189.88    8.20
   6   6   0  167.38    9.50
   6   6   0  172.38    9.50
  -7  -6   0  423.16   16.70
  -7  -6   0  428.06   15.50
  -7  -6   0  393.86   15.20
  -7  -6   0  439.96   17.40
  -7  -6   0  427.26   17.10
   7   6   0  441.76   16.50
   7   6   0  441.96   17.70
   7   6   0  485.75   19.90
   7   6   0  443.26   17.40
   7   6   0  417.36   17.10
  -8  -6   0  405.56   15.00
  -8  -6   0  406.66   17.00
  -8  -6   0  439.86   17.00
  -8  -6   0  441.26   18.00
  -8  -6   0  431.96   15.50
   8   6   0  403.86   17.00
   8   6   0  428.46   15.40
   8   6   0  434.36   16.50
   8   6   0  409.76   15.80
   8   6   0  414.86   17.60
  -9  -6   0  303.07   13.70
  -9  -6   0  252.97   12.10
  -9  -6   0  283.07   11.70
  -9  -6   0  266.57   12.70
  -9  -6   0  292.57   14.40
   9   6   0  282.77   13.60
   9   6   0  266.27   11.50
   9   6   0  292.77   12.60
   9   6   0  297.27   12.90
   9   6   0  269.87   13.70
 -10  -6   0  330.57   13.20
 -10  -6   0  317.17   18.50
 -10  -6   0  317.77   12.40
 -10  -6   0  334.17   15.30
 -10  -6   0  332.67   11.00
  10   6   0  321.57   15.30
  10   6   0  332.37   15.80
  10   6   0  316.07   14.30
  10   6   0  358.66   14.80
  10   6   0  338.87   13.50
 -11  -6   0    5.70    2.30
 -11  -6   0    5.80    3.90
 -11  -6   0   -1.20    2.30
 -11  -6   0    5.20    2.20
 -11  -6   0    4.00    1.20
  11   6   0    5.10    2.30
  11   6   0    4.80    3.00
  11   6   0    5.60    3.30
  11   6   0    6.20    3.20
 -12  -6   0   40.20    4.30
 -12  -6   0   51.29    6.30
 -12  -6   0   42.40    4.80
 -12  -6   0   57.69    8.70
 -12  -6   0   50.99    2.60
 -12  -6   0   43.50    6.40
  12   6   0   47.00    6.80
  12   6   0   36.90    6.20
  12   6   0   44.90    5.90
  12   6   0   51.89    6.60
  12   6   0   43.00    5.10
 -13  -6   0    4.40    3.20
 -13  -6   0    6.10    4.60
 -13  -6   0    2.00    2.20
 -13  -6   0    6.00    2.60
  13   6   0    0.00    3.10
  13   6   0    6.70    3.50
  13   6   0    3.90    2.40
  13   6   0    0.90    2.60
 -14  -6   0   19.00    3.50
 -14  -6   0    8.40    5.20
 -14  -6   0   14.80    4.00
 -14  -6   0   21.40    5.10
 -14  -6   0   13.80    3.20
  14   6   0   10.70    4.20
  14   6   0   19.40    5.00
  14   6   0   18.70    4.10
   8  -7   0    7.50    5.30
   8  -7   0    1.90    2.70
   8  -7   0    7.70    4.10
   8  -7   0    1.00    2.60
  -8   7   0    0.50    3.90
  -8   7   0    3.90    5.00
  -8   7   0    1.00    2.70
  -8   7   0   -3.00    2.20
   7  -7   0   -1.60    2.50
   7  -7   0    5.20    3.00
   7  -7   0   -2.60    2.30
   7  -7   0    1.00    2.90
   7  -7   0   -3.60    2.40
  -7   7   0    3.30    3.00
  -7   7   0   -1.90    3.50
  -7   7   0    1.60    2.50
  -7   7   0   -3.10    2.00
   6  -7   0    7.20    3.20
   6  -7   0   -1.80    2.90
   6  -7   0    3.90    3.60
   6  -7   0   -0.30    2.70
   6  -7   0    7.40    3.00
  -6   7   0    8.30    3.20
  -6   7   0    1.80    2.40
  -6   7   0    5.40    3.10
  -6   7   0    3.40    4.20
  -6   7   0    5.40    1.00
  -6   7   0    4.00    3.10
   5  -7   0   26.90    5.20
   5  -7   0   26.80    4.70
   5  -7   0   34.30    6.50
   5  -7   0   21.90    5.20
   5  -7   0   29.30    4.70
  -5   7   0   30.90    5.10
  -5   7   0   24.90    4.10
  -5   7   0   23.50    6.60
  -5   7   0   31.50    2.30
  -5   7   0   30.00    3.00
  -5   7   0   29.70    4.90
  -5   7   0   30.10    5.50
   4  -7   0   -0.20    2.00
   4  -7   0    1.10    0.60
   4  -7   0   -0.90    2.70
   4  -7   0    2.40    0.80
   4  -7   0    3.40    2.50
   4  -7   0    3.10    3.00
  -4   7   0    4.70    3.00
  -4   7   0    4.40    1.30
  -4   7   0    3.60    2.10
  -4   7   0   -1.10    2.00
  -4   7   0   -2.30    2.20
  -4   7   0    4.30    2.90
   3  -7   0  108.19    8.50
   3  -7   0   80.09    7.90
   3  -7   0   84.59    6.50
   3  -7   0   89.69    7.20
   3  -7   0   83.69    8.70
  -3   7   0  104.89    7.90
  -3   7   0  101.39    7.70
  -3   7   0   89.69    4.60
  -3   7   0   98.29    7.60
  -3   7   0   83.99    6.00
  -3   7   0   84.09    6.00
   2  -7   0  688.93   24.60
   2  -7   0  653.93   25.30
   2  -7   0  659.93   24.20
   2  -7   0  694.93   25.60
   2  -7   0  659.03   23.30
  -2   7   0  690.93   23.00
  -2   7   0  709.53   25.20
  -2   7   0  653.13   24.40
  -2   7   0  641.14   24.70
  -2   7   0  685.83   23.00
  -2   7   0  668.73   20.80
   1  -7   0    5.70    2.70
   1  -7   0    8.40    3.20
   1  -7   0    5.70    2.90
   1  -7   0    8.20    2.60
   1  -7   0    7.60    2.70
  -1   7   0    8.30    1.80
  -1   7   0    7.90    2.50
  -1   7   0    6.80    2.70
  -1   7   0    6.30    2.70
  -1   7   0    2.60    2.80
  -1   7   0    4.30    2.60
   0  -7   0  324.07   13.50
   0  -7   0  327.87   14.20
   0  -7   0  310.57   13.00
   0  -7   0  351.16   15.00
   0   7   0  314.77   12.70
   0   7   0  327.37   14.30
   0   7   0  326.27   11.60
   0   7   0  346.67   14.80
   0   7   0  302.07   13.00
   0   7   0  327.07   14.40
  -1  -7   0   46.70    5.60
  -1  -7   0   48.70    5.00
  -1  -7   0   47.90    5.60
  -1  -7   0   50.59    5.10
  -1  -7   0   50.09    6.00
   1   7   0   56.39    4.50
   1   7   0   53.39    6.00
   1   7   0   48.60    3.80
   1   7   0   38.80    4.70
   1   7   0   55.39    6.10
   1   7   0   43.30    3.40
   1   7   0   46.40    5.60
  -2  -7   0   10.40    3.00
  -2  -7   0    7.90    2.80
  -2  -7   0    6.10    2.50
  -2  -7   0   16.00    3.10
   2   7   0    8.90    2.00
   2   7   0    6.30    2.50
   2   7   0    9.10    2.70
   2   7   0    7.50    2.70
   2   7   0    5.80    1.70
   2   7   0    9.30    2.40
   2   7   0    6.50    2.60
  -3  -7   0   31.90    4.50
  -3  -7   0   30.70    4.00
  -3  -7   0   32.40    4.50
  -3  -7   0   37.80    4.80
   3   7   0   30.80    4.50
   3   7   0   38.00    4.10
   3   7   0   34.80    4.60
   3   7   0   28.00    3.20
   3   7   0   30.00    4.70
   3   7   0   29.60    4.50
   3   7   0   32.70    2.80
  -4  -7   0  324.17   13.90
  -4  -7   0  355.06   14.70
  -4  -7   0  340.07   14.40
   4   7   0  353.46   12.60
   4   7   0  362.46   14.40
   4   7   0  334.97   12.90
   4   7   0  328.37   14.30
   4   7   0  314.47   14.40
   4   7   0  345.37   15.00
   4   7   0  324.87   11.90
  -5  -7   0   58.79    5.80
  -5  -7   0   72.09    8.00
  -5  -7   0   54.19    4.50
  -5  -7   0   58.29    5.00
  -5  -7   0   64.09    6.50
   5   7   0   66.09    5.40
   5   7   0   66.69    6.30
   5   7   0   60.79    6.20
   5   7   0   53.09    6.00
   5   7   0   50.59    5.90
  -6  -7   0  182.88    8.90
  -6  -7   0  191.38    9.80
  -6  -7   0  164.98    9.50
  -6  -7   0  171.88    9.30
  -6  -7   0  172.48    8.40
   6   7   0  176.58    8.50
   6   7   0  161.68    8.00
   6   7   0  183.68   10.30
   6   7   0  185.28   10.10
   6   7   0  159.78    9.10
  -7  -7   0  373.86   15.40
  -7  -7   0  348.17   15.00
  -7  -7   0  323.07   14.60
  -7  -7   0  294.87   14.00
  -7  -7   0  315.17   13.00
   7   7   0  348.07   15.20
   7   7   0  324.77   15.20
   7   7   0  326.47   12.90
   7   7   0  332.67   13.30
   7   7   0  332.47   14.10
  -8  -7   0   85.89    6.80
  -8  -7   0   92.39    6.20
  -8  -7   0  102.39    6.40
  -8  -7   0   88.59    7.50
  -8  -7   0   91.89    7.40
   8   7   0   96.59    7.80
   8   7   0   94.49    6.40
   8   7   0  132.09    8.60
   8   7   0   97.79    7.00
   8   7   0   95.09    6.10
  -9  -7   0   56.99    6.60
  -9  -7   0   77.59    5.50
  -9  -7   0   60.19    7.10
  -9  -7   0   69.79    5.50
  -9  -7   0   67.69    8.00
   9   7   0   68.49    6.60
   9   7   0   63.69    6.50
   9   7   0   78.19    7.90
   9   7   0   67.89    5.40
   9   7   0   68.39    7.70
 -10  -7   0   33.40    4.10
 -10  -7   0   32.90    6.10
 -10  -7   0   37.40    4.60
 -10  -7   0   32.70    5.60
 -10  -7   0   36.80    5.40
  10   7   0   38.70    6.10
  10   7   0   38.60    4.60
  10   7   0   28.70    6.20
  10   7   0   22.60    4.20
 -11  -7   0   87.99    5.70
 -11  -7   0   85.09    6.20
 -11  -7   0   90.79   10.40
 -11  -7   0   90.69    4.60
 -11  -7   0   89.19    9.00
  11   7   0   88.59    9.40
  11   7   0   79.49    8.80
  11   7   0   77.29    6.20
  11   7   0   75.79    7.60
 -12  -7   0    6.60    2.70
 -12  -7   0    6.10    1.50
 -12  -7   0    5.20    2.30
 -12  -7   0    6.70    3.50
 -12  -7   0    8.40    4.70
  12   7   0   10.30    4.30
  12   7   0   10.00    3.10
  12   7   0    2.50    3.20
  12   7   0    5.50    3.20
  12   7   0    0.90    2.40
 -13  -7   0    8.70    2.70
 -13  -7   0   13.80    4.40
 -13  -7   0   13.40    3.30
 -13  -7   0   13.80    5.70
 -13  -7   0   12.70    1.60
  13   7   0   16.90    4.50
  13   7   0   15.90    4.30
  13   7   0   19.50    5.10
  13   7   0   14.70    4.70
   8  -8   0   -1.40    2.80
   8  -8   0    3.60    4.80
   8  -8   0    1.70    3.10
   8  -8   0   -0.20    3.20
  -8   8   0    4.00    2.80
  -8   8   0    2.40    3.40
  -8   8   0    1.90    3.20
   7  -8   0   -2.70    2.20
   7  -8   0   -1.80    2.10
   7  -8   0   -1.60    3.10
   7  -8   0    0.80    3.30
  -7   8   0    0.80    2.80
  -7   8   0   -1.30    2.60
  -7   8   0   -2.20    2.20
  -7   8   0    0.60    4.30
   6  -8   0   46.80    7.90
   6  -8   0   47.90    7.40
   6  -8   0   43.90    5.80
   6  -8   0   49.30    6.80
  -6   8   0   49.40    2.50
  -6   8   0   41.10    5.40
  -6   8   0   52.29   10.40
  -6   8   0   58.39    7.40
  -6   8   0   38.90    5.60
  -6   8   0   45.20    2.60
   5  -8   0    3.50    3.20
   5  -8   0    7.70    3.20
   5  -8   0    7.80    3.20
   5  -8   0    8.40    4.10
   5  -8   0    6.80    3.30
  -5   8   0    4.70    4.50
  -5   8   0    4.50    3.10
  -5   8   0   13.60    4.10
  -5   8   0   12.80    3.50
  -5   8   0    8.80    1.60
  -5   8   0    7.90    3.50
   4  -8   0    3.10    2.90
   4  -8   0    3.60    2.60
   4  -8   0    4.50    0.90
   4  -8   0    3.50    3.40
   4  -8   0    5.90    3.90
   4  -8   0    4.90    1.00
   4  -8   0    4.10    3.00
  -4   8   0   11.80    3.80
  -4   8   0    4.30    2.70
  -4   8   0    3.60    2.20
  -4   8   0    6.90    3.20
  -4   8   0    5.90    1.60
  -4   8   0    6.20    3.30
   3  -8   0   19.00    4.80
   3  -8   0   10.70    4.20
   3  -8   0    8.50    3.70
   3  -8   0    7.50    3.80
  -3   8   0   12.40    4.00
  -3   8   0   13.10    3.90
  -3   8   0   14.70    3.40
  -3   8   0   15.40    3.20
  -3   8   0   15.30    4.10
  -3   8   0    5.90    1.60
   2  -8   0  332.07   16.50
   2  -8   0  344.67   14.90
   2  -8   0  356.46   15.70
   2  -8   0  316.97   16.40
   2  -8   0  335.07   15.60
  -2   8   0  345.87   16.00
  -2   8   0  327.17   14.10
  -2   8   0  351.36   16.30
  -2   8   0  347.97   14.20
  -2   8   0  386.16   16.90
  -2   8   0  360.56   12.40
   1  -8   0  102.19    8.50
   1  -8   0   94.49    7.10
   1  -8   0   98.09    7.00
   1  -8   0  112.39    8.60
   1  -8   0   88.29    7.40
  -1   8   0   92.29    8.90
  -1   8   0   80.29    8.10
  -1   8   0   92.79    5.20
  -1   8   0   84.99    6.40
  -1   8   0  100.19    6.70
  -1   8   0   96.29    8.00
   0  -8   0  325.07   14.10
   0  -8   0  348.47   15.90
   0  -8   0  351.06   14.70
   0  -8   0  353.06   15.50
   0   8   0  314.37   15.30
   0   8   0  353.96   14.30
   0   8   0  341.17   15.60
   0   8   0  337.17   15.80
   0   8   0  351.96   12.50
   0   8   0  326.67   13.60
  -1  -8   0    6.80    2.80
  -1  -8   0   13.70    4.50
  -1  -8   0    9.30    3.30
  -1  -8   0   10.30    2.90
  -1  -8   0    9.70    3.50
   1   8   0   12.90    3.10
   1   8   0   13.80    3.80
   1   8   0    8.00    3.20
   1   8   0   12.90    3.20
   1   8   0   12.30    2.30
   1   8   0   17.40    3.00
   1   8   0    9.20    3.60
  -2  -8   0   31.00    4.80
  -2  -8   0   30.30    4.80
  -2  -8   0   43.10    5.00
   2   8   0   29.10    4.10
   2   8   0   26.40    4.50
   2   8   0   31.70    3.40
   2   8   0   37.60    4.50
   2   8   0   36.70    5.40
   2   8   0   33.70    4.80
   2   8   0   26.60    4.80
  -3  -8   0    3.30    2.20
  -3  -8   0    5.90    2.80
  -3  -8   0    1.90    2.40
  -3  -8   0    0.60    2.10
   3   8   0    2.80    1.70
   3   8   0    3.50    1.50
   3   8   0   -0.20    2.00
   3   8   0    4.90    2.80
   3   8   0    4.20    2.20
   3   8   0    2.80    2.60
   3   8   0    3.50    2.80
  -4  -8   0  243.48   11.90
  -4  -8   0  254.67   11.30
  -4  -8   0  255.57   12.60
  -4  -8   0  258.57   12.60
   4   8   0  238.88   12.60
   4   8   0  252.37    9.60
   4   8   0  255.97   12.50
   4   8   0  234.38   12.50
   4   8   0  240.78   10.90
   4   8   0  246.18   10.30
   4   8   0  226.98   11.80
  -5  -8   0  158.78    8.40
  -5  -8   0  160.88    9.60
  -5  -8   0  145.99    9.20
  -5  -8   0  150.18    8.70
  -5  -8   0  142.09    8.20
   5   8   0  141.29    8.80
   5   8   0  152.48    8.00
   5   8   0  149.99    7.60
   5   8   0  151.18    9.60
   5   8   0  145.39    9.30
   5   8   0  161.08   10.10
  -6  -8   0   58.99    6.30
  -6  -8   0   54.39    6.10
  -6  -8   0   61.69    6.80
  -6  -8   0   68.59    7.20
   6   8   0   65.99    7.40
   6   8   0   52.19    6.60
   6   8   0   59.59    6.50
   6   8   0   59.59    4.90
   6   8   0   64.09    5.20
   6   8   0   55.59    6.80
  -7  -8   0 1855.91   56.49
  -7  -8   0 1850.51   55.09
  -7  -8   0 1798.32   56.79
  -7  -8   0 1817.42   56.49
  -7  -8   0 1925.41   54.79
   7   8   0 1754.52   54.49
   7   8   0 1760.62   57.09
   7   8   0 1808.42   54.19
   7   8   0 1811.52   57.59
   7   8   0 1801.22   55.99
  -8  -8   0  148.59    8.50
  -8  -8   0  155.48   10.20
  -8  -8   0  144.49    8.30
  -8  -8   0  152.68    9.70
  -8  -8   0  172.88   10.50
   8   8   0  170.28    8.70
   8   8   0  166.18    9.00
   8   8   0  178.08   11.00
   8   8   0  168.18   10.60
  -9  -8   0   75.09    6.10
  -9  -8   0   68.69    7.70
  -9  -8   0   71.49    8.30
  -9  -8   0   75.39    7.60
  -9  -8   0   85.39    6.00
   9   8   0   83.59    6.10
   9   8   0   73.09    8.10
   9   8   0  100.79    7.40
   9   8   0   79.49    6.30
 -10  -8   0   74.89    8.30
 -10  -8   0   68.39    5.50
 -10  -8   0   76.49    6.00
 -10  -8   0   78.79    8.90
  10   8   0   60.09    7.80
  10   8   0   66.89    6.90
  10   8   0   63.19    8.00
  10   8   0   79.19    7.80
  10   8   0   68.79    5.80
 -11  -8   0    1.60    2.20
 -11  -8   0    4.70    2.80
 -11  -8   0    4.50    2.60
 -11  -8   0    4.30    2.90
 -11  -8   0    4.70    3.80
  11   8   0    7.70    3.10
  11   8   0    4.00    2.50
  11   8   0    3.30    2.70
  11   8   0    4.50    3.30
  11   8   0    4.20    3.40
 -12  -8   0  115.49   12.30
 -12  -8   0   88.29    9.60
 -12  -8   0   77.09    6.60
 -12  -8   0  103.29    6.60
 -12  -8   0  104.09    5.30
  12   8   0  118.79    8.00
  12   8   0  103.79    8.40
  12   8   0   90.09   10.10
  12   8   0   94.39   10.30
 -13  -8   0    7.40    2.70
 -13  -8   0    9.90    3.70
 -13  -8   0    7.80    1.80
 -13  -8   0   13.80    4.60
 -13  -8   0    3.90    4.30
  13   8   0   13.30    3.90
  13   8   0   13.30    5.10
  13   8   0   10.70    5.40
  13   8   0   18.50    4.70
   6  -9   0    4.60    3.70
   6  -9   0    1.50    3.50
   6  -9   0   -5.30    1.80
   6  -9   0   -2.50    2.40
  -6   9   0   -5.50    2.50
  -6   9   0   -0.40    0.70
  -6   9   0    3.80    5.20
  -6   9   0    0.00    0.80
  -6   9   0   -2.20    2.50
   5  -9   0   26.80    5.50
   5  -9   0   35.80    5.70
   5  -9   0   35.40    6.30
   5  -9   0   35.60    7.20
  -5   9   0   26.30    2.70
  -5   9   0   29.50    3.40
  -5   9   0   23.20    7.20
  -5   9   0   19.10    4.20
  -5   9   0   30.30    5.90
  -5   9   0   20.30    4.70
   4  -9   0   -2.30    2.40
   4  -9   0    2.10    3.40
   4  -9   0    1.70    0.80
   4  -9   0   -2.30    2.70
   4  -9   0    5.20    3.20
   4  -9   0    5.60    3.40
   4  -9   0    2.30    0.80
  -4   9   0    2.70    2.20
  -4   9   0    1.50    1.40
  -4   9   0    4.60    2.80
  -4   9   0    2.30    3.20
  -4   9   0    4.10    3.30
  -4   9   0    3.20    3.30
   3  -9   0   -1.60    2.50
   3  -9   0   -0.10    2.40
   3  -9   0    0.40    2.60
   3  -9   0    2.00    3.40
  -3   9   0   -0.60    2.30
  -3   9   0   -2.00    2.40
  -3   9   0    0.60    1.90
  -3   9   0    0.60    2.70
  -3   9   0    0.00    1.30
   2  -9   0    5.60    3.30
   2  -9   0    8.20    3.30
   2  -9   0    7.00    3.90
   2  -9   0    4.10    3.30
   2  -9   0    4.60    3.30
  -2   9   0   10.50    3.70
  -2   9   0    6.40    3.60
  -2   9   0    7.50    2.80
  -2   9   0    7.60    3.60
  -2   9   0    3.70    2.50
  -2   9   0    2.50    1.60
   1  -9   0   19.90    4.60
   1  -9   0   36.20    6.50
   1  -9   0   28.60    5.50
   1  -9   0   30.60    5.10
  -1   9   0   29.20    5.60
  -1   9   0   21.40    3.80
  -1   9   0   29.90    5.50
  -1   9   0   22.00    3.50
  -1   9   0   31.50    4.70
  -1   9   0   36.80    6.00
   0  -9   0   98.99    9.30
   0  -9   0   90.99    7.20
   0  -9   0   95.89    9.50
   0  -9   0   92.59    9.60
   0  -9   0   92.49    7.20
   0   9   0   99.29    9.80
   0   9   0   99.19    6.80
   0   9   0  109.79    5.90
   0   9   0  102.79    8.40
   0   9   0   94.29    7.00
   0   9   0   86.49    8.80
  -1  -9   0   22.80    5.00
  -1  -9   0   39.50    6.20
  -1  -9   0   35.10    4.90
  -1  -9   0   22.00    4.70
  -1  -9   0   25.30    4.40
   1   9   0   29.70    3.60
   1   9   0   29.30    5.60
   1   9   0   29.80    4.80
   1   9   0   31.90    4.10
   1   9   0   28.60    5.20
   1   9   0   26.30    5.00
   1   9   0   32.30    4.50
  -2  -9   0   19.20    4.60
  -2  -9   0   19.00    4.40
  -2  -9   0   22.80    4.10
  -2  -9   0   22.90    4.80
   2   9   0   22.90    3.00
   2   9   0   16.00    3.90
   2   9   0   18.80    3.60
   2   9   0   17.40    4.20
   2   9   0   20.40    4.90
   2   9   0   17.80    4.30
   2   9   0   23.30    3.30
  -3  -9   0   37.10    4.90
  -3  -9   0   41.20    5.70
  -3  -9   0   43.00    6.00
  -3  -9   0   43.50    6.00
   3   9   0   43.40    5.90
   3   9   0   40.80    5.90
   3   9   0   44.20    5.80
   3   9   0   43.70    4.40
   3   9   0   47.60    5.20
   3   9   0   41.00    3.30
   3   9   0   44.00    6.40
  -4  -9   0    3.80    2.70
  -4  -9   0   -1.10    2.30
  -4  -9   0    1.60    2.40
  -4  -9   0    4.00    2.40
   4   9   0    5.20    2.90
   4   9   0    5.60    3.30
   4   9   0    2.50    1.30
   4   9   0   -0.40    1.50
   4   9   0    0.90    1.90
   4   9   0    0.30    2.70
   4   9   0   -1.40    2.10
  -5  -9   0   54.69    6.90
  -5  -9   0   50.69    5.70
  -5  -9   0   56.49    6.50
  -5  -9   0   56.69    6.90
   5   9   0   43.20    6.40
   5   9   0   51.89    7.00
   5   9   0   63.09    5.00
   5   9   0   43.60    6.00
   5   9   0   55.99    5.70
   5   9   0   63.49    7.40
  -6  -9   0   14.00    4.00
  -6  -9   0   11.90    3.60
  -6  -9   0   12.10    3.40
  -6  -9   0   16.90    3.60
  -6  -9   0   11.70    3.10
   6   9   0    9.30    3.30
   6   9   0   19.40    4.40
   6   9   0   10.30    3.90
   6   9   0   18.00    3.60
   6   9   0    5.30    2.40
   6   9   0   12.40    3.90
  -7  -9   0  792.82   26.90
  -7  -9   0  737.63   28.20
  -7  -9   0  750.22   27.90
  -7  -9   0  759.62   27.40
   7   9   0  727.63   26.00
   7   9   0  781.22   27.70
   7   9   0  734.63   25.50
   7   9   0  709.93   28.70
   7   9   0  765.72   29.00
   7   9   0  787.02   29.10
  -8  -9   0   84.49    7.60
  -8  -9   0   76.69    8.30
  -8  -9   0   87.89    6.80
  -8  -9   0   70.99    8.00
   8   9   0   79.69    6.60
   8   9   0   64.79    8.30
   8   9   0   83.69    6.20
   8   9   0   76.39    8.70
   8   9   0   88.39    7.40
   8   9   0   75.69    8.60
  -9  -9   0    3.50    2.60
  -9  -9   0   -0.70    2.80
  -9  -9   0    4.70    3.10
  -9  -9   0   -0.90    2.40
   9   9   0   -1.20    1.70
   9   9   0   -0.30    2.20
   9   9   0   -0.80    2.50
   9   9   0    1.10    2.20
   9   9   0   -3.10    2.10
 -10  -9   0    2.30    2.50
 -10  -9   0    7.80    3.10
 -10  -9   0    3.20    2.30
 -10  -9   0    1.00    3.30
 -10  -9   0   -2.90    2.30
  10   9   0   -0.30    2.50
  10   9   0   -1.20    2.00
  10   9   0    3.20    3.40
  10   9   0   -4.30    1.70
 -11  -9   0   58.09    5.70
 -11  -9   0   56.49    7.70
 -11  -9   0   48.00    7.90
  11   9   0   57.99    7.20
  11   9   0   64.19    8.70
  11   9   0   53.09    7.80
  11   9   0   53.59    6.40
  11   9   0   65.99    7.40
 -12  -9   0   48.10    4.10
 -12  -9   0   47.70    5.30
 -12  -9   0   47.90    7.50
 -12  -9   0   49.90    8.60
  12   9   0   57.09    7.30
  12   9   0   64.69    9.10
  12   9   0   51.59    7.90
  12   9   0   54.99    8.20
 -13  -9   0   14.50    4.80
 -13  -9   0    5.40    1.90
 -13  -9   0    9.40    5.20
 -13  -9   0    9.80    3.00
  13   9   0   10.70    4.30
  13   9   0    4.60    3.80
   5 -10   0   -0.40    3.00
   5 -10   0    4.30    3.80
   5 -10   0   -1.00    2.90
  -5  10   0    0.70    3.30
  -5  10   0   14.70    7.00
  -5  10   0    3.10    1.40
  -5  10   0    4.00    3.00
  -5  10   0    2.20    3.50
  -5  10   0    3.10    1.80
   4 -10   0   26.00    6.30
   4 -10   0   22.60    5.00
   4 -10   0   36.30    6.20
   4 -10   0   36.40    6.10
  -4  10   0   34.50    4.90
  -4  10   0   19.60    5.00
  -4  10   0   28.70    3.40
  -4  10   0   33.20    6.20
  -4  10   0   31.50    5.10
   3 -10   0    7.20    3.60
   3 -10   0    4.00    3.50
   3 -10   0    9.20    3.70
   3 -10   0    0.60    1.30
   3 -10   0    5.50    3.20
  -3  10   0    3.70    1.80
  -3  10   0    1.20    2.70
  -3  10   0    2.50    2.10
  -3  10   0    0.10    3.30
  -3  10   0   -0.40    3.30
   2 -10   0   16.70    5.30
   2 -10   0   14.40    4.10
   2 -10   0    4.80    3.60
   2 -10   0   14.50    4.70
   2 -10   0   10.00    3.50
  -2  10   0    7.90    4.10
  -2  10   0   21.90    4.30
  -2  10   0   15.50    4.70
  -2  10   0   12.10    3.20
  -2  10   0   18.80    5.10
  -2  10   0   18.70    3.00
   1 -10   0    0.60    3.70
   1 -10   0   -3.20    2.40
   1 -10   0    0.80    3.20
   1 -10   0    4.20    2.80
   1 -10   0    4.60    2.90
  -1  10   0   -2.90    1.20
  -1  10   0   -0.40    1.90
  -1  10   0   -1.10    1.90
  -1  10   0   -1.00    2.70
  -1  10   0    1.10    2.90
   0 -10   0   13.70    3.60
   0 -10   0   13.90    4.30
   0 -10   0   11.60    4.00
   0 -10   0   14.10    4.40
   0 -10   0   11.40    4.30
   0  10   0   22.60    4.20
   0  10   0    6.50    3.50
   0  10   0   13.70    3.50
   0  10   0   15.90    2.90
   0  10   0   17.10    3.40
   0  10   0   15.00    4.80
   0  10   0   18.30    4.70
  -1 -10   0   76.49    8.70
  -1 -10   0   72.69    7.40
  -1 -10   0   67.39    8.50
   1  10   0   68.89    5.10
   1  10   0   92.19    9.60
   1  10   0   55.59    7.60
   1  10   0   56.39    4.80
   1  10   0   51.99    6.30
   1  10   0   71.19    6.80
  -2 -10   0    6.30    3.60
  -2 -10   0    4.60    3.10
  -2 -10   0    5.90    3.50
  -2 -10   0    2.70    3.00
   2  10   0    2.60    1.60
   2  10   0    3.10    2.60
   2  10   0    7.10    2.80
   2  10   0    1.20    3.00
   2  10   0    8.60    3.50
   2  10   0    1.60    1.80
   2  10   0   -0.10    3.20
  -3 -10   0  120.29    9.40
  -3 -10   0  114.89    9.30
  -3 -10   0  134.19    8.90
  -3 -10   0  119.09    9.10
   3  10   0  112.29    8.90
   3  10   0  118.19    7.00
   3  10   0  108.49    8.70
   3  10   0  113.49    9.60
   3  10   0  115.59   10.90
   3  10   0  115.39    5.80
   3  10   0  119.19    7.70
  -4 -10   0   12.70    4.10
  -4 -10   0    0.30    2.70
  -4 -10   0   -1.10    2.40
  -4 -10   0    0.00    2.10
   4  10   0    1.30    2.60
   4  10   0    3.00    2.10
   4  10   0    0.90    2.70
   4  10   0    3.80    3.60
   4  10   0    2.80    2.40
   4  10   0    4.00    1.50
   4  10   0    7.10    3.70
  -5 -10   0   35.50    6.00
  -5 -10   0   23.00    5.10
  -5 -10   0   28.00    5.30
  -5 -10   0   28.10    4.90
   5  10   0   36.60    7.20
   5  10   0   28.10    4.60
   5  10   0   29.80    5.40
   5  10   0   22.00    5.00
   5  10   0   21.70    5.30
   5  10   0   20.90    3.70
  -6 -10   0  132.49    8.90
  -6 -10   0  137.59   10.10
  -6 -10   0  143.39   10.10
  -6 -10   0  134.89    9.20
   6  10   0  131.49   10.20
   6  10   0  137.29    8.50
   6  10   0  131.69    7.90
   6  10   0  127.69    9.30
   6  10   0  133.59   10.50
   6  10   0  160.68   19.20
  -7 -10   0   57.99    7.60
  -7 -10   0   50.69    6.50
  -7 -10   0   53.49    6.30
  -7 -10   0   51.99    7.10
   7  10   0   51.79    7.70
   7  10   0   49.00    5.80
   7  10   0   62.79    7.40
   7  10   0   62.89    7.90
   7  10   0   50.29    7.40
   7  10   0   53.79    6.00
  -8 -10   0   41.90    6.20
  -8 -10   0   39.90    6.60
  -8 -10   0   37.30    5.60
   8  10   0   45.00    7.30
   8  10   0   43.30    7.40
   8  10   0   50.09    6.70
  -9 -10   0    2.10    2.90
  -9 -10   0   -0.70    2.80
  -9 -10   0    1.50    2.50
  -9 -10   0    5.30    3.60
  -9 -10   0    3.30    2.50
   9  10   0    4.60    3.60
   9  10   0    7.20    3.20
   9  10   0    9.60    3.30
   9  10   0    5.90    3.60
   9  10   0    3.00    3.50
   9  10   0    2.80    2.20
 -10 -10   0   37.00    6.70
 -10 -10   0   39.40    6.70
 -10 -10   0   32.20    4.90
 -10 -10   0   38.30    5.50
  10  10   0   44.30    6.10
  10  10   0   38.40    6.20
  10  10   0   36.60    6.90
  10  10   0   41.60    7.30
  10  10   0   48.60    6.00
  10  10   0   31.30    6.60
 -11 -10   0   -3.70    2.50
 -11 -10   0   -1.90    3.20
 -11 -10   0   -3.70    1.90
  11  10   0    2.80    2.90
  11  10   0   -4.60    2.50
  11  10   0   -1.10    2.70
 -12 -10   0    2.40    2.60
 -12 -10   0    3.60    4.10
 -12 -10   0   -3.50    2.40
  12  10   0    2.10    4.60
  12  10   0   -1.70    2.90
  12  10   0    0.70    3.20
   4 -11   0   -1.00    3.30
   4 -11   0    1.50    3.10
   4 -11   0   -0.20    3.70
   4 -11   0    3.70    3.80
  -4  11   0    0.30    3.00
  -4  11   0   -0.20    1.50
  -4  11   0    0.70    3.40
   3 -11   0   19.20    4.90
   3 -11   0    6.00    3.80
   3 -11   0    7.60    3.90
   3 -11   0    6.30    4.60
   3 -11   0    8.70    1.90
  -3  11   0    9.40    2.40
  -3  11   0    2.80    3.40
  -3  11   0   12.90    3.30
  -3  11   0    7.00    3.40
  -3  11   0    7.60    4.30
   2 -11   0    2.60    3.30
   2 -11   0    3.40    3.10
   2 -11   0    4.90    3.20
  -2  11   0    3.40    2.60
  -2  11   0   -0.50    3.30
  -2  11   0    3.20    2.80
  -2  11   0   -0.70    3.40
  -2  11   0    3.70    2.10
   1 -11   0    2.20    3.50
   1 -11   0    5.10    3.20
   1 -11   0    3.70    2.90
   1 -11   0    2.80    3.00
  -1  11   0    0.10    1.70
  -1  11   0    0.50    2.30
  -1  11   0    0.20    2.90
  -1  11   0   -0.10    2.10
  -1  11   0   -3.10    2.70
   0 -11   0    0.20    2.90
   0 -11   0    1.20    3.20
   0 -11   0    5.10    3.30
   0 -11   0   -1.30    2.20
   0 -11   0    1.70    3.10
   0  11   0    0.00    2.30
   0  11   0    0.70    3.10
   0  11   0    1.10    1.90
   0  11   0    0.60    1.70
   0  11   0    0.30    2.40
   0  11   0    2.60    3.30
   0  11   0    4.80    3.60
  -1 -11   0   14.80    4.10
  -1 -11   0   12.20    4.50
  -1 -11   0   19.30    5.50
  -1 -11   0   17.00    4.90
   1  11   0   22.60    4.40
   1  11   0   16.20    2.90
   1  11   0   14.30    4.80
   1  11   0   17.80    5.30
   1  11   0   14.80    3.10
   1  11   0   17.10    5.30
  -2 -11   0    6.20    3.70
  -2 -11   0    6.50    3.90
  -2 -11   0   10.70    3.80
  -2 -11   0    5.20    3.50
   2  11   0    2.70    2.80
   2  11   0    5.60    3.90
   2  11   0   10.30    3.90
   2  11   0    5.60    1.80
   2  11   0    2.50    3.10
   2  11   0    1.80    2.10
   2  11   0    3.20    3.60
  -3 -11   0   79.69   10.70
  -3 -11   0   72.89    9.00
  -3 -11   0   79.89    9.30
  -3 -11   0   79.39    7.90
   3  11   0   90.99    9.90
   3  11   0   70.79    9.10
   3  11   0   74.19    7.30
   3  11   0   73.89    8.70
   3  11   0   81.49    4.50
   3  11   0   48.10    6.90
   3  11   0   79.69    6.00
  -4 -11   0   -1.90    2.50
  -4 -11   0   -1.00    2.60
  -4 -11   0    0.30    2.90
  -4 -11   0   -0.50    2.40
   4  11   0    2.00    2.70
   4  11   0    2.00    3.40
   4  11   0    0.20    2.70
   4  11   0    2.80    2.20
   4  11   0   -1.00    2.60
   4  11   0   -4.50    2.50
   4  11   0    0.10    1.20
  -5 -11   0   34.80    7.20
  -5 -11   0   42.40    7.00
  -5 -11   0   35.00    6.10
  -5 -11   0   52.59    6.60
   5  11   0   32.40    6.60
   5  11   0   44.80    6.80
   5  11   0   50.39    5.70
   5  11   0   45.60    7.40
   5  11   0   54.09    7.60
  -6 -11   0   27.80    5.60
  -6 -11   0   23.80    5.40
  -6 -11   0   25.70    4.70
   6  11   0   27.00    5.90
   6  11   0   27.40    5.70
   6  11   0   29.50    5.60
   6  11   0   16.00    3.90
   6  11   0   22.10    5.80
   6  11   0   22.10    4.20
  -7 -11   0   37.20    5.90
  -7 -11   0   36.70    5.70
  -7 -11   0   25.40    5.50
  -7 -11   0   47.30    7.40
   7  11   0   38.80    7.00
   7  11   0   41.70    8.40
   7  11   0   39.50    7.10
   7  11   0   39.80    6.40
   7  11   0   39.00    5.30
   7  11   0   37.70    5.50
  -8 -11   0    2.00    3.10
  -8 -11   0    1.10    2.60
  -8 -11   0    0.90    2.60
  -8 -11   0   -2.90    1.90
   8  11   0    1.30    2.40
   8  11   0   -4.10    2.70
   8  11   0   -1.80    1.90
   8  11   0   -2.70    2.60
   8  11   0    5.30    3.40
   8  11   0    2.70    3.10
  -9 -11   0    7.60    3.30
  -9 -11   0    9.20    3.80
   9  11   0    6.40    4.00
   9  11   0    1.90    3.00
   9  11   0   11.90    4.70
   9  11   0    1.60    3.70
 -10 -11   0   -6.20    2.00
 -10 -11   0   -1.40    2.90
 -10 -11   0    3.20    3.10
 -10 -11   0    1.50    2.70
  10  11   0   -0.80    2.30
  10  11   0   -4.60    2.60
  10  11   0    6.40    4.00
  10  11   0    5.40    4.00
 -11 -11   0   14.40    4.00
 -11 -11   0   24.90    6.20
 -11 -11   0   24.90    6.10
 -11 -11   0   26.80    4.80
  11  11   0   16.00    5.40
  11  11   0   24.00    6.10
  11  11   0   26.90    6.70
 -12 -11   0   -2.20    3.10
 -12 -11   0    3.60    3.70
 -12 -11   0    1.20    2.80
 -12 -11   0   -4.10    2.40
  12  11   0    0.70    4.10
  12  11   0    1.00    3.50
  12  11   0    3.00    3.20
   2 -12   0   26.40    6.20
   2 -12   0   45.00    6.80
   2 -12   0   37.60    6.80
   2 -12   0   28.40    3.40
  -2  12   0   26.80    6.00
  -2  12   0   32.80    4.30
  -2  12   0   24.30    6.20
   1 -12   0   76.29   10.20
   1 -12   0   54.89    8.30
   1 -12   0   49.40    6.80
   1 -12   0   51.89    7.30
  -1  12   0   58.09    8.90
  -1  12   0   50.39    5.50
  -1  12   0   61.39    8.80
  -1  12   0   62.79    6.90
   0 -12   0   21.40    4.90
   0 -12   0   21.50    5.70
   0 -12   0   14.30    5.20
   0  12   0   32.60    7.00
   0  12   0   19.10    3.50
   0  12   0   16.60    3.50
   0  12   0   21.30    4.30
   0  12   0   19.00    5.60
  -1 -12   0    4.20    3.40
  -1 -12   0    5.00    3.90
  -1 -12   0    7.00    4.10
   1  12   0    9.50    4.60
   1  12   0    4.30    1.80
   1  12   0    5.30    3.50
   1  12   0    2.10    3.70
   1  12   0    5.60    2.50
   1  12   0   11.60    3.70
  -2 -12   0   28.60    6.10
  -2 -12   0   42.00    7.60
  -2 -12   0   29.30    5.40
   2  12   0   30.00    6.50
   2  12   0   27.70    6.10
   2  12   0   37.20    7.20
   2  12   0   28.40    2.90
   2  12   0   31.60    5.40
   2  12   0   20.20    4.40
   2  12   0   32.80    5.60
  -3 -12   0   -0.10    3.10
  -3 -12   0    4.90    3.20
  -3 -12   0   -1.40    2.90
  -3 -12   0    1.60    3.30
   3  12   0    6.00    2.80
   3  12   0    1.60    3.40
   3  12   0    9.80    4.20
   3  12   0    2.60    3.00
   3  12   0   -3.40    2.10
   3  12   0   -1.90    1.70
  -4 -12   0    0.60    3.10
  -4 -12   0   -4.00    2.40
  -4 -12   0   -6.00    2.10
  -4 -12   0    4.70    3.50
   4  12   0    2.60    2.20
   4  12   0    1.20    3.70
   4  12   0    4.30    3.90
   4  12   0    1.70    2.90
   4  12   0    3.00    2.60
   4  12   0    1.60    3.00
  -5 -12   0   49.70    7.50
  -5 -12   0   19.20    5.30
  -5 -12   0   39.50    6.20
  -5 -12   0   28.70    6.20
   5  12   0   33.80    5.10
   5  12   0   43.80    7.90
   5  12   0   35.30    6.50
   5  12   0   29.30    6.10
   5  12   0   31.20    5.40
   5  12   0   38.50    7.20
  -6 -12   0   13.40    4.80
  -6 -12   0   13.50    4.80
  -6 -12   0    4.90    3.90
  -6 -12   0   11.50    4.00
   6  12   0   17.70    5.60
   6  12   0   22.60    7.80
   6  12   0   17.40    4.80
   6  12   0   17.00    5.50
   6  12   0    9.40    3.30
  -7 -12   0   30.70    5.60
  -7 -12   0   16.00    4.80
  -7 -12   0   24.60    5.80
   7  12   0   24.60    6.10
   7  12   0   25.60    6.40
   7  12   0   28.50    6.80
   7  12   0   24.40    6.40
  -8 -12   0   25.30    5.00
  -8 -12   0   24.70    5.90
  -8 -12   0   26.30    5.50
   8  12   0   32.80    6.70
   8  12   0   26.50    5.90
   8  12   0   26.40    6.30
   8  12   0   19.40    5.60
  -9 -12   0   58.69    7.40
  -9 -12   0   59.59    7.40
  -9 -12   0   53.89    8.30
   9  12   0   72.39   10.30
   9  12   0   51.09    7.50
   9  12   0   70.29    9.60
   9  12   0   64.29    9.20
 -10 -12   0   -1.70    2.60
 -10 -12   0   -0.70    3.30
 -10 -12   0    0.40    3.50
 -10 -12   0    8.10    3.60
  10  12   0   -1.10    2.60
  10  12   0   -2.00    4.10
  10  12   0    0.50    3.80
  10  12   0    0.30    3.70
 -11 -12   0    6.00    4.50
 -11 -12   0    3.60    3.00
 -11 -12   0   -0.40    3.10
  11  12   0   -4.40    3.00
  11  12   0    6.00    3.70
  11  12   0    3.50    3.80
  11  12   0    0.40    3.60
   0 -13   0    1.20    3.20
   0 -13   0    0.90    3.60
   0  13   0    0.10    2.20
   0  13   0    0.20    3.50
   0  13   0   11.30    5.00
   0  13   0    2.70    3.00
  -1 -13   0   18.00    5.80
  -1 -13   0   17.20    5.80
   1  13   0   30.20    6.40
   1  13   0   33.80    5.00
   1  13   0   25.20    6.80
   1  13   0   25.80    6.60
  -2 -13   0   10.30    5.00
  -2 -13   0    8.40    4.40
   2  13   0   13.90    5.30
   2  13   0   11.30    5.00
   2  13   0    7.70    4.00
   2  13   0   11.00    4.00
  -3 -13   0   14.90    5.40
  -3 -13   0   14.50    4.70
   3  13   0   23.90    6.80
   3  13   0   19.20    5.60
  -4 -13   0    5.80    3.60
  -4 -13   0    4.50    3.70
   4  13   0    6.20    4.70
   4  13   0   14.00    5.30
   4  13   0    4.70    3.60
  -5 -13   0    8.70    4.40
  -5 -13   0   15.30    4.40
   5  13   0   14.30    5.40
   5  13   0    7.70    4.60
   5  13   0    9.60    4.50
  -6 -13   0   60.29    8.90
  -6 -13   0   66.69    7.90
   6  13   0   61.69    9.50
   6  13   0   67.19    9.90
   6  13   0   65.79    8.90
  -7 -13   0   95.99   11.20
  -7 -13   0   62.89    7.90
   7  13   0   78.49   10.10
   7  13   0   50.99    8.50
   7  13   0   75.69   10.60
  -8 -13   0   44.40    8.10
  -8 -13   0   46.00    6.70
   8  13   0   38.80    7.90
   8  13   0   51.59    8.70
  -9 -13   0   34.30    7.30
  -9 -13   0   20.90    5.20
   9  13   0   30.60    7.50
   9  13   0   38.80    8.00
   9  13   0   33.20    7.30
  -4 -14   0    7.80    5.40
  -4 -14   0    7.60    4.50
   4  14   0    5.00    4.10
   4  14   0    6.10    3.90
   4  14   0   12.80    6.30
  -5 -14   0   22.90    5.50
  -5 -14   0   14.50    5.70
   5  14   0   28.70    6.50
   5  14   0   26.90    7.30
  -6 -14   0    0.80    3.70
  -6 -14   0    2.60    3.60
   6  14   0    1.40    3.80
   6  14   0    4.00    4.20
   6  14   0    1.20    4.40
   9  13  -1   10.10    5.40
   9  13  -1   13.60    5.60
   9  13  -1   13.50    5.20
  -9 -13   1   17.20    5.70
  -9 -13   1   11.10    4.30
   8  13  -1   25.80    8.10
   8  13  -1   34.60    7.50
   8  13  -1   24.60    6.20
  -8 -13   1   25.80    5.40
  -8 -13   1   17.80    5.50
   7  13  -1    1.00    3.70
   7  13  -1    2.40    3.70
   7  13  -1   -0.90    3.40
  -7 -13   1    3.80    3.50
  -7 -13   1   -2.80    3.00
   6  13  -1   13.70    5.10
   6  13  -1    6.70    4.80
   6  13  -1   10.80    5.00
  -6 -13   1   12.40    4.40
  -6 -13   1    5.80    4.10
   5  13  -1   32.30    7.20
   5  13  -1   30.00    7.20
   5  13  -1   27.80    6.80
  -5 -13   1   46.10    8.00
  -5 -13   1   24.20    5.60
   4  13  -1   15.80    4.60
   4  13  -1   11.70    5.50
   4  13  -1    6.30    4.40
  -4 -13   1    7.60    3.90
  -4 -13   1   10.10    4.80
   3  13  -1    8.00    5.40
   3  13  -1    8.20    4.40
   3  13  -1    8.00    3.60
  -3 -13   1    9.90    4.70
  -3 -13   1    8.50    4.30
   2  13  -1   38.60    7.80
   2  13  -1   38.40    7.40
   2  13  -1   29.40    5.40
  -2 -13   1   32.20    7.00
   1  13  -1   28.90    5.00
   1  13  -1   28.10    4.80
   1  13  -1   34.70    7.40
   1  13  -1   33.70    7.50
  -1 -13   1   35.30    6.50
   0  13  -1    1.10    4.10
   0  13  -1    0.50    3.70
   0  13  -1   -1.60    2.10
   0  13  -1    0.30    2.20
   0 -13   1   -1.60    3.50
   0 -13   1   -0.80    3.50
  11  12  -1    1.10    4.60
  11  12  -1    1.50    3.90
 -11 -12   1    9.00    4.60
 -11 -12   1    9.80    4.00
  10  12  -1    0.70    4.10
  10  12  -1    8.40    4.60
  10  12  -1    7.70    4.60
 -10 -12   1    4.80    3.40
 -10 -12   1    1.10    3.10
 -10 -12   1    6.90    4.30
   9  12  -1   -0.30    3.00
   9  12  -1    0.60    3.90
   9  12  -1   -3.40    3.30
   9  12  -1    5.30    4.00
  -9 -12   1   -2.00    2.50
  -9 -12   1   -0.30    2.90
   8  12  -1   23.60    5.80
   8  12  -1   21.00    6.00
   8  12  -1   13.60    5.40
   8  12  -1   39.20    6.90
  -8 -12   1   20.80    5.60
  -8 -12   1   23.20    5.10
   7  12  -1   12.30    4.20
   7  12  -1   11.50    4.70
   7  12  -1    8.30    4.50
   7  12  -1    6.20    3.90
  -7 -12   1   11.60    4.40
  -7 -12   1    5.70    3.70
  -7 -12   1    5.40    3.60
   6  12  -1   23.30    5.50
   6  12  -1   32.10    6.80
   6  12  -1   39.00    7.40
   6  12  -1   37.80    6.60
  -6 -12   1   32.90    6.70
  -6 -12   1   28.00    6.40
  -6 -12   1   35.20    6.40
  -6 -12   1   30.80    5.70
   5  12  -1   18.80    4.90
   5  12  -1   21.70    5.90
   5  12  -1   22.20    4.30
   5  12  -1   18.80    5.30
   5  12  -1   14.60    4.80
  -5 -12   1   26.10    5.10
  -5 -12   1   12.20    5.20
  -5 -12   1   16.50    5.10
  -5 -12   1   11.60    4.90
   4  12  -1   -1.40    2.50
   4  12  -1   -0.20    3.10
   4  12  -1   -0.70    3.20
   4  12  -1    3.90    2.90
   4  12  -1    1.80    2.90
   4  12  -1   -1.60    1.90
  -4 -12   1    5.40    4.30
  -4 -12   1   -3.30    2.60
  -4 -12   1   -6.70    2.00
  -4 -12   1    0.30    3.00
   3  12  -1    0.30    3.60
   3  12  -1   -0.70    2.70
   3  12  -1    0.90    2.80
   3  12  -1    2.20    3.80
   3  12  -1    0.30    2.40
   3  12  -1   -1.60    1.80
  -3 -12   1   -1.40    2.80
  -3 -12   1   -2.50    2.20
  -3 -12   1    0.90    3.10
   2  12  -1    3.40    2.60
   2  12  -1    3.80    3.50
   2  12  -1    6.30    2.90
   2  12  -1   -1.40    1.70
   2  12  -1   -6.80    2.20
  -2 -12   1   -0.10    2.70
  -2 -12   1   -0.80    2.60
  -2 -12   1    0.00    3.10
   1  12  -1   13.10    5.10
   1  12  -1    8.80    4.10
   1  12  -1   11.50    4.30
   1  12  -1   11.70    3.50
  -1 -12   1    7.50    4.50
  -1 -12   1   11.80    4.10
  -1 -12   1   13.40    4.80
   0  12  -1   11.90    3.40
   0  12  -1    9.70    4.70
   0  12  -1    7.80    4.40
   0  12  -1   12.20    2.90
   0 -12   1   10.50    4.90
   0 -12   1    5.00    3.70
   0 -12   1   13.60    5.00
  -1  12  -1   53.19    5.60
  -1  12  -1   46.60    8.20
  -1  12  -1   47.30    5.00
  -1  12  -1   41.60    5.30
  -1  12  -1   39.90    7.20
   1 -12   1   44.50    8.40
   1 -12   1   42.20    7.40
  -2  12  -1  114.09    7.80
  -2  12  -1  112.69   11.30
  -2  12  -1  113.29    7.20
  -2  12  -1  107.69   11.90
   2 -12   1  119.69   12.20
   2 -12   1  107.69   10.50
   2 -12   1  116.49    9.10
  12  11  -1   -2.20    2.80
  12  11  -1    1.40    3.50
  12  11  -1    2.90    3.70
 -12 -11   1   -4.10    3.00
 -12 -11   1    6.50    3.30
 -12 -11   1   -3.50    3.00
  11  11  -1   29.60    7.40
  11  11  -1   26.60    8.50
  11  11  -1   26.10    5.50
  11  11  -1   24.40    6.30
 -11 -11   1   26.60    5.00
 -11 -11   1   20.80    5.50
 -11 -11   1   19.20    4.60
 -11 -11   1   26.30    6.30
  10  11  -1   70.09    9.60
  10  11  -1   67.69    9.50
  10  11  -1   58.89   10.50
  10  11  -1   60.99    9.10
 -10 -11   1   79.29    8.30
 -10 -11   1   74.89    9.60
 -10 -11   1   69.29    7.70
 -10 -11   1   66.69    8.50
   9  11  -1   43.50    7.80
   9  11  -1   54.79    7.40
   9  11  -1   29.40    6.60
   9  11  -1   37.10    7.20
  -9 -11   1   43.80    7.30
  -9 -11   1   37.20    5.90
  -9 -11   1   43.50    6.10
  -9 -11   1   35.50    5.80
   8  11  -1   36.80    5.40
   8  11  -1   29.40    6.60
   8  11  -1   35.50    5.30
   8  11  -1   38.00    7.30
   8  11  -1   40.20    6.50
   8  11  -1   48.50    7.80
  -8 -11   1   35.40    6.80
  -8 -11   1   37.50    6.60
  -8 -11   1   44.80    6.70
  -8 -11   1   33.20    5.50
   7  11  -1   -0.40    3.30
   7  11  -1   -0.30    2.70
   7  11  -1    2.40    2.40
   7  11  -1   -3.60    2.50
   7  11  -1    1.50    2.30
   7  11  -1   -2.60    2.60
  -7 -11   1   -2.50    2.80
  -7 -11   1   -2.30    2.70
  -7 -11   1   -0.20    2.70
  -7 -11   1    1.30    2.70
   6  11  -1    2.40    3.70
   6  11  -1   -1.50    3.00
   6  11  -1    4.80    3.30
   6  11  -1    6.20    3.00
   6  11  -1    7.50    4.10
   6  11  -1    6.20    2.60
  -6 -11   1    5.80    3.30
  -6 -11   1    2.80    3.30
  -6 -11   1   14.50    6.90
   5  11  -1   84.19    8.00
   5  11  -1   91.99   10.40
   5  11  -1   71.89    9.30
   5  11  -1   87.79    9.30
   5  11  -1   90.59    9.70
  -5 -11   1   93.39    7.70
  -5 -11   1   89.79    9.70
  -5 -11   1   99.69   10.20
   4  11  -1    2.50    3.40
   4  11  -1    6.40    3.50
   4  11  -1    0.20    1.80
   4  11  -1    5.20    3.60
   4  11  -1   -0.10    2.70
  -4 -11   1    3.20    3.10
  -4 -11   1    3.20    3.10
  -4 -11   1   -0.40    2.50
   3  11  -1   14.30    4.70
   3  11  -1   21.40    4.00
   3  11  -1   12.70    4.70
   3  11  -1   20.10    4.70
   3  11  -1   19.00    4.90
   3  11  -1   17.40    4.30
  -3 -11   1   19.50    5.30
  -3 -11   1   20.30    4.70
  -3 -11   1   17.60    5.10
  -3 -11   1   18.10    5.00
   2  11  -1    2.90    3.30
   2  11  -1    0.50    3.30
   2  11  -1    3.00    2.20
   2  11  -1   -1.50    2.10
   2  11  -1   -0.50    2.70
   2  11  -1    0.30    0.60
  -2 -11   1    6.60    3.50
  -2 -11   1   -1.80    2.50
  -2 -11   1   -1.20    2.50
  -2 -11   1    3.60    3.20
   1  11  -1   54.69    7.90
   1  11  -1   39.20    7.00
   1  11  -1   52.29    6.20
   1  11  -1   47.60    5.20
   1  11  -1   48.70    7.50
  -1 -11   1   50.19    7.80
  -1 -11   1   34.30    6.40
  -1 -11   1   49.99    6.70
  -1 -11   1   42.10    7.30
   0  11  -1   93.39   10.20
   0  11  -1   91.09    5.60
   0  11  -1   81.39    6.00
   0  11  -1   80.49    9.60
   0  11  -1   89.59    7.20
   0  11  -1   91.39    7.00
   0  11  -1   81.49    9.50
   0 -11   1   88.99   10.60
   0 -11   1   98.69   10.30
   0 -11   1  102.29   11.00
   0 -11   1   95.59    9.30
  -1  11  -1   61.59    5.50
  -1  11  -1   61.09    8.30
  -1  11  -1   76.29    9.50
  -1  11  -1   68.29    6.60
  -1  11  -1   68.19    5.30
  -1  11  -1   75.29    7.40
   1 -11   1   51.29    7.80
   1 -11   1   73.49   10.00
   1 -11   1   59.69    6.90
   1 -11   1   68.29    7.90
  -2  11  -1    8.90    3.10
  -2  11  -1    9.70    4.60
  -2  11  -1   15.20    3.40
  -2  11  -1   12.00    4.60
  -2  11  -1   14.50    2.90
   2 -11   1   17.20    4.70
   2 -11   1   12.00    3.70
   2 -11   1   13.30    4.50
   2 -11   1   14.30    6.80
  -3  11  -1   -3.30    2.80
  -3  11  -1    0.50    1.90
  -3  11  -1    3.60    3.50
  -3  11  -1   -0.20    1.50
  -3  11  -1   -0.40    2.40
   3 -11   1    2.00    3.80
   3 -11   1   -1.20    3.30
   3 -11   1   -0.60    3.00
   3 -11   1    0.50    2.50
  -4  11  -1   29.60    5.60
  -4  11  -1   23.40    6.00
  -4  11  -1   49.60   11.20
  -4  11  -1   43.30    6.90
  -4  11  -1   37.40    3.90
   4 -11   1   29.30    1.50
   4 -11   1   33.70    6.00
   4 -11   1   28.50    5.60
   4 -11   1   36.80    7.70
   4 -11   1   39.20    7.00
  12  10  -1   64.89   10.20
  12  10  -1   85.29   16.10
  12  10  -1   94.09   13.50
 -12 -10   1   73.59    7.30
 -12 -10   1   91.59   11.00
 -12 -10   1   70.29    9.40
  11  10  -1  111.89    9.20
  11  10  -1   77.59   10.20
  11  10  -1   84.09   10.30
 -11 -10   1  107.89   11.30
 -11 -10   1   91.79    7.30
 -11 -10   1  100.09   10.70
  10  10  -1    9.00    4.00
  10  10  -1    1.90    3.40
  10  10  -1    0.60    2.90
  10  10  -1    3.80    2.70
 -10 -10   1    5.20    2.80
 -10 -10   1    4.30    3.60
 -10 -10   1    3.70    3.20
   9  10  -1   22.40    4.90
   9  10  -1   23.30    5.70
   9  10  -1   26.20    5.80
   9  10  -1   28.20    4.90
   9  10  -1   26.70    5.90
   9  10  -1   24.20    4.50
  -9 -10   1   26.90    5.30
  -9 -10   1   26.60    5.60
  -9 -10   1   31.80    5.10
  -9 -10   1   27.10    5.60
   8  10  -1  131.29    8.30
   8  10  -1  139.79   11.10
   8  10  -1  128.89   12.20
   8  10  -1  118.89   10.00
   8  10  -1  130.69    9.40
   8  10  -1  112.89    8.30
  -8 -10   1  121.89    9.90
  -8 -10   1  122.99    8.80
  -8 -10   1   99.49   11.70
  -8 -10   1  119.49    8.80
   7  10  -1   34.80    5.10
   7  10  -1   39.20    6.20
   7  10  -1   39.60    6.70
   7  10  -1   48.50    6.80
   7  10  -1   37.20    6.60
   7  10  -1   48.40    5.90
  -7 -10   1   41.50    6.10
  -7 -10   1   38.50    5.60
  -7 -10   1   36.10    6.40
  -7 -10   1   43.90    6.70
   6  10  -1  144.19   11.00
   6  10  -1  128.79   10.00
   6  10  -1  142.79   14.60
   6  10  -1  146.19    8.50
   6  10  -1  159.88   10.30
   6  10  -1  136.49    8.60
  -6 -10   1  150.98   10.50
  -6 -10   1  144.49   10.60
  -6 -10   1  137.79   10.30
  -6 -10   1  132.19    9.50
   5  10  -1   -4.10    2.00
   5  10  -1    3.00    2.00
   5  10  -1    3.00    2.40
   5  10  -1   -4.70    2.10
   5  10  -1    3.60    3.40
   5  10  -1    4.00    3.00
  -5 -10   1    4.30    3.10
  -5 -10   1    6.50    3.50
  -5 -10   1   -0.80    2.40
   4  10  -1    6.00    3.80
   4  10  -1   15.30    4.20
   4  10  -1   15.30    3.40
   4  10  -1   15.20    4.20
   4  10  -1   12.40    3.00
  -4 -10   1   13.60    4.40
  -4 -10   1    8.70    3.70
  -4 -10   1   11.60    4.00
   3  10  -1    1.70    1.90
   3  10  -1    1.60    2.50
   3  10  -1   -0.30    2.00
   3  10  -1    0.50    2.70
   3  10  -1   -2.90    2.70
  -3 -10   1   -1.80    2.30
  -3 -10   1    0.80    2.60
  -3 -10   1    2.90    2.60
  -3 -10   1    0.40    2.70
   2  10  -1   80.39    6.30
   2  10  -1   83.89    7.00
   2  10  -1   82.79    8.80
   2  10  -1   67.49    8.50
   2  10  -1   82.89    5.80
   2  10  -1   83.59    3.90
  -2 -10   1   83.69    8.90
  -2 -10   1   80.09    7.80
  -2 -10   1   77.99    8.80
  -2 -10   1  108.89   10.60
   1  10  -1    1.90    2.80
   1  10  -1    0.10    2.00
   1  10  -1    1.60    1.90
   1  10  -1   -0.10    2.00
   1  10  -1    4.10    3.60
   1  10  -1    0.30    1.20
  -1 -10   1   -0.20    2.80
  -1 -10   1    2.40    3.10
  -1 -10   1    2.90    3.10
  -1 -10   1   -2.40    2.50
   0  10  -1  273.17   11.20
   0  10  -1  244.38   14.50
   0  10  -1  273.47   14.80
   0  10  -1  267.67   15.10
   0  10  -1  270.67   12.50
   0  10  -1  266.27   12.60
   0  10  -1  248.38   10.90
   0 -10   1  280.97   14.80
   0 -10   1  267.37   12.70
   0 -10   1  268.37   15.30
   0 -10   1  236.58   14.50
   0 -10   1  258.67   13.30
  -1  10  -1   54.79    6.10
  -1  10  -1   75.99    8.60
  -1  10  -1   55.99    7.80
  -1  10  -1   59.29    5.90
  -1  10  -1   71.49    5.10
  -1  10  -1   61.79    8.00
   1 -10   1   59.59    7.00
   1 -10   1   66.09    8.00
   1 -10   1   63.29    8.70
   1 -10   1   81.79    9.70
   1 -10   1   61.59    7.90
  -2  10  -1   40.30    6.80
  -2  10  -1   37.90    4.80
  -2  10  -1   32.10    6.20
  -2  10  -1   44.10    4.40
  -2  10  -1   29.30    5.60
  -2  10  -1   36.50    5.20
   2 -10   1   40.80    6.60
   2 -10   1   35.30    5.40
   2 -10   1   36.80    6.90
   2 -10   1   35.10    5.60
   2 -10   1   31.70    6.60
  -3  10  -1    1.20    1.90
  -3  10  -1    4.00    1.70
  -3  10  -1   -0.70    2.20
  -3  10  -1    3.30    3.60
  -3  10  -1    0.50    3.20
   3 -10   1    5.00    3.90
   3 -10   1   -3.20    2.10
   3 -10   1    4.90    3.30
   3 -10   1    7.00    3.30
  -4  10  -1   -3.50    2.70
  -4  10  -1   -2.60    1.00
   4 -10   1    2.90    3.10
   4 -10   1    0.20    3.10
   4 -10   1   -1.70    2.60
   4 -10   1   -1.20    2.60
  -5  10  -1   29.60    5.30
  -5  10  -1   26.60    2.70
  -5  10  -1   32.40    6.40
  -5  10  -1   34.10    5.20
  -5  10  -1   41.60   10.10
  -5  10  -1   28.30    3.30
   5 -10   1   25.10    5.40
   5 -10   1   29.20    5.90
  13   9  -1   67.39    9.80
  13   9  -1   66.99    9.20
 -13  -9   1   65.79    9.00
 -13  -9   1   55.89    6.40
 -13  -9   1   75.99    8.40
 -13  -9   1   71.49   10.30
 -13  -9   1   66.09    4.30
  12   9  -1   40.40    6.50
  12   9  -1   36.70    7.10
  12   9  -1   33.70    6.90
 -12  -9   1   37.40    5.50
 -12  -9   1   31.50    7.00
 -12  -9   1   34.90    7.10
 -12  -9   1   35.90    5.00
  11   9  -1   38.00    6.90
  11   9  -1   28.50    5.30
  11   9  -1   25.40    6.10
  11   9  -1   36.30    5.30
 -11  -9   1   38.70    6.60
 -11  -9   1   34.50    4.90
 -11  -9   1   32.70    5.00
 -11  -9   1   33.90    6.50
  10   9  -1   45.90    7.50
  10   9  -1   42.50    5.80
  10   9  -1   55.59    6.90
  10   9  -1   50.29    7.30
  10   9  -1   41.70    5.60
 -10  -9   1   49.10    7.30
 -10  -9   1   47.70    6.60
 -10  -9   1   59.69    6.40
 -10  -9   1   54.29    6.10
 -10  -9   1   49.40    7.30
   9   9  -1   25.80    5.50
   9   9  -1   22.50    4.00
   9   9  -1   18.70    4.70
   9   9  -1   23.10    4.60
   9   9  -1   25.40    5.70
  -9  -9   1   26.80    4.50
  -9  -9   1   27.50    5.40
  -9  -9   1   28.50    5.30
  -9  -9   1   31.20    4.90
   8   9  -1   32.50    4.50
   8   9  -1   34.70    6.40
   8   9  -1   30.70    4.70
   8   9  -1   41.20    6.70
   8   9  -1   34.90    5.40
  -8  -9   1   36.60    5.20
  -8  -9   1   34.90    5.10
  -8  -9   1   34.20    5.60
  -8  -9   1   34.20    5.90
  -8  -9   1   40.60    5.80
   7   9  -1   93.69    8.70
   7   9  -1   83.29    6.20
   7   9  -1   62.19    9.20
   7   9  -1   79.59    8.50
   7   9  -1   93.69    9.60
   7   9  -1   72.09    6.10
  -7  -9   1   74.49    8.10
  -7  -9   1   88.39    7.00
  -7  -9   1   80.39    8.30
  -7  -9   1   78.99    6.70
  -7  -9   1   88.29    8.10
   6   9  -1  309.07   14.70
   6   9  -1  305.67   13.00
   6   9  -1  300.27   15.80
   6   9  -1  297.77   15.00
   6   9  -1  287.37   15.30
   6   9  -1  306.87   13.40
  -6  -9   1  307.67   15.20
  -6  -9   1  329.17   14.60
  -6  -9   1  315.27   15.30
   5   9  -1  259.07   11.80
   5   9  -1  251.17   13.40
   5   9  -1  265.17   14.10
   5   9  -1  276.57   14.40
   5   9  -1  248.08   12.90
   5   9  -1  269.47   11.60
  -5  -9   1  249.38   12.80
  -5  -9   1  265.27   12.40
  -5  -9   1  251.77   13.60
  -5  -9   1  245.68   13.40
   4   9  -1  154.08    9.70
   4   9  -1  146.09   10.10
   4   9  -1  120.69    8.80
   4   9  -1  148.59   10.30
   4   9  -1  142.89    7.60
   4   9  -1  128.09    7.80
  -4  -9   1  141.59    9.40
  -4  -9   1  147.79    8.90
  -4  -9   1  156.18   10.10
  -4  -9   1  140.59    9.70
   3   9  -1  333.07   15.20
   3   9  -1  361.26   16.20
   3   9  -1  314.07   16.30
   3   9  -1  337.97   11.10
   3   9  -1  361.96   14.30
   3   9  -1  336.87   16.30
   3   9  -1  358.26   13.50
  -3  -9   1  329.17   14.50
  -3  -9   1  323.27   15.90
  -3  -9   1  358.66   16.50
  -3  -9   1  332.07   15.80
   2   9  -1   16.00    2.00
   2   9  -1   12.60    3.10
   2   9  -1   17.50    4.60
   2   9  -1   13.60    3.60
   2   9  -1   11.00    2.50
   2   9  -1   13.80    4.00
   2   9  -1   22.90    5.10
  -2  -9   1   23.70    4.80
  -2  -9   1   16.40    4.30
  -2  -9   1   14.60    3.70
  -2  -9   1   19.40    4.60
   1   9  -1  144.19    9.60
   1   9  -1  132.39    9.40
   1   9  -1  128.09    6.80
   1   9  -1  134.69    9.70
   1   9  -1  116.39    7.40
   1   9  -1  111.79    7.70
   1   9  -1  127.59    6.20
  -1  -9   1  130.59    9.40
  -1  -9   1  135.29    8.50
  -1  -9   1  114.99    9.10
  -1  -9   1  137.69    9.50
   0   9  -1    4.30    3.10
   0   9  -1    5.40    2.40
   0   9  -1    6.30    2.70
   0   9  -1    4.70    3.40
   0   9  -1    4.90    2.00
   0   9  -1    8.50    2.20
   0   9  -1    9.90    3.70
   0  -9   1    1.20    2.90
   0  -9   1    5.50    3.50
   0  -9   1    4.10    2.40
   0  -9   1    8.10    3.60
   0  -9   1    3.90    3.50
  -1   9  -1   15.40    4.40
  -1   9  -1   15.00    4.40
  -1   9  -1   13.30    4.20
  -1   9  -1   11.10    3.10
  -1   9  -1   10.90    3.10
  -1   9  -1   18.30    3.40
   1  -9   1   16.60    3.80
   1  -9   1   11.70    4.60
   1  -9   1    7.10    4.00
   1  -9   1   18.60    4.60
   1  -9   1    7.50    3.80
  -2   9  -1   30.60    4.20
  -2   9  -1   31.80    3.50
  -2   9  -1   30.70    5.90
  -2   9  -1   35.80    4.90
  -2   9  -1   22.00    5.00
  -2   9  -1   29.40    5.40
   2  -9   1   25.70    4.60
   2  -9   1   36.20    6.40
   2  -9   1   50.99    7.00
   2  -9   1   32.10    6.20
   2  -9   1   39.60    5.60
  -3   9  -1  275.17   15.20
  -3   9  -1  296.67   13.20
  -3   9  -1  280.97   15.20
  -3   9  -1  299.57   10.90
  -3   9  -1  290.67   12.50
  -3   9  -1  291.77   14.70
   3  -9   1  291.17   13.90
   3  -9   1  293.07   16.10
   3  -9   1  274.77   14.70
   3  -9   1  266.77   16.20
   3  -9   1  264.87   13.90
  -4   9  -1   76.49    6.30
  -4   9  -1   70.29    8.70
  -4   9  -1   69.39    8.30
  -4   9  -1   80.39    4.50
  -4   9  -1   74.69    9.60
   4  -9   1   90.69    8.60
   4  -9   1   73.59    4.40
   4  -9   1   72.39    9.40
   4  -9   1   75.99    8.20
   4  -9   1   62.39    9.10
   4  -9   1   67.59    7.80
  -5   9  -1   78.79   12.50
  -5   9  -1   74.29    4.00
  -5   9  -1   67.99    8.20
  -5   9  -1   72.99    7.80
  -5   9  -1   72.89    6.90
   5  -9   1   60.99    7.80
   5  -9   1   84.99    8.30
   5  -9   1   76.49    8.50
   5  -9   1   83.59   10.40
  -6   9  -1   -1.30    2.60
  -6   9  -1   -1.00    2.40
  -6   9  -1    3.40    5.20
  -6   9  -1    3.50    2.60
   6  -9   1   -0.90    2.90
   6  -9   1    2.00    3.30
   6  -9   1   -3.90    2.20
  13   8  -1    1.10    3.30
  13   8  -1    5.50    3.50
 -13  -8   1    0.00    2.50
 -13  -8   1   -0.20    2.70
 -13  -8   1    8.20    4.80
 -13  -8   1    3.60    3.70
  12   8  -1    6.70    3.00
  12   8  -1    6.20    4.00
  12   8  -1    4.30    2.90
  12   8  -1    3.00    3.80
 -12  -8   1    1.90    2.40
 -12  -8   1    2.10    3.60
 -12  -8   1   -0.90    2.90
 -12  -8   1   14.10    3.60
 -12  -8   1    4.90    1.60
  11   8  -1    4.70    3.30
  11   8  -1    4.60    2.90
  11   8  -1    5.60    2.90
  11   8  -1    6.70    4.10
 -11  -8   1    2.40    3.30
 -11  -8   1    6.80    4.50
 -11  -8   1    8.80    3.40
 -11  -8   1    5.30    2.50
 -11  -8   1    1.60    2.80
  10   8  -1   -2.00    1.60
  10   8  -1    0.50    2.80
  10   8  -1    1.50    2.50
  10   8  -1    1.90    2.70
  10   8  -1   -0.70    2.60
 -10  -8   1    3.40    2.50
 -10  -8   1   -1.50    2.00
 -10  -8   1   -0.90    2.40
 -10  -8   1   -2.50    2.30
 -10  -8   1    0.60    2.10
   9   8  -1   39.20    6.10
   9   8  -1   36.30    5.30
   9   8  -1   35.60    6.20
   9   8  -1   40.90    5.00
   9   8  -1   39.70    5.30
  -9  -8   1   39.30    5.00
  -9  -8   1   38.70    4.90
  -9  -8   1   35.70    5.60
  -9  -8   1   24.20    5.10
  -9  -8   1   35.00    5.80
   8   8  -1   16.50    3.40
   8   8  -1   11.70    3.60
   8   8  -1   15.10    4.30
   8   8  -1   14.00    3.40
   8   8  -1   16.20    4.40
  -8  -8   1   21.40    4.10
  -8  -8   1   13.90    3.90
  -8  -8   1    7.70    3.20
  -8  -8   1   12.20    4.00
  -8  -8   1    9.70    2.90
   7   8  -1   73.79    8.00
   7   8  -1   89.59    7.00
   7   8  -1   81.39    6.20
   7   8  -1   82.79    8.50
   7   8  -1   81.69    6.10
  -7  -8   1   86.09    8.40
  -7  -8   1   78.49    6.50
  -7  -8   1   92.99    7.00
  -7  -8   1   74.39    7.60
  -7  -8   1   84.19    6.20
   6   8  -1 1009.70   32.40
   6   8  -1  983.90   32.70
   6   8  -1 1095.39   36.20
   6   8  -1 1004.00   35.30
   6   8  -1 1000.40   34.70
   6   8  -1 1034.10   34.70
  -6  -8   1 1034.10   33.20
  -6  -8   1 1007.10   35.00
  -6  -8   1  996.40   32.90
  -6  -8   1 1072.09   34.00
  -6  -8   1 1020.80   34.90
   5   8  -1 1007.90   33.50
   5   8  -1  977.80   31.00
   5   8  -1 1003.40   34.60
   5   8  -1  976.60   34.10
   5   8  -1  973.60   31.60
   5   8  -1  947.91   35.20
  -5  -8   1  983.70   32.90
  -5  -8   1 1000.00   31.90
  -5  -8   1  994.00   31.20
  -5  -8   1  968.30   33.60
  -5  -8   1  983.50   33.80
   4   8  -1    0.80    1.70
   4   8  -1    5.90    3.00
   4   8  -1    4.10    2.60
   4   8  -1    3.50    1.80
   4   8  -1    4.10    2.90
   4   8  -1    7.60    3.20
  -4  -8   1    2.00    2.60
  -4  -8   1    3.70    2.50
  -4  -8   1    2.90    2.10
  -4  -8   1    2.70    2.70
   3   8  -1  112.39    6.20
   3   8  -1  110.19    8.40
   3   8  -1  110.59    4.70
   3   8  -1  113.79    6.70
   3   8  -1  106.09    7.40
   3   8  -1  134.19    8.30
   3   8  -1  110.19    8.30
  -3  -8   1   99.59    7.50
  -3  -8   1  109.89    7.10
  -3  -8   1  116.99    9.40
  -3  -8   1   96.69    7.60
   2   8  -1   19.40    3.80
   2   8  -1   15.60    3.00
   2   8  -1   12.70    3.50
   2   8  -1    6.20    3.40
   2   8  -1   14.90    1.90
   2   8  -1   13.30    3.80
  -2  -8   1   16.00    3.80
  -2  -8   1   16.30    4.70
  -2  -8   1    8.30    2.90
  -2  -8   1    9.20    3.40
   1   8  -1   11.80    2.80
   1   8  -1   11.50    2.30
   1   8  -1   18.00    4.00
   1   8  -1   14.40    3.20
   1   8  -1    7.40    3.30
   1   8  -1    7.20    3.20
  -1  -8   1    9.90    3.50
  -1  -8   1    8.60    3.30
  -1  -8   1    9.90    3.00
  -1  -8   1   17.80    4.30
   0   8  -1   74.09    7.70
   0   8  -1   85.49    8.50
   0   8  -1   65.89    5.40
   0   8  -1   76.69    5.70
   0   8  -1   84.89    4.90
   0   8  -1   85.89    8.20
   0  -8   1   78.89    7.80
   0  -8   1   76.69    8.10
   0  -8   1   85.09    6.10
   0  -8   1   64.69    7.40
   0  -8   1   77.79    6.20
  -1   8  -1  498.35   20.80
  -1   8  -1  521.35   18.40
  -1   8  -1  505.75   18.50
  -1   8  -1  488.85   20.40
  -1   8  -1  502.85   16.90
  -1   8  -1  502.25   20.70
   1  -8   1  511.05   20.50
   1  -8   1  491.15   19.20
   1  -8   1  510.05   19.50
   1  -8   1  543.85   21.70
  -2   8  -1  251.37   12.80
  -2   8  -1  247.88   11.30
  -2   8  -1  239.88    9.50
  -2   8  -1  256.07   10.90
  -2   8  -1  220.58   12.80
  -2   8  -1  248.18   13.20
   2  -8   1  259.67   13.10
   2  -8   1  271.87   12.30
   2  -8   1  259.07   14.10
   2  -8   1  231.98   11.90
   2  -8   1  224.78   13.30
  -3   8  -1   29.90    5.30
  -3   8  -1   23.80    3.60
  -3   8  -1   19.90    4.30
  -3   8  -1   24.80    2.90
  -3   8  -1   23.30    3.90
  -3   8  -1   29.50    5.30
   3  -8   1   26.50    4.90
   3  -8   1   26.50    5.40
   3  -8   1   20.70    5.30
   3  -8   1   29.70    5.00
  -4   8  -1    2.70    2.80
  -4   8  -1    3.90    3.00
  -4   8  -1    4.20    1.30
  -4   8  -1    1.10    2.20
   4  -8   1    4.50    3.20
   4  -8   1    6.90    3.00
   4  -8   1   -1.30    2.00
   4  -8   1    3.10    3.20
   4  -8   1    5.40    3.00
  -5   8  -1    1.10    0.90
  -5   8  -1    2.80    3.00
  -5   8  -1   -3.70    1.90
  -5   8  -1   -1.30    2.30
  -5   8  -1    1.50    2.20
  -5   8  -1    1.30    4.10
  -5   8  -1    0.20    1.10
   5  -8   1   -1.20    2.40
   5  -8   1   -1.70    2.60
   5  -8   1    0.80    2.50
   5  -8   1   -0.70    3.00
   5  -8   1    2.90    2.60
  -6   8  -1    9.10    3.20
  -6   8  -1    1.50    4.20
  -6   8  -1    5.50    3.40
  -6   8  -1    8.20    3.30
   6  -8   1    4.10    3.00
   6  -8   1    3.10    3.20
   6  -8   1    8.00    3.50
   6  -8   1    7.90    4.10
  -7   8  -1   10.30    3.20
  -7   8  -1   24.30    7.80
  -7   8  -1   14.10    4.30
   7  -8   1   10.80    3.70
   7  -8   1   15.10    5.40
   7  -8   1   13.60    4.80
   7  -8   1   12.90    4.00
  13   7  -1   -0.90    2.80
  13   7  -1   -1.30    2.10
  13   7  -1    3.50    3.50
  13   7  -1    2.80    3.20
 -13  -7   1    4.70    4.60
 -13  -7   1    3.60    2.60
 -13  -7   1    0.40    2.30
 -13  -7   1    4.80    3.40
  12   7  -1    4.50    2.90
  12   7  -1    5.20    3.50
  12   7  -1    0.00    2.70
  12   7  -1    3.40    3.30
  12   7  -1   -1.00    2.00
 -12  -7   1    3.30    2.40
 -12  -7   1    0.20    0.90
 -12  -7   1    0.70    3.10
 -12  -7   1   -3.40    1.70
 -12  -7   1   -1.20    2.40
  11   7  -1    2.70    3.10
  11   7  -1    3.50    2.50
  11   7  -1   -1.20    2.40
  11   7  -1   -0.70    1.80
  11   7  -1    3.80    2.70
 -11  -7   1   -1.20    1.90
 -11  -7   1   -0.40    1.80
 -11  -7   1    3.90    3.30
 -11  -7   1    2.30    2.80
 -11  -7   1   -0.20    1.00
  10   7  -1   41.50    5.60
  10   7  -1   40.00    4.90
  10   7  -1   52.79    6.30
  10   7  -1   46.60    6.80
  10   7  -1   52.09    7.20
 -10  -7   1   40.80    5.70
 -10  -7   1   49.70    6.70
 -10  -7   1   50.59    7.20
 -10  -7   1   39.20    4.40
 -10  -7   1   47.80    5.20
   9   7  -1   83.79    8.40
   9   7  -1   83.29    6.60
   9   7  -1   87.29    7.00
   9   7  -1   76.49    8.50
   9   7  -1   76.29    5.90
  -9  -7   1   96.69    7.40
  -9  -7   1   86.59    8.50
  -9  -7   1   72.79    5.90
  -9  -7   1   95.19    7.90
  -9  -7   1   86.49    6.10
   8   7  -1   66.59    7.40
   8   7  -1   66.09    6.60
   8   7  -1   51.29    6.60
   8   7  -1   61.19    5.00
   8   7  -1   57.29    5.80
  -8  -7   1   65.29    6.00
  -8  -7   1   56.59    6.70
  -8  -7   1   66.69    6.20
  -8  -7   1   67.59    7.20
  -8  -7   1   69.79    7.10
   7   7  -1  292.27   14.20
   7   7  -1  291.87   12.20
   7   7  -1  259.27   12.50
   7   7  -1  267.97   13.50
   7   7  -1  304.17   12.00
  -7  -7   1  266.27   13.30
  -7  -7   1  290.47   13.30
  -7  -7   1  280.67   12.90
  -7  -7   1  293.27   12.30
  -7  -7   1  299.67   12.20
   6   7  -1  374.86   14.10
   6   7  -1  379.16   14.50
   6   7  -1  407.66   15.80
   6   7  -1  368.96   16.40
   6   7  -1  374.86   16.30
  -6  -7   1  367.06   14.40
  -6  -7   1  385.66   15.10
  -6  -7   1  365.76   15.70
  -6  -7   1  355.86   16.40
  -6  -7   1  379.96   16.10
   5   7  -1   60.69    6.50
   5   7  -1   68.89    5.60
   5   7  -1   53.79    4.20
   5   7  -1   60.49    6.20
   5   7  -1   53.79    4.50
   5   7  -1   68.59    6.90
  -5  -7   1   56.29    4.70
  -5  -7   1   60.39    4.70
  -5  -7   1   61.69    6.00
  -5  -7   1   59.19    6.30
   4   7  -1  996.40   31.40
   4   7  -1 1045.70   33.00
   4   7  -1  981.90   32.80
   4   7  -1 1034.20   31.10
   4   7  -1 1022.10   33.80
   4   7  -1 1019.30   34.00
  -4  -7   1  987.40   31.60
  -4  -7   1  975.00   33.20
  -4  -7   1 1007.70   32.90
  -4  -7   1  981.20   33.20
   3   7  -1  638.64   20.80
   3   7  -1  619.24   22.40
   3   7  -1  656.93   19.40
   3   7  -1  641.14   23.60
   3   7  -1  627.14   23.50
   3   7  -1  641.24   21.40
   3   7  -1  670.33   23.20
  -3  -7   1  668.13   23.20
  -3  -7   1  628.84   23.30
  -3  -7   1  628.04   23.10
   2   7  -1    2.90    2.40
   2   7  -1    0.70    0.80
   2   7  -1   -0.30    1.10
   2   7  -1   -1.70    1.50
   2   7  -1   -0.30    2.20
   2   7  -1    1.00    1.60
   2   7  -1    0.60    1.80
  -2  -7   1    0.80    1.90
  -2  -7   1    0.70    1.80
  -2  -7   1    2.90    2.20
  -2  -7   1   -1.60    1.80
   1   7  -1   26.40    2.80
   1   7  -1   28.30    4.30
   1   7  -1   21.00    4.10
   1   7  -1   20.50    3.10
   1   7  -1   19.20    3.90
   1   7  -1   33.90    3.20
   1   7  -1   20.10    4.00
  -1  -7   1   19.90    3.90
  -1  -7   1   24.40    3.80
  -1  -7   1   27.10    4.60
  -1  -7   1   27.30    4.50
   0   7  -1   61.29    3.80
   0   7  -1   52.59    4.30
   0   7  -1   46.50    4.70
   0   7  -1   41.60    5.60
   0   7  -1   52.89    6.10
   0   7  -1   62.99    6.90
   0  -7   1   58.59    5.60
   0  -7   1   49.99    6.20
   0  -7   1   60.29    6.50
   0  -7   1   48.10    5.70
   0  -7   1   54.19    5.20
  -1   7  -1   -0.70    2.10
  -1   7  -1   -0.10    2.00
  -1   7  -1    0.40    1.50
  -1   7  -1    0.30    2.30
  -1   7  -1   -0.30    1.00
  -1   7  -1    0.70    1.80
   1  -7   1    1.20    1.80
   1  -7   1    3.20    2.30
   1  -7   1    3.60    2.70
   1  -7   1    1.20    2.00
   1  -7   1    4.00    2.70
  -2   7  -1  327.07   14.60
  -2   7  -1  334.17   14.20
  -2   7  -1  316.37   12.30
  -2   7  -1  274.37   13.40
  -2   7  -1  312.47   14.40
  -2   7  -1  307.27   10.80
   2  -7   1  311.17   14.10
   2  -7   1  312.67   13.50
   2  -7   1  294.97   14.60
   2  -7   1  286.87   12.90
   2  -7   1  295.27   14.60
  -3   7  -1  119.79    8.40
  -3   7  -1  115.19    8.10
  -3   7  -1  106.89    6.40
  -3   7  -1  103.59    6.70
  -3   7  -1  110.49    5.10
  -3   7  -1  113.09    7.70
   3  -7   1   95.49    6.90
   3  -7   1  115.39    8.70
   3  -7   1  105.49    9.80
   3  -7   1  109.69    7.70
   3  -7   1   96.29    7.40
  -4   7  -1   -1.60    1.90
  -4   7  -1    1.10    0.90
  -4   7  -1   -1.50    1.80
  -4   7  -1   -1.20    2.40
  -4   7  -1    1.20    2.50
   4  -7   1   -0.10    2.70
   4  -7   1    1.70    3.20
   4  -7   1   -3.20    1.80
   4  -7   1    1.30    2.60
   4  -7   1   -1.20    1.30
  -5   7  -1   -2.90    2.10
  -5   7  -1    0.40    2.50
  -5   7  -1   -0.80    0.60
  -5   7  -1   -1.70    0.80
  -5   7  -1    0.00    2.00
  -5   7  -1    4.70    2.60
  -5   7  -1    2.40    4.00
   5  -7   1   -3.80    2.00
   5  -7   1    0.50    2.40
   5  -7   1   -0.80    2.70
   5  -7   1   -2.90    2.40
   5  -7   1   -1.80    1.70
  -6   7  -1    0.90    2.30
  -6   7  -1    9.90    3.40
  -6   7  -1   -3.70    3.30
  -6   7  -1    7.20    2.70
  -6   7  -1    7.10    3.50
   6  -7   1    3.60    2.80
   6  -7   1    7.90    3.70
   6  -7   1    2.40    2.80
   6  -7   1    3.60    3.00
   6  -7   1    6.40    4.40
  -7   7  -1   13.10    3.20
  -7   7  -1   13.70    3.90
  -7   7  -1   17.20    6.50
  -7   7  -1   12.60    3.30
   7  -7   1    7.50    4.40
   7  -7   1   11.10    4.00
   7  -7   1    8.70    3.50
   7  -7   1   11.80    3.60
   7  -7   1    9.10    4.30
  -8   7  -1    2.10    2.30
  -8   7  -1   -0.50    2.60
  -8   7  -1    0.60    4.70
  -8   7  -1    0.50    2.20
   8  -7   1    0.50    2.60
   8  -7   1    5.00    4.10
   8  -7   1   -3.00    2.10
   8  -7   1    2.70    3.50
  14   6  -1    6.70    4.30
  14   6  -1    7.30    3.80
  14   6  -1    7.70    3.20
  14   6  -1    5.70    4.90
 -14  -6   1    6.20    4.10
 -14  -6   1    6.10    4.70
 -14  -6   1    2.80    2.80
  13   6  -1    0.80    3.00
  13   6  -1    1.20    3.10
  13   6  -1    6.30    4.00
  13   6  -1    8.60    2.90
 -13  -6   1    0.10    2.30
 -13  -6   1    1.30    2.30
 -13  -6   1    3.70    3.00
 -13  -6   1    4.90    4.40
  12   6  -1   13.20    4.00
  12   6  -1    4.80    3.10
  12   6  -1   15.00    3.40
  12   6  -1   13.40    4.20
  12   6  -1   15.90    4.10
 -12  -6   1   12.40    3.90
 -12  -6   1   14.80    3.30
 -12  -6   1   16.30    5.10
 -12  -6   1   12.00    2.90
 -12  -6   1   15.40    1.20
  11   6  -1    0.10    2.10
  11   6  -1   -1.80    2.10
  11   6  -1   -3.30    2.00
  11   6  -1   -0.10    2.50
  11   6  -1   -0.30    1.90
 -11  -6   1    0.30    2.20
 -11  -6   1    1.00    2.10
 -11  -6   1   -2.40    1.50
 -11  -6   1   -1.90    2.10
 -11  -6   1    0.70    0.90
 -11  -6   1   -3.00    2.40
  10   6  -1  104.49    8.50
  10   6  -1  102.59    8.70
  10   6  -1   99.19    7.30
  10   6  -1   99.59    6.50
 -10  -6   1  110.49    8.20
 -10  -6   1  106.99    6.80
 -10  -6   1  106.89    6.30
 -10  -6   1  107.69    8.70
   9   6  -1   24.10    4.80
   9   6  -1   26.50    3.80
   9   6  -1   27.30    4.30
   9   6  -1   20.40    4.50
   9   6  -1   21.90    4.00
  -9  -6   1   35.40    5.70
  -9  -6   1   22.20    4.10
  -9  -6   1   24.10    3.60
  -9  -6   1   27.10    3.90
  -9  -6   1   28.90    4.90
   8   6  -1  133.39    7.30
   8   6  -1  144.49    9.30
   8   6  -1  143.29    8.30
   8   6  -1  148.29    9.10
   8   6  -1  146.29    8.00
  -8  -6   1  135.69    8.70
  -8  -6   1  128.29    7.40
  -8  -6   1  146.79    8.70
  -8  -6   1  137.59    8.90
  -8  -6   1  161.08    9.00
   7   6  -1   26.10    3.70
   7   6  -1   29.20    4.70
   7   6  -1   18.20    4.00
   7   6  -1   23.30    3.30
   7   6  -1   33.30    4.40
  -7  -6   1   30.90    4.30
  -7  -6   1   28.80    3.70
  -7  -6   1   24.90    3.60
  -7  -6   1   24.30    4.00
  -7  -6   1   42.30    5.30
   6   6  -1    2.10    2.20
   6   6  -1    1.30    1.40
   6   6  -1    3.20    1.80
   6   6  -1    8.40    2.50
   6   6  -1    4.60    2.60
  -6  -6   1    4.10    2.20
  -6  -6   1    5.70    2.30
  -6  -6   1    1.90    1.80
  -6  -6   1    8.10    2.40
  -6  -6   1    2.80    1.70
   5   6  -1   17.50    2.60
   5   6  -1   22.60    3.90
   5   6  -1   17.10    3.10
   5   6  -1   21.80    3.00
   5   6  -1   18.70    3.50
  -5  -6   1   21.50    3.70
  -5  -6   1   21.00    3.40
  -5  -6   1   16.00    2.80
  -5  -6   1   16.90    2.90
  -5  -6   1   18.40    3.40
   4   6  -1 1173.48   38.90
   4   6  -1 1208.38   38.20
   4   6  -1 1212.28   38.90
   4   6  -1 1228.78   38.20
  -4  -6   1 1247.98   38.20
  -4  -6   1 1289.67   38.90
  -4  -6   1 1292.17   38.90
  -4  -6   1 1207.08   38.10
  -4  -6   1 1209.78   37.10
   3   6  -1 2027.00   83.09
  -3  -6   1 2022.40   83.69
   2   6  -1  100.89    6.30
   2   6  -1  117.49    4.70
   2   6  -1  110.39    5.90
   2   6  -1  109.09    6.80
   2   6  -1  107.49    7.20
   2   6  -1  114.89    7.30
   2   6  -1  122.49    5.60
  -2  -6   1  116.99    7.10
  -2  -6   1  125.69    7.40
  -2  -6   1  119.79    7.10
   1   6  -1    7.00    1.60
   1   6  -1    7.60    2.70
   1   6  -1    7.60    2.30
   1   6  -1    8.10    2.50
   1   6  -1    5.40    1.80
   1   6  -1    6.90    1.50
   1   6  -1    2.60    2.20
  -1  -6   1    5.90    2.60
  -1  -6   1    9.20    2.10
  -1  -6   1    5.40    2.30
  -1  -6   1    3.00    2.10
  -1  -6   1    6.20    2.10
   0   6  -1  151.98    8.30
   0   6  -1  142.69    7.10
   0   6  -1  160.58    8.70
   0   6  -1  140.19    6.00
   0   6  -1  142.09    6.90
   0   6  -1  151.48    8.30
   0  -6   1  124.49    7.70
   0  -6   1  141.59    8.20
   0  -6   1  130.29    8.10
   0  -6   1  145.39    7.40
   0  -6   1  157.38    7.40
  -1   6  -1  334.97   12.90
  -1   6  -1  356.96   14.40
  -1   6  -1  350.36   11.70
  -1   6  -1  334.67   14.30
  -1   6  -1  370.16   13.10
  -1   6  -1  350.86   14.70
   1  -6   1  345.27   14.30
   1  -6   1  344.47   14.80
   1  -6   1  354.76   13.60
   1  -6   1  358.26   13.70
   1  -6   1  355.16   14.90
  -2   6  -1   16.70    2.00
  -2   6  -1   17.00    2.70
  -2   6  -1   18.80    3.70
  -2   6  -1   18.40    3.60
  -2   6  -1   14.70    3.20
  -2   6  -1   20.70    3.10
   2  -6   1   19.60    4.00
   2  -6   1   17.20    3.70
   2  -6   1   24.40    4.00
   2  -6   1   18.50    3.40
   2  -6   1   21.10    3.50
  -3   6  -1 1099.39   33.60
  -3   6  -1 1078.69   33.70
  -3   6  -1 1093.39   36.00
  -3   6  -1 1077.99   35.70
  -3   6  -1 1106.69   35.40
   3  -6   1 1119.99   35.40
   3  -6   1 1099.79   36.70
   3  -6   1 1082.39   34.50
   3  -6   1 1088.59   35.50
   3  -6   1 1100.79   36.80
  -4   6  -1   -0.10    2.10
  -4   6  -1    0.90    2.10
  -4   6  -1    0.00    0.70
  -4   6  -1   -2.30    1.30
  -4   6  -1    2.10    2.20
   4  -6   1   -0.20    2.60
   4  -6   1   -0.70    0.70
   4  -6   1    0.50    1.90
   4  -6   1    0.10    1.90
   4  -6   1   -0.10    2.30
   4  -6   1    0.30    1.90
  -5   6  -1   22.00    4.40
  -5   6  -1   22.10    4.20
  -5   6  -1   16.60    3.60
  -5   6  -1   15.00    3.60
  -5   6  -1   18.50    1.50
  -5   6  -1   18.00    1.90
   5  -6   1   23.20    4.40
   5  -6   1   13.90    3.30
   5  -6   1   24.70    5.10
   5  -6   1   12.70    3.30
   5  -6   1   27.70    5.20
  -6   6  -1   58.69    5.50
  -6   6  -1   46.30    5.90
  -6   6  -1   38.20    5.90
  -6   6  -1   55.99    5.80
  -6   6  -1   41.90    8.00
   6  -6   1   46.90    5.90
   6  -6   1   58.49    7.50
   6  -6   1   49.10    7.10
   6  -6   1   40.80    6.10
  -7   6  -1   10.30    3.10
  -7   6  -1    7.60    2.60
  -7   6  -1    9.50    5.40
  -7   6  -1   13.20    3.70
  -7   6  -1   14.40    4.20
   7  -6   1    4.00    2.60
   7  -6   1    8.80    3.30
   7  -6   1    9.00    4.00
   7  -6   1   16.50    4.30
  -8   6  -1   22.00    3.70
  -8   6  -1   15.00    6.00
  -8   6  -1   18.50    3.60
  -8   6  -1   19.70    4.40
   8  -6   1   36.60    7.00
   8  -6   1   18.70    5.00
   8  -6   1   28.40    4.60
   8  -6   1   12.60    3.80
   8  -6   1   17.50    5.20
  -9   6  -1   20.40    3.70
  -9   6  -1   20.60    3.50
  -9   6  -1   11.30    6.00
  -9   6  -1   23.60    4.90
   9  -6   1   17.20    5.40
   9  -6   1   18.50    4.70
   9  -6   1   22.00    5.40
   9  -6   1   17.30    4.00
  14   5  -1   -0.60    3.00
  14   5  -1   -1.20    2.80
  14   5  -1    0.30    2.20
 -14  -5   1   -0.80    2.40
 -14  -5   1    1.00    2.10
 -14  -5   1    0.50    2.90
 -14  -5   1   -0.90    2.40
 -14  -5   1   -0.20    4.20
  13   5  -1    1.40    2.90
  13   5  -1    1.90    2.90
  13   5  -1    2.70    3.00
  13   5  -1    0.20    1.90
 -13  -5   1    6.10    4.90
 -13  -5   1    1.80    2.70
 -13  -5   1    2.70    2.20
 -13  -5   1   -0.10    2.20
  12   5  -1    0.00    1.70
  12   5  -1   -1.00    2.10
  12   5  -1   -0.50    2.50
  12   5  -1    1.40    2.80
  12   5  -1    4.00    2.90
 -12  -5   1   -1.50    1.80
 -12  -5   1   -1.40    1.80
 -12  -5   1   -1.00    2.10
 -12  -5   1   -2.40    2.00
 -12  -5   1    2.60    3.60
  11   5  -1   37.40    5.90
  11   5  -1   41.00    5.60
  11   5  -1   37.80    5.90
  11   5  -1   41.90    4.80
  11   5  -1   35.00    5.10
 -11  -5   1   32.20    4.20
 -11  -5   1   26.80    5.10
 -11  -5   1   36.10    4.10
 -11  -5   1   42.60    7.00
  10   5  -1   32.10    4.10
  10   5  -1   31.10    4.70
  10   5  -1   35.70    5.60
  10   5  -1   32.30    6.50
  10   5  -1   35.80    5.10
 -10  -5   1   36.10    4.30
 -10  -5   1   31.70    5.00
 -10  -5   1   43.20   10.10
 -10  -5   1   30.90    3.70
 -10  -5   1   33.00    2.10
 -10  -5   1   40.50    5.30
   9   5  -1  177.38    8.70
   9   5  -1  183.78   10.30
   9   5  -1  190.98    9.80
   9   5  -1  184.18    9.60
   9   5  -1  193.08   10.90
  -9  -5   1  197.38    9.00
  -9  -5   1  175.98   10.00
  -9  -5   1  208.18   11.60
   8   5  -1   44.90    5.60
   8   5  -1   52.99    5.90
   8   5  -1   52.19    5.40
   8   5  -1   51.89    5.20
   8   5  -1   55.49    6.50
   8   5  -1   50.39    4.30
  -8  -5   1   53.99    4.90
  -8  -5   1   49.10    5.40
  -8  -5   1   55.69    6.30
  -8  -5   1   52.19    4.10
  -8  -5   1   48.70    5.50
   7   5  -1   74.69    5.60
   7   5  -1   85.29    6.20
   7   5  -1   84.59    5.10
   7   5  -1   84.19    6.40
   7   5  -1   86.99    6.40
   7   5  -1   81.09    5.50
  -7  -5   1   83.99    5.20
  -7  -5   1   91.09    7.10
  -7  -5   1   95.69    6.40
  -7  -5   1   84.49    5.30
  -7  -5   1   79.39    6.10
   6   5  -1   61.69    6.00
   6   5  -1   55.99    4.60
   6   5  -1   66.09    4.20
   6   5  -1   68.79    4.50
   6   5  -1   57.29    5.60
  -6  -5   1   68.89    5.10
  -6  -5   1   50.29    5.20
  -6  -5   1   53.09    4.00
  -6  -5   1   60.19    4.30
  -6  -5   1   67.09    5.10
   5   5  -1  149.39    8.00
   5   5  -1  147.79    7.00
   5   5  -1  152.28    7.60
   5   5  -1  157.88    8.40
   5   5  -1  166.48    7.00
  -5  -5   1  139.09    7.70
  -5  -5   1  161.18    7.50
  -5  -5   1  159.78    7.50
  -5  -5   1  153.18    7.10
  -5  -5   1  137.69    7.80
   4   5  -1  814.12   26.50
   4   5  -1  817.12   27.40
   4   5  -1  856.51   27.30
  -4  -5   1  841.02   27.10
  -4  -5   1  794.52   25.60
  -4  -5   1  840.92   26.50
  -4  -5   1  882.71   27.20
  -4  -5   1  805.82   25.70
   3   5  -1  982.00   30.80
   3   5  -1  998.90   31.50
   3   5  -1  972.30   30.50
   3   5  -1  976.50   31.20
  -3  -5   1 1017.10   30.90
  -3  -5   1  981.30   29.30
  -3  -5   1  966.30   31.20
  -3  -5   1  975.00   31.00
   2   5  -1 1784.72   71.89
  -2  -5   1 1779.22   72.19
   1   5  -1 1036.30   32.60
   1   5  -1 1064.19   29.70
   1   5  -1  968.90   31.90
   1   5  -1 1027.80   32.30
  -1  -5   1 1030.50   32.20
   0   5  -1   39.70    4.60
   0   5  -1   37.70    4.30
   0   5  -1   37.50    3.60
   0   5  -1   40.10    4.50
   0   5  -1   39.70    3.60
   0   5  -1   35.20    2.60
   0  -5   1   29.40    4.00
   0  -5   1   36.50    3.90
   0  -5   1   41.00    4.70
   0  -5   1   28.90    3.80
   0  -5   1   29.70    3.40
  -1   5  -1  272.57   10.20
  -1   5  -1  268.77    9.10
  -1   5  -1  262.47   11.60
  -1   5  -1  271.17   10.30
  -1   5  -1  280.37   11.60
  -1   5  -1  270.17   11.40
   1  -5   1  268.57   11.70
   1  -5   1  275.57   11.80
   1  -5   1  271.27   11.30
   1  -5   1  256.37   10.50
   1  -5   1  266.67   10.70
  -2   5  -1  498.45   18.10
  -2   5  -1  505.55   17.80
  -2   5  -1  490.95   16.50
  -2   5  -1  486.15   16.30
  -2   5  -1  467.85   14.90
  -2   5  -1  487.95   18.30
   2  -5   1  493.35   18.50
   2  -5   1  506.05   17.20
   2  -5   1  509.15   18.00
   2  -5   1  473.85   18.30
   2  -5   1  487.65   17.30
  -3   5  -1    2.40    0.80
  -3   5  -1    0.40    1.70
  -3   5  -1    1.50    1.30
  -3   5  -1    1.50    1.80
  -3   5  -1    4.00    2.10
  -3   5  -1    3.10    1.70
   3  -5   1    2.10    1.90
   3  -5   1   -0.40    1.90
   3  -5   1   -1.50    1.60
   3  -5   1    2.50    1.90
   3  -5   1    4.60    2.00
  -4   5  -1   78.29    5.90
  -4   5  -1   67.49    8.60
  -4   5  -1   73.69    5.60
  -4   5  -1   74.39    6.00
  -4   5  -1   73.29    3.10
   4  -5   1   82.69    6.00
   4  -5   1   81.89    7.60
   4  -5   1   69.79    3.00
   4  -5   1   72.29    5.50
   4  -5   1   73.99    5.30
  -5   5  -1   23.30    1.60
  -5   5  -1   17.60    3.50
  -5   5  -1   23.90    6.10
  -5   5  -1   30.10    4.70
  -5   5  -1   24.20    1.40
  -5   5  -1   25.50    3.80
   5  -5   1   21.50    3.80
   5  -5   1   18.20    4.20
   5  -5   1   25.50    4.30
   5  -5   1   20.10    4.20
   5  -5   1   22.70    3.60
  -6   5  -1   25.80    4.80
  -6   5  -1   30.50    6.80
  -6   5  -1   32.70    4.60
  -6   5  -1   34.10    4.30
   6  -5   1   25.90    3.80
   6  -5   1   39.50    6.10
   6  -5   1   28.70    4.40
   6  -5   1   34.50    5.70
   6  -5   1   26.60    4.70
  -7   5  -1   14.70    3.60
  -7   5  -1   16.50    4.20
  -7   5  -1   15.50    5.50
  -7   5  -1   15.70    3.20
   7  -5   1   10.40    4.00
   7  -5   1   15.20    3.50
   7  -5   1    7.90    3.20
   7  -5   1   12.60    4.00
   7  -5   1   15.60    4.20
  -8   5  -1   38.20    8.30
  -8   5  -1   39.60    6.20
  -8   5  -1   32.60    4.10
  -8   5  -1   27.90    3.90
  -8   5  -1   36.50    5.20
   8  -5   1   20.90    8.30
   8  -5   1   21.70    4.10
   8  -5   1   31.70    4.50
   8  -5   1   34.20    5.80
  -9   5  -1    3.70    2.20
  -9   5  -1    6.20    3.00
  -9   5  -1   10.20    5.50
  -9   5  -1   14.30    3.00
   9  -5   1    4.70    2.90
   9  -5   1   13.10    3.80
   9  -5   1    9.90    4.40
   9  -5   1    9.10    4.00
   9  -5   1    5.70    3.70
 -10   5  -1  172.38   13.00
 -10   5  -1  154.68    8.10
 -10   5  -1  165.28    8.10
 -10   5  -1  160.48   10.20
 -10   5  -1  174.18   15.10
  10  -5   1  163.08   12.40
  10  -5   1  147.89    9.50
  10  -5   1  138.89    7.20
  10  -5   1  168.08   12.50
  14   4  -1   14.60    4.80
  14   4  -1   24.90    4.10
  14   4  -1   13.70    4.70
 -14  -4   1   27.20    4.00
 -14  -4   1   21.20    5.20
 -14  -4   1   12.90    5.50
 -14  -4   1   24.10    4.40
 -14  -4   1   17.50    3.70
  13   4  -1    4.20    3.60
  13   4  -1    5.80    2.60
  13   4  -1    1.40    2.80
  13   4  -1    3.30    3.00
 -13  -4   1    3.80    2.50
 -13  -4   1    5.10    3.30
 -13  -4   1    0.40    2.20
 -13  -4   1    6.90    2.60
 -13  -4   1    8.40    4.80
  12   4  -1   25.50    3.80
  12   4  -1   29.70    5.20
  12   4  -1   34.10    6.10
  12   4  -1   30.70    5.30
  12   4  -1   29.20    5.40
 -12  -4   1   37.80    7.10
 -12  -4   1   46.20    6.40
 -12  -4   1   41.40    5.70
 -12  -4   1   31.90    4.30
 -12  -4   1   37.10    4.30
  11   4  -1   15.70    2.90
  11   4  -1   14.80    3.80
  11   4  -1   18.30    4.30
  11   4  -1   12.30    3.50
 -11  -4   1   13.30    3.60
 -11  -4   1   12.80    2.90
 -11  -4   1    6.30    2.40
 -11  -4   1    7.10    2.90
 -11  -4   1   11.10    4.30
  10   4  -1   69.09    6.70
  10   4  -1   93.89    6.70
  10   4  -1   82.89    6.70
  10   4  -1   90.49    6.90
 -10  -4   1   82.69    6.50
 -10  -4   1   81.89    5.30
 -10  -4   1   81.69    9.00
 -10  -4   1   77.89    7.50
 -10  -4   1   80.09    5.70
   9   4  -1    0.50    2.40
   9   4  -1    9.30    3.10
   9   4  -1    4.20    2.50
   9   4  -1    3.70    2.20
   9   4  -1    1.10    1.70
  -9  -4   1    5.80    1.00
  -9  -4   1    7.00    2.70
  -9  -4   1   14.20    2.50
  -9  -4   1    3.30    2.00
  -9  -4   1    2.50    2.10
  -9  -4   1    4.40    3.30
   8   4  -1   11.30    2.30
   8   4  -1    9.60    3.00
   8   4  -1   13.00    3.50
   8   4  -1   12.30    2.80
   8   4  -1   12.70    2.80
   8   4  -1   16.60    3.50
  -8  -4   1   11.80    2.50
  -8  -4   1   15.60    3.20
  -8  -4   1    8.50    3.30
  -8  -4   1   18.50    2.70
   7   4  -1   34.40    3.40
   7   4  -1   28.40    4.40
   7   4  -1   41.90    4.30
   7   4  -1   38.10    4.20
   7   4  -1   27.10    3.80
   7   4  -1   33.10    4.60
  -7  -4   1   30.90    3.30
  -7  -4   1   27.30    4.20
  -7  -4   1   33.10    3.50
  -7  -4   1   30.00    3.90
  -7  -4   1   32.80    4.10
   6   4  -1   -0.30    1.20
   6   4  -1    0.90    1.50
   6   4  -1    0.90    1.30
   6   4  -1    1.70    1.20
   6   4  -1    0.30    1.40
   6   4  -1    2.50    1.80
  -6  -4   1   -0.10    1.30
  -6  -4   1    0.80    1.10
  -6  -4   1    2.30    1.70
  -6  -4   1    1.00    1.10
  -6  -4   1   -0.10    1.50
   5   4  -1  679.53   22.70
   5   4  -1  684.03   22.40
   5   4  -1  688.03   22.00
   5   4  -1  648.94   21.30
  -5  -4   1  713.13   22.40
  -5  -4   1  687.13   21.50
  -5  -4   1  666.73   22.30
  -5  -4   1  673.13   21.20
  -5  -4   1  653.93   21.90
   4   4  -1  200.98    8.80
   4   4  -1  166.78    7.80
   4   4  -1  185.48    7.20
   4   4  -1  176.28    8.30
   4   4  -1  161.48    7.20
  -4  -4   1  188.88    7.90
  -4  -4   1  171.48    7.50
  -4  -4   1  177.38    8.20
  -4  -4   1  188.98    7.20
  -4  -4   1  184.08    7.60
  -4  -4   1  191.48    8.30
   3   4  -1  702.13   21.50
   3   4  -1  633.64   21.60
   3   4  -1  681.33   22.00
  -3  -4   1  655.03   21.30
  -3  -4   1  641.14   21.50
  -3  -4   1  705.83   21.80
  -3  -4   1  653.13   20.30
   2   4  -1  618.34   18.00
   2   4  -1  607.44   20.50
   2   4  -1  609.74   20.10
   2   4  -1  642.74   20.50
  -2  -4   1  626.24   20.40
  -2  -4   1  638.54   18.60
  -2  -4   1  619.74   20.30
  -2  -4   1  611.84   20.10
   1   4  -1  942.01   26.00
  -1  -4   1  902.01   28.20
  -1  -4   1  887.31   28.20
  -1  -4   1  900.21   28.10
   0   4  -1   13.70    2.50
   0   4  -1   15.10    2.20
   0   4  -1   14.40    2.10
   0   4  -1   14.80    2.80
   0   4  -1   16.70    2.60
   0   4  -1   14.80    1.60
   0  -4   1   14.30    2.70
   0  -4   1   13.70    2.50
   0  -4   1   13.60    2.20
   0  -4   1   16.50    2.20
   0  -4   1   19.80    3.10
  -1   4  -1    1.40    0.80
  -1   4  -1   -0.30    1.20
  -1   4  -1    1.00    1.30
  -1   4  -1    0.50    1.60
  -1   4  -1    3.20    1.80
  -1   4  -1    0.00    1.60
   1  -4   1    2.90    1.60
   1  -4   1    2.50    2.00
   1  -4   1   -1.50    1.60
   1  -4   1    1.20    1.70
  -2   4  -1  331.27   11.90
  -2   4  -1  358.36   13.30
  -2   4  -1  334.87   13.00
  -2   4  -1  341.77   11.80
  -2   4  -1  342.07   10.60
   2  -4   1  355.16   13.60
   2  -4   1  357.36   13.50
   2  -4   1  342.67   12.40
   2  -4   1  340.97   12.90
   2  -4   1  324.07   12.40
  -3   4  -1    9.30    2.30
  -3   4  -1    8.80    2.30
  -3   4  -1    8.10    1.00
  -3   4  -1    7.30    2.20
  -3   4  -1    4.90    1.50
   3  -4   1    2.50    1.80
   3  -4   1    5.10    2.00
   3  -4   1   10.00    2.60
   3  -4   1    6.20    2.30
   3  -4   1    5.30    1.90
   3  -4   1    7.40    1.20
  -4   4  -1    4.30    0.70
  -4   4  -1    3.90    1.80
  -4   4  -1    4.40    2.10
  -4   4  -1    1.30    1.60
  -4   4  -1    5.80    1.90
  -4   4  -1    2.30    2.80
   4  -4   1    3.20    1.80
   4  -4   1    2.40    2.10
   4  -4   1    4.00    0.70
   4  -4   1    5.00    2.60
   4  -4   1    4.40    2.00
   4  -4   1    2.80    1.60
  -5   4  -1  160.58   11.10
  -5   4  -1  154.38    7.30
  -5   4  -1  142.09    7.40
  -5   4  -1  148.19    8.40
   5  -4   1  150.58    8.30
   5  -4   1  163.88    9.10
   5  -4   1  154.08    7.60
   5  -4   1  153.88    8.90
   5  -4   1  145.39    8.00
  -6   4  -1  159.58    9.20
  -6   4  -1  136.19   11.20
  -6   4  -1  162.48    7.80
  -6   4  -1  165.28    8.70
  -6   4  -1  166.88    8.10
   6  -4   1  171.18    8.90
   6  -4   1  165.48    9.80
   6  -4   1  171.18    9.50
   6  -4   1  152.08    9.70
   6  -4   1  171.38    8.20
  -7   4  -1    1.40    2.30
  -7   4  -1   -0.20    1.70
  -7   4  -1    2.10    3.60
  -7   4  -1    0.20    1.80
  -7   4  -1   -1.00    1.70
   7  -4   1   -0.20    2.20
   7  -4   1    0.00    2.50
   7  -4   1    0.50    1.80
   7  -4   1   -3.90    2.40
   7  -4   1   -0.40    1.60
  -8   4  -1   -0.90    1.90
  -8   4  -1    0.20    1.60
  -8   4  -1   -0.40    2.10
  -8   4  -1    1.20    3.90
   8  -4   1    1.70    2.80
   8  -4   1   -0.70    2.30
   8  -4   1    0.70    2.00
   8  -4   1    0.90    2.60
  -9   4  -1   28.50    7.00
  -9   4  -1   35.50    5.70
  -9   4  -1   27.00    3.60
  -9   4  -1   32.20    4.80
   9  -4   1   34.40    5.40
   9  -4   1   41.90    6.40
   9  -4   1   38.40    6.50
   9  -4   1   26.60    3.10
   9  -4   1   32.60    4.60
 -10   4  -1   30.10    3.70
 -10   4  -1   32.20    6.80
 -10   4  -1   20.60    6.60
 -10   4  -1   23.10    4.50
  10  -4   1   29.70    6.00
  10  -4   1   20.90    2.50
  10  -4   1   23.20    4.50
  10  -4   1   33.50    6.60
  10  -4   1   16.30    3.90
 -11   4  -1   -1.40    3.50
 -11   4  -1    1.00    2.40
 -11   4  -1    0.70    1.50
 -11   4  -1   -1.10    3.80
 -11   4  -1   -1.30    2.40
  11  -4   1   -0.20    2.20
  11  -4   1   -0.40    0.80
  11  -4   1    4.80    3.60
  11  -4   1   -2.10    2.30
  13   3  -1   59.89    7.60
  13   3  -1   64.69    8.10
  13   3  -1   53.29    7.00
  13   3  -1   70.49    5.40
 -13  -3   1   65.19    5.30
 -13  -3   1   79.39   10.60
 -13  -3   1   64.89    6.00
 -13  -3   1   70.59    5.70
 -13  -3   1   61.39    7.50
  12   3  -1   24.20    5.90
  12   3  -1   27.70    5.10
  12   3  -1   21.30    4.60
  12   3  -1   25.70    5.40
  12   3  -1   30.50    5.50
 -12  -3   1   26.30    4.70
 -12  -3   1   26.00    3.90
 -12  -3   1   27.20    5.00
 -12  -3   1   19.00    3.30
 -12  -3   1   22.90    3.60
 -12  -3   1   39.00    7.50
  11   3  -1   13.40    3.80
  11   3  -1   11.40    3.60
  11   3  -1    5.30    2.00
  11   3  -1   11.40    3.50
  11   3  -1    9.00    3.70
 -11  -3   1    8.40    4.00
 -11  -3   1    9.00    3.30
 -11  -3   1   12.50    2.80
 -11  -3   1    6.10    2.70
 -11  -3   1   10.50    2.60
  10   3  -1  278.47   15.20
  10   3  -1  245.48   12.10
  10   3  -1  265.97   10.70
  10   3  -1  266.57   12.70
  10   3  -1  258.27   12.20
 -10  -3   1  247.38   14.00
 -10  -3   1  255.77   12.40
 -10  -3   1  273.87   11.00
 -10  -3   1  245.48   12.00
   9   3  -1  256.17   11.40
   9   3  -1  227.78   11.20
   9   3  -1  239.58   11.40
   9   3  -1  241.58   12.00
   9   3  -1  238.48    9.90
   9   3  -1  219.08   12.80
  -9  -3   1  271.17   11.70
  -9  -3   1  243.68   13.00
  -9  -3   1  251.27    9.90
  -9  -3   1  248.08   11.50
  -9  -3   1  245.38   10.30
   8   3  -1  116.69    8.10
   8   3  -1  101.69    5.60
   8   3  -1  110.89    6.80
   8   3  -1  105.09    6.40
   8   3  -1  112.49    7.20
  -8  -3   1   97.29    6.40
  -8  -3   1  115.69    6.10
  -8  -3   1  116.49    7.90
  -8  -3   1  111.79    6.80
  -8  -3   1  105.19    5.40
  -8  -3   1  112.99    3.60
   7   3  -1    4.20    2.10
   7   3  -1    3.40    1.90
   7   3  -1    5.40    2.00
   7   3  -1    2.50    1.30
   7   3  -1    1.40    1.40
   7   3  -1    0.50    1.40
  -7  -3   1    3.40    0.70
  -7  -3   1    2.20    1.50
  -7  -3   1    2.20    1.20
  -7  -3   1    1.00    1.20
  -7  -3   1    1.70    1.30
   6   3  -1 1367.46   41.80
   5   3  -1  104.59    5.40
   5   3  -1   93.39    5.70
   5   3  -1   96.79    5.00
   5   3  -1  107.99    5.90
   5   3  -1  100.39    4.70
   5   3  -1  109.19    5.70
  -5  -3   1   86.99    5.40
  -5  -3   1   96.89    5.50
  -5  -3   1   87.09    5.00
  -5  -3   1  108.29    5.10
  -5  -3   1   99.89    5.50
   4   3  -1  177.88    7.80
   4   3  -1  177.18    7.60
   4   3  -1  189.48    7.40
   4   3  -1  188.78    8.20
   4   3  -1  194.68    7.10
  -4  -3   1  194.38    7.50
  -4  -3   1  192.08    7.30
  -4  -3   1  187.58    7.90
  -4  -3   1  195.78    7.80
  -4  -3   1  193.98    7.10
  -4  -3   1  188.78    7.90
   3   3  -1 2126.29   75.09
  -3  -3   1 2110.69   74.69
   2   3  -1 1752.42   61.59
  -2  -3   1 1624.24   60.89
   1   3  -1 1251.57   47.20
  -1  -3   1 1127.99   46.20
   0   3  -1 3440.86  109.79
   0  -3   1 3432.36  109.29
  -1   3  -1   28.70    2.20
  -1   3  -1   25.90    1.60
  -1   3  -1   28.40    2.90
  -1   3  -1   25.00    2.70
  -1   3  -1   30.00    2.20
  -1   3  -1   31.40    3.30
   1  -3   1   29.50    2.40
   1  -3   1   31.00    2.50
   1  -3   1   24.20    2.90
   1  -3   1   25.20    2.90
   1  -3   1   27.60    2.90
  -2   3  -1  156.88    6.10
  -2   3  -1  155.98    5.20
  -2   3  -1  155.58    6.80
  -2   3  -1  158.98    7.10
  -2   3  -1  146.79    6.90
   2  -3   1  171.48    7.60
   2  -3   1  163.58    6.80
   2  -3   1  148.99    7.10
   2  -3   1  140.99    6.40
  -3   3  -1   13.40    1.00
  -3   3  -1   11.10    2.20
  -3   3  -1   14.30    3.50
  -3   3  -1   12.40    2.20
  -3   3  -1    9.50    2.10
  -3   3  -1    9.60    2.40
   3  -3   1   11.50    2.30
   3  -3   1   12.60    2.70
   3  -3   1   12.30    2.70
   3  -3   1   13.70    1.30
   3  -3   1   12.50    2.30
   3  -3   1    9.90    2.40
  -4   3  -1   28.00    3.00
  -4   3  -1   24.00    1.10
  -4   3  -1   21.00    4.40
  -4   3  -1   24.10    3.10
  -4   3  -1   25.30    3.30
  -4   3  -1   24.30    1.20
   4  -3   1   22.00    2.80
   4  -3   1   27.10    3.40
   4  -3   1   27.90    3.30
   4  -3   1   23.90    1.20
   4  -3   1   28.00    3.60
   4  -3   1   23.80    3.50
  -5   3  -1    7.80    3.50
  -5   3  -1   12.70    2.50
  -5   3  -1   14.80    2.90
  -5   3  -1   11.60    2.20
  -5   3  -1   14.60    2.40
   5  -3   1   18.40    3.10
   5  -3   1   15.50    2.50
   5  -3   1   14.00    2.60
   5  -3   1   13.30    3.10
   5  -3   1   19.50    3.50
  -6   3  -1   24.00    5.40
  -6   3  -1   36.40    3.80
  -6   3  -1   28.30    3.40
  -6   3  -1   32.80    4.40
  -6   3  -1   26.90    3.60
   6  -3   1   38.90    5.10
   6  -3   1   29.20    3.40
   6  -3   1   30.20    4.40
   6  -3   1   26.90    4.10
   6  -3   1   28.80    3.80
  -7   3  -1  359.56   15.00
  -7   3  -1  367.66   18.40
  -7   3  -1  352.56   13.00
  -7   3  -1  369.86   14.30
  -7   3  -1  343.77   13.10
   7  -3   1  357.76   14.50
   7  -3   1  350.66   15.50
   7  -3   1  358.96   15.70
   7  -3   1  334.37   13.30
   7  -3   1  353.16   15.10
  -8   3  -1   75.29    7.40
  -8   3  -1   79.29    5.20
  -8   3  -1   88.59   12.00
  -8   3  -1   71.69    5.70
  -8   3  -1   76.69    5.10
   8  -3   1   83.69    8.00
   8  -3   1   79.19    8.10
   8  -3   1   88.69    8.50
   8  -3   1   62.59    5.10
  -9   3  -1   -0.90    1.40
  -9   3  -1   -3.40    1.80
  -9   3  -1    2.20    1.90
  -9   3  -1    1.50    1.90
  -9   3  -1   -0.90    2.90
   9  -3   1   -0.10    2.50
   9  -3   1    2.10    2.20
   9  -3   1    1.00    3.00
   9  -3   1   -3.60    2.00
   9  -3   1    2.30    1.20
   9  -3   1    1.30    2.20
 -10   3  -1   37.40    5.30
 -10   3  -1   43.50    6.30
 -10   3  -1   50.29    4.10
 -10   3  -1   48.40    7.90
 -10   3  -1   42.90    8.50
  10  -3   1   50.89    7.30
  10  -3   1   45.40    7.20
  10  -3   1   46.60    5.30
  10  -3   1   44.40    2.70
  10  -3   1   41.00    5.70
 -11   3  -1   49.80    9.20
 -11   3  -1   68.29    7.40
 -11   3  -1   65.49    4.50
 -11   3  -1   55.09    8.90
  11  -3   1   50.99    6.10
  11  -3   1   61.09    8.40
  13   2  -1  100.79    6.00
  13   2  -1  118.79   11.10
  13   2  -1   99.79    8.40
  13   2  -1   98.69    9.80
 -13  -2   1  104.29    6.90
 -13  -2   1  104.99    6.60
 -13  -2   1   99.09   12.30
 -13  -2   1   99.49    8.40
 -13  -2   1   99.09    6.20
  12   2  -1    1.40    2.70
  12   2  -1    3.10    2.90
  12   2  -1    1.90    1.60
  12   2  -1    4.40    3.10
  12   2  -1    6.00    3.40
 -12  -2   1    3.50    2.20
 -12  -2   1   -0.50    3.40
 -12  -2   1    0.10    2.20
 -12  -2   1   -1.00    1.60
 -12  -2   1    0.10    2.00
 -12  -2   1    1.70    3.00
  11   2  -1   29.50    5.00
  11   2  -1   21.40    4.60
  11   2  -1   20.00    3.00
  11   2  -1   22.90    4.20
  11   2  -1   23.40    5.70
  11   2  -1   22.50    4.60
 -11  -2   1   17.20    3.90
 -11  -2   1   25.20    3.30
 -11  -2   1   32.10    6.10
 -11  -2   1   29.40    3.80
 -11  -2   1   17.80    3.20
  10   2  -1    0.10    2.20
  10   2  -1    5.70    2.80
  10   2  -1    6.40    3.00
  10   2  -1    0.90    2.40
  10   2  -1    1.20    1.50
 -10  -2   1    1.70    1.90
 -10  -2   1    2.80    3.10
 -10  -2   1    4.50    2.40
 -10  -2   1    1.60    2.30
   9   2  -1   17.50    3.50
   9   2  -1   11.10    3.40
   9   2  -1   13.30    3.30
   9   2  -1   15.80    3.30
   9   2  -1    8.20    2.00
   9   2  -1   17.90    4.30
  -9  -2   1   13.30    2.60
  -9  -2   1   17.30    3.50
  -9  -2   1   10.50    2.50
  -9  -2   1   19.70    3.60
   8   2  -1  114.19    9.10
   8   2  -1  114.19    7.10
   8   2  -1  111.89    6.60
   8   2  -1  110.59    6.70
   8   2  -1  107.49    5.50
  -8  -2   1  116.09    5.60
  -8  -2   1  119.99    6.90
  -8  -2   1  112.79    6.00
  -8  -2   1  115.99    5.30
  -8  -2   1   98.79    6.50
   7   2  -1    0.20    0.90
   7   2  -1    0.60    1.30
   7   2  -1    1.10    1.50
   7   2  -1   -1.00    1.10
   7   2  -1   -0.80    1.10
   7   2  -1    0.50    1.80
  -7  -2   1    0.80    0.90
  -7  -2   1    0.40    0.90
  -7  -2   1    1.00    1.20
  -7  -2   1    0.30    1.20
  -7  -2   1    0.60    1.10
   6   2  -1  343.97   11.90
   6   2  -1  305.87   12.20
   6   2  -1  314.57   13.00
   6   2  -1  308.57   11.80
   6   2  -1  318.17   10.90
   6   2  -1  298.67   11.70
  -6  -2   1  308.67   11.90
  -6  -2   1  322.97   11.30
  -6  -2   1  337.27   12.10
  -6  -2   1  323.67    9.10
  -6  -2   1  320.77   10.70
  -6  -2   1  315.07   10.80
   5   2  -1  128.89    5.90
   5   2  -1  123.29    6.30
   5   2  -1  122.09    5.90
   5   2  -1  121.79    6.50
   5   2  -1  133.99    6.70
   5   2  -1  125.39    5.30
  -5  -2   1  130.59    5.70
  -5  -2   1  120.69    5.10
  -5  -2   1  127.69    6.10
  -5  -2   1  135.99    5.50
   4   2  -1  225.58    8.00
   4   2  -1  218.38    8.20
   4   2  -1  206.88    8.00
   4   2  -1  214.48    8.50
   4   2  -1  217.08    7.50
   4   2  -1  224.08    8.60
  -4  -2   1  215.48    7.40
  -4  -2   1  207.78    8.20
  -4  -2   1  215.28    7.80
  -4  -2   1  210.38    7.60
  -4  -2   1  212.88    8.20
   3   2  -1   97.49    4.50
   3   2  -1   89.39    4.60
   3   2  -1   92.59    3.90
   3   2  -1   97.39    4.20
   3   2  -1  105.49    4.50
  -3  -2   1   97.59    3.90
  -3  -2   1   89.89    4.10
  -3  -2   1  108.69    4.40
  -3  -2   1   96.79    4.50
  -3  -2   1  102.19    4.60
   2   2  -1 5527.95  160.58
  -2  -2   1 5332.57  159.98
   1   2  -1  870.81   32.80
  -1  -2   1  774.52   31.90
   1  -2   1 8208.08  234.88
   2  -2   1 1066.79   40.60
   3  -2   1 1415.16   51.29
  -4   2  -1  301.37   10.50
  -4   2  -1  299.97   11.30
  -4   2  -1  294.17   10.90
  -4   2  -1  295.27   13.50
  -4   2  -1  301.67   10.40
   4  -2   1  320.57   11.70
   4  -2   1  281.97   11.20
   4  -2   1  294.37   11.10
   4  -2   1  289.47   10.90
   4  -2   1  308.97   11.60
  -5   2  -1  200.08    7.90
  -5   2  -1  203.58    8.70
  -5   2  -1  206.88   11.20
  -5   2  -1  200.38    8.30
  -5   2  -1  191.78    7.70
   5  -2   1  196.88    8.50
   5  -2   1  194.88    8.80
   5  -2   1  195.78    7.80
   5  -2   1  201.88    9.10
   5  -2   1  183.48    8.80
  -6   2  -1   29.70    3.50
  -6   2  -1   27.60    3.10
  -6   2  -1   20.40    3.20
  -6   2  -1   21.60    4.50
  -6   2  -1   27.10    2.90
   6  -2   1   33.70    4.20
   6  -2   1   23.20    2.90
   6  -2   1   25.50    3.70
   6  -2   1   20.60    3.40
   6  -2   1   18.60    3.00
  -7   2  -1   -0.70    2.70
  -7   2  -1    0.60    1.40
  -7   2  -1   -0.40    1.50
  -7   2  -1   -0.10    1.60
  -7   2  -1    2.30    1.80
   7  -2   1    0.70    2.40
   7  -2   1    1.80    2.10
   7  -2   1    0.80    1.60
   7  -2   1    0.20    1.60
  -8   2  -1    3.70    3.40
  -8   2  -1   10.00    2.50
  -8   2  -1    7.80    2.00
  -8   2  -1    4.40    2.00
  -8   2  -1    5.80    2.70
   8  -2   1    7.80    3.10
   8  -2   1   10.40    1.60
   8  -2   1    9.50    3.30
   8  -2   1    8.20    2.90
   8  -2   1    2.90    2.00
   8  -2   1    7.70    2.20
  -9   2  -1  180.18    8.10
  -9   2  -1  160.08    9.00
  -9   2  -1  169.28    7.70
  -9   2  -1  154.88    9.60
  -9   2  -1  179.98   12.90
   9  -2   1  168.88    6.20
   9  -2   1  163.58   10.20
   9  -2   1  176.28   10.60
   9  -2   1  185.08    9.80
   9  -2   1  175.28   10.70
   9  -2   1  166.68    8.40
 -10   2  -1    9.60    2.80
 -10   2  -1    6.50    1.90
 -10   2  -1    1.20    3.80
 -10   2  -1   16.20    5.10
 -10   2  -1    9.10    2.40
 -10   2  -1    7.90    3.30
  10  -2   1    7.10    3.70
  10  -2   1   16.50    4.20
  10  -2   1    9.50    3.60
  10  -2   1    7.40    3.00
  10  -2   1    8.00    2.80
 -11   2  -1  163.88    7.60
 -11   2  -1  136.79   12.10
 -11   2  -1  184.28   13.80
 -11   2  -1  148.89    7.00
 -11   2  -1  146.59    9.40
  11  -2   1  148.99   11.40
  11  -2   1  156.58    9.20
  11  -2   1  146.39   11.00
 -12   2  -1    3.30    4.80
 -12   2  -1   10.00    4.90
 -12   2  -1    4.10    1.60
 -12   2  -1    9.00    3.40
  12  -2   1   13.10    4.70
  12  -2   1    3.90    3.10
  13   1  -1   -1.30    4.00
  13   1  -1    4.90    3.30
  13   1  -1    2.80    3.20
 -13  -1   1    4.60    4.40
 -13  -1   1   -1.30    1.40
 -13  -1   1   -0.70    1.80
 -13  -1   1    1.90    2.50
 -13  -1   1    1.00    2.30
  12   1  -1    0.70    2.50
  12   1  -1   -0.30    2.70
  12   1  -1   -2.70    2.50
  12   1  -1    2.90    1.40
  12   1  -1    2.50    2.60
 -12  -1   1    0.10    3.20
 -12  -1   1   -3.00    2.00
 -12  -1   1   -0.70    1.40
 -12  -1   1   -1.00    2.00
 -12  -1   1    2.90    2.00
  11   1  -1    0.90    2.20
  11   1  -1    0.80    1.40
  11   1  -1    2.50    2.40
  11   1  -1    2.20    3.00
  11   1  -1   -0.20    2.50
 -11  -1   1    3.00    2.50
 -11  -1   1    5.00    2.10
 -11  -1   1    1.80    1.50
 -11  -1   1   -3.80    2.60
 -11  -1   1    0.20    2.00
 -11  -1   1   10.70    5.80
 -11  -1   1    7.00    2.60
  10   1  -1  102.89    7.80
  10   1  -1   87.59    7.10
  10   1  -1  103.59    7.70
  10   1  -1  102.89    8.00
  10   1  -1   98.39    5.40
  10   1  -1   99.89    7.00
 -10  -1   1   88.69    6.90
 -10  -1   1   89.69    7.90
 -10  -1   1  104.39    5.30
 -10  -1   1   86.89    6.90
 -10  -1   1  100.89    6.10
   9   1  -1   67.99    6.80
   9   1  -1   50.79    6.00
   9   1  -1   58.79    6.40
   9   1  -1   57.09    6.00
   9   1  -1   52.79    3.80
   9   1  -1   54.69    5.40
  -9  -1   1   68.09    6.40
  -9  -1   1   54.29    5.70
  -9  -1   1   61.59    4.60
  -9  -1   1   52.89    4.90
  -9  -1   1   62.69    6.90
   8   1  -1  119.69    5.70
   8   1  -1  116.89    8.60
   8   1  -1  123.69    6.80
   8   1  -1  123.69    7.50
   8   1  -1  120.79    7.60
   8   1  -1  138.79    7.50
   8   1  -1  127.39    8.90
  -8  -1   1  133.49    6.60
  -8  -1   1  125.19    5.30
  -8  -1   1  153.98    8.70
  -8  -1   1  139.59    7.50
  -8  -1   1  129.59    7.30
  -8  -1   1  117.89    6.10
   7   1  -1    6.30    2.60
   7   1  -1    6.80    1.90
   7   1  -1    8.50    2.20
   7   1  -1   10.00    1.70
   7   1  -1    5.70    2.20
   7   1  -1   11.50    2.40
  -7  -1   1    7.90    1.90
  -7  -1   1    8.50    1.80
  -7  -1   1   12.00    1.60
  -7  -1   1    9.90    2.30
  -7  -1   1    7.50    2.10
  -7  -1   1   12.30    3.00
   6   1  -1   22.80    3.00
   6   1  -1   28.90    3.40
   6   1  -1   25.30    3.30
   6   1  -1   30.30    2.30
   6   1  -1   25.30    4.00
   6   1  -1   21.70    2.70
  -6  -1   1   30.50    3.30
  -6  -1   1   25.80    3.10
  -6  -1   1   30.90    2.50
  -6  -1   1   24.50    3.40
  -6  -1   1   22.90    2.70
  -6  -1   1   25.60    2.00
   5   1  -1  668.03   21.10
   5   1  -1  639.84   20.60
   5   1  -1  642.74   21.90
   5   1  -1  666.73   20.80
  -5  -1   1  667.83   20.80
  -5  -1   1  637.24   19.60
  -5  -1   1  671.43   20.80
  -5  -1   1  656.63   21.40
  -4  -1   1 1199.68   48.80
   3   1  -1   30.00    2.30
   3   1  -1   31.50    2.20
   3   1  -1   25.00    2.10
   3   1  -1   32.90    1.90
   3   1  -1   36.10    2.30
   3   1  -1   30.20    2.10
  -3  -1   1   35.10    2.30
  -3  -1   1   36.00    2.20
  -3  -1   1   29.60    1.90
  -3  -1   1   34.10    1.80
   2   1  -1 2219.68   70.59
  -2  -1   1 2213.48   70.49
   1   1  -1 1192.58   38.70
  -1  -1   1 1128.79   38.40
  -1   1  -1   13.80    1.10
  -1   1  -1   11.40    1.30
  -1   1  -1   17.80    1.40
  -1   1  -1   13.20    1.40
  -1   1  -1   16.00    0.70
   1  -1   1   16.90    1.10
   1  -1   1   14.00    0.70
   1  -1   1   17.50    1.40
   1  -1   1   14.30    1.30
   1  -1   1   14.20    1.30
   1  -1   1   16.10    1.60
  -2   1  -1  458.65   15.40
   2  -1   1  438.46   13.50
   2  -1   1  443.96   12.80
  -4   1  -1 2425.96   82.29
   4  -1   1 2614.64   80.79
  -5   1  -1   37.10    2.70
  -5   1  -1   45.70    3.30
  -5   1  -1   31.40    3.30
  -5   1  -1   42.40    3.10
  -5   1  -1   37.80    2.20
  -5   1  -1   40.10    5.30
   5  -1   1   44.20    3.40
   5  -1   1   39.90    5.40
   5  -1   1   37.00    3.70
   5  -1   1   39.60    3.90
   5  -1   1   31.90    3.30
   5  -1   1   43.40    3.60
  -6   1  -1   34.90    2.70
  -6   1  -1   27.10    3.10
  -6   1  -1   48.70    4.40
  -6   1  -1   36.90    2.30
  -6   1  -1   32.20    5.20
  -6   1  -1   39.10    3.00
   6  -1   1   32.60    3.50
   6  -1   1   37.20    4.10
   6  -1   1   36.40    2.30
   6  -1   1   40.30    3.10
   6  -1   1   46.70    4.60
   6  -1   1   34.00    3.80
  -7   1  -1  161.88   10.10
  -7   1  -1  136.89    7.00
  -7   1  -1  128.79    5.30
  -7   1  -1  144.19    6.30
  -7   1  -1  126.79    6.30
  -7   1  -1  133.09    7.30
   7  -1   1  153.78    7.50
   7  -1   1  146.79    6.50
   7  -1   1  137.19    5.10
   7  -1   1  125.49    7.50
   7  -1   1  135.39    7.60
   7  -1   1  132.69    7.70
  -8   1  -1  129.69   10.00
  -8   1  -1  125.59    6.40
  -8   1  -1  127.99    6.10
  -8   1  -1  134.59    7.70
  -8   1  -1  123.99    7.10
  -8   1  -1  128.79    5.20
   8  -1   1  133.39    6.70
   8  -1   1  127.59    8.00
   8  -1   1  120.39    7.70
   8  -1   1  138.79    8.30
   8  -1   1  127.09    7.40
   8  -1   1  128.09    4.70
  -9   1  -1    0.00    1.60
  -9   1  -1   -0.20    0.90
  -9   1  -1   -2.40    2.60
  -9   1  -1    1.20    1.50
  -9   1  -1    1.60    1.80
  -9   1  -1   -1.30    1.80
   9  -1   1    0.50    0.50
   9  -1   1    3.70    2.60
   9  -1   1   -0.70    1.50
   9  -1   1   -0.60    2.20
   9  -1   1    1.10    2.50
 -10   1  -1    3.90    1.80
 -10   1  -1    7.80    4.00
 -10   1  -1    3.20    2.10
 -10   1  -1    3.50    2.40
 -10   1  -1   -0.30    2.90
 -10   1  -1    6.30    2.20
  10  -1   1    0.80    2.50
  10  -1   1    6.10    2.70
  10  -1   1    2.40    2.70
  10  -1   1    6.50    3.30
 -11   1  -1   -2.10    3.30
 -11   1  -1    5.10    2.00
 -11   1  -1    9.70    3.00
 -11   1  -1    3.20    3.80
 -11   1  -1    4.90    1.80
 -11   1  -1    7.50    3.20
  11  -1   1    8.30    3.90
  11  -1   1    3.00    3.10
  11  -1   1    7.50    3.60
  11  -1   1   12.30    3.30
  11  -1   1    6.50    3.00
 -12   1  -1   36.20    7.70
 -12   1  -1   28.00    7.10
 -12   1  -1   29.80    3.10
 -12   1  -1   35.60    3.60
 -12   1  -1   30.10    4.90
  12  -1   1   37.70    6.50
  12  -1   1   40.10    5.50
  12  -1   1   46.00    6.60
  13   0  -1    7.20    3.80
  13   0  -1    8.40    3.50
  13   0  -1   13.10    4.80
 -13   0   1   13.40    4.20
 -13   0   1    8.40    4.40
 -13   0   1   10.40    2.70
 -13   0   1   10.50    5.20
 -13   0   1    7.70    2.90
  12   0  -1   17.60    4.90
  12   0  -1   14.50    3.90
  12   0  -1   18.90    4.60
 -12   0   1   18.20    4.20
 -12   0   1   14.30    3.30
 -12   0   1   11.60    4.80
 -12   0   1    9.20    4.30
 -12   0   1   12.10    2.80
  11   0  -1   44.70    6.00
  11   0  -1   44.70    6.50
  11   0  -1   39.90    5.40
  11   0  -1   40.00    6.40
 -11   0   1   49.70    5.20
 -11   0   1   37.30    6.50
 -11   0   1   44.60    4.60
 -11   0   1   41.60    3.10
 -11   0   1   46.70    5.80
 -11   0   1   48.80    6.30
  10   0  -1   25.60    2.70
  10   0  -1   27.80    4.60
  10   0  -1   17.80    4.30
  10   0  -1   29.60    4.90
  10   0  -1   31.60    5.40
  10   0  -1   35.20    5.40
 -10   0   1   19.60    4.20
 -10   0   1   24.80    3.80
 -10   0   1   25.40    5.30
 -10   0   1   30.20    4.60
 -10   0   1   22.80    3.40
 -10   0   1   23.20    2.60
   9   0  -1   59.39    3.60
   9   0  -1   51.49    6.30
   9   0  -1   65.99    6.60
   9   0  -1   68.39    6.70
   9   0  -1   57.59    5.50
   9   0  -1   63.09    6.90
  -9   0   1   49.60    5.70
  -9   0   1   45.40    6.50
  -9   0   1   58.79    4.60
  -9   0   1   66.49    5.60
  -9   0   1   58.39    5.20
  -9   0   1   59.49    3.50
   8   0  -1  970.20   29.00
   8   0  -1  958.10   34.70
   8   0  -1  979.30   32.10
   8   0  -1  984.10   32.60
   8   0  -1  914.71   30.40
   8   0  -1  966.50   32.40
   8   0  -1 1011.10   32.00
  -8   0   1 1005.50   33.50
  -8   0   1  964.10   30.10
  -8   0   1  980.10   28.50
  -8   0   1 1002.30   31.50
  -8   0   1  996.40   28.30
  -8   0   1  998.90   31.70
  -8   0   1  996.70   30.40
   7   0  -1  218.28    7.90
   7   0  -1  222.88    9.80
   7   0  -1  217.18    9.00
   7   0  -1  211.78   11.40
   7   0  -1  207.88    9.90
   7   0  -1  208.58   10.10
  -7   0   1  214.18   10.70
  -7   0   1  214.58    8.90
  -7   0   1  204.28    7.30
  -7   0   1  218.98    8.70
  -7   0   1  240.48   11.20
   6   0  -1   89.89    6.50
   6   0  -1  100.49    4.40
   6   0  -1  105.59    6.00
   6   0  -1   94.29    5.80
   6   0  -1   94.29    5.50
   6   0  -1   96.69    5.00
  -6   0   1  103.89    5.70
  -6   0   1   96.09    5.40
  -6   0   1   96.99    4.00
  -6   0   1   99.89    5.20
  -6   0   1   93.69    6.30
  -6   0   1   98.99    4.80
   5   0  -1 1001.80   30.90
   5   0  -1 1033.30   31.10
   5   0  -1 1059.59   32.80
   5   0  -1 1036.40   30.30
  -5   0   1 1012.10   32.10
   4   0  -1  476.95   14.70
   4   0  -1  486.15   15.90
   4   0  -1  459.75   15.70
   4   0  -1  484.25   15.70
   4   0  -1  511.85   17.00
   4   0  -1  503.05   15.20
  -4   0   1  498.05   15.70
  -4   0   1  512.25   15.90
  -4   0   1  481.45   15.40
  -4   0   1  483.35   15.00
  -4   0   1  506.35   16.60
   3   0  -1    4.00    0.70
   3   0  -1    6.00    1.20
   3   0  -1    6.40    1.20
   3   0  -1    4.40    0.90
   3   0  -1    7.50    1.60
   3   0  -1    6.10    1.30
  -3   0   1    5.90    0.80
  -3   0   1    4.20    1.10
  -3   0   1    3.40    1.20
  -3   0   1    4.80    1.10
  -3   0   1    4.10    0.90
  -3   0   1    5.50    1.20
  -2   0   1  447.46   18.00
  -2   0  -1   73.69    2.70
  -2   0  -1   72.99    2.60
  -2   0  -1   74.29    4.00
  -2   0  -1   71.19    2.50
  -2   0  -1   72.89    2.80
   2   0   1   71.49    2.80
   2   0   1   74.39    2.60
   2   0   1   68.89    2.80
   2   0   1   73.79    2.60
   2   0   1   68.49    2.70
   2   0   1   73.69    2.20
   2   0   1   73.79    4.10
   2   0   1   70.99    2.60
  -3   0  -1  316.27   10.10
  -3   0  -1  313.77   11.90
  -3   0  -1  340.67    9.80
  -3   0  -1  323.87   10.10
  -3   0  -1  336.07    9.70
   3   0   1  309.27   10.10
   3   0   1  312.67    9.70
   3   0   1  328.47   10.10
   3   0   1  313.17   11.90
   3   0   1  310.97   10.10
   3   0   1  313.37    9.60
  -4   0  -1    2.90    1.00
  -4   0  -1    3.70    1.00
  -4   0  -1    1.70    1.90
  -4   0  -1    4.80    1.10
  -4   0  -1    4.40    0.90
  -4   0  -1    2.50    1.00
   4   0   1    2.90    1.10
   4   0   1    3.30    1.00
   4   0   1    6.20    1.40
   4   0   1    5.20    2.10
   4   0   1    3.30    0.70
   4   0   1    4.10    0.60
   4   0   1    1.90    1.00
  -5   0  -1    8.30    2.70
  -5   0  -1   14.60    1.70
  -5   0  -1   13.50    2.00
  -5   0  -1   13.20    2.10
  -5   0  -1   14.10    1.80
  -5   0  -1   14.40    1.80
   5   0   1   17.40    1.20
   5   0   1   17.60    2.30
   5   0   1   13.20    1.20
   5   0   1    9.90    1.60
   5   0   1   17.40    2.40
   5   0   1   18.60    3.70
   5   0   1   14.70    2.30
  -6   0  -1   15.10    2.00
  -6   0  -1   14.10    2.20
  -6   0  -1   11.60    2.10
  -6   0  -1   15.20    1.90
  -6   0  -1   16.60    3.60
   6   0   1   14.60    2.30
   6   0   1   14.50    2.50
   6   0   1    9.70    2.00
   6   0   1   15.80    1.30
   6   0   1   13.10    1.80
   6   0   1   15.10    1.20
   6   0   1   15.10    3.60
  -7   0  -1   19.10    2.80
  -7   0  -1   18.90    4.20
  -7   0  -1   22.20    2.30
  -7   0  -1   22.90    2.50
  -7   0  -1   19.20    2.50
  -7   0  -1   24.10    3.20
   7   0   1   23.00    2.60
   7   0   1   26.30    1.50
   7   0   1   28.00    3.60
   7   0   1   29.40    3.00
   7   0   1   28.00    5.20
   7   0   1   20.60    3.30
  -8   0  -1  444.56   16.60
  -8   0  -1  455.75   15.00
  -8   0  -1  461.15   19.60
  -8   0  -1  457.75   16.40
  -8   0  -1  429.56   14.50
  -8   0  -1  462.05   15.20
   8   0   1  449.26   16.80
   8   0   1  460.05   17.00
   8   0   1  452.55   15.70
   8   0   1  445.36   17.30
   8   0   1  448.76   17.40
  -9   0  -1   67.59    4.30
  -9   0  -1   65.69    5.40
  -9   0  -1   65.49    5.50
  -9   0  -1   64.69    8.10
  -9   0  -1   65.89    4.60
  -9   0  -1   75.39    4.20
  -9   0  -1   77.39    8.70
   9   0   1   74.49    6.10
   9   0   1   70.19    3.00
   9   0   1   79.19    7.50
   9   0   1   73.29    7.20
   9   0   1   71.29    5.20
   9   0   1   74.39    5.90
 -10   0  -1  180.88   10.00
 -10   0  -1  228.78   15.60
 -10   0  -1  206.68    8.20
 -10   0  -1  194.18   12.60
 -10   0  -1  200.78   10.10
 -10   0  -1  197.08    8.50
 -10   0  -1  185.98    7.80
  10   0   1  185.78   10.30
  10   0   1  181.18   10.70
  10   0   1  184.28   10.50
  10   0   1  194.78   11.10
  10   0   1  173.58    9.10
 -11   0  -1   52.39    4.20
 -11   0  -1   56.89    3.90
 -11   0  -1   53.49    3.70
 -11   0  -1   54.09    6.10
 -11   0  -1   47.70    7.70
 -11   0  -1   58.39    8.40
 -11   0  -1   45.10    5.90
  11   0   1   39.80    6.20
  11   0   1   51.59    6.20
  11   0   1   58.09    7.30
  11   0   1   43.20    6.20
  11   0   1   52.29    5.60
 -12   0  -1    2.70    2.50
 -12   0  -1    2.10    1.50
 -12   0  -1    2.50    4.10
 -12   0  -1    2.40    1.30
 -12   0  -1    0.30    1.60
 -12   0  -1    1.30    3.70
  12   0   1    5.90    3.50
  12   0   1    2.40    3.40
  12   0   1    1.10    2.50
  12   0   1    0.90    2.40
 -13   0  -1   -0.50    2.40
 -13   0  -1    1.10    3.70
 -13   0  -1    3.40    4.20
  13   0   1    2.00    3.40
  13   0   1    1.60    2.80
  13   0   1    0.50    2.70
  12  -1  -1   15.10    4.00
  12  -1  -1    9.90    3.90
  12  -1  -1   19.30    5.20
 -12   1   1   27.40    7.40
 -12   1   1   30.10    6.60
 -12   1   1   18.70    4.30
 -12   1   1   14.60    3.00
 -12   1   1   19.70    3.70
  11  -1  -1   13.30    4.40
  11  -1  -1    7.90    3.90
  11  -1  -1    5.00    3.30
  11  -1  -1   12.30    3.60
  11  -1  -1    6.40    2.80
 -11   1   1   15.30    4.20
 -11   1   1   10.20    3.10
 -11   1   1   11.50    2.80
 -11   1   1    6.70    2.90
 -11   1   1    6.20    3.70
  10  -1  -1   90.29    8.50
  10  -1  -1   91.49    8.80
  10  -1  -1   71.69    8.30
  10  -1  -1   84.19    6.50
  10  -1  -1   97.69    9.50
 -10   1   1   85.09    3.00
 -10   1   1   91.29    6.00
 -10   1   1   80.69    9.00
 -10   1   1   99.19   10.30
 -10   1   1   84.59    6.80
 -10   1   1   89.29    6.30
   9  -1  -1   72.39    7.40
   9  -1  -1   64.09    5.20
   9  -1  -1   63.39    7.20
   9  -1  -1   61.59    7.40
  -9   1   1   66.89    7.90
  -9   1   1   67.79    5.10
  -9   1   1   66.79    8.30
  -9   1   1   82.99    7.50
  -9   1   1   69.19    5.70
  -9   1   1   72.69    3.20
   8  -1  -1   86.39    6.30
   8  -1  -1   79.19    6.60
   8  -1  -1   91.59    5.60
   8  -1  -1   93.59    7.30
   8  -1  -1   91.49    6.80
  -8   1   1   81.19    3.50
  -8   1   1   86.29    6.40
  -8   1   1   85.29    3.60
  -8   1   1   83.79    7.50
  -8   1   1   96.59    5.80
  -8   1   1   93.89    6.30
  -8   1   1   90.29    5.70
   7  -1  -1    3.50    2.10
   7  -1  -1    0.30    0.90
   7  -1  -1    1.90    2.00
   7  -1  -1    6.20    2.00
   7  -1  -1    0.30    1.40
  -7   1   1    3.10    1.90
  -7   1   1    2.50    0.80
  -7   1   1    2.40    0.70
  -7   1   1    2.10    2.50
  -7   1   1    5.20    1.90
  -7   1   1    2.10    1.60
  -7   1   1    4.90    2.10
   6  -1  -1  103.79    6.40
   6  -1  -1  100.49    4.30
   6  -1  -1   96.89    6.10
   6  -1  -1   90.09    5.80
   6  -1  -1   93.89    5.70
   6  -1  -1   91.39    5.00
   6  -1  -1  103.09    3.40
  -6   1   1   97.89    5.60
  -6   1   1  100.09    3.70
  -6   1   1  102.39    5.90
  -6   1   1  108.19    5.40
  -6   1   1  100.09    5.40
  -6   1   1  101.69    3.90
  -6   1   1  100.59    7.10
   5  -1  -1  374.46   13.80
   5  -1  -1  364.86   13.30
   5  -1  -1  386.96   12.50
   5  -1  -1  356.86   13.40
   5  -1  -1  352.06   11.50
   5  -1  -1  384.66   13.90
  -5   1   1  392.56   15.10
  -5   1   1  377.16   11.20
  -5   1   1  369.86   13.20
  -5   1   1  369.26   10.80
  -5   1   1  361.86   12.90
  -5   1   1  378.36   13.40
  -5   1   1  363.56   12.50
   4  -1  -1  280.67    9.40
   4  -1  -1  273.97   10.40
   4  -1  -1  279.77   10.50
   4  -1  -1  279.97   10.20
   4  -1  -1  261.17   10.10
   4  -1  -1  267.27    8.80
  -4   1   1  265.67   10.00
  -4   1   1  266.57   11.20
  -4   1   1  277.47    9.50
  -4   1   1  268.97    8.40
  -4   1   1  269.07    9.90
  -4   1   1  263.37    9.80
   3  -1  -1  946.21   36.00
  -3   1   1  973.90   37.30
   2  -1  -1  102.49    3.90
   2  -1  -1  104.89    4.40
   2  -1  -1  101.59    4.50
   2  -1  -1  118.29    5.20
   2  -1  -1  106.59    4.60
  -2   1   1  105.89    4.40
  -2   1   1   97.29    4.30
  -2   1   1   98.79    3.70
  -2   1   1  104.49    4.40
  -2   1   1  106.49    4.10
  -2   1   1  109.69    4.50
  -2   1   1  100.29    4.90
   1  -1  -1 1586.94   49.50
  -1   1   1 1584.84   49.99
   0   1   1  630.54   22.60
  -1  -1  -1  100.69    3.10
  -1  -1  -1   93.99    3.30
  -1  -1  -1   91.09    3.10
  -1  -1  -1   94.19    3.80
   1   1   1   99.49    3.30
   1   1   1  107.19    3.90
   1   1   1  104.79    3.20
   1   1   1   95.59    3.20
  -2  -1  -1 1197.08   39.30
   2   1   1 1219.58   39.30
  -3  -1  -1 1996.80   64.89
   3   1   1 2037.30   64.69
  -4  -1  -1 2301.17   73.19
  -4  -1  -1 2450.95   79.09
  -5  -1  -1  215.18    7.20
  -5  -1  -1  210.08    9.70
  -5  -1  -1  206.88    7.30
  -5  -1  -1  213.18    8.00
  -5  -1  -1  212.38    8.00
   5   1   1  211.18    7.50
   5   1   1  205.98    7.90
   5   1   1  217.28    8.30
   5   1   1  206.18    6.90
   5   1   1  208.18    8.00
   5   1   1  213.58   10.20
  -6  -1  -1    1.40    1.10
  -6  -1  -1    2.40    1.30
  -6  -1  -1    3.40    1.10
  -6  -1  -1    0.10    1.70
  -6  -1  -1    1.70    1.20
  -6  -1  -1    2.30    1.10
   6   1   1    1.60    1.90
   6   1   1    6.50    1.50
   6   1   1    2.20    0.80
   6   1   1    4.40    1.50
   6   1   1    2.10    1.30
   6   1   1    2.60    1.40
  -7  -1  -1  109.89    6.00
  -7  -1  -1  122.69    7.80
  -7  -1  -1  115.49    6.10
  -7  -1  -1  109.89    7.60
  -7  -1  -1  116.39    5.20
  -7  -1  -1  121.49    5.30
  -7  -1  -1  119.09    5.20
   7   1   1  112.59    8.50
   7   1   1  113.79    6.30
   7   1   1  118.89    6.20
   7   1   1  116.99    6.40
   7   1   1  116.39    5.70
   7   1   1  121.79    4.80
  -8  -1  -1  713.43   22.60
  -8  -1  -1  717.03   26.80
  -8  -1  -1  721.73   24.00
  -8  -1  -1  758.52   27.10
  -8  -1  -1  733.93   24.10
  -8  -1  -1  748.43   22.60
  -8  -1  -1  751.12   22.70
   8   1   1  749.62   24.30
   8   1   1  746.43   21.90
   8   1   1  650.23   27.50
   8   1   1  721.23   24.60
   8   1   1  767.52   24.80
   8   1   1  757.62   23.50
  -9  -1  -1  223.18    9.10
  -9  -1  -1  221.18   12.80
  -9  -1  -1  218.08   10.40
  -9  -1  -1  224.38   10.40
  -9  -1  -1  232.68   13.10
  -9  -1  -1  219.08    9.00
  -9  -1  -1  235.68    9.00
   9   1   1  244.08   11.40
   9   1   1  235.78   11.10
   9   1   1  247.08   10.20
   9   1   1  233.88    8.30
   9   1   1  230.48   10.80
 -10  -1  -1   88.79    5.10
 -10  -1  -1   85.89    9.30
 -10  -1  -1   90.39    9.60
 -10  -1  -1   90.69    6.60
 -10  -1  -1   90.49    5.30
 -10  -1  -1   94.09    6.60
 -10  -1  -1   92.59    5.50
  10   1   1   98.09   12.20
  10   1   1   99.69    7.60
  10   1   1  100.89    6.60
  10   1   1   90.49    7.10
  10   1   1   94.39    4.50
  10   1   1   98.99    7.10
 -11  -1  -1    7.60    1.90
 -11  -1  -1    9.20    4.00
 -11  -1  -1    6.60    2.20
 -11  -1  -1    6.10    2.10
 -11  -1  -1    7.40    4.00
 -11  -1  -1    3.40    2.20
  11   1   1    9.10    1.50
  11   1   1    8.30    3.20
  11   1   1    9.90    3.10
  11   1   1    6.00    2.80
  11   1   1    8.50    2.80
 -12  -1  -1    7.60    2.30
 -12  -1  -1    8.10    4.60
 -12  -1  -1    8.00    3.10
 -12  -1  -1    5.90    3.60
 -12  -1  -1   10.00    2.20
 -12  -1  -1   12.00    4.90
 -12  -1  -1    8.50    1.90
  12   1   1   10.40    3.30
  12   1   1   11.60    4.40
  12   1   1   11.70    3.50
  12   1   1    8.70    3.70
 -13  -1  -1   65.89    7.50
 -13  -1  -1   59.19    3.90
 -13  -1  -1   41.90    8.60
 -13  -1  -1   64.29    9.30
 -13  -1  -1   55.59    4.50
  13   1   1   42.20    6.80
  13   1   1   55.19    7.30
  13   1   1   54.89    6.80
  12  -2  -1   -2.00    2.70
  12  -2  -1   -3.20    2.30
  12  -2  -1   -0.50    3.60
 -12   2   1    0.50    3.40
 -12   2   1    0.50    2.50
 -12   2   1    3.30    4.20
 -12   2   1   -0.40    1.80
 -12   2   1    2.30    2.40
  11  -2  -1    3.60    5.80
  11  -2  -1    8.10    4.10
  11  -2  -1    3.00    4.00
  11  -2  -1    2.70    2.60
  11  -2  -1    1.40    2.50
 -11   2   1    4.80    4.00
 -11   2   1    3.40    2.20
 -11   2   1    0.80    2.40
 -11   2   1    3.30    2.60
  10  -2  -1   27.30    5.40
  10  -2  -1   24.20    4.00
 -10   2   1   24.40    3.70
 -10   2   1   33.40    4.50
 -10   2   1   34.20    5.60
 -10   2   1   27.70    5.90
 -10   2   1   26.00    4.50
   9  -2  -1   -4.60    2.10
   9  -2  -1   10.60    3.80
   9  -2  -1    6.00    2.40
   9  -2  -1   -1.50    2.10
   9  -2  -1    3.00    2.20
  -9   2   1   12.20    3.50
  -9   2   1    1.40    3.00
  -9   2   1    5.60    2.70
  -9   2   1    4.70    2.20
  -9   2   1    1.90    2.20
   8  -2  -1    1.80    0.80
   8  -2  -1    1.80    1.80
   8  -2  -1    1.60    1.90
   8  -2  -1   -2.10    2.00
   8  -2  -1   -3.50    1.90
   8  -2  -1    0.20    2.70
  -8   2   1    0.90    2.00
  -8   2   1    1.40    2.00
  -8   2   1   -1.60    1.50
  -8   2   1    3.10    2.00
  -8   2   1    1.80    2.70
   7  -2  -1    1.20    2.20
   7  -2  -1    0.20    1.50
   7  -2  -1   -2.60    1.60
   7  -2  -1    1.30    1.70
   7  -2  -1   -2.10    1.70
  -7   2   1    0.80    2.50
  -7   2   1    0.50    1.60
  -7   2   1   -0.40    1.50
  -7   2   1    0.20    0.50
  -7   2   1    0.20    1.90
  -7   2   1   -1.50    1.50
   6  -2  -1    7.20    2.50
   6  -2  -1    7.90    2.80
   6  -2  -1   13.90    2.70
   6  -2  -1    8.70    1.90
   6  -2  -1   10.80    2.70
  -6   2   1   12.20    2.40
  -6   2   1    9.50    2.30
  -6   2   1    7.00    3.00
  -6   2   1   13.90    2.50
  -6   2   1    9.10    1.10
  -6   2   1   10.30    2.60
   5  -2  -1   29.60    3.80
   5  -2  -1   26.80    3.60
   5  -2  -1   25.00    3.20
   5  -2  -1   28.50    3.00
   5  -2  -1   29.30    3.80
  -5   2   1   31.70    3.40
  -5   2   1   35.00    4.90
  -5   2   1   28.60    3.30
  -5   2   1   31.10    3.30
  -5   2   1   29.00    1.70
  -5   2   1   38.30    4.00
   4  -2  -1   35.40    4.00
   4  -2  -1   35.50    3.90
   4  -2  -1   34.20    3.90
   4  -2  -1   36.00    2.80
   4  -2  -1   34.60    3.70
  -4   2   1   30.50    3.30
  -4   2   1   26.80    1.80
  -4   2   1   33.40    4.50
  -4   2   1   39.00    3.90
  -4   2   1   34.60    3.50
   3  -2  -1   28.10    3.20
   3  -2  -1   28.70    2.90
   3  -2  -1   26.60    3.10
   3  -2  -1   22.60    2.90
   3  -2  -1   27.50    2.50
  -3   2   1   23.00    2.60
  -3   2   1   24.70    3.50
  -3   2   1   24.80    2.60
  -3   2   1   23.90    2.80
  -3   2   1   26.80    2.90
  -3   2   1   19.30    1.60
  -3   2   1   28.80    3.00
   2  -2  -1 2343.07   76.49
  -2   2   1 2392.16   78.19
   1  -2  -1 1034.50   38.30
  -1   2   1 1025.80   39.00
   0  -2  -1 2471.55   76.99
   0   2   1 2454.15   77.19
  -2  -2  -1 1537.55   51.89
   2   2   1 1595.54   51.99
  -3  -2  -1 1128.29   42.60
   3   2   1 1231.88   43.50
  -4  -2  -1  230.78    7.80
  -4  -2  -1  236.08    7.30
  -4  -2  -1  239.88    7.60
  -4  -2  -1  236.08    8.40
  -4  -2  -1  247.38    9.60
  -4  -2  -1  250.77    8.50
   4   2   1  243.28    8.10
   4   2   1  238.48    7.80
   4   2   1  234.58    8.60
   4   2   1  239.08    9.70
   4   2   1  215.58    8.20
   4   2   1  234.48    8.10
  -5  -2  -1   30.20    2.10
  -5  -2  -1   30.80    2.90
  -5  -2  -1   33.30    2.40
  -5  -2  -1   30.30    3.80
  -5  -2  -1   29.70    1.70
  -5  -2  -1   36.20    4.20
  -5  -2  -1   33.70    2.70
   5   2   1   31.00    4.30
   5   2   1   35.30    2.20
   5   2   1   34.80    3.40
   5   2   1   34.30    2.70
   5   2   1   30.00    2.80
   5   2   1   34.70    2.70
  -6  -2  -1  497.05   15.30
  -6  -2  -1  544.25   16.20
  -6  -2  -1  519.35   17.10
  -6  -2  -1  518.85   17.10
  -6  -2  -1  542.95   19.10
  -6  -2  -1  500.75   18.60
  -6  -2  -1  517.15   15.90
   6   2   1  524.55   16.00
   6   2   1  530.65   17.00
   6   2   1  516.75   16.70
   6   2   1  564.14   20.00
   6   2   1  503.15   16.90
   6   2   1  526.05   17.50
  -7  -2  -1   20.50    3.70
  -7  -2  -1   16.10    3.60
  -7  -2  -1   19.10    2.70
  -7  -2  -1   17.40    2.10
  -7  -2  -1   17.10    2.10
  -7  -2  -1   13.20    2.30
   7   2   1   19.50    2.70
   7   2   1   19.20    2.70
   7   2   1   18.60    2.80
   7   2   1   21.10    2.10
   7   2   1   22.90    2.90
  -8  -2  -1  239.98   10.50
  -8  -2  -1  258.47   10.80
  -8  -2  -1  272.67    9.80
  -8  -2  -1  249.48   12.50
  -8  -2  -1  270.47    9.50
  -8  -2  -1  264.17    9.40
  -8  -2  -1  263.77   13.00
   8   2   1  224.08   13.00
   8   2   1  244.08   10.30
   8   2   1  252.87   11.10
   8   2   1  264.87    9.30
   8   2   1  264.87   10.80
   8   2   1  252.07   10.90
  -9  -2  -1  611.54   19.70
  -9  -2  -1  628.14   19.70
  -9  -2  -1  644.54   21.70
  -9  -2  -1  619.74   24.60
  -9  -2  -1  622.34   24.00
  -9  -2  -1  636.44   20.20
  -9  -2  -1  613.64   21.50
   9   2   1  610.54   21.90
   9   2   1  614.94   21.20
   9   2   1  619.74   19.50
   9   2   1  625.54   21.60
   9   2   1  613.74   22.10
 -10  -2  -1   55.19    4.40
 -10  -2  -1   58.19    4.10
 -10  -2  -1   69.89    7.90
 -10  -2  -1   54.09    7.40
 -10  -2  -1   56.69    5.90
 -10  -2  -1   47.60    5.30
 -10  -2  -1   58.09    4.40
  10   2   1   55.29    5.80
  10   2   1   66.09    5.30
  10   2   1   61.09    3.80
  10   2   1   55.89    6.10
  10   2   1   62.09    6.40
 -11  -2  -1   19.20    2.90
 -11  -2  -1   13.30    2.40
 -11  -2  -1   16.30    2.90
 -11  -2  -1   21.00    5.50
 -11  -2  -1   14.40    3.40
 -11  -2  -1   19.90    3.80
  11   2   1   14.50    3.80
  11   2   1   14.50    3.80
  11   2   1   21.30    4.40
  11   2   1   15.60    3.60
  11   2   1   17.00    2.50
 -12  -2  -1    3.50    2.00
 -12  -2  -1    1.40    1.90
 -12  -2  -1    3.80    3.70
 -12  -2  -1    1.80    1.50
 -12  -2  -1    1.90    2.30
 -12  -2  -1    2.40    2.20
  12   2   1    5.30    1.60
  12   2   1    5.40    2.80
  12   2   1    4.50    2.50
  12   2   1   -1.10    2.00
  12   2   1    3.80    3.40
  12   2   1    2.70    2.80
 -13  -2  -1   23.30    3.70
 -13  -2  -1   23.40    2.80
 -13  -2  -1   27.40    7.20
 -13  -2  -1   29.80    5.30
 -13  -2  -1   26.30    3.10
  13   2   1   29.70    5.60
  13   2   1   30.10    5.80
  13   2   1   19.20    4.70
  13   2   1   24.80    2.60
  11  -3  -1    8.00    3.20
  11  -3  -1    1.60    3.60
 -11   3   1    6.40    3.10
 -11   3   1    6.80    2.60
 -11   3   1    6.20    2.90
 -11   3   1   16.60    5.70
  10  -3  -1    6.50    4.00
  10  -3  -1    7.40    3.90
  10  -3  -1   12.00    4.50
  10  -3  -1   11.90    3.50
  10  -3  -1   13.40    3.40
 -10   3   1    7.60    4.30
 -10   3   1   16.40    4.00
 -10   3   1   13.20    3.40
 -10   3   1    6.70    2.60
 -10   3   1    3.90    3.80
   9  -3  -1   47.50    7.00
   9  -3  -1   40.00    6.40
   9  -3  -1   40.40    2.20
   9  -3  -1   36.30    4.50
   9  -3  -1   37.90    5.40
   9  -3  -1   39.20    6.40
  -9   3   1   26.90    4.00
  -9   3   1   39.30    5.20
  -9   3   1   36.20    7.90
  -9   3   1   35.90    4.80
   8  -3  -1    0.20    2.50
   8  -3  -1    1.20    2.50
   8  -3  -1   -1.60    2.20
   8  -3  -1    1.20    1.90
  -8   3   1   -0.50    2.00
  -8   3   1   -0.80    1.80
  -8   3   1   -0.90    1.70
  -8   3   1    1.10    2.40
  -8   3   1    4.80    3.60
   7  -3  -1    7.30    2.10
   7  -3  -1   13.90    3.20
   7  -3  -1    7.50    3.00
   7  -3  -1    1.90    2.50
   7  -3  -1    3.80    2.60
  -7   3   1    5.40    3.50
  -7   3   1    3.70    2.50
  -7   3   1    2.80    2.10
  -7   3   1    2.20    1.90
  -7   3   1   10.00    2.80
  -7   3   1    5.50    0.70
   6  -3  -1   82.29    6.40
   6  -3  -1   74.29    6.90
   6  -3  -1   71.99    7.10
   6  -3  -1   63.39    4.50
   6  -3  -1   72.49    5.40
  -6   3   1   66.79    5.10
  -6   3   1   66.79    5.10
  -6   3   1   73.19    8.00
  -6   3   1   73.89    5.70
  -6   3   1   68.39    2.90
  -6   3   1   78.29    5.50
   5  -3  -1   55.29    5.50
   5  -3  -1   46.90    3.60
   5  -3  -1   50.69    5.20
   5  -3  -1   47.00    5.20
   5  -3  -1   51.09    4.30
  -5   3   1   37.90    5.60
  -5   3   1   45.70    2.40
  -5   3   1   49.50    4.20
  -5   3   1   57.19    5.40
  -5   3   1   57.89    4.40
  -5   3   1   50.09    4.60
   4  -3  -1  368.26   12.60
   4  -3  -1  348.57   13.30
   4  -3  -1  370.76   14.20
   4  -3  -1  357.66   14.20
   4  -3  -1  386.26   14.20
  -4   3   1  370.86   13.10
  -4   3   1  336.17   15.20
  -4   3   1  359.06   13.70
  -4   3   1  366.26   11.30
  -4   3   1  359.36   13.40
  -4   3   1  344.47   13.00
  -4   3   1  361.06   13.50
   3  -3  -1 2270.67   77.89
  -3   3   1 2149.28   80.49
   2  -3  -1   23.20    3.10
   2  -3  -1   20.10    2.90
   2  -3  -1   20.30    2.70
   2  -3  -1   17.20    2.30
   2  -3  -1   25.20    3.40
  -2   3   1   19.80    2.80
  -2   3   1   28.20    3.30
  -2   3   1   16.50    2.70
  -2   3   1   20.50    2.50
  -2   3   1   23.20    2.60
   1  -3  -1 3801.02  121.09
  -1   3   1 3960.30  123.29
   0  -3  -1 4371.86  136.59
   0   3   1 4585.84  137.89
  -1  -3  -1  122.29    5.50
  -1  -3  -1  116.19    5.30
  -1  -3  -1  117.49    4.90
  -1  -3  -1  125.29    5.40
  -1  -3  -1  130.79    5.60
   1   3   1  123.39    5.60
   1   3   1  121.59    5.30
   1   3   1  116.59    5.40
   1   3   1  122.59    5.50
   1   3   1  120.69    5.30
  -2  -3  -1 2178.08   73.99
   2   3   1 2249.47   73.99
  -3  -3  -1  130.29    5.10
  -3  -3  -1  122.09    4.80
  -3  -3  -1  117.69    5.40
  -3  -3  -1  109.79    5.20
   3   3   1  132.19    5.50
   3   3   1  126.79    5.60
   3   3   1  113.89    4.80
   3   3   1  125.69    5.40
   3   3   1  124.79    5.60
  -4  -3  -1    1.80    1.00
  -4  -3  -1    0.90    1.10
  -4  -3  -1    2.10    1.20
  -4  -3  -1    0.30    1.00
  -4  -3  -1    1.00    1.40
   4   3   1    3.10    1.20
   4   3   1   -0.40    0.70
   4   3   1    1.40    1.20
   4   3   1    2.20    1.60
   4   3   1    2.70    1.20
   4   3   1    0.20    0.90
  -5  -3  -1   36.60    2.50
  -5  -3  -1   37.40    4.20
  -5  -3  -1   38.40    3.50
  -5  -3  -1   34.50    2.60
  -5  -3  -1   39.50    3.30
   5   3   1   34.30    3.30
   5   3   1   29.50    3.30
   5   3   1   35.50    2.70
   5   3   1   37.60    3.00
   5   3   1   49.70    5.10
   5   3   1   37.40    2.60
  -6  -3  -1   18.30    3.40
  -6  -3  -1   22.30    1.60
  -6  -3  -1   19.60    2.00
  -6  -3  -1   14.70    2.00
  -6  -3  -1   21.10    2.80
  -6  -3  -1   20.40    2.80
   6   3   1   17.30    2.00
   6   3   1   24.20    2.70
   6   3   1   25.70    2.90
   6   3   1   21.10    2.90
   6   3   1   18.60    2.50
   6   3   1   21.90    3.80
  -7  -3  -1    1.30    1.20
  -7  -3  -1    2.00    0.70
  -7  -3  -1   -0.30    1.10
  -7  -3  -1   -1.90    1.50
  -7  -3  -1    1.70    1.10
  -7  -3  -1    2.90    1.60
   7   3   1    1.40    1.40
   7   3   1    2.10    1.60
   7   3   1    0.20    1.10
   7   3   1    1.60    1.50
   7   3   1    2.30    1.10
  -8  -3  -1    3.40    1.50
  -8  -3  -1    3.10    1.80
  -8  -3  -1    5.30    1.00
  -8  -3  -1    4.30    1.90
  -8  -3  -1    3.70    1.40
  -8  -3  -1    2.60    2.50
   8   3   1    5.80    2.10
   8   3   1    4.00    1.30
   8   3   1    6.00    2.00
   8   3   1    4.80    2.80
   8   3   1    5.40    2.00
   8   3   1    7.00    2.20
  -9  -3  -1   18.10    4.70
  -9  -3  -1   13.60    2.40
  -9  -3  -1   10.70    2.70
  -9  -3  -1   16.60    3.10
  -9  -3  -1   12.10    2.20
   9   3   1   12.40    2.90
   9   3   1   14.30    3.20
   9   3   1   12.20    2.20
   9   3   1   10.90    2.60
   9   3   1   21.00    3.60
 -10  -3  -1  610.54   21.90
 -10  -3  -1  614.24   19.70
 -10  -3  -1  618.44   19.90
 -10  -3  -1  602.34   20.40
 -10  -3  -1  606.94   22.10
 -10  -3  -1  600.64   25.20
  10   3   1  615.24   22.50
  10   3   1  603.14   21.80
  10   3   1  668.33   23.30
  10   3   1  604.04   19.90
  10   3   1  628.64   22.10
 -11  -3  -1   37.00    4.30
 -11  -3  -1   43.30    4.10
 -11  -3  -1   32.00    4.60
 -11  -3  -1   30.70    3.40
 -11  -3  -1   44.80    7.50
 -11  -3  -1   41.20    5.20
  11   3   1   46.80    3.70
  11   3   1   35.90    5.00
  11   3   1   41.00    5.70
  11   3   1   43.90    5.50
  11   3   1   47.60    6.20
 -12  -3  -1    0.30    2.10
 -12  -3  -1    2.90    2.30
 -12  -3  -1    0.30    2.00
 -12  -3  -1    0.20    1.50
 -12  -3  -1    1.90    3.30
 -12  -3  -1   -0.30    1.70
  12   3   1    0.50    2.40
  12   3   1    0.50    2.40
  12   3   1    4.00    1.80
  12   3   1    1.70    2.60
 -13  -3  -1  131.79    6.40
 -13  -3  -1  117.69   12.80
 -13  -3  -1  125.39    7.60
 -13  -3  -1  116.39    8.80
 -13  -3  -1  121.19    6.00
  13   3   1  111.39   11.40
  13   3   1  121.29    6.50
  13   3   1  104.79    8.50
  11  -4  -1   15.10    4.20
  11  -4  -1   20.40    6.20
  11  -4  -1   13.90    4.70
 -11   4   1   17.20    4.50
 -11   4   1   16.90    3.80
 -11   4   1   11.50    3.50
 -11   4   1   20.30    6.50
  10  -4  -1   19.70    4.60
  10  -4  -1   24.20    5.80
  10  -4  -1   19.70    3.90
  10  -4  -1   23.00    1.70
  10  -4  -1   30.60    6.10
 -10   4   1   25.70    4.30
 -10   4   1   25.50    4.80
 -10   4   1   26.70    6.70
 -10   4   1   14.20    3.30
   9  -4  -1    2.10    3.10
   9  -4  -1    5.20    2.80
   9  -4  -1    1.80    2.10
   9  -4  -1    6.80    3.90
   9  -4  -1    0.90    3.10
  -9   4   1    4.50    2.40
  -9   4   1    3.30    2.60
  -9   4   1    1.10    3.40
  -9   4   1    1.40    2.60
  -9   4   1    1.20    2.40
   8  -4  -1   93.29    6.30
   8  -4  -1   90.59    7.30
   8  -4  -1  101.19    8.40
   8  -4  -1   91.69    9.50
   8  -4  -1   91.89   10.90
  -8   4   1   95.59   12.60
  -8   4   1   90.89    6.50
  -8   4   1   89.69    7.60
  -8   4   1   94.09    6.50
  -8   4   1   68.59    6.90
   7  -4  -1   39.70    4.60
   7  -4  -1   32.70    5.40
   7  -4  -1   25.10    4.90
   7  -4  -1   26.30    5.00
   7  -4  -1   40.60    5.20
  -7   4   1   40.00    4.80
  -7   4   1   37.80    5.60
  -7   4   1   30.50    1.30
  -7   4   1   31.80    4.60
  -7   4   1   38.90    4.70
  -7   4   1   36.20    6.60
   6  -4  -1   19.20    3.20
   6  -4  -1   11.60    3.60
   6  -4  -1   20.00    3.70
   6  -4  -1   12.80    3.70
   6  -4  -1   14.10    3.60
  -6   4   1   13.40    1.40
  -6   4   1    9.40    2.70
  -6   4   1    6.60    3.70
  -6   4   1   16.10    3.30
  -6   4   1   15.60    3.50
  -6   4   1   18.70    3.40
   5  -4  -1   28.70    4.30
   5  -4  -1   28.90    4.50
   5  -4  -1   27.70    3.40
   5  -4  -1   34.00    4.30
  -5   4   1   33.50    4.00
  -5   4   1   26.90    3.90
  -5   4   1   34.00    4.30
  -5   4   1   28.10    4.30
  -5   4   1   23.70    5.00
  -5   4   1   25.60    2.00
   4  -4  -1  508.35   18.60
   4  -4  -1  465.05   16.40
   4  -4  -1  475.55   17.40
   4  -4  -1  495.85   18.40
   4  -4  -1  461.45   17.90
  -4   4   1  487.35   17.50
  -4   4   1  489.95   17.10
  -4   4   1  492.95   17.60
  -4   4   1  487.95   20.00
  -4   4   1  484.45   15.10
  -4   4   1  483.25   17.90
  -4   4   1  484.95   16.80
   3  -4  -1   11.60    2.30
   3  -4  -1   12.20    0.70
   3  -4  -1    9.40    2.70
   3  -4  -1   12.70    2.80
   3  -4  -1    7.10    2.10
   3  -4  -1   13.00    3.00
  -3   4   1    7.70    2.20
  -3   4   1   12.30    2.80
  -3   4   1   13.40    2.50
  -3   4   1    9.50    2.50
   2  -4  -1   87.49    5.90
   2  -4  -1   91.49    5.60
   2  -4  -1   89.49    5.90
   2  -4  -1   94.49    5.10
   2  -4  -1   82.39    5.70
  -2   4   1  100.79    5.30
  -2   4   1   97.69    5.90
  -2   4   1   87.29    5.60
  -2   4   1   90.19    5.30
  -2   4   1   96.99    5.80
   1  -4  -1  832.02   26.30
   1  -4  -1  795.42   26.00
   1  -4  -1  832.22   26.40
   1  -4  -1  830.22   26.10
  -1   4   1  841.82   26.10
  -1   4   1  809.22   25.60
  -1   4   1  803.32   27.40
  -1   4   1  818.42   26.10
   0  -4  -1  835.32   26.40
   0  -4  -1  852.81   26.40
   0   4   1  873.71   26.30
   0   4   1  793.32   26.10
  -1  -4  -1 1406.96   55.79
   1   4   1 1403.46   55.99
  -2  -4  -1    2.80    1.50
  -2  -4  -1    9.60    2.00
  -2  -4  -1    5.90    1.50
  -2  -4  -1    4.40    1.60
  -2  -4  -1    6.00    1.70
   2   4   1    8.30    1.60
   2   4   1    5.90    1.70
   2   4   1    5.50    1.60
   2   4   1    6.90    2.00
   2   4   1    8.60    2.00
   2   4   1    6.70    1.60
  -3  -4  -1 2025.40   72.79
   3   4   1 1929.71   71.49
  -4  -4  -1   92.09    4.80
  -4  -4  -1   93.39    5.70
  -4  -4  -1   98.69    5.40
  -4  -4  -1  106.19    4.80
  -4  -4  -1   97.79    5.30
   4   4   1   97.09    4.60
   4   4   1   87.39    5.40
   4   4   1  101.29    5.20
   4   4   1   99.49    5.30
   4   4   1   85.99    5.10
   4   4   1   92.89    4.60
  -5  -4  -1 1093.79   49.70
   5   4   1 1172.78   51.09
  -6  -4  -1   39.40    4.20
  -6  -4  -1   39.10    3.90
  -6  -4  -1   37.70    2.80
  -6  -4  -1   33.20    4.40
  -6  -4  -1   36.80    3.80
   6   4   1   37.90    3.10
   6   4   1   35.90    3.90
   6   4   1   34.40    3.50
   6   4   1   27.20    3.70
   6   4   1   40.40    5.00
   6   4   1   34.10    2.80
  -7  -4  -1   63.29    3.10
  -7  -4  -1   69.39    5.80
  -7  -4  -1   68.89    4.80
  -7  -4  -1   62.99    3.90
  -7  -4  -1   60.49    3.60
  -7  -4  -1   62.99    4.70
   7   4   1   63.69    5.70
   7   4   1   63.89    4.70
   7   4   1   69.09    4.70
   7   4   1   70.59    4.10
   7   4   1   73.39    4.50
   7   4   1   57.19    4.80
  -8  -4  -1   23.20    1.90
  -8  -4  -1   27.20    3.00
  -8  -4  -1   15.30    3.70
  -8  -4  -1   15.20    3.10
  -8  -4  -1   19.00    2.40
   8   4   1   19.10    3.20
   8   4   1   18.90    2.90
   8   4   1   23.30    3.30
   8   4   1   18.30    3.40
   8   4   1   18.30    2.50
   8   4   1   19.70    4.30
  -9  -4  -1  482.75   18.10
  -9  -4  -1  507.05   21.00
  -9  -4  -1  506.15   16.20
  -9  -4  -1  496.15   16.70
  -9  -4  -1  481.45   20.10
  -9  -4  -1  463.95   15.10
   9   4   1  542.55   18.50
   9   4   1  489.05   18.40
   9   4   1  523.75   17.00
   9   4   1  504.85   18.20
   9   4   1  501.55   19.30
 -10  -4  -1  317.27   11.70
 -10  -4  -1  283.27   13.00
 -10  -4  -1  327.57   11.30
 -10  -4  -1  325.67   16.40
 -10  -4  -1  287.87   13.40
  10   4   1  304.77   13.60
  10   4   1  308.47   13.30
  10   4   1  319.17   13.60
  10   4   1  308.07   11.90
  10   4   1  305.07   14.20
 -11  -4  -1  133.09   10.50
 -11  -4  -1   94.59    7.00
 -11  -4  -1  109.49    5.90
 -11  -4  -1  108.19    6.00
 -11  -4  -1  115.09    6.90
 -11  -4  -1  103.69    7.60
  11   4   1  107.59    7.80
  11   4   1  108.59    8.20
  11   4   1  122.59    7.80
  11   4   1  108.99    6.20
  11   4   1  113.59    7.80
 -12  -4  -1   36.30    3.80
 -12  -4  -1   33.40    3.60
 -12  -4  -1   33.80    5.00
 -12  -4  -1   32.90    6.90
 -12  -4  -1   38.90    4.80
 -12  -4  -1   32.40    5.10
  12   4   1   29.90    4.00
  12   4   1   36.90    5.60
  12   4   1   27.30    5.90
  12   4   1   25.70    4.60
  12   4   1   34.20    5.70
 -13  -4  -1   88.79    8.70
 -13  -4  -1   82.89    5.10
 -13  -4  -1   83.29   11.40
 -13  -4  -1   82.69    5.30
 -13  -4  -1   80.69    6.50
  13   4   1   93.79    9.50
  13   4   1   79.39    8.40
  13   4   1   67.39    7.70
  13   4   1   78.59   10.00
  13   4   1   85.39    5.70
 -14  -4  -1  108.09    5.60
 -14  -4  -1  135.39    8.40
 -14  -4  -1  117.79   13.80
 -14  -4  -1  105.19    9.00
  14   4   1  119.79    9.90
  14   4   1  118.89    7.10
  14   4   1  120.39    9.50
  10  -5  -1  104.99   11.70
  10  -5  -1  116.49    5.40
  10  -5  -1  114.29    8.20
 -10   5   1  138.29    9.60
 -10   5   1  127.19    8.30
 -10   5   1  106.19   13.10
   9  -5  -1   -0.90    2.20
   9  -5  -1    1.90    3.30
   9  -5  -1    0.00    2.10
   9  -5  -1    1.90    3.20
  -9   5   1   -0.70    2.30
  -9   5   1    0.00    2.10
  -9   5   1   -6.20    2.20
  -9   5   1    3.20    2.70
   8  -5  -1   68.29    7.40
   8  -5  -1   63.49    6.20
   8  -5  -1   74.89    8.80
   8  -5  -1   63.09    8.20
   8  -5  -1   65.09   10.10
  -8   5   1   42.50    8.10
  -8   5   1   65.79    7.00
  -8   5   1   71.59    8.20
  -8   5   1   70.99    6.70
  -8   5   1   73.29    6.00
   7  -5  -1  234.18   13.40
   7  -5  -1  236.58   12.20
   7  -5  -1  250.37   13.80
   7  -5  -1  253.07   14.10
   7  -5  -1  238.28   11.30
  -7   5   1  238.28   12.10
  -7   5   1  243.08   17.70
  -7   5   1  246.88   11.80
  -7   5   1  247.98   13.20
  -7   5   1  253.87   11.60
   6  -5  -1  179.98    9.80
   6  -5  -1  157.28   10.40
   6  -5  -1  155.38    8.30
   6  -5  -1  180.28   10.70
   6  -5  -1  176.88   10.90
  -6   5   1  175.58    9.00
  -6   5   1  165.18    9.10
  -6   5   1  156.98    9.90
  -6   5   1  157.38   11.80
  -6   5   1  181.18    9.80
  -6   5   1  169.98    6.00
   5  -5  -1   66.49    7.10
   5  -5  -1   81.99    6.10
   5  -5  -1   83.79    5.80
   5  -5  -1   83.79    8.20
   5  -5  -1   75.29    7.70
  -5   5   1   84.99    6.30
  -5   5   1   70.69    5.90
  -5   5   1   81.89    9.30
  -5   5   1   75.19    7.20
  -5   5   1   79.79    4.00
   4  -5  -1   47.90    5.90
   4  -5  -1   42.30    5.70
   4  -5  -1   44.80    4.40
   4  -5  -1   45.70    5.50
   4  -5  -1   33.90    4.30
  -4   5   1   35.70    4.80
  -4   5   1   26.90    4.00
  -4   5   1   31.30    4.30
  -4   5   1   36.70    4.30
  -4   5   1   37.10    4.30
   3  -5  -1   12.60    3.00
   3  -5  -1   12.10    2.60
   3  -5  -1   12.00    3.20
   3  -5  -1   11.10    2.60
   3  -5  -1   11.00    3.00
   3  -5  -1   12.00    1.10
  -3   5   1   15.50    2.90
  -3   5   1   13.50    3.10
  -3   5   1   13.90    3.10
  -3   5   1   16.00    3.30
  -3   5   1   14.30    2.70
   2  -5  -1 2086.69   80.09
  -2   5   1 1972.00   82.19
   1  -5  -1 1834.02   71.69
  -1   5   1 1702.93   72.89
   0  -5  -1   -0.10    1.60
   0  -5  -1    4.00    2.10
   0  -5  -1    2.20    2.00
   0  -5  -1   -0.20    1.70
   0  -5  -1    0.00    1.90
   0   5   1   -2.00    1.60
   0   5   1    0.90    1.80
   0   5   1   -1.40    1.70
   0   5   1    0.40    2.30
  -1  -5  -1 1813.12   71.59
   1   5   1 1780.02   79.69
  -2  -5  -1 1270.87   54.69
   2   5   1 1207.68   54.39
  -3  -5  -1  107.19    6.10
  -3  -5  -1   99.09    6.00
  -3  -5  -1  102.69    6.30
  -3  -5  -1   92.99    5.80
  -3  -5  -1  109.79    5.90
   3   5   1  103.99    5.90
   3   5   1  106.39    6.40
   3   5   1   96.69    6.20
   3   5   1  100.49    5.20
   3   5   1  102.89    6.10
   3   5   1   95.89    5.20
   3   5   1   96.49    4.80
  -4  -5  -1  223.78    8.80
  -4  -5  -1  214.98    9.70
  -4  -5  -1  220.08    9.60
  -4  -5  -1  227.68    9.70
  -4  -5  -1  225.68    9.10
   4   5   1  221.38    9.90
   4   5   1  214.68    8.60
   4   5   1  228.38    8.50
   4   5   1  207.48    8.90
   4   5   1  221.58    9.40
   4   5   1  221.98    9.70
  -5  -5  -1    4.40    1.70
  -5  -5  -1    9.50    2.30
  -5  -5  -1    6.10    2.20
  -5  -5  -1    7.20    1.80
  -5  -5  -1    9.60    2.60
   5   5   1    7.00    1.60
   5   5   1    7.30    2.20
   5   5   1    3.60    2.10
   5   5   1    6.30    1.70
   5   5   1    8.40    2.10
  -6  -5  -1  121.39    6.80
  -6  -5  -1  110.49    5.50
  -6  -5  -1  129.19    7.50
  -6  -5  -1  102.69    5.50
  -6  -5  -1  114.29    6.50
   6   5   1  108.39    6.70
   6   5   1  110.59    6.20
   6   5   1  127.49    6.00
   6   5   1  109.89    5.50
   6   5   1  109.19    6.50
  -7  -5  -1  754.52   23.60
  -7  -5  -1  721.93   26.30
  -7  -5  -1  764.12   23.30
  -7  -5  -1  768.42   25.10
  -7  -5  -1  741.53   25.20
   7   5   1  765.62   25.80
   7   5   1  745.93   23.60
   7   5   1  761.52   24.70
   7   5   1  749.13   24.20
   7   5   1  774.72   25.40
   7   5   1  731.93   26.60
  -8  -5  -1   41.60    5.90
  -8  -5  -1   62.89    6.90
  -8  -5  -1   63.29    3.30
  -8  -5  -1   58.89    3.80
  -8  -5  -1   46.60    3.90
  -8  -5  -1   55.19    5.30
   8   5   1   46.30    5.50
   8   5   1   55.79    5.30
   8   5   1   62.79    5.10
   8   5   1   52.19    4.00
   8   5   1   54.19    5.80
  -9  -5  -1   24.30    2.90
  -9  -5  -1   22.10    3.80
  -9  -5  -1   18.80    2.90
  -9  -5  -1   26.50    2.20
  -9  -5  -1   21.10    4.90
   9   5   1   21.10    3.90
   9   5   1   20.60    3.50
   9   5   1   22.80    4.20
   9   5   1   18.80    3.50
   9   5   1   21.20    3.00
 -10  -5  -1  189.68    7.00
 -10  -5  -1  181.08    8.40
 -10  -5  -1  179.78   10.20
 -10  -5  -1  182.38    9.80
 -10  -5  -1  187.28   12.30
 -10  -5  -1  200.68    8.00
  10   5   1  180.18    8.60
  10   5   1  182.38   10.20
  10   5   1  208.98   10.20
  10   5   1  161.58   10.40
  10   5   1  200.08   10.00
 -11  -5  -1   11.00    3.40
 -11  -5  -1   16.80    5.00
 -11  -5  -1   14.30    3.40
 -11  -5  -1   12.90    2.50
 -11  -5  -1   17.30    2.90
 -11  -5  -1   17.60    1.80
  11   5   1   14.40    3.40
  11   5   1   14.20    3.80
  11   5   1   16.50    3.90
  11   5   1   13.40    2.80
 -12  -5  -1   92.49    6.60
 -12  -5  -1   91.49    5.50
 -12  -5  -1   78.29    7.90
 -12  -5  -1   90.49    7.20
 -12  -5  -1   84.79    5.50
 -12  -5  -1   92.49   11.30
  12   5   1   85.79    6.00
  12   5   1   94.79    9.20
  12   5   1   88.69    7.10
  12   5   1   90.89    9.20
 -13  -5  -1    8.30    3.50
 -13  -5  -1    6.30    2.30
 -13  -5  -1   11.90    3.60
 -13  -5  -1    8.70    2.30
 -13  -5  -1    8.70    4.90
  13   5   1    9.00    3.70
  13   5   1   11.40    4.00
  13   5   1    6.80    3.60
  13   5   1   10.60    2.80
 -14  -5  -1   68.59    4.60
 -14  -5  -1   61.19    6.70
 -14  -5  -1   64.69   10.70
 -14  -5  -1   66.09    4.60
 -14  -5  -1   70.69    8.40
  14   5   1   65.29    8.70
  14   5   1   60.89    7.80
  14   5   1   56.09    5.60
  14   5   1   54.39    7.90
   9  -6  -1   20.40    5.70
   9  -6  -1   16.00    5.50
   9  -6  -1   28.10    5.40
   9  -6  -1   17.60    4.10
  -9   6   1   20.90    4.80
  -9   6   1   16.20    4.00
  -9   6   1   14.70    6.20
   8  -6  -1    2.90    2.60
   8  -6  -1   -0.20    3.10
   8  -6  -1    3.50    4.00
   8  -6  -1   -1.20    2.20
   8  -6  -1    5.10    3.60
  -8   6   1    1.20    2.30
  -8   6   1   -1.40    3.50
  -8   6   1    4.40    2.80
  -8   6   1   -4.80    1.70
   7  -6  -1   -2.90    1.70
   7  -6  -1   -3.50    2.20
   7  -6  -1   -3.40    2.40
   7  -6  -1    1.60    2.30
  -7   6   1    0.60    2.70
  -7   6   1   -0.80    2.20
  -7   6   1   -0.10    3.40
  -7   6   1    4.40    2.80
  -7   6   1   -1.90    2.10
   6  -6  -1   87.29    9.60
   6  -6  -1   66.69    7.10
   6  -6  -1   92.29    9.10
   6  -6  -1   79.29    6.20
   6  -6  -1   77.29    8.70
  -6   6   1   82.39    7.80
  -6   6   1   89.39    4.00
  -6   6   1   77.89    7.50
  -6   6   1   90.39    6.70
  -6   6   1   83.39    8.60
  -6   6   1   85.69   12.60
  -6   6   1   92.29    3.70
   5  -6  -1   65.19    7.60
   5  -6  -1   52.99    7.20
   5  -6  -1   54.09    6.10
   5  -6  -1   51.89    7.00
   5  -6  -1   53.69    5.40
  -5   6   1   56.69    5.80
  -5   6   1   58.19    3.60
  -5   6   1   47.00    5.90
  -5   6   1   47.70    6.20
  -5   6   1   46.60    5.80
  -5   6   1   43.20    7.70
   4  -6  -1  226.58   12.20
   4  -6  -1  244.18   12.60
   4  -6  -1  222.38   10.20
   4  -6  -1  221.48   11.00
   4  -6  -1  207.48   11.50
  -4   6   1  209.68   11.40
  -4   6   1  208.78   10.20
  -4   6   1  208.18   10.20
  -4   6   1  215.68   11.10
  -4   6   1  218.58   11.10
   3  -6  -1  285.17   13.30
   3  -6  -1  306.37   14.00
   3  -6  -1  286.37   13.70
   3  -6  -1  275.37    8.80
   3  -6  -1  286.47   12.00
   3  -6  -1  279.67   12.70
  -3   6   1  271.27   12.70
  -3   6   1  285.47   13.00
  -3   6   1  278.17   13.20
  -3   6   1  288.97   12.00
  -3   6   1  286.77   12.00
   2  -6  -1    7.70    2.80
   2  -6  -1   10.60    3.20
   2  -6  -1    8.30    2.90
   2  -6  -1    8.90    2.60
   2  -6  -1    8.70    2.40
  -2   6   1    7.20    2.60
  -2   6   1    6.30    2.30
  -2   6   1    9.30    2.40
  -2   6   1    7.10    2.60
  -2   6   1    7.20    2.70
   1  -6  -1  108.99    7.30
   1  -6  -1   95.09    6.00
   1  -6  -1  100.49    6.80
   1  -6  -1   99.79    6.70
   1  -6  -1  112.79    7.30
  -1   6   1  112.89    7.10
  -1   6   1   93.99    6.80
  -1   6   1  106.59    6.50
  -1   6   1  101.19    6.80
   0  -6  -1   88.19    6.00
   0  -6  -1   79.69    5.40
   0  -6  -1   96.59    6.50
   0  -6  -1   90.19    6.50
   0  -6  -1   94.79    6.30
   0   6   1   85.79    6.30
   0   6   1   91.29    5.50
   0   6   1   89.29    6.20
   0   6   1   93.09    6.10
   0   6   1   89.69    6.30
   1   6   1 1666.63   49.20
  -2  -6  -1  565.24   19.40
  -2  -6  -1  561.24   19.80
  -2  -6  -1  553.64   19.50
  -2  -6  -1  518.35   18.10
   2   6   1  547.35   18.10
   2   6   1  532.55   19.50
   2   6   1  543.55   19.80
   2   6   1  530.75   19.20
   2   6   1  520.25   19.50
   2   6   1  557.64   18.30
  -3  -6  -1   93.49    5.50
  -3  -6  -1  101.89    6.40
  -3  -6  -1   89.29    5.90
  -3  -6  -1   99.19    6.40
   3   6   1   91.59    6.40
   3   6   1  103.29    6.30
   3   6   1  101.89    5.40
   3   6   1   89.79    6.40
   3   6   1   95.19    5.00
   3   6   1  105.69    5.50
   3   6   1   85.29    6.10
  -4  -6  -1  104.69    6.50
  -4  -6  -1  104.49    7.60
  -4  -6  -1  113.79    6.00
  -4  -6  -1  109.19    6.20
  -4  -6  -1  100.09    6.40
   4   6   1  101.19    6.60
   4   6   1   99.89    5.50
   4   6   1  113.79    6.50
   4   6   1   90.39    6.50
   4   6   1  100.79    5.50
   4   6   1   99.39    6.80
   4   6   1  112.69    5.50
  -5  -6  -1    6.30    2.30
  -5  -6  -1    6.10    1.90
  -5  -6  -1   10.70    2.30
  -5  -6  -1    9.80    2.50
   5   6   1    5.70    1.80
   5   6   1    5.40    1.80
   5   6   1    4.60    2.20
   5   6   1    4.80    1.90
   5   6   1    3.30    2.00
   5   6   1    3.40    1.50
  -6  -6  -1  671.63   21.70
  -6  -6  -1  645.54   23.50
  -6  -6  -1  641.44   23.30
  -6  -6  -1  669.83   23.00
  -6  -6  -1  633.24   21.40
   6   6   1  671.83   23.70
   6   6   1  702.33   23.60
   6   6   1  668.83   21.80
   6   6   1  676.63   21.50
   6   6   1  675.53   22.70
  -7  -6  -1    6.90    2.00
  -7  -6  -1    6.30    2.70
  -7  -6  -1    2.20    1.80
  -7  -6  -1    5.90    2.40
  -7  -6  -1    5.60    2.00
   7   6   1    2.70    1.60
   7   6   1    3.30    1.80
   7   6   1    4.80    2.40
   7   6   1    5.30    2.10
   7   6   1    5.20    2.70
   7   6   1    3.80    2.40
  -8  -6  -1   99.69    5.70
  -8  -6  -1   89.39    7.60
  -8  -6  -1   89.29    5.30
  -8  -6  -1   88.19    6.70
  -8  -6  -1   81.39    6.10
   8   6   1   88.89    7.00
   8   6   1   93.09    7.00
   8   6   1   93.09    5.90
   8   6   1   93.49    6.30
   8   6   1   89.09    5.50
  -9  -6  -1   19.00    2.70
  -9  -6  -1   21.40    3.80
  -9  -6  -1   17.40    2.70
  -9  -6  -1   19.20    3.90
  -9  -6  -1   22.70    3.40
  -9  -6  -1   20.70    4.80
   9   6   1   19.90    3.70
   9   6   1   17.70    3.90
   9   6   1   24.80    4.00
   9   6   1   25.00    3.50
   9   6   1   21.80    4.40
 -10  -6  -1   13.80    2.00
 -10  -6  -1   12.30    2.60
 -10  -6  -1   16.60    3.80
 -10  -6  -1   14.50    2.60
  10   6   1   16.10    3.10
  10   6   1   10.30    3.60
  10   6   1   13.60    3.80
  10   6   1    9.20    3.00
  10   6   1   16.30    3.50
 -11  -6  -1   13.30    2.90
 -11  -6  -1   23.90    3.10
 -11  -6  -1   25.40    4.90
 -11  -6  -1   13.00    4.60
 -11  -6  -1   22.20    2.40
 -11  -6  -1   22.60    4.50
  11   6   1   25.30    4.60
  11   6   1   18.40    4.30
  11   6   1   24.40    4.90
  11   6   1   17.90    3.30
  11   6   1   21.40    4.10
 -12  -6  -1   -2.10    1.80
 -12  -6  -1   -0.50    0.80
 -12  -6  -1    3.90    3.90
 -12  -6  -1    0.60    2.20
 -12  -6  -1   -3.30    1.90
  12   6   1   -1.30    1.50
  12   6   1   -4.20    1.40
  12   6   1    1.70    2.40
  12   6   1    1.60    2.70
 -13  -6  -1    8.50    3.30
 -13  -6  -1    5.20    3.30
 -13  -6  -1    2.70    4.20
 -13  -6  -1    0.90    2.00
  13   6   1    6.30    3.40
  13   6   1    3.00    2.70
  13   6   1    4.00    3.50
  13   6   1    2.50    2.40
 -14  -6  -1   -2.20    2.20
 -14  -6  -1    7.70    5.20
 -14  -6  -1   -1.50    2.60
 -14  -6  -1    2.60    2.30
  14   6   1    0.30    3.00
  14   6   1    2.90    3.30
  14   6   1    4.60    3.40
  14   6   1    0.80    2.10
   9  -7  -1   92.49    9.90
   9  -7  -1   89.99    8.60
  -9   7   1  100.59    7.80
  -9   7   1  100.09   10.00
  -9   7   1  106.49   14.00
   8  -7  -1   86.79   10.70
   8  -7  -1   81.89   10.10
   8  -7  -1   70.49    7.30
   8  -7  -1   84.89    9.10
  -8   7   1   83.39    7.90
  -8   7   1   81.19    8.70
  -8   7   1   79.29   12.00
   7  -7  -1   23.40    4.90
   7  -7  -1   22.80    5.50
   7  -7  -1   21.40    4.30
   7  -7  -1   23.10    5.90
   7  -7  -1   19.80    6.00
  -7   7   1   25.20    5.10
  -7   7   1   17.20    6.30
  -7   7   1   19.60    4.40
   6  -7  -1   30.90    5.70
   6  -7  -1   31.10    4.70
   6  -7  -1   35.80    6.60
   6  -7  -1   34.20    6.70
   6  -7  -1   29.00    5.20
  -6   7   1   24.70    4.80
  -6   7   1   19.00    4.50
  -6   7   1   29.50    2.40
  -6   7   1   23.20    6.60
  -6   7   1   34.20    6.00
  -6   7   1   29.40    2.10
   5  -7  -1   34.90    6.40
   5  -7  -1   31.60    4.60
   5  -7  -1   36.70    5.80
   5  -7  -1   39.00    5.60
   5  -7  -1   39.70    6.50
  -5   7   1   33.90    4.60
  -5   7   1   50.59    7.00
  -5   7   1   39.80    2.70
  -5   7   1   34.30    7.30
  -5   7   1   38.70    5.60
  -5   7   1   35.50    3.40
  -5   7   1   41.10    5.20
  -5   7   1   45.60    5.90
   4  -7  -1  102.69    7.70
   4  -7  -1  115.99    8.60
   4  -7  -1  107.59    8.80
   4  -7  -1  106.69   10.00
   4  -7  -1   91.99    6.80
  -4   7   1  111.19    8.10
  -4   7   1  105.89    4.90
  -4   7   1  107.49    8.50
  -4   7   1   92.19    7.50
  -4   7   1   93.79    6.80
  -4   7   1  104.79    7.10
   3  -7  -1  655.33   23.00
   3  -7  -1  613.34   25.10
   3  -7  -1  686.63   25.20
   3  -7  -1  712.93   20.50
   3  -7  -1  680.03   24.50
   3  -7  -1  673.43   28.20
  -3   7   1  630.84   22.90
  -3   7   1  638.74   24.40
  -3   7   1  650.93   24.40
  -3   7   1  646.44   24.90
   2  -7  -1  117.19    8.50
   2  -7  -1  123.99    8.70
   2  -7  -1  126.19    8.00
   2  -7  -1  118.39    8.20
   2  -7  -1  101.39    6.80
  -2   7   1  134.79    8.70
  -2   7   1  101.79    7.70
  -2   7   1  101.49    6.90
  -2   7   1  110.79    8.10
   1  -7  -1  225.58   11.80
   1  -7  -1  220.78   10.20
   1  -7  -1  215.08   11.10
   1  -7  -1  218.28   11.00
   1  -7  -1  207.58   11.50
  -1   7   1  221.38   10.40
  -1   7   1  216.98   11.50
  -1   7   1  234.78   11.70
  -1   7   1  216.68   11.30
   0  -7  -1  117.99    6.90
   0  -7  -1  114.99    8.00
   0  -7  -1  109.59    7.40
   0  -7  -1  131.29    7.80
   0  -7  -1  117.39    8.00
   0   7   1  116.39    7.70
   0   7   1  116.39    7.20
   0   7   1  106.09    6.40
   0   7   1  104.29    7.60
   0   7   1  124.89    8.00
  -1  -7  -1    5.20    2.50
  -1  -7  -1    3.80    2.30
  -1  -7  -1    1.80    1.80
  -1  -7  -1    0.80    1.70
  -1  -7  -1    8.10    2.70
   1   7   1    0.70    2.30
   1   7   1    3.90    2.50
   1   7   1    0.70    1.90
   1   7   1    4.20    1.90
   1   7   1    4.00    2.30
   1   7   1    1.00    1.60
  -2  -7  -1  197.88   10.20
  -2  -7  -1  184.28    8.90
  -2  -7  -1  175.68    9.50
  -2  -7  -1  173.78    9.50
   2   7   1  201.68   10.00
   2   7   1  194.28    8.60
   2   7   1  182.58    9.90
   2   7   1  187.48   10.20
   2   7   1  188.18    8.60
   2   7   1  199.88    8.10
   2   7   1  185.08    9.70
  -3  -7  -1    1.00    1.80
  -3  -7  -1    3.80    1.90
  -3  -7  -1    3.40    2.10
  -3  -7  -1    2.70    2.00
   3   7   1    2.70    2.10
   3   7   1    2.70    1.50
   3   7   1    2.00    1.90
   3   7   1    1.60    1.30
   3   7   1    3.80    2.30
   3   7   1    1.90    1.80
   3   7   1    2.30    1.70
  -4  -7  -1  208.28   10.30
  -4  -7  -1  199.08    9.70
  -4  -7  -1  205.88    9.20
  -4  -7  -1  202.88   10.20
   4   7   1  193.38    9.90
   4   7   1  188.38    8.50
   4   7   1  181.98   10.20
   4   7   1  207.28    8.70
   4   7   1  196.08   10.40
   4   7   1  222.28   10.80
   4   7   1  206.78    9.10
  -5  -7  -1   14.40    3.10
  -5  -7  -1    2.70    2.20
  -5  -7  -1   11.80    2.50
  -5  -7  -1    7.70    2.70
  -5  -7  -1    7.10    2.50
   5   7   1    6.70    2.80
   5   7   1    7.80    2.80
   5   7   1   11.80    2.40
   5   7   1    7.50    2.50
   5   7   1    6.80    2.30
   5   7   1    6.90    2.80
   5   7   1    5.80    2.00
  -6  -7  -1  646.64   21.00
  -6  -7  -1  585.44   22.00
  -6  -7  -1  603.24   22.40
  -6  -7  -1  577.74   21.70
   6   7   1  607.74   21.60
   6   7   1  592.84   22.30
   6   7   1  599.44   20.20
   6   7   1  601.24   22.60
  -7  -7  -1    5.80    2.90
  -7  -7  -1    6.00    2.80
  -7  -7  -1    3.60    2.00
  -7  -7  -1    5.90    2.20
  -7  -7  -1    5.40    2.60
   7   7   1    5.00    2.30
   7   7   1    3.00    2.30
   7   7   1    1.30    1.70
   7   7   1    2.70    1.80
   7   7   1    6.90    2.90
  -8  -7  -1    1.40    1.90
  -8  -7  -1    5.80    2.80
  -8  -7  -1    3.20    2.90
  -8  -7  -1    4.90    2.60
  -8  -7  -1    0.70    1.80
   8   7   1    2.10    2.10
   8   7   1    0.30    1.70
   8   7   1    2.60    2.60
   8   7   1    4.90    2.10
   8   7   1    3.10    2.60
  -9  -7  -1   38.80    4.40
  -9  -7  -1   31.80    4.40
  -9  -7  -1   35.30    5.20
  -9  -7  -1   48.60    7.00
  -9  -7  -1   32.50    4.90
   9   7   1   45.90    6.00
   9   7   1   47.40    4.80
   9   7   1   25.80    5.00
   9   7   1   32.70    4.70
   9   7   1   45.00    5.20
 -10  -7  -1  231.38   12.80
 -10  -7  -1  253.27    9.40
 -10  -7  -1  270.47   10.70
 -10  -7  -1  253.17   10.90
 -10  -7  -1  261.67   12.70
  10   7   1  264.07   12.50
  10   7   1  238.88   11.80
  10   7   1  233.88   11.10
  10   7   1  258.37   13.80
  10   7   1  260.57   13.80
 -11  -7  -1    9.30    4.40
 -11  -7  -1    7.60    2.30
 -11  -7  -1    6.90    3.30
 -11  -7  -1    4.00    1.50
 -11  -7  -1    8.50    2.60
  11   7   1    6.90    2.50
  11   7   1    9.40    3.30
  11   7   1    6.30    3.40
  11   7   1   10.50    3.80
  11   7   1    9.40    3.70
 -12  -7  -1   68.09    5.30
 -12  -7  -1   56.39    9.10
 -12  -7  -1   60.99    7.50
 -12  -7  -1   71.99    9.00
 -12  -7  -1   64.39    4.80
  12   7   1   74.09    8.80
  12   7   1   68.29    7.40
  12   7   1   58.49    6.90
  12   7   1   63.49    6.20
  12   7   1   67.29    8.50
 -13  -7  -1   14.60    1.80
 -13  -7  -1   19.40    4.50
 -13  -7  -1   18.50    3.20
 -13  -7  -1   18.50    4.80
 -13  -7  -1   17.90    6.00
  13   7   1   20.50    5.00
  13   7   1   13.30    4.00
  13   7   1   12.80    3.40
  13   7   1    8.30    4.00
 -14  -7  -1   -3.80    3.40
 -14  -7  -1   -0.80    2.30
  14   7   1    2.20    2.50
  14   7   1   -1.80    2.60
  14   7   1    6.80    4.00
  14   7   1   -0.10    3.70
   8  -8  -1    2.40    3.30
   8  -8  -1    4.80    4.50
   8  -8  -1   -2.80    2.90
  -8   8   1   -0.70    2.80
  -8   8   1    2.20    3.10
  -8   8   1   -2.30    2.90
  -8   8   1    5.10    5.40
   7  -8  -1   -0.80    3.50
   7  -8  -1   -0.80    2.30
   7  -8  -1    0.70    3.90
   7  -8  -1   -1.50    2.30
  -7   8   1   -0.20    4.10
  -7   8   1   -1.10    2.50
   6  -8  -1   14.30    4.70
   6  -8  -1   14.40    3.80
   6  -8  -1    5.90    3.40
   6  -8  -1   33.20    7.00
  -6   8   1   13.20    2.00
  -6   8   1   14.30    1.70
  -6   8   1   20.00    4.50
  -6   8   1   10.50    5.60
  -6   8   1   14.80    4.00
  -6   8   1   11.80    4.20
   5  -8  -1  171.98   12.50
   5  -8  -1  177.88   10.20
   5  -8  -1  192.68   12.50
   5  -8  -1  144.89   11.70
   5  -8  -1  173.58   11.10
  -5   8   1  197.68   15.10
  -5   8   1  218.08   14.20
  -5   8   1  195.78    7.30
  -5   8   1  195.48   10.40
  -5   8   1  185.28   12.30
  -5   8   1  213.48   12.00
  -5   8   1  182.28    8.10
   4  -8  -1   10.30    4.30
   4  -8  -1   18.50    4.90
   4  -8  -1   14.10    3.70
   4  -8  -1    4.40    3.00
   4  -8  -1   16.70    4.50
  -4   8   1   13.70    3.40
  -4   8   1   13.00    4.30
  -4   8   1   15.80    4.50
  -4   8   1    7.60    3.50
  -4   8   1   18.70    2.50
  -4   8   1   15.40    3.50
   3  -8  -1  161.48    6.10
   3  -8  -1  159.38   10.60
   3  -8  -1  168.38   11.70
   3  -8  -1  152.98   11.00
   3  -8  -1  159.18   10.50
   3  -8  -1  171.68   11.30
  -3   8   1  173.28    9.40
  -3   8   1  177.18   10.80
  -3   8   1  178.08    9.50
  -3   8   1  154.78   10.10
  -3   8   1  161.78   10.70
  -3   8   1  157.68    7.10
   2  -8  -1    6.90    3.30
   2  -8  -1   15.50    4.40
   2  -8  -1    3.20    3.10
   2  -8  -1   11.20    3.50
   2  -8  -1    7.50    3.20
  -2   8   1    7.00    3.50
  -2   8   1    8.40    3.70
  -2   8   1   15.40    4.00
  -2   8   1    6.80    1.90
  -2   8   1    8.10    2.90
  -2   8   1    9.30    2.80
   1  -8  -1  675.13   26.20
   1  -8  -1  688.83   26.30
   1  -8  -1  707.53   25.40
   1  -8  -1  680.93   24.00
   1  -8  -1  692.53   25.50
  -1   8   1  693.93   24.40
  -1   8   1  678.93   21.80
  -1   8   1  669.43   23.60
  -1   8   1  687.03   25.90
  -1   8   1  669.93   25.70
  -1   8   1  696.13   25.80
   0  -8  -1  427.36   17.70
   0  -8  -1  414.26   18.50
   0  -8  -1  413.46   18.00
   0  -8  -1  403.16   17.10
   0  -8  -1  398.66   16.20
   0   8   1  402.96   17.60
   0   8   1  426.46   18.10
   0   8   1  429.96   17.00
   0   8   1  425.86   14.70
   0   8   1  424.66   18.20
   0   8   1  433.96   16.30
  -1  -8  -1   22.10    4.20
  -1  -8  -1   20.90    3.70
  -1  -8  -1   26.70    4.90
  -1  -8  -1   30.40    4.30
   1   8   1   25.80    4.80
   1   8   1   19.90    4.30
   1   8   1   35.90    5.20
   1   8   1   30.60    3.40
   1   8   1   29.50    4.60
   1   8   1   23.80    3.70
   1   8   1   32.10    4.20
  -2  -8  -1  126.99    9.90
  -2  -8  -1  140.59    8.70
  -2  -8  -1  138.29    7.80
  -2  -8  -1  127.59    8.40
   2   8   1  119.09    8.50
   2   8   1  123.99    6.60
   2   8   1  131.49    8.90
   2   8   1  137.09    8.70
   2   8   1  123.69    8.30
   2   8   1  123.09    6.90
   2   8   1  137.49    7.50
  -3  -8  -1  203.08   10.60
  -3  -8  -1  177.98   10.20
  -3  -8  -1  193.98    9.40
  -3  -8  -1  201.78   10.90
   3   8   1  191.18    8.60
   3   8   1  196.58    8.70
   3   8   1  172.28   10.60
   3   8   1  181.08    9.00
   3   8   1  199.28   10.90
   3   8   1  183.18   10.20
   3   8   1  180.98   10.40
  -4  -8  -1   30.70    5.60
  -4  -8  -1   33.40    5.10
  -4  -8  -1   25.30    4.00
  -4  -8  -1   25.00    4.40
   4   8   1   31.80    3.80
   4   8   1   28.20    3.50
   4   8   1   27.00    4.70
   4   8   1   25.90    4.40
   4   8   1   25.10    4.70
   4   8   1   34.90    5.30
   4   8   1   22.60    3.50
  -5  -8  -1  119.99    7.80
  -5  -8  -1  121.79    8.10
  -5  -8  -1  124.09    8.30
  -5  -8  -1  137.39    7.70
  -5  -8  -1  135.29    9.20
   5   8   1  117.19    8.60
   5   8   1  117.19    7.90
   5   8   1  117.99    6.70
   5   8   1  116.09    6.60
   5   8   1  123.29    8.60
   5   8   1  128.99    7.20
   5   8   1  125.89    8.60
  -6  -8  -1  600.64   22.30
  -6  -8  -1  577.14   22.00
  -6  -8  -1  596.74   20.40
  -6  -8  -1  581.24   22.00
  -6  -8  -1  566.84   21.00
   6   8   1  578.94   20.30
   6   8   1  568.04   22.80
   6   8   1  571.34   19.90
   6   8   1  568.74   22.60
   6   8   1  552.84   21.40
   6   8   1  569.14   22.40
  -7  -8  -1  116.39    8.70
  -7  -8  -1  114.89    8.40
  -7  -8  -1  137.69    8.60
  -7  -8  -1  124.89    7.50
   7   8   1   96.39    7.30
   7   8   1  118.39    7.20
   7   8   1  118.99    8.60
   7   8   1  106.29    8.50
   7   8   1  109.89    6.80
   7   8   1  123.59    9.10
  -8  -8  -1  695.93   25.50
  -8  -8  -1  698.83   26.30
  -8  -8  -1  671.13   23.00
  -8  -8  -1  659.43   24.70
   8   8   1  698.43   26.30
   8   8   1  633.34   25.50
   8   8   1  699.93   24.70
   8   8   1  635.54   23.30
   8   8   1  681.93   23.20
  -9  -8  -1  112.09    8.60
  -9  -8  -1  121.09    7.00
  -9  -8  -1  116.69    8.30
  -9  -8  -1  109.79    9.20
   9   8   1  119.19    8.10
   9   8   1  103.39    7.20
   9   8   1  120.09    9.00
   9   8   1  109.79    8.90
   9   8   1  136.89    7.70
 -10  -8  -1    1.10    2.50
 -10  -8  -1    6.30    2.30
 -10  -8  -1    1.10    2.30
  10   8   1   -2.50    2.70
  10   8   1   -2.20    1.90
  10   8   1   -0.30    2.20
  10   8   1    2.10    2.00
  10   8   1    2.00    2.90
 -11  -8  -1  352.06   13.40
 -11  -8  -1  376.06   19.10
 -11  -8  -1  346.07   16.80
 -11  -8  -1  354.26   12.40
 -11  -8  -1  327.67   15.80
  11   8   1  333.37   17.20
  11   8   1  351.96   14.90
  11   8   1  335.77   17.30
  11   8   1  315.67   15.40
  11   8   1  357.96   16.00
 -12  -8  -1   67.29    4.40
 -12  -8  -1   57.19    9.10
 -12  -8  -1   59.39    7.50
 -12  -8  -1   70.49    5.10
  12   8   1   80.39    9.50
  12   8   1   73.69    7.80
  12   8   1   53.79    7.00
  12   8   1   54.59    8.10
  12   8   1   57.99    6.90
 -13  -8  -1    1.80    1.30
 -13  -8  -1    2.10    4.10
 -13  -8  -1   -2.60    1.80
 -13  -8  -1    6.50    3.50
  13   8   1    0.70    2.70
  13   8   1   -2.10    2.90
  13   8   1    1.90    2.60
  13   8   1    0.60    3.00
   7  -9  -1    4.90    4.50
   7  -9  -1    1.60    3.00
   7  -9  -1   -1.40    3.10
   7  -9  -1    1.80    3.50
  -7   9   1    0.70    4.80
  -7   9   1    1.40    3.00
  -7   9   1   -0.60    2.70
  -7   9   1   -5.50    2.40
   6  -9  -1   41.30    5.90
   6  -9  -1   37.20    6.50
   6  -9  -1   40.00    9.20
   6  -9  -1   28.00    7.50
  -6   9   1   38.80    2.70
  -6   9   1   34.50    8.60
  -6   9   1   30.70    5.50
  -6   9   1   27.50    5.60
  -6   9   1   34.50    5.60
  -6   9   1   34.00    3.90
   5  -9  -1   66.89    7.30
   5  -9  -1   61.69    7.80
   5  -9  -1   61.29    9.00
   5  -9  -1   69.79    9.10
  -5   9   1   63.29    4.80
  -5   9   1   73.19    9.80
  -5   9   1   49.99    9.90
  -5   9   1   66.29    7.60
  -5   9   1   66.79    4.00
   4  -9  -1    4.10    3.60
   4  -9  -1    5.80    2.90
   4  -9  -1    2.50    3.00
   4  -9  -1    4.30    4.00
   4  -9  -1    3.30    3.00
  -4   9   1    1.30    2.80
  -4   9   1    4.50    3.50
  -4   9   1   -0.90    2.60
  -4   9   1    4.00    1.60
  -4   9   1    0.50    2.10
  -4   9   1    4.90    3.50
   3  -9  -1   12.20    3.70
   3  -9  -1   11.90    4.00
   3  -9  -1   18.50    4.50
   3  -9  -1   22.30    5.40
   3  -9  -1   13.90    1.90
  -3   9   1   12.40    4.20
  -3   9   1    9.80    3.20
  -3   9   1   18.90    4.60
  -3   9   1   16.40    3.70
  -3   9   1   12.90    2.30
   2  -9  -1   56.09    7.00
   2  -9  -1   49.60    6.70
   2  -9  -1   45.50    7.00
   2  -9  -1   39.10    6.60
   2  -9  -1   49.70    6.10
  -2   9   1   50.79    7.20
  -2   9   1   44.80    5.60
  -2   9   1   54.89    7.20
  -2   9   1   54.29    7.10
  -2   9   1   47.90    5.70
  -2   9   1   52.69    4.40
   1  -9  -1   75.19    8.40
   1  -9  -1   79.79    9.60
   1  -9  -1   82.19    9.20
   1  -9  -1   80.99    8.90
   1  -9  -1   75.69    8.30
  -1   9   1   78.49    8.60
  -1   9   1   82.89    6.60
  -1   9   1   85.49    8.90
  -1   9   1   71.59    8.30
  -1   9   1   80.39    5.20
  -1   9   1   89.19    6.90
   0  -9  -1    0.10    2.40
   0  -9  -1    1.90    2.50
   0  -9  -1    2.20    2.80
   0  -9  -1    0.10    2.80
   0  -9  -1   -0.60    2.60
   0   9   1    0.40    2.80
   0   9   1    2.70    2.20
   0   9   1   -3.80    2.10
   0   9   1    0.10    2.10
   0   9   1    3.30    3.10
   0   9   1    3.30    1.80
  -1  -9  -1   93.09    7.90
  -1  -9  -1   96.29    8.20
  -1  -9  -1  101.49    7.60
  -1  -9  -1  114.79    8.80
  -1  -9  -1  103.89    7.40
   1   9   1  106.19    7.00
   1   9   1  117.99    9.00
   1   9   1  105.39    6.90
   1   9   1  106.59    7.90
   1   9   1   95.79    5.90
   1   9   1   99.59    8.30
   1   9   1  101.69    8.30
  -2  -9  -1  137.19    9.50
  -2  -9  -1  119.79    8.80
  -2  -9  -1  128.49    9.10
  -2  -9  -1  128.99    8.20
   2   9   1  129.59    9.50
   2   9   1  131.09    8.90
   2   9   1  115.19    7.40
   2   9   1  109.59    6.80
   2   9   1  121.29    6.70
   2   9   1  141.49    9.40
   2   9   1  120.19    9.10
  -3  -9  -1   83.59    6.40
  -3  -9  -1   90.19    7.30
  -3  -9  -1   87.79    8.50
  -3  -9  -1   76.19    8.20
   3   9   1   83.39    5.50
   3   9   1   89.39    5.70
   3   9   1   92.79    7.50
   3   9   1   78.69    8.10
   3   9   1   87.09    9.10
   3   9   1   85.69    6.10
   3   9   1   74.99    8.00
  -4  -9  -1    4.90    3.10
  -4  -9  -1    2.10    2.60
  -4  -9  -1    2.10    2.50
  -4  -9  -1    0.20    2.10
   4   9   1   -0.70    1.50
   4   9   1    3.90    2.20
   4   9   1    2.40    3.00
   4   9   1    1.00    2.90
   4   9   1    2.40    1.50
   4   9   1    5.70    3.40
   4   9   1    2.30    2.60
  -5  -9  -1    2.50    2.80
  -5  -9  -1    0.70    2.20
  -5  -9  -1    9.00    3.10
  -5  -9  -1    5.20    3.00
   5   9   1    3.10    2.50
   5   9   1    0.20    2.50
   5   9   1    2.70    2.90
   5   9   1    2.40    2.00
   5   9   1    3.40    1.80
   5   9   1    3.80    3.10
   5   9   1    0.40    2.00
  -6  -9  -1 1622.04   51.29
  -6  -9  -1 1689.13   50.59
  -6  -9  -1 1540.45   49.40
  -6  -9  -1 1635.54   51.19
  -6  -9  -1 1602.24   49.00
   6   9   1 1590.44   48.20
   6   9   1 1554.64   51.59
   6   9   1 1606.54   50.59
   6   9   1 1628.84   49.00
   6   9   1 1606.54   52.09
   6   9   1 1462.05   51.19
  -7  -9  -1  289.57   14.60
  -7  -9  -1  298.97   13.10
  -7  -9  -1  314.27   15.00
  -7  -9  -1  292.47   13.40
  -7  -9  -1  280.27   14.30
   7   9   1  293.97   12.70
   7   9   1  303.47   13.20
   7   9   1  292.07   15.20
   7   9   1  289.37   15.30
   7   9   1  333.07   16.20
   7   9   1  285.97   14.10
  -8  -9  -1   15.30    4.30
  -8  -9  -1   20.00    3.70
  -8  -9  -1   18.50    3.90
  -8  -9  -1   20.80    4.40
  -8  -9  -1   24.10    4.80
   8   9   1   26.70    4.90
   8   9   1   18.20    3.40
   8   9   1   15.00    4.50
   8   9   1   11.80    4.30
   8   9   1   21.50    3.90
   8   9   1   31.50    8.80
  -9  -9  -1   55.89    7.90
  -9  -9  -1   57.99    7.40
  -9  -9  -1   54.69    5.90
  -9  -9  -1   67.99    6.20
  -9  -9  -1   47.30    6.40
   9   9   1   71.69    8.40
   9   9   1   61.19    6.80
   9   9   1   57.79    7.80
   9   9   1   52.89    6.00
   9   9   1   50.99    5.70
 -10  -9  -1   88.69    6.70
 -10  -9  -1   90.89    9.30
 -10  -9  -1   99.09    6.50
 -10  -9  -1   77.49    8.10
  10   9   1  110.59   10.80
  10   9   1   85.99    8.50
  10   9   1   69.49    8.90
  10   9   1   81.29    8.60
 -11  -9  -1   82.49    6.60
 -11  -9  -1   82.79    6.00
 -11  -9  -1   89.59   10.80
 -11  -9  -1   94.49    9.60
  11   9   1   99.19   10.50
  11   9   1   88.59    7.00
  11   9   1   95.09   10.00
  11   9   1   92.29    8.60
  11   9   1   91.59    8.90
 -12  -9  -1    4.50    2.60
 -12  -9  -1    7.60    4.00
 -12  -9  -1    7.40    4.90
 -12  -9  -1    6.10    2.50
 -12  -9  -1    4.10    1.90
  12   9   1   10.40    3.90
  12   9   1    6.00    3.00
  12   9   1    6.70    3.80
  12   9   1    3.00    3.80
 -13  -9  -1  120.69   13.70
 -13  -9  -1  104.39    7.30
 -13  -9  -1  112.99   11.30
 -13  -9  -1  118.09    6.80
 -13  -9  -1  115.69    6.10
  13   9   1  103.79   10.10
  13   9   1  106.09   11.70
  13   9   1  102.69   11.00
   5 -10  -1  157.38   15.00
   5 -10  -1  195.18   19.20
   5 -10  -1  157.58   12.60
  -5  10   1  172.18    7.40
  -5  10   1  154.88   11.40
  -5  10   1  165.58    8.30
  -5  10   1  195.18   16.90
  -5  10   1  169.18   12.10
  -5  10   1  170.38   10.70
   4 -10  -1   35.80    5.70
   4 -10  -1   27.80    5.90
   4 -10  -1   36.90    8.50
   4 -10  -1   22.10    5.10
  -4  10   1   42.60    7.10
  -4  10   1   31.40    5.20
  -4  10   1   26.90    5.80
   3 -10  -1    3.90    3.30
   3 -10  -1   -1.50    1.00
   3 -10  -1    2.90    3.40
   3 -10  -1   -2.10    2.30
   3 -10  -1    0.30    3.80
   3 -10  -1    0.40    2.70
  -3  10   1   -2.70    2.00
  -3  10   1   -0.50    1.30
  -3  10   1   -1.00    2.00
  -3  10   1   -1.10    3.00
  -3  10   1    0.00    2.60
  -3  10   1   -1.70    2.70
   2 -10  -1   21.00    4.80
   2 -10  -1   10.20    4.50
   2 -10  -1   12.40    4.20
   2 -10  -1   18.30    4.20
   2 -10  -1   21.70    5.60
  -2  10   1   15.60    4.90
  -2  10   1   22.80    4.30
  -2  10   1    7.50    3.90
  -2  10   1   20.90    3.20
  -2  10   1   23.70    5.40
  -2  10   1   21.20    4.20
   1 -10  -1   19.70    4.80
   1 -10  -1   18.80    4.50
   1 -10  -1   24.00    5.80
   1 -10  -1   19.90    4.30
  -1  10   1   19.30    3.90
  -1  10   1   16.30    2.90
  -1  10   1   24.00    5.50
  -1  10   1    6.50    3.70
  -1  10   1    3.90    3.50
  -1  10   1   13.00    3.70
   0 -10  -1   16.40    4.50
   0 -10  -1   24.10    4.70
   0 -10  -1   14.00    4.50
   0 -10  -1   22.90    5.40
   0 -10  -1   31.00    5.40
   0  10   1   18.30    5.00
   0  10   1   16.30    4.20
   0  10   1   21.10    5.00
   0  10   1   25.10    5.40
   0  10   1   22.80    3.40
   0  10   1   23.30    4.30
   0  10   1   12.60    3.50
  -1 -10  -1   53.69    7.30
  -1 -10  -1   48.60    7.40
  -1 -10  -1   43.40    6.70
  -1 -10  -1   62.89    7.00
  -1 -10  -1   47.00    6.00
   1  10   1   53.59    5.80
   1  10   1   42.20    4.60
   1  10   1   66.49    6.70
   1  10   1   51.09    7.20
   1  10   1   52.49    6.60
   1  10   1   48.10    7.20
  -2 -10  -1  112.89    8.90
  -2 -10  -1  108.19    8.20
  -2 -10  -1  105.29   10.40
  -2 -10  -1  108.59   10.00
   2  10   1   91.99    7.90
   2  10   1  106.79   10.30
   2  10   1  107.39    6.70
   2  10   1  122.09    6.90
   2  10   1  103.29    8.70
   2  10   1  108.99    7.60
   2  10   1  101.49   10.20
  -3 -10  -1    5.70    3.30
  -3 -10  -1    4.70    3.40
  -3 -10  -1   10.00    3.50
  -3 -10  -1    1.00    2.60
   3  10   1    4.90    3.20
   3  10   1    5.20    2.60
   3  10   1   -0.60    2.70
   3  10   1    2.90    1.80
   3  10   1    4.20    2.20
   3  10   1    3.90    3.20
   3  10   1    5.10    3.10
  -4 -10  -1  154.18   10.40
  -4 -10  -1  126.89    9.60
  -4 -10  -1  138.19    9.70
  -4 -10  -1  128.99    8.50
   4  10   1  138.99    8.30
   4  10   1  138.39   10.40
   4  10   1  135.99    7.10
   4  10   1  128.49    9.40
   4  10   1  126.49    9.90
   4  10   1  134.99   10.00
   4  10   1  127.09    7.60
  -5 -10  -1    6.30    3.10
  -5 -10  -1   -2.90    2.20
  -5 -10  -1   -0.10    2.40
  -5 -10  -1    0.00    2.60
   5  10   1   -3.60    1.50
   5  10   1   -0.40    2.50
   5  10   1    0.40    1.50
   5  10   1    0.60    2.90
   5  10   1    3.20    2.10
   5  10   1    0.60    2.60
   5  10   1   -0.10    3.30
  -6 -10  -1   82.79    8.80
  -6 -10  -1   83.49    8.10
  -6 -10  -1   90.89    7.20
  -6 -10  -1   77.39    8.50
   6  10   1   88.09    6.30
   6  10   1   92.09    6.80
   6  10   1   98.69   10.00
   6  10   1   93.59    9.90
   6  10   1   81.79    8.60
   6  10   1  117.39   16.10
  -7 -10  -1  496.35   21.30
  -7 -10  -1  454.95   18.70
  -7 -10  -1  469.95   19.30
  -7 -10  -1  443.46   20.30
   7  10   1  471.35   18.30
   7  10   1  499.35   19.10
   7  10   1  495.95   20.50
   7  10   1  520.65   22.20
   7  10   1  483.25   22.00
   7  10   1  497.35   21.90
  -8 -10  -1    3.40    2.90
  -8 -10  -1    0.60    2.60
  -8 -10  -1   -1.60    2.30
  -8 -10  -1    1.20    2.60
  -8 -10  -1   -2.20    2.60
   8  10   1    4.10    2.80
   8  10   1   -3.70    2.90
   8  10   1   -0.40    2.40
   8  10   1   -2.10    2.60
   8  10   1    2.20    2.10
   8  10   1    2.90    4.20
  -9 -10  -1   70.69    8.00
  -9 -10  -1   72.09    8.40
  -9 -10  -1   88.39    6.70
  -9 -10  -1   64.29    6.60
  -9 -10  -1   77.89    9.10
   9  10   1   69.09    6.90
   9  10   1   64.99    6.90
   9  10   1   58.49    8.60
   9  10   1   82.59    9.60
   9  10   1   48.40    7.20
   9  10   1   69.89    7.80
 -10 -10  -1   20.10    3.90
 -10 -10  -1   19.00    4.60
 -10 -10  -1   17.70    4.60
 -10 -10  -1   25.60    5.50
  10  10   1   15.50    3.70
  10  10   1   13.20    3.80
  10  10   1   26.30    4.90
  10  10   1   24.90    5.50
  10  10   1   10.80    4.50
  10  10   1   12.70    4.70
 -11 -10  -1   68.39    6.40
 -11 -10  -1   64.49    7.90
 -11 -10  -1   65.09    9.30
 -11 -10  -1   60.19    8.10
  11  10   1   71.89    8.20
  11  10   1   81.59    9.90
  11  10   1   60.79    8.70
 -12 -10  -1    0.40    2.20
 -12 -10  -1    2.90    2.60
 -12 -10  -1   -2.10    1.70
 -12 -10  -1    7.40    3.90
 -12 -10  -1    2.20    4.00
  12  10   1   -1.30    2.50
  12  10   1    0.50    3.30
  12  10   1    3.60    3.70
   4 -11  -1    0.10    3.00
   4 -11  -1    3.30    4.90
   4 -11  -1    6.60    4.60
   4 -11  -1    7.60    3.60
  -4  11   1    6.90    2.20
  -4  11   1    5.10    3.10
  -4  11   1    3.70    3.70
  -4  11   1    5.00    4.00
   3 -11  -1   83.49    9.60
   3 -11  -1   90.99    9.20
   3 -11  -1   99.99    4.90
   3 -11  -1   87.79   10.00
   3 -11  -1  113.49   12.80
  -3  11   1   96.39    6.00
  -3  11   1  104.59   11.00
  -3  11   1  112.99   11.10
  -3  11   1   96.19    7.70
   2 -11  -1   23.50    3.10
   2 -11  -1   34.10    6.10
   2 -11  -1   27.00    5.20
   2 -11  -1   32.30    6.40
   2 -11  -1   34.90    7.40
  -2  11   1   24.90    6.00
  -2  11   1   27.40    6.10
  -2  11   1   33.20    5.30
  -2  11   1   32.10    4.00
  -2  11   1   35.80    5.70
   1 -11  -1    6.50    4.10
   1 -11  -1   16.90    6.00
   1 -11  -1   12.40    4.00
   1 -11  -1   16.30    4.30
  -1  11   1   12.70    4.80
  -1  11   1    9.30    3.40
  -1  11   1   18.80    5.40
  -1  11   1   20.30    3.40
  -1  11   1    5.30    3.80
  -1  11   1   11.70    3.70
   0 -11  -1   17.60    4.50
   0 -11  -1   17.00    4.50
   0 -11  -1   25.90    6.00
   0 -11  -1   19.90    5.50
   0 -11  -1   23.60    5.90
   0  11   1   18.00    5.50
   0  11   1   19.70    4.20
   0  11   1   15.30    4.10
   0  11   1   21.00    4.20
   0  11   1   18.20    3.20
   0  11   1    9.70    4.40
   0  11   1   14.90    4.70
  -1 -11  -1   12.40    4.80
  -1 -11  -1    9.60    3.90
  -1 -11  -1    8.70    4.10
  -1 -11  -1   13.70    4.50
   1  11   1   12.50    4.90
   1  11   1   14.50    3.90
   1  11   1   13.10    5.30
   1  11   1   17.00    3.30
   1  11   1   11.70    3.10
   1  11   1   16.00    5.00
  -2 -11  -1    4.80    3.70
  -2 -11  -1   -1.60    2.80
  -2 -11  -1    4.30    3.30
  -2 -11  -1    6.20    4.50
   2  11   1    2.20    2.70
   2  11   1    8.80    3.60
   2  11   1    0.30    2.80
   2  11   1    4.80    2.40
   2  11   1    3.30    3.20
   2  11   1    3.10    3.60
   2  11   1    2.20    2.00
  -3 -11  -1  116.79    8.50
  -3 -11  -1  114.29   11.40
  -3 -11  -1  116.29    9.60
   3  11   1  115.39    6.60
   3  11   1  134.99   10.10
   3  11   1  122.79   11.80
   3  11   1  118.69    9.50
   3  11   1  118.49    8.10
   3  11   1  108.29   10.80
   3  11   1  115.39    7.30
  -4 -11  -1  167.28   11.70
  -4 -11  -1  152.38   11.30
  -4 -11  -1  156.68   11.20
  -4 -11  -1  180.08   10.70
   4  11   1  172.58   11.60
   4  11   1  192.98    9.60
   4  11   1  187.98   12.20
   4  11   1  190.48   12.50
   4  11   1  177.98    8.30
   4  11   1  162.98    9.80
   4  11   1  162.28   12.00
  -5 -11  -1   42.30    6.60
  -5 -11  -1   32.40    5.10
  -5 -11  -1   43.70    6.90
  -5 -11  -1   30.50    6.00
   5  11   1   44.50    6.80
   5  11   1   40.50    5.00
   5  11   1   35.70    6.70
   5  11   1   43.70    6.90
   5  11   1   38.80    4.30
   5  11   1   34.10    5.90
   5  11   1   32.50    6.40
  -6 -11  -1   11.00    3.60
  -6 -11  -1    5.60    3.60
  -6 -11  -1    4.00    3.30
   6  11   1    6.00    3.30
   6  11   1    3.70    3.60
   6  11   1    9.60    4.20
   6  11   1    7.50    4.00
  -7 -11  -1   60.39    8.20
  -7 -11  -1   62.39    7.40
  -7 -11  -1   44.30    6.20
  -7 -11  -1   49.00    7.20
   7  11   1   46.00    6.70
   7  11   1   52.79    6.20
   7  11   1   44.00    8.00
   7  11   1   49.10    5.70
   7  11   1   54.29    8.00
   7  11   1   60.29    8.40
  -8 -11  -1   34.60    5.60
  -8 -11  -1   27.80    5.70
  -8 -11  -1   38.80    5.60
  -8 -11  -1   28.90    5.80
   8  11   1   35.20    5.30
   8  11   1   28.30    5.30
   8  11   1   44.60    7.40
   8  11   1   38.70    7.00
   8  11   1   40.40    7.20
   8  11   1   38.40    5.50
  -9 -11  -1   39.10    5.50
  -9 -11  -1   36.50    5.60
  -9 -11  -1   28.60    5.80
  -9 -11  -1   40.60    6.90
   9  11   1   41.00    6.50
   9  11   1   42.90    7.00
   9  11   1   43.60    7.70
   9  11   1   40.90    7.40
   9  11   1   38.70    7.30
   9  11   1   42.90    7.40
 -10 -11  -1    0.20    2.60
 -10 -11  -1    0.80    2.50
 -10 -11  -1   -0.90    2.70
  10  11   1    1.40    3.60
  10  11   1    6.30    4.50
  10  11   1    1.70    3.30
  10  11   1   -0.10    2.60
 -11 -11  -1   28.80    7.00
 -11 -11  -1   37.00    5.40
 -11 -11  -1   31.80    7.10
 -11 -11  -1   35.50    5.20
  11  11   1   30.50    7.00
  11  11   1   25.50    5.60
  11  11   1   24.00    6.00
  11  11   1   26.90    6.50
 -12 -11  -1   14.80    3.80
 -12 -11  -1   18.30    5.40
 -12 -11  -1   14.80    5.40
  12  11   1   14.20    6.60
  12  11   1   16.10    4.90
  12  11   1   11.90    4.90
   2 -12  -1    2.80    3.40
   2 -12  -1    0.00    2.90
   2 -12  -1   -0.50    1.70
  -2  12   1    2.00    3.60
  -2  12   1    7.40    4.60
  -2  12   1    5.20    3.10
  -2  12   1   -0.90    1.80
   1 -12  -1    9.20    4.70
   1 -12  -1   10.80    5.10
   1 -12  -1   13.00    4.40
   1 -12  -1    8.30    2.60
   1 -12  -1   11.90    4.10
  -1  12   1   12.30    3.10
  -1  12   1    8.30    4.70
  -1  12   1   11.70    5.10
  -1  12   1   10.20    3.70
   0 -12  -1    6.10    3.50
   0 -12  -1    6.50    3.40
   0 -12  -1    8.80    4.40
   0 -12  -1    1.70    3.40
   0  12   1    7.00    4.40
   0  12   1    0.40    2.50
   0  12   1    2.40    2.10
   0  12   1   -1.80    3.10
  -1 -12  -1   32.30    6.90
  -1 -12  -1   27.40    5.40
  -1 -12  -1   34.20    6.50
   1  12   1   23.40    6.20
   1  12   1   31.10    6.00
   1  12   1   25.00    5.20
   1  12   1   27.20    4.20
   1  12   1   30.70    6.90
   1  12   1   27.60    4.30
   1  12   1   43.40    8.70
  -2 -12  -1    1.00    3.20
  -2 -12  -1    2.60    3.40
  -2 -12  -1   -2.10    2.70
  -2 -12  -1    3.10    3.50
   2  12   1   -4.60    1.90
   2  12   1   -0.20    1.60
   2  12   1    0.20    3.60
   2  12   1    4.20    2.90
   2  12   1    1.40    3.00
   2  12   1    2.00    3.50
  -3 -12  -1   50.69    8.10
  -3 -12  -1   56.79    8.40
  -3 -12  -1   52.19    8.00
  -3 -12  -1   53.99    7.00
   3  12   1   57.59    6.00
   3  12   1   44.10    7.70
   3  12   1   41.50    7.10
   3  12   1   55.59    8.70
   3  12   1   47.80    6.30
   3  12   1   45.60    4.50
   3  12   1   53.79    7.60
  -4 -12  -1   18.40    4.50
  -4 -12  -1    8.50    4.20
  -4 -12  -1   18.20    5.20
  -4 -12  -1   20.90    5.40
   4  12   1   18.80    3.90
   4  12   1   26.50    6.20
   4  12   1   20.10    3.10
   4  12   1   20.70    5.30
   4  12   1   24.70    6.30
   4  12   1   16.50    4.10
  -5 -12  -1   -1.90    2.70
  -5 -12  -1    1.80    3.10
  -5 -12  -1    3.90    3.30
  -5 -12  -1    4.20    2.80
   5  12   1    0.30    3.00
   5  12   1    3.10    3.70
   5  12   1    1.50    3.30
   5  12   1    1.70    2.40
   5  12   1   -3.60    2.90
   5  12   1    0.30    2.00
  -6 -12  -1   79.49    9.90
  -6 -12  -1   92.99    9.50
  -6 -12  -1   76.09    8.10
  -6 -12  -1   61.79    8.60
   6  12   1   65.69    8.40
   6  12   1   83.39   10.10
   6  12   1   90.29   10.70
   6  12   1   86.39    6.90
   6  12   1   84.99    8.30
   6  12   1   81.59    9.90
  -7 -12  -1   23.70    5.60
  -7 -12  -1   18.60    4.40
  -7 -12  -1   39.20    6.60
   7  12   1   32.10    6.60
   7  12   1   43.00    7.50
   7  12   1   35.30    6.20
   7  12   1   23.90    6.30
  -8 -12  -1   19.50    4.70
  -8 -12  -1   28.00    5.10
  -8 -12  -1   24.20    5.90
   8  12   1   15.10    5.30
   8  12   1   26.80    6.30
   8  12   1   30.60    6.80
   8  12   1   32.70    6.00
  -9 -12  -1    0.40    2.90
  -9 -12  -1    1.60    3.20
  -9 -12  -1    0.60    2.80
   9  12   1   -1.00    3.00
   9  12   1    7.00    4.30
   9  12   1    0.30    3.00
   9  12   1    8.40    4.60
 -10 -12  -1    5.00    3.20
 -10 -12  -1    2.40    2.90
 -10 -12  -1    8.40    4.30
  10  12   1    6.10    4.40
  10  12   1    4.20    4.50
  10  12   1    0.30    3.90
  10  12   1    7.80    4.40
 -11 -12  -1   51.79    6.50
 -11 -12  -1   40.20    5.70
 -11 -12  -1   49.40    8.20
 -11 -12  -1   59.49    8.70
  11  12   1   53.59    8.60
  11  12   1   43.00    8.30
  11  12   1   47.40    8.60
  11  12   1   62.69    8.30
   0 -13  -1   43.00    7.10
   0  13   1   46.90    5.70
   0  13   1   69.49    9.90
   0  13   1   75.79   10.30
   0  13   1   57.99    7.20
  -1 -13  -1    8.20    4.80
  -1 -13  -1    4.10    4.00
   1  13   1    7.00    4.30
   1  13   1    6.60    4.50
   1  13   1    5.00    2.80
   1  13   1   10.20    2.90
   1  13   1   10.70    4.00
  -2 -13  -1   -0.20    3.50
  -2 -13  -1   -2.30    3.10
   2  13   1    0.50    3.80
   2  13   1   -1.10    2.60
   2  13   1   -0.10    1.50
   2  13   1    2.20    2.70
   2  13   1   -1.00    3.40
  -3 -13  -1   27.90    5.50
  -3 -13  -1   19.70    5.70
   3  13   1   18.90    2.80
   3  13   1   22.60    5.50
   3  13   1   32.90    7.30
   3  13   1   22.50    6.50
  -4 -13  -1    1.00    3.20
  -4 -13  -1    2.10    3.80
   4  13   1   16.80    5.80
   4  13   1    3.10    3.70
   4  13   1    6.10    1.90
   4  13   1    6.10    3.80
  -5 -13  -1   -2.80    2.80
  -5 -13  -1   -0.30    3.40
   5  13   1    3.90    3.90
   5  13   1    3.00    3.90
   5  13   1   -0.90    3.10
   5  13   1    0.10    3.70
  -6 -13  -1   26.70    5.40
  -6 -13  -1   20.30    5.70
   6  13   1   39.80    7.20
   6  13   1   38.80    7.90
   6  13   1   35.30    6.90
   6  13   1   26.50    6.80
  -7 -13  -1   25.00    6.20
  -7 -13  -1   15.00    4.50
   7  13   1   17.30    5.50
   7  13   1   33.50    7.20
   7  13   1   21.20    6.00
   7  13   1   27.30    6.10
  -8 -13  -1   -4.50    2.40
  -8 -13  -1    5.20    3.90
   8  13   1    1.10    4.10
   8  13   1   -5.80    3.00
   8  13   1    0.10    3.30
   8  13   1    5.20    4.50
  -9 -13  -1    7.60    4.30
  -9 -13  -1    5.70    3.20
   9  13   1    6.30    4.40
   9  13   1   -3.70    3.20
   9  13   1    5.40    3.80
   9  13   1   -0.90    3.70
 -10 -13  -1   14.60    4.20
  10  13   1   18.60    6.50
  10  13   1   16.80    6.00
  -3 -14  -1   -5.60    4.40
  -3 -14  -1   -4.20    2.80
   3  14   1    3.20    4.80
   3  14   1    3.60    3.80
   3  14   1    4.90    4.50
  -4 -14  -1   72.29   10.20
  -4 -14  -1   68.29    8.60
   4  14   1   87.29   11.60
   4  14   1   76.89    9.70
   4  14   1   70.29   11.80
  -5 -14  -1    4.40    3.90
   5  14   1    5.30    4.70
   5  14   1    8.70    4.70
  -6 -14  -1    6.10    4.50
  -6 -14  -1    1.40    3.60
   6  14   1    9.90    5.00
   6  14   1   -1.80    3.30
   6  14   1    1.70    3.90
  -7 -14  -1   32.40    6.90
  -7 -14  -1   17.90    4.90
   7  14   1   28.30    7.10
   7  14   1   20.40    6.80
   7  14   1   18.10    5.90
   8  13  -2   -3.20    4.60
   8  13  -2   -1.20    3.60
   8  13  -2    3.30    4.40
  -8 -13   2   -1.20    3.40
  -8 -13   2    7.50    4.30
   7  13  -2  151.98   12.00
   7  13  -2  152.88   15.10
  -7 -13   2  136.29   13.80
  -7 -13   2  133.79   10.40
   6  13  -2   65.89    8.90
   6  13  -2   88.49   11.50
  -6 -13   2   66.69    9.60
  -6 -13   2   68.09    8.20
   5  13  -2    5.40    3.70
   5  13  -2    7.70    4.50
   5  13  -2    7.90    4.80
  -5 -13   2   10.10    5.10
  -5 -13   2   10.30    4.10
   4  13  -2   10.00    5.00
   4  13  -2   26.50    5.50
   4  13  -2   23.40    6.50
  -4 -13   2   12.20    5.10
  -4 -13   2   17.10    5.00
   3  13  -2    5.40    4.60
   3  13  -2    5.00    2.90
   3  13  -2    7.50    4.50
  -3 -13   2   15.70    5.40
   2  13  -2   36.50    7.70
   2  13  -2   50.09    6.10
   2  13  -2   48.80    8.60
  -2 -13   2   41.20    7.20
   1  13  -2    6.80    2.90
   1  13  -2    3.60    4.10
   1  13  -2    5.80    4.60
  -1 -13   2    6.10    4.00
  -1 -13   2    3.80    4.20
  10  12  -2   -0.40    3.70
  10  12  -2    2.10    4.00
  10  12  -2    2.30    4.50
 -10 -12   2   -3.00    2.80
 -10 -12   2   -4.20    2.50
   9  12  -2   -0.40    3.00
   9  12  -2    2.50    3.70
   9  12  -2   -1.30    3.20
  -9 -12   2    1.80    3.30
  -9 -12   2   -2.70    2.90
   8  12  -2   15.80    4.70
   8  12  -2    8.90    4.40
   8  12  -2   15.30    5.50
   8  12  -2    1.40    3.70
  -8 -12   2   15.00    5.20
  -8 -12   2   15.70    4.70
   7  12  -2   44.90    7.30
   7  12  -2   37.50    7.60
   7  12  -2   66.99    9.40
   7  12  -2   39.30    7.00
  -7 -12   2   47.50    7.00
  -7 -12   2   61.49    8.80
   6  12  -2   15.50    5.50
   6  12  -2   16.90    5.00
   6  12  -2    8.40    4.30
   6  12  -2    6.00    4.10
  -6 -12   2   11.30    4.00
  -6 -12   2   14.80    4.90
  -6 -12   2    9.10    4.90
   5  12  -2  175.38   13.70
   5  12  -2  188.28   12.30
   5  12  -2  203.38   13.20
   5  12  -2  191.38   12.20
   5  12  -2  209.38   14.30
  -5 -12   2  204.18   12.40
  -5 -12   2  192.78   13.60
  -5 -12   2  180.48   13.10
   4  12  -2    7.00    4.00
   4  12  -2   16.80    5.60
   4  12  -2    9.40    4.50
   4  12  -2    7.70    3.00
   4  12  -2   10.00    3.90
   4  12  -2    9.30    4.40
  -4 -12   2    5.40    3.80
  -4 -12   2   19.50    5.50
  -4 -12   2    3.20    3.80
   3  12  -2   -0.40    1.90
   3  12  -2    3.10    2.80
   3  12  -2    0.70    3.50
   3  12  -2    2.10    3.90
   3  12  -2    1.70    2.40
  -3 -12   2    2.30    3.60
  -3 -12   2    4.50    3.70
  -3 -12   2    3.90    3.30
   2  12  -2   15.00    3.60
   2  12  -2    7.30    4.50
   2  12  -2   15.10    3.80
   2  12  -2   19.70    5.70
   2  12  -2   11.50    3.50
  -2 -12   2   14.90    4.50
  -2 -12   2   13.90    4.80
  -2 -12   2   14.90    5.20
   1  12  -2   49.00    5.80
   1  12  -2   56.29    8.60
   1  12  -2   57.89    8.80
   1  12  -2   65.09    7.10
  -1 -12   2   57.49    8.90
  -1 -12   2   53.29    8.30
  -1 -12   2   61.59    8.10
   0  12  -2    5.00    4.20
   0  12  -2    4.10    4.30
   0  12  -2    6.10    2.60
   0  12  -2    6.10    2.60
   0 -12   2    9.40    4.60
   0 -12   2   16.20    5.50
   0 -12   2   10.70    4.30
  -1  12  -2   -0.50    1.90
  -1  12  -2    1.40    2.00
  -1  12  -2   -3.00    3.10
  -1  12  -2    0.10    3.10
  -1  12  -2   -0.40    0.50
   1 -12   2   -0.40    3.30
   1 -12   2    2.30    4.00
   1 -12   2   -3.70    2.70
  11  11  -2   38.00    7.50
  11  11  -2   58.89   11.50
  11  11  -2   47.10    7.60
 -11 -11   2   57.59    8.80
  10  11  -2   -1.10    2.50
  10  11  -2    0.80    3.10
  10  11  -2   -1.00    3.10
  10  11  -2    0.00    3.50
 -10 -11   2    0.20    3.30
 -10 -11   2    2.90    3.00
   9  11  -2    5.60    4.10
   9  11  -2    6.40    3.50
   9  11  -2    6.10    4.00
   9  11  -2    6.50    4.20
  -9 -11   2    2.80    3.70
  -9 -11   2    2.10    3.10
  -9 -11   2    2.40    2.60
   8  11  -2   35.50    6.90
   8  11  -2   34.60    9.30
   8  11  -2   20.90    6.00
   8  11  -2   25.70    5.80
  -8 -11   2   33.20    6.40
  -8 -11   2   27.30    5.30
  -8 -11   2   22.80    5.20
  -8 -11   2   21.50    5.40
   7  11  -2  145.29    9.30
   7  11  -2  140.79   11.00
   7  11  -2  182.38   13.60
   7  11  -2  148.69   11.90
   7  11  -2  160.18   10.10
   7  11  -2  154.08   12.20
  -7 -11   2  160.68   11.00
  -7 -11   2  160.18   10.30
  -7 -11   2  171.98   12.20
  -7 -11   2  167.08   11.70
   6  11  -2    0.30    2.60
   6  11  -2   -0.80    2.90
   6  11  -2   -0.50    2.00
   6  11  -2    1.40    2.50
   6  11  -2    1.70    3.40
   6  11  -2   -0.90    2.90
  -6 -11   2    0.90    3.30
  -6 -11   2    4.80    3.40
  -6 -11   2    6.70    3.90
  -6 -11   2    0.00    2.80
   5  11  -2    8.00    4.10
   5  11  -2   17.00    5.20
   5  11  -2   18.60    3.80
   5  11  -2   14.30    4.40
   5  11  -2   17.30    4.80
   5  11  -2   24.30    4.40
  -5 -11   2   10.70    4.40
  -5 -11   2    8.10    3.50
  -5 -11   2    9.80    4.20
  -5 -11   2    6.80    4.00
   4  11  -2   46.30    6.90
   4  11  -2   56.29    8.40
   4  11  -2   51.89    5.70
   4  11  -2   49.70    7.70
   4  11  -2   35.10    5.70
  -4 -11   2   54.69    7.70
  -4 -11   2   37.10    6.90
  -4 -11   2   55.09    8.10
  -4 -11   2   46.20    6.50
   3  11  -2   77.69    7.70
   3  11  -2   79.29    6.20
   3  11  -2   74.19    9.60
   3  11  -2   77.29    9.00
   3  11  -2   75.99    9.10
  -3 -11   2   70.29    8.80
  -3 -11   2   79.09    8.30
  -3 -11   2   79.89    9.60
  -3 -11   2   88.59    9.90
   2  11  -2    8.10    3.20
   2  11  -2    5.90    2.50
   2  11  -2    4.00    3.80
   2  11  -2    6.90    3.60
   2  11  -2    7.90    4.70
  -2 -11   2    8.70    4.10
  -2 -11   2    9.30    3.90
  -2 -11   2    6.50    3.40
  -2 -11   2    5.80    3.80
   1  11  -2   18.40    4.80
   1  11  -2   17.80    3.40
   1  11  -2   24.20    5.50
   1  11  -2   19.40    3.80
   1  11  -2   20.30    8.30
  -1 -11   2   11.10    4.60
  -1 -11   2   17.20    4.90
  -1 -11   2   20.60    5.60
  -1 -11   2   16.00    4.30
   0  11  -2   56.29    9.60
   0  11  -2   82.49    9.60
   0  11  -2   60.39    2.70
   0  11  -2   64.89    6.00
   0  11  -2   68.59    5.70
   0  11  -2   64.09    7.80
   0  11  -2   60.79    2.60
   0 -11   2   76.19    9.80
   0 -11   2   69.39    8.90
   0 -11   2   64.69    8.00
  -1  11  -2   13.00    3.00
  -1  11  -2    3.40    3.80
  -1  11  -2   11.80    2.10
  -1  11  -2   14.20    3.70
  -1  11  -2   12.90    2.90
  -1  11  -2   13.70    4.90
  -1  11  -2   10.40    2.40
   1 -11   2    6.00    4.20
   1 -11   2   10.10    3.90
   1 -11   2   13.70    4.70
  -2  11  -2    2.30    2.40
  -2  11  -2    0.00    1.50
  -2  11  -2   -1.30    1.50
  -2  11  -2   -0.10    1.60
  -2  11  -2    1.30    3.40
  -2  11  -2    0.40    3.20
   2 -11   2   -0.70    3.30
   2 -11   2    0.30    2.80
   2 -11   2   -1.40    2.00
   2 -11   2   -3.20    2.90
  -3  11  -2   11.70    3.60
  -3  11  -2    6.30    4.20
  -3  11  -2   10.60    2.60
  -3  11  -2   10.70    2.80
  -3  11  -2    4.80    3.90
   3 -11   2    6.60    3.20
   3 -11   2   15.50    5.90
   3 -11   2   18.60    5.60
  12  10  -2   13.00    4.90
  12  10  -2   38.10    7.70
  12  10  -2   21.80    5.40
 -12 -10   2   28.20    6.40
 -12 -10   2   37.30    7.40
 -12 -10   2   32.10    5.40
  11  10  -2    1.20    3.00
  11  10  -2    1.80    3.50
  11  10  -2    2.10    3.50
 -11 -10   2    1.30    3.20
 -11 -10   2    6.20    4.20
 -11 -10   2   -4.10    2.50
 -11 -10   2    4.00    3.20
  10  10  -2   -2.30    2.70
  10  10  -2   -1.20    2.30
  10  10  -2   -1.90    2.60
 -10 -10   2    1.10    3.00
 -10 -10   2    1.40    2.60
 -10 -10   2   -2.00    2.30
 -10 -10   2   -2.00    2.50
   9  10  -2   72.49    8.90
   9  10  -2   69.59    8.20
   9  10  -2   70.39    7.50
   9  10  -2   84.49    7.10
   9  10  -2   63.59    9.20
   9  10  -2   74.49    9.60
  -9 -10   2   87.69   11.00
  -9 -10   2   72.19    8.60
  -9 -10   2   87.89    7.70
  -9 -10   2   76.19    7.50
  -9 -10   2   72.89   11.40
   8  10  -2  211.98   13.90
   8  10  -2  220.48   13.50
   8  10  -2  212.88   11.60
   8  10  -2  230.28   11.60
   8  10  -2  222.08   14.30
   8  10  -2  205.88   12.50
  -8 -10   2  214.18   11.70
  -8 -10   2  216.88   13.10
  -8 -10   2  223.48   15.80
  -8 -10   2  235.18   12.40
  -8 -10   2  227.28   11.70
   7  10  -2   26.20    5.40
   7  10  -2   26.90    5.30
   7  10  -2   23.60    5.70
   7  10  -2   24.50    5.10
   7  10  -2   35.70    7.10
   7  10  -2   31.00    6.30
  -7 -10   2   31.10    5.80
  -7 -10   2   26.50    5.30
  -7 -10   2   30.20    5.60
   6  10  -2   24.00    5.60
   6  10  -2   13.70    4.60
   6  10  -2   17.80    4.60
   6  10  -2   24.90    5.10
   6  10  -2   26.30    4.30
   6  10  -2   22.40    4.30
  -6 -10   2   25.90    5.60
  -6 -10   2   28.50    5.60
  -6 -10   2   29.00    5.40
   5  10  -2  153.38    8.80
   5  10  -2  185.78   11.20
   5  10  -2  179.28    9.70
   5  10  -2  141.59   10.00
   5  10  -2  182.68   12.00
   5  10  -2  158.38   11.50
  -5 -10   2  162.98    9.90
  -5 -10   2  176.58   11.00
  -5 -10   2  152.88   11.00
  -5 -10   2  151.08   10.80
   4  10  -2   64.09    7.30
   4  10  -2   50.29    5.80
   4  10  -2   38.20    6.70
   4  10  -2   60.19    5.80
   4  10  -2   53.89    7.10
   4  10  -2   63.59    8.30
  -4 -10   2   41.60    5.90
  -4 -10   2   46.70    6.90
  -4 -10   2   60.89    7.80
  -4 -10   2   53.79    7.20
   3  10  -2   89.89    9.30
   3  10  -2   93.69    6.30
   3  10  -2   93.59   10.30
   3  10  -2   86.09    7.20
   3  10  -2   89.89    6.70
  -3 -10   2   85.19    9.20
  -3 -10   2   88.59    7.30
  -3 -10   2   96.49    9.80
   2  10  -2  162.68    8.40
   2  10  -2  154.38   11.30
   2  10  -2  155.28   10.70
   2  10  -2  144.49    9.00
   2  10  -2  156.48    9.00
  -2 -10   2  146.59   10.70
  -2 -10   2  162.18    9.90
  -2 -10   2  154.48   11.00
  -2 -10   2  147.29   10.90
   1  10  -2   99.39    7.10
   1  10  -2  120.59    9.90
   1  10  -2  105.69    7.30
   1  10  -2  104.79    8.80
   1  10  -2  104.39    6.50
  -1 -10   2  104.09    8.30
  -1 -10   2   96.19   10.10
  -1 -10   2  122.79    9.90
  -1 -10   2  110.69   10.60
   0  10  -2    3.10    2.20
   0  10  -2    0.90    3.20
   0  10  -2    3.10    2.10
   0  10  -2    2.20    3.90
   0  10  -2    0.80    1.60
   0 -10   2    0.60    2.90
   0 -10   2    0.60    3.00
   0 -10   2    2.20    2.80
  -1  10  -2    4.80    2.30
  -1  10  -2   10.80    3.10
  -1  10  -2   -5.20    2.40
  -1  10  -2    4.80    2.10
  -1  10  -2    5.00    3.60
  -1  10  -2    1.30    2.80
   1 -10   2    2.80    3.40
   1 -10   2    3.00    2.50
   1 -10   2    4.00    3.50
   1 -10   2    6.90    3.40
   1 -10   2    7.80    4.30
  -2  10  -2    5.80    3.40
  -2  10  -2    0.90    2.00
  -2  10  -2   -0.10    1.50
  -2  10  -2   -0.30    2.80
  -2  10  -2    1.00    1.80
  -2  10  -2    3.60    3.20
   2 -10   2   -2.50    1.80
   2 -10   2   -2.90    3.20
   2 -10   2   -2.10    2.80
   2 -10   2   -1.90    2.30
   2 -10   2   -1.80    2.50
  -3  10  -2   -0.10    2.20
  -3  10  -2   -1.80    2.80
  -3  10  -2    3.10    2.50
  -3  10  -2   -1.10    2.70
   3 -10   2    2.10    3.40
   3 -10   2   -1.30    2.80
   3 -10   2    0.30    3.00
   3 -10   2    0.20    2.40
  -4  10  -2    1.30    2.40
  -4  10  -2   -0.30    1.30
  -4  10  -2   -2.10    5.10
  -4  10  -2   -4.40    2.20
  -4  10  -2    0.70    3.50
  -4  10  -2   -0.40    2.20
   4 -10   2    3.70    3.00
   4 -10   2   -0.70    1.10
   4 -10   2    3.60    3.00
   4 -10   2    2.80    3.10
   4 -10   2    3.10    3.60
  -5  10  -2   55.49   11.50
  -5  10  -2   27.10    6.00
  -5  10  -2   46.40    6.90
  -5  10  -2   33.50    5.70
   5 -10   2   42.90    8.10
   5 -10   2   35.70    6.40
   5 -10   2   35.50    6.10
   5 -10   2   42.90    6.70
  13   9  -2   16.10    5.70
  13   9  -2    9.80    4.30
  13   9  -2   22.40    6.10
 -13  -9   2   26.90    6.00
 -13  -9   2   15.10    2.40
 -13  -9   2   21.50    4.50
 -13  -9   2   21.80    6.20
 -13  -9   2   18.70    4.00
  12   9  -2   42.00    7.50
  12   9  -2   45.50    8.10
 -12  -9   2   42.00    7.40
 -12  -9   2   43.90    6.10
 -12  -9   2   37.30    6.90
 -12  -9   2   47.70    6.00
  11   9  -2   -1.60    2.40
  11   9  -2    4.70    3.60
  11   9  -2    5.60    3.00
  11   9  -2   -0.60    3.10
 -11  -9   2   10.20    3.90
 -11  -9   2    5.60    2.90
 -11  -9   2    2.30    3.20
  10   9  -2   13.40    4.60
  10   9  -2    5.20    3.20
  10   9  -2    7.90    4.20
  10   9  -2    7.60    3.00
  10   9  -2   10.70    3.50
 -10  -9   2    8.80    3.20
 -10  -9   2    9.50    4.10
 -10  -9   2    4.30    3.10
 -10  -9   2    8.00    3.50
 -10  -9   2    4.90    3.00
   9   9  -2  162.98   11.30
   9   9  -2  106.89    8.60
   9   9  -2   97.89   10.30
   9   9  -2  122.99    8.50
  -9  -9   2  118.09    9.40
  -9  -9   2  123.09    8.20
  -9  -9   2  120.79    9.80
  -9  -9   2  121.89    8.90
  -9  -9   2  128.89    8.50
   8   9  -2    0.90    2.40
   8   9  -2   -0.70    2.20
   8   9  -2   -0.70    2.80
   8   9  -2    3.60    3.40
   8   9  -2    1.80    2.20
  -8  -9   2    5.60    2.90
  -8  -9   2    1.50    3.00
  -8  -9   2    0.40    2.50
  -8  -9   2    3.20    2.40
   7   9  -2    4.80    3.50
   7   9  -2   -0.10    1.90
   7   9  -2    5.20    3.00
   7   9  -2    6.80    3.50
   7   9  -2    7.90    2.80
   7   9  -2    7.40    3.60
  -7  -9   2    0.20    2.40
  -7  -9   2    3.50    3.10
  -7  -9   2    8.30    3.20
  -7  -9   2    3.20    2.80
  -7  -9   2    7.20    2.70
   6   9  -2    5.60    2.50
   6   9  -2    6.30    3.10
   6   9  -2    4.80    3.20
   6   9  -2    3.10    2.20
   6   9  -2    4.30    2.80
   6   9  -2    6.40    3.40
  -6  -9   2    4.90    3.20
  -6  -9   2    0.50    2.30
  -6  -9   2   12.60    3.50
  -6  -9   2    3.70    2.60
   5   9  -2  141.39   10.20
   5   9  -2  131.19    9.00
   5   9  -2  123.99    7.50
   5   9  -2  136.59    9.20
   5   9  -2  114.69    9.30
   5   9  -2  131.79    7.90
  -5  -9   2  128.49    8.90
  -5  -9   2  116.49    8.90
  -5  -9   2  130.59    9.60
   4   9  -2  256.97   14.10
   4   9  -2  278.67   13.70
   4   9  -2  271.77   13.20
   4   9  -2  257.37   11.40
   4   9  -2  264.47   14.50
   4   9  -2  260.57   11.90
  -4  -9   2  262.37   12.60
  -4  -9   2  275.77   13.80
  -4  -9   2  256.97   13.80
  -4  -9   2  277.47   14.20
   3   9  -2  378.36   14.60
   3   9  -2  330.57   13.60
   3   9  -2  376.56   17.50
   3   9  -2  328.37   16.40
   3   9  -2  345.17   15.10
   3   9  -2  344.87   16.10
  -3  -9   2  346.77   16.60
  -3  -9   2  348.87   16.30
  -3  -9   2  332.37   16.20
  -3  -9   2  342.37   15.00
   2   9  -2  177.08   11.60
   2   9  -2  188.28   11.20
   2   9  -2  189.58    8.90
   2   9  -2  180.08   11.70
   2   9  -2  175.88    9.50
   2   9  -2  190.88   10.00
  -2  -9   2  207.68   10.80
  -2  -9   2  182.48   11.50
  -2  -9   2  202.48   11.90
  -2  -9   2  205.58   11.80
   1   9  -2    5.60    2.10
   1   9  -2    9.80    2.90
   1   9  -2    1.40    2.10
   1   9  -2   10.00    3.80
   1   9  -2    4.80    3.20
   1   9  -2    7.20    1.00
   1   9  -2    2.90    3.20
  -1  -9   2    9.60    3.70
  -1  -9   2    3.30    3.20
  -1  -9   2    6.70    3.40
  -1  -9   2    8.30    3.50
   0   9  -2  138.49    7.20
   0   9  -2  158.98   10.70
   0   9  -2  142.29    8.20
   0   9  -2  152.38    8.10
   0   9  -2  148.19   10.10
   0   9  -2  145.59    9.90
   0  -9   2  120.09    9.70
   0  -9   2  154.68   10.70
   0  -9   2  153.48   10.90
   0  -9   2  145.99    9.30
  -1   9  -2    5.10    1.90
  -1   9  -2    8.40    3.60
  -1   9  -2    4.70    3.40
  -1   9  -2    5.90    2.30
  -1   9  -2   -0.80    2.60
  -1   9  -2    3.90    2.50
   1  -9   2    3.80    2.50
   1  -9   2    5.60    3.50
   1  -9   2    3.10    2.70
   1  -9   2    7.40    3.60
   1  -9   2    4.10    3.00
  -2   9  -2  131.09    8.00
  -2   9  -2  126.59    7.20
  -2   9  -2  144.99   10.40
  -2   9  -2  143.39    6.90
  -2   9  -2  130.49    9.40
  -2   9  -2  148.49   12.10
   2  -9   2  142.99    8.70
   2  -9   2  139.69    9.10
   2  -9   2  134.69   10.50
   2  -9   2  117.29   10.10
   2  -9   2  128.69    9.70
  -3   9  -2    0.40    2.70
  -3   9  -2    2.00    1.50
  -3   9  -2    3.80    2.00
  -3   9  -2    0.50    2.90
  -3   9  -2    4.80    3.20
  -3   9  -2    2.40    2.30
   3  -9   2   -0.80    2.20
   3  -9   2    3.90    3.00
   3  -9   2    0.90    3.10
   3  -9   2   -0.90    2.80
   3  -9   2   -1.30    2.50
  -4   9  -2   -0.80    4.40
  -4   9  -2    0.10    1.10
  -4   9  -2    0.50    2.10
  -4   9  -2    1.40    2.80
  -4   9  -2    1.70    2.90
   4  -9   2   -1.80    2.30
   4  -9   2   -1.20    2.90
   4  -9   2    1.10    2.80
   4  -9   2   -1.20    2.00
   4  -9   2   -0.80    1.10
   4  -9   2    1.80    3.50
  -5   9  -2   53.29    3.20
  -5   9  -2   37.20    6.30
  -5   9  -2   53.89    5.80
  -5   9  -2   48.90   10.50
   5  -9   2   57.99    7.30
   5  -9   2   49.80    6.90
   5  -9   2   50.49    6.80
   5  -9   2   55.29    8.70
  -6   9  -2   -1.80    2.30
  -6   9  -2   -0.80    2.70
  -6   9  -2    0.70    2.20
  -6   9  -2   -1.70    2.50
  -6   9  -2    1.90    5.20
   6  -9   2   -3.60    2.50
   6  -9   2    1.70    3.00
   6  -9   2   -3.50    2.30
   6  -9   2   -3.50    2.20
  13   8  -2   17.60    5.70
 -13  -8   2   11.80    3.90
 -13  -8   2   16.40    2.30
 -13  -8   2   11.90    4.80
 -13  -8   2   15.60    5.60
 -13  -8   2   11.20    3.40
  12   8  -2   -1.00    2.90
  12   8  -2    3.80    2.80
  12   8  -2    4.80    3.60
  12   8  -2    6.60    3.00
 -12  -8   2    2.90    3.20
 -12  -8   2   -1.20    2.60
 -12  -8   2    0.80    3.30
 -12  -8   2    3.50    2.80
  11   8  -2    7.40    3.90
  11   8  -2    3.00    2.80
  11   8  -2    7.60    4.10
  11   8  -2    5.50    3.00
  11   8  -2    6.50    3.00
 -11  -8   2    3.40    3.40
 -11  -8   2    3.00    2.30
 -11  -8   2    5.20    2.50
 -11  -8   2    7.70    4.00
 -11  -8   2   -1.10    2.10
  10   8  -2   21.30    4.50
  10   8  -2   22.50    4.20
  10   8  -2   21.50    5.40
  10   8  -2   14.20    4.50
  10   8  -2   18.20    4.10
 -10  -8   2   23.50    5.10
 -10  -8   2   20.20    4.50
 -10  -8   2   17.60    4.50
 -10  -8   2   27.20    5.40
 -10  -8   2   19.30    3.80
   9   8  -2    3.90    2.20
   9   8  -2   10.10    4.20
   9   8  -2    7.00    3.00
   9   8  -2   10.00    3.50
   9   8  -2    6.60    3.60
  -9  -8   2   11.60    4.00
  -9  -8   2    4.90    2.90
  -9  -8   2   10.80    3.60
  -9  -8   2   11.70    3.60
  -9  -8   2    7.60    2.80
   8   8  -2   82.69    6.40
   8   8  -2   72.39    9.80
   8   8  -2   77.89    6.00
   8   8  -2   76.39    8.70
   8   8  -2   83.29    8.00
  -8  -8   2   75.59    8.30
  -8  -8   2   72.69    7.60
  -8  -8   2   80.39    6.70
  -8  -8   2   83.39    6.50
  -8  -8   2   73.99    6.20
   7   8  -2  585.64   23.60
   7   8  -2  559.54   23.00
   7   8  -2  535.85   20.20
   7   8  -2  576.94   21.90
   7   8  -2  573.34   20.90
  -7  -8   2  567.94   20.80
  -7  -8   2  564.44   22.80
  -7  -8   2  585.84   21.50
  -7  -8   2  593.04   22.70
  -7  -8   2  566.34   20.90
   6   8  -2  680.03   24.60
   6   8  -2  653.13   22.60
   6   8  -2  646.94   25.40
   6   8  -2  663.23   25.80
   6   8  -2  703.63   23.40
   6   8  -2  637.94   24.40
  -6  -8   2  670.53   25.30
  -6  -8   2  646.24   22.60
  -6  -8   2  670.23   24.20
  -6  -8   2  644.44   23.10
  -6  -8   2  664.53   25.00
   5   8  -2    4.50    2.30
   5   8  -2    6.10    2.10
   5   8  -2    4.90    2.50
   5   8  -2    5.10    2.60
   5   8  -2    4.10    3.00
   5   8  -2    3.40    3.10
  -5  -8   2    4.00    2.60
  -5  -8   2    4.90    2.90
  -5  -8   2    0.40    2.40
  -5  -8   2    9.20    2.80
   4   8  -2 1030.30   34.90
   4   8  -2 1061.19   34.60
   4   8  -2 1037.70   36.00
   4   8  -2 1111.69   36.30
   4   8  -2  996.10   32.50
   4   8  -2 1076.19   33.40
  -4  -8   2 1065.19   35.20
  -4  -8   2 1029.70   33.60
  -4  -8   2 1018.80   35.40
  -4  -8   2 1030.60   35.40
   3   8  -2  489.55   17.00
   3   8  -2  474.35   17.40
   3   8  -2  449.56   18.90
   3   8  -2  497.95   20.10
   3   8  -2  497.15   20.30
   3   8  -2  481.95   18.40
  -3  -8   2  458.45   19.40
  -3  -8   2  484.55   19.40
  -3  -8   2  478.55   18.20
  -3  -8   2  473.85   21.60
   2   8  -2  155.08    8.50
   2   8  -2  158.98    8.10
   2   8  -2  145.39    9.50
   2   8  -2  151.58    9.30
   2   8  -2  140.29    9.70
   2   8  -2  139.09    7.20
  -2  -8   2  147.69    9.50
  -2  -8   2  169.88    9.90
  -2  -8   2  158.68   10.10
  -2  -8   2  144.29    8.50
   1   8  -2   21.90    4.60
   1   8  -2   18.70    4.60
   1   8  -2   16.80    3.20
   1   8  -2   11.10    1.40
   1   8  -2   13.00    2.90
   1   8  -2   14.60    2.60
   1   8  -2   13.20    3.60
  -1  -8   2   11.50    3.70
  -1  -8   2   10.20    3.10
  -1  -8   2   10.60    3.60
  -1  -8   2   12.30    3.80
   0   8  -2   17.60    3.10
   0   8  -2   24.30    4.60
   0   8  -2   19.80    2.90
   0   8  -2   14.90    3.10
   0   8  -2   20.40    4.40
   0   8  -2   14.40    4.20
   0  -8   2   17.30    3.90
   0  -8   2   21.30    3.40
   0  -8   2   18.10    4.30
   0  -8   2   27.90    5.00
   0  -8   2   22.80    4.90
  -1   8  -2  616.74   23.40
  -1   8  -2  571.74   23.50
  -1   8  -2  591.64   20.50
  -1   8  -2  636.84   20.00
  -1   8  -2  607.04   23.70
  -1   8  -2  616.94   21.30
   1  -8   2  592.84   21.40
   1  -8   2  591.94   23.40
   1  -8   2  638.94   24.70
   1  -8   2  659.13   24.90
   1  -8   2  608.14   22.40
  -2   8  -2   -0.30    1.30
  -2   8  -2    2.50    2.60
  -2   8  -2    8.00    3.30
  -2   8  -2    2.10    1.70
  -2   8  -2    0.60    2.10
  -2   8  -2   -2.20    2.20
   2  -8   2    3.50    2.70
   2  -8   2    3.20    3.10
   2  -8   2    3.80    2.80
   2  -8   2    2.50    2.30
  -3   8  -2   99.49    8.30
  -3   8  -2   96.19    8.20
  -3   8  -2  106.19    5.30
  -3   8  -2  113.59    8.10
  -3   8  -2  107.99    6.30
  -3   8  -2   98.89    6.60
   3  -8   2  121.69    9.50
   3  -8   2  120.89    9.70
   3  -8   2   97.29    9.90
   3  -8   2   99.99    7.40
   3  -8   2  103.59    8.10
  -4   8  -2   18.30    2.30
  -4   8  -2   22.20    4.80
  -4   8  -2   25.20    4.00
  -4   8  -2   16.40    3.90
  -4   8  -2    3.90    4.80
  -4   8  -2   17.60    4.70
   4  -8   2   20.20    4.20
   4  -8   2   17.90    2.40
   4  -8   2   14.70    3.70
   4  -8   2   19.20    4.30
   4  -8   2   25.40    5.90
   4  -8   2   19.90    5.00
  -5   8  -2   -0.60    1.80
  -5   8  -2   -0.10    2.30
  -5   8  -2   -0.80    0.70
  -5   8  -2   -4.50    3.60
  -5   8  -2    0.40    2.60
  -5   8  -2    0.70    2.50
   5  -8   2   -3.70    1.90
   5  -8   2    0.30    2.30
   5  -8   2    0.80    3.30
   5  -8   2   -1.50    2.60
   5  -8   2   -2.50    1.90
  -6   8  -2   -2.70    1.70
  -6   8  -2    1.40    2.60
  -6   8  -2    2.60    4.80
  -6   8  -2   -1.10    2.10
   6  -8   2    3.00    3.10
   6  -8   2    0.40    2.60
   6  -8   2    0.90    2.70
   6  -8   2   -1.40    2.70
  -7   8  -2    3.80    2.60
  -7   8  -2    0.60    2.90
  -7   8  -2    5.10    2.30
  -7   8  -2    3.40    3.40
  -7   8  -2   -3.60    3.90
   7  -8   2    2.20    3.50
   7  -8   2    6.50    3.30
   7  -8   2    7.00    3.80
  13   7  -2   74.19    8.50
  13   7  -2   79.39   10.00
  13   7  -2   87.49    8.30
  13   7  -2   68.19    9.10
 -13  -7   2   77.09    7.40
 -13  -7   2   93.49   11.10
 -13  -7   2   71.59    7.60
  12   7  -2   22.20    5.40
  12   7  -2   27.30    5.20
  12   7  -2   16.50    4.40
  12   7  -2   19.90    5.60
 -12  -7   2   24.80    6.20
 -12  -7   2   22.00    2.20
 -12  -7   2   26.40    5.50
 -12  -7   2   22.40    4.20
 -12  -7   2   22.70    3.90
  11   7  -2    6.20    2.60
  11   7  -2    6.80    3.60
  11   7  -2    7.00    3.10
  11   7  -2    2.80    3.00
  11   7  -2    2.60    2.40
 -11  -7   2    1.80    2.80
 -11  -7   2    2.80    3.10
 -11  -7   2    2.30    2.40
  10   7  -2    2.10    2.40
  10   7  -2    7.60    3.60
  10   7  -2    3.90    2.50
  10   7  -2    9.00    4.00
  10   7  -2    2.20    2.10
 -10  -7   2    3.30    2.90
 -10  -7   2    5.40    2.30
 -10  -7   2    1.30    2.30
 -10  -7   2   -0.10    2.40
 -10  -7   2    1.70    2.90
   9   7  -2  201.58   10.60
   9   7  -2  210.58   11.20
   9   7  -2  227.38   14.40
   9   7  -2  209.78   10.20
  -9  -7   2  203.58   11.40
  -9  -7   2  195.48   11.30
  -9  -7   2  202.98   11.80
  -9  -7   2  194.98    9.80
  -9  -7   2  191.78   10.00
   8   7  -2   -2.10    2.30
   8   7  -2   -0.40    2.50
   8   7  -2    3.10    2.40
   8   7  -2    7.40    2.80
   8   7  -2    7.60    2.50
  -8  -7   2    3.90    2.60
  -8  -7   2    3.10    2.50
  -8  -7   2    3.00    2.90
  -8  -7   2    2.20    2.20
  -8  -7   2    7.50    3.10
   7   7  -2   44.10    5.10
   7   7  -2   40.90    4.60
   7   7  -2   45.50    6.20
   7   7  -2   41.50    5.90
  -7  -7   2   39.40    4.70
  -7  -7   2   38.10    4.90
  -7  -7   2   45.80    5.20
  -7  -7   2   38.80    5.50
  -7  -7   2   38.80    5.40
   6   7  -2  474.45   19.70
   6   7  -2  459.25   17.00
   6   7  -2  466.05   18.40
   6   7  -2  481.25   17.50
   6   7  -2  477.55   19.50
  -6  -7   2  502.55   19.50
  -6  -7   2  475.95   17.40
  -6  -7   2  487.45   17.70
  -6  -7   2  457.55   18.70
  -6  -7   2  490.05   18.30
   5   7  -2   57.59    4.50
   5   7  -2   55.29    6.40
   5   7  -2   64.79    4.90
   5   7  -2   66.69    7.20
   5   7  -2   64.29    6.30
  -5  -7   2   58.79    5.60
  -5  -7   2   68.59    4.70
  -5  -7   2   69.19    5.70
  -5  -7   2   83.19    7.60
   4   7  -2  572.84   21.50
   4   7  -2  509.35   19.90
   4   7  -2  537.55   19.70
   4   7  -2  560.94   21.10
  -4  -7   2  538.45   19.10
  -4  -7   2  535.05   20.60
  -4  -7   2  534.85   20.60
   3   7  -2  201.68   10.20
   3   7  -2  204.58   11.00
   3   7  -2  197.88    8.70
   3   7  -2  190.18    8.90
   3   7  -2  186.88    9.50
   3   7  -2  210.88   10.90
  -3  -7   2  189.78    9.20
  -3  -7   2  214.08   10.90
  -3  -7   2  209.98   10.80
  -3  -7   2  247.58   12.90
   2   7  -2  465.85   16.60
   2   7  -2  463.05   18.80
   2   7  -2  453.65   15.90
   2   7  -2  465.45   18.20
   2   7  -2  500.85   17.40
   2   7  -2  446.46   18.50
  -2  -7   2  470.85   18.50
  -2  -7   2  489.65   20.90
  -2  -7   2  476.35   18.70
  -2  -7   2  459.35   17.20
   1   7  -2   11.90    3.30
   1   7  -2   10.70    2.50
   1   7  -2    8.80    2.00
   1   7  -2   11.40    2.50
   1   7  -2    8.60    3.20
   1   7  -2   10.50    1.30
  -1  -7   2   12.00    3.40
  -1  -7   2   11.30    3.40
  -1  -7   2   12.80    2.90
   0   7  -2  210.28   11.40
   0   7  -2  201.38   10.90
   0   7  -2  226.48    9.80
   0   7  -2  222.68    9.50
   0   7  -2  229.28   11.30
   0   7  -2  237.38    9.00
   0  -7   2  219.98   10.30
   0  -7   2  223.58   11.60
   0  -7   2  228.58    9.70
   0  -7   2  221.38   11.60
   0  -7   2  210.48   11.10
  -1   7  -2   46.40    3.40
  -1   7  -2   45.90    5.80
  -1   7  -2   44.00    4.60
  -1   7  -2   59.69    6.30
  -1   7  -2   44.20    6.20
  -1   7  -2   52.89    6.30
   1  -7   2   47.40    6.20
   1  -7   2   47.70    5.70
   1  -7   2   40.90    5.00
   1  -7   2   53.69    6.50
   1  -7   2   47.70    4.80
  -2   7  -2   49.00    5.90
  -2   7  -2   45.10    3.30
  -2   7  -2   44.20    5.60
  -2   7  -2   45.70    4.60
  -2   7  -2   46.60    4.30
  -2   7  -2   34.40    5.40
   2  -7   2   33.30    5.00
   2  -7   2   39.60    4.80
   2  -7   2   47.00    6.20
   2  -7   2   47.30    6.30
   2  -7   2   45.00    5.50
  -3   7  -2    0.50    2.20
  -3   7  -2    3.30    1.30
  -3   7  -2   -0.30    2.30
  -3   7  -2    5.70    2.90
  -3   7  -2    5.00    2.80
  -3   7  -2    4.70    1.80
   3  -7   2    0.70    2.00
   3  -7   2    5.10    2.70
   3  -7   2    5.50    2.80
   3  -7   2    6.70    3.30
   3  -7   2    0.40    2.60
  -4   7  -2   76.19    7.20
  -4   7  -2   82.19    8.00
  -4   7  -2   87.09    8.40
  -4   7  -2   80.59    4.00
  -4   7  -2   88.89   11.40
  -4   7  -2   75.79    5.60
   4  -7   2   74.59    8.40
   4  -7   2   83.19    7.90
   4  -7   2   81.19    6.70
   4  -7   2   79.09    6.40
   4  -7   2   84.79    4.30
   4  -7   2   82.69    9.00
  -5   7  -2    2.20    2.40
  -5   7  -2    1.00    2.30
  -5   7  -2   -0.50    1.80
  -5   7  -2    0.10    4.00
  -5   7  -2    2.30    0.80
  -5   7  -2    1.10    2.60
   5  -7   2    3.20    2.60
   5  -7   2   -0.70    2.70
   5  -7   2    2.10    3.00
   5  -7   2   -0.80    2.10
  -6   7  -2    9.30    2.70
  -6   7  -2    5.00    3.00
  -6   7  -2    3.80    4.90
  -6   7  -2    6.50    2.70
  -6   7  -2    6.10    3.20
   6  -7   2    7.50    4.00
   6  -7   2   10.90    4.20
   6  -7   2    3.30    2.60
   6  -7   2    4.90    3.20
   6  -7   2    8.60    3.40
  -7   7  -2    2.30    2.10
  -7   7  -2    3.10    2.10
  -7   7  -2   -0.30    2.40
  -7   7  -2    2.60    4.60
   7  -7   2    1.30    2.50
   7  -7   2    2.70    3.30
   7  -7   2    1.30    2.90
   7  -7   2    4.50    3.70
   7  -7   2   -0.60    2.30
  -8   7  -2   29.70    3.90
  -8   7  -2   43.10    7.30
  -8   7  -2   29.20    8.30
  -8   7  -2   27.10    5.10
  -8   7  -2   28.70    3.90
   8  -7   2   25.80    5.70
   8  -7   2   31.50    6.50
   8  -7   2   27.20    4.80
   8  -7   2   38.40    7.20
  13   6  -2   -3.00    2.60
  13   6  -2    0.00    2.70
  13   6  -2   -5.80    2.60
 -13  -6   2    0.00    2.80
 -13  -6   2    5.00    4.20
 -13  -6   2   -1.50    2.00
 -13  -6   2   -5.60    1.80
  12   6  -2   -0.20    2.70
  12   6  -2   -1.20    2.40
  12   6  -2    5.20    3.40
  12   6  -2    2.70    2.30
  12   6  -2    1.70    2.90
 -12  -6   2    3.20    3.60
 -12  -6   2    6.40    2.70
 -12  -6   2   -0.60    2.90
  11   6  -2   50.79    8.00
  11   6  -2   44.00    6.70
  11   6  -2   45.90    6.70
  11   6  -2   56.99    6.70
  11   6  -2   51.59    5.60
 -11  -6   2   59.89    7.10
 -11  -6   2   58.09    7.50
 -11  -6   2   68.59    6.30
 -11  -6   2   58.49    5.40
 -11  -6   2   54.89    2.90
 -11  -6   2   46.80    7.00
  10   6  -2    2.50    2.40
  10   6  -2   -2.20    2.20
  10   6  -2    1.40    1.90
  10   6  -2    1.70    2.90
  10   6  -2    2.60    2.80
 -10  -6   2    3.60    2.70
 -10  -6   2   -1.70    2.20
 -10  -6   2   -2.50    1.60
 -10  -6   2   -1.20    2.00
   9   6  -2    4.80    3.00
   9   6  -2    0.50    2.40
   9   6  -2    1.50    2.20
   9   6  -2   -1.70    1.40
   9   6  -2    1.70    2.20
  -9  -6   2   -2.30    1.70
  -9  -6   2   -3.10    1.80
  -9  -6   2   -1.70    2.00
  -9  -6   2   -2.20    1.80
  -9  -6   2   -1.40    2.20
   8   6  -2   -0.10    1.90
   8   6  -2    1.70    2.00
   8   6  -2    0.60    2.50
   8   6  -2    1.60    1.70
   8   6  -2   -1.10    2.20
  -8  -6   2   -1.50    1.90
  -8  -6   2   -2.20    1.50
  -8  -6   2    0.40    2.10
  -8  -6   2    2.20    1.80
  -8  -6   2   -0.60    1.90
   7   6  -2   40.70    4.60
   7   6  -2   45.60    5.80
   7   6  -2   59.09    5.80
   7   6  -2   48.70    4.70
   7   6  -2   43.40    5.60
  -7  -6   2   59.69    6.00
  -7  -6   2   50.29    5.10
  -7  -6   2   45.00    5.60
  -7  -6   2   52.29    5.10
  -7  -6   2   45.20    5.40
   6   6  -2   21.50    3.80
   6   6  -2   20.90    4.00
   6   6  -2   21.80    3.60
   6   6  -2   26.50    4.50
  -6  -6   2   24.20    4.20
  -6  -6   2   23.60    3.40
  -6  -6   2   20.00    3.20
  -6  -6   2   16.30    3.20
   5   6  -2   26.60    4.30
   5   6  -2   28.50    3.60
   5   6  -2   32.90    4.20
   5   6  -2   27.30    4.40
   5   6  -2   22.60    2.90
  -5  -6   2   40.80    5.00
  -5  -6   2   39.50    3.90
  -5  -6   2   32.20    4.20
  -5  -6   2   30.00    3.70
  -5  -6   2   32.60    4.50
   4   6  -2  286.57   13.00
   4   6  -2  279.97   13.10
   4   6  -2  285.17   12.40
   4   6  -2  304.77   11.60
   4   6  -2  309.87   11.40
  -4  -6   2  300.27   11.80
  -4  -6   2  287.27   10.80
  -4  -6   2  328.27   12.90
  -4  -6   2  302.17   12.90
  -4  -6   2  305.57   13.00
   3   6  -2  467.55   17.10
   3   6  -2  438.36   17.60
   3   6  -2  459.25   15.50
   3   6  -2  454.65   16.40
   3   6  -2  461.75   15.80
   3   6  -2  462.65   17.60
  -3  -6   2  439.46   17.00
  -3  -6   2  458.05   16.10
  -3  -6   2  456.95   17.40
  -3  -6   2  452.95   17.30
   2   6  -2  213.08    9.90
   2   6  -2  205.58    8.60
   2   6  -2  195.98   10.10
   2   6  -2  208.48   10.20
   2   6  -2  194.38    8.90
   2   6  -2  191.28    8.00
  -2  -6   2  202.08    9.90
  -2  -6   2  213.58    9.00
  -2  -6   2  198.98    9.90
  -2  -6   2  193.78    9.80
   1   6  -2  127.79    7.80
   1   6  -2  128.19    5.90
   1   6  -2  125.89    4.50
   1   6  -2  143.89    6.80
   1   6  -2  118.29    7.70
   1   6  -2  128.99    7.50
   1   6  -2  125.09    6.50
  -1  -6   2  134.49    7.90
  -1  -6   2  137.09    7.10
  -1  -6   2  125.09    7.60
  -1  -6   2  141.29    7.90
   0   6  -2   10.10    2.70
   0   6  -2    9.50    2.10
   0   6  -2   10.20    1.80
   0   6  -2    5.60    1.70
   0   6  -2    8.30    2.80
   0   6  -2    5.20    2.30
   0  -6   2   13.90    2.40
   0  -6   2   13.90    3.20
   0  -6   2    7.30    2.30
   0  -6   2    8.90    2.70
   0  -6   2    7.50    2.50
  -1   6  -2  170.38    7.50
  -1   6  -2  185.58    9.40
  -1   6  -2  185.08    8.10
  -1   6  -2  188.68    9.70
  -1   6  -2  174.28    7.00
  -1   6  -2  173.88    9.30
   1  -6   2  181.48    8.80
   1  -6   2  185.78    9.90
   1  -6   2  184.08    9.90
   1  -6   2  167.08    9.10
   1  -6   2  181.48    8.20
  -2   6  -2  405.16   16.80
  -2   6  -2  414.26   13.70
  -2   6  -2  453.65   17.40
  -2   6  -2  422.66   14.60
  -2   6  -2  409.06   15.10
  -2   6  -2  426.26   16.60
   2  -6   2  433.66   16.10
   2  -6   2  433.86   19.60
   2  -6   2  432.76   16.80
   2  -6   2  430.56   15.80
   2  -6   2  458.75   17.80
  -3   6  -2  231.58   11.60
  -3   6  -2  247.18   11.60
  -3   6  -2  220.38    8.10
  -3   6  -2  221.78    9.70
  -3   6  -2  240.08    9.40
  -3   6  -2  228.48   10.80
   3  -6   2  228.58   11.20
   3  -6   2  224.98   10.60
   3  -6   2  224.48   12.00
   3  -6   2  230.28   11.90
   3  -6   2  238.68   10.80
  -4   6  -2   10.30    1.50
  -4   6  -2   14.00    3.40
  -4   6  -2    3.90    2.50
  -4   6  -2    7.30    3.00
  -4   6  -2    6.80    2.30
  -4   6  -2   16.80    5.40
   4  -6   2   10.50    3.70
   4  -6   2   12.00    3.30
   4  -6   2   10.20    3.00
   4  -6   2   12.80    3.30
   4  -6   2   10.20    3.40
   4  -6   2   11.30    1.70
  -5   6  -2   10.00    2.90
  -5   6  -2    7.00    2.40
  -5   6  -2    8.80    1.60
  -5   6  -2   12.40    3.60
  -5   6  -2    7.20    1.10
  -5   6  -2    5.50    4.30
  -5   6  -2   10.20    3.20
   5  -6   2   10.00    3.70
   5  -6   2    1.80    2.60
   5  -6   2    7.40    3.30
   5  -6   2    7.90    0.80
   5  -6   2   12.60    3.30
   5  -6   2    7.60    2.90
  -6   6  -2   12.40    5.50
  -6   6  -2    9.20    3.50
  -6   6  -2   11.90    3.40
  -6   6  -2   13.20    3.20
  -6   6  -2   12.60    3.10
   6  -6   2   12.40    4.10
   6  -6   2    9.40    3.10
   6  -6   2   11.00    3.60
   6  -6   2   12.30    4.40
  -7   6  -2   35.30    6.00
  -7   6  -2   35.00    7.80
  -7   6  -2   35.70    4.40
  -7   6  -2   37.20    5.30
   7  -6   2   44.70    7.00
   7  -6   2   31.00    5.00
   7  -6   2   29.90    5.40
   7  -6   2   38.70    7.80
   7  -6   2   43.20    5.30
  -8   6  -2    2.80    2.00
  -8   6  -2    0.60    2.30
  -8   6  -2    2.50    2.80
  -8   6  -2   -3.80    4.20
   8  -6   2    2.30    3.10
   8  -6   2    4.10    3.50
   8  -6   2    3.80    2.60
   8  -6   2   -1.20    2.10
   8  -6   2    0.80    2.70
  -9   6  -2   11.80    2.60
  -9   6  -2   16.70    6.90
  -9   6  -2    8.10    3.30
  -9   6  -2   12.10    4.90
   9  -6   2    6.30    3.90
   9  -6   2   11.40    4.40
   9  -6   2   13.60    3.90
   9  -6   2    9.30    6.80
  14   5  -2    0.70    3.60
  14   5  -2   10.80    4.50
  14   5  -2    2.80    2.50
  14   5  -2    9.70    4.50
 -14  -5   2    6.90    4.80
 -14  -5   2    2.10    2.80
 -14  -5   2   12.90    3.30
  13   5  -2   -2.30    2.50
  13   5  -2    3.40    3.20
  13   5  -2    1.20    2.90
  13   5  -2   -2.20    1.90
 -13  -5   2   -2.50    3.00
 -13  -5   2   -2.80    2.10
 -13  -5   2   -1.90    2.30
 -13  -5   2    2.20    2.20
  12   5  -2    2.50    3.10
  12   5  -2   -2.40    2.20
  12   5  -2    0.90    2.80
  12   5  -2    0.60    2.70
  12   5  -2   -1.20    1.80
 -12  -5   2   -1.50    2.00
 -12  -5   2    1.90    3.40
 -12  -5   2    2.10    2.20
 -12  -5   2    3.00    3.00
 -12  -5   2    3.40    3.60
  11   5  -2    9.60    3.70
  11   5  -2   18.20    3.30
  11   5  -2    8.80    3.60
  11   5  -2   11.90    3.50
  11   5  -2   11.70    3.60
 -11  -5   2    8.50    3.50
 -11  -5   2   11.20    3.40
 -11  -5   2   12.70    4.40
 -11  -5   2   13.60    3.10
 -11  -5   2    8.50    2.50
  10   5  -2   51.09    5.90
  10   5  -2   64.89    7.50
  10   5  -2   53.19    7.50
  10   5  -2   53.29    5.30
  10   5  -2   50.19    5.90
 -10  -5   2   48.80    4.80
 -10  -5   2   54.29    6.70
 -10  -5   2   46.40    5.00
 -10  -5   2   53.89    2.60
 -10  -5   2   44.00    7.70
 -10  -5   2   49.70    5.90
   9   5  -2  438.66   17.10
   9   5  -2  441.16   16.00
   9   5  -2  431.76   17.10
   9   5  -2  410.76   17.50
   9   5  -2  436.86   18.40
  -9  -5   2  419.76   18.00
  -9  -5   2  415.86   15.90
  -9  -5   2  404.16   17.50
  -9  -5   2  423.26   15.40
   8   5  -2   93.39    6.50
   8   5  -2  101.79    7.40
   8   5  -2   88.99    7.00
   8   5  -2  110.29    7.10
   8   5  -2  111.59    7.80
   8   5  -2  123.39    6.60
  -8  -5   2  112.79    7.30
  -8  -5   2  114.79    7.60
  -8  -5   2  107.29    6.50
  -8  -5   2  102.29    6.30
  -8  -5   2  116.39    7.60
   7   5  -2  725.63   25.80
   7   5  -2  762.62   25.10
   7   5  -2  749.53   25.30
   7   5  -2  747.93   24.20
   7   5  -2  751.82   26.50
  -7  -5   2  735.83   24.30
  -7  -5   2  785.82   24.60
  -7  -5   2  792.62   26.00
  -7  -5   2  759.12   25.60
  -7  -5   2  724.93   25.70
  -7  -5   2  719.53   23.70
   6   5  -2    3.20    2.00
   6   5  -2    4.80    1.80
   6   5  -2    2.30    2.00
   6   5  -2    6.00    2.10
   6   5  -2    3.30    1.60
  -6  -5   2    3.90    1.80
  -6  -5   2    2.50    1.60
  -6  -5   2    2.90    1.80
  -6  -5   2    3.00    1.60
  -6  -5   2    4.50    2.00
  -6  -5   2    2.70    2.00
   5   5  -2   -0.30    1.10
   5   5  -2    1.20    1.20
   5   5  -2   -2.10    1.50
   5   5  -2   -0.30    1.40
   5   5  -2    0.50    1.60
  -5  -5   2    3.80    1.90
  -5  -5   2    0.90    1.60
  -5  -5   2    1.50    1.20
  -5  -5   2    1.30    1.70
  -5  -5   2    2.00    1.60
  -5  -5   2    1.00    1.30
   4   5  -2   92.69    6.30
   4   5  -2   90.49    5.70
   4   5  -2   97.59    5.30
   4   5  -2   91.89    4.90
   4   5  -2   90.39    6.10
  -4  -5   2   91.99    6.00
  -4  -5   2   97.99    6.00
  -4  -5   2   93.79    4.90
  -4  -5   2   93.49    6.10
  -4  -5   2   89.99    5.20
  -4  -5   2   88.79    4.80
   3   5  -2   21.20    3.50
   3   5  -2   25.40    3.80
   3   5  -2   20.20    2.70
   3   5  -2   19.70    2.40
   3   5  -2   20.40    3.20
  -3  -5   2   27.30    3.80
  -3  -5   2   25.30    2.20
  -3  -5   2   19.30    2.40
  -3  -5   2   22.00    3.40
  -3  -5   2   25.90    3.10
  -3  -5   2   24.60    3.60
   2   5  -2 2822.22  102.79
  -2  -5   2 2853.41  103.59
   1   5  -2   23.60    3.70
   1   5  -2   26.80    3.00
   1   5  -2   28.80    1.40
   1   5  -2   26.10    2.90
   1   5  -2   25.70    3.50
   1   5  -2   32.30    2.60
   1   5  -2   27.70    3.90
  -1  -5   2   28.70    3.90
  -1  -5   2   28.00    3.70
  -1  -5   2   28.40    3.80
  -1  -5   2   33.30    3.40
   0   5  -2  379.66   12.80
   0   5  -2  398.66   14.50
   0   5  -2  360.56   12.90
   0   5  -2  369.66   14.20
   0   5  -2  374.66   14.60
   0   5  -2  354.06   12.20
   0  -5   2  391.56   13.60
   0  -5   2  376.96   14.70
   0  -5   2  376.86   14.40
   0  -5   2  367.76   14.50
   0  -5   2  377.16   12.80
  -1   5  -2   38.30    4.30
  -1   5  -2   39.40    2.60
  -1   5  -2   34.90    4.30
  -1   5  -2   32.90    2.80
  -1   5  -2   40.00    4.40
  -1   5  -2   43.90    3.40
   1  -5   2   43.10    4.80
   1  -5   2   38.20    4.60
   1  -5   2   37.90    3.90
   1  -5   2   33.70    4.10
   1  -5   2   30.60    3.30
  -2   5  -2   79.59    5.90
  -2   5  -2  108.39    6.20
  -2   5  -2   96.49    5.20
  -2   5  -2  100.69    4.80
  -2   5  -2  104.99    6.60
  -2   5  -2   92.89    4.10
   2  -5   2   83.39    6.10
   2  -5   2   98.69    5.70
   2  -5   2   89.69    5.40
   2  -5   2   91.29    6.40
   2  -5   2   89.69    5.90
  -3   5  -2    2.00    0.80
  -3   5  -2    0.80    2.20
  -3   5  -2    0.60    1.80
  -3   5  -2    3.70    1.50
  -3   5  -2    0.30    1.70
  -3   5  -2    5.10    1.70
   3  -5   2    4.30    2.30
   3  -5   2    1.70    1.60
   3  -5   2    3.10    2.30
   3  -5   2    1.10    1.70
   3  -5   2    2.20    1.80
  -4   5  -2   17.30    2.70
  -4   5  -2   19.30    5.20
  -4   5  -2   16.80    3.10
  -4   5  -2   19.00    3.80
  -4   5  -2   18.10    1.50
   4  -5   2   20.70    3.30
   4  -5   2   21.40    4.20
   4  -5   2   23.70    3.70
   4  -5   2   17.10    3.20
  -5   5  -2   55.39    5.60
  -5   5  -2   53.19    6.00
  -5   5  -2   40.00    7.30
  -5   5  -2   51.39    5.00
  -5   5  -2   53.99    4.20
   5  -5   2   38.20    4.80
   5  -5   2   48.30    6.20
   5  -5   2   53.89    6.50
   5  -5   2   45.30    2.00
   5  -5   2   42.50    5.10
   5  -5   2   42.50    5.30
  -6   5  -2  118.69    6.50
  -6   5  -2  135.69   11.50
  -6   5  -2  111.99    6.60
  -6   5  -2  108.49    7.30
  -6   5  -2  119.59    8.30
   6  -5   2  104.89    7.00
   6  -5   2  130.39    9.10
   6  -5   2  125.59    7.80
   6  -5   2  118.49    9.00
   6  -5   2  118.59    8.20
  -7   5  -2  103.39    8.20
  -7   5  -2  109.09    7.60
  -7   5  -2  122.39    6.60
  -7   5  -2  120.09   13.50
  -7   5  -2  122.29    6.80
   7  -5   2  128.89    8.30
   7  -5   2  120.79    7.50
   7  -5   2  136.99    9.80
   7  -5   2  117.19    8.60
   7  -5   2  111.29    9.00
  -8   5  -2  111.89    7.90
  -8   5  -2  104.29    8.60
  -8   5  -2  114.29    6.40
  -8   5  -2  112.69    6.30
  -8   5  -2  125.59    9.60
  -8   5  -2  105.09   13.10
   8  -5   2  111.99   11.10
   8  -5   2  106.89    7.20
   8  -5   2  102.79    8.50
   8  -5   2  112.09    9.40
   8  -5   2  115.69    8.30
  -9   5  -2   24.80    3.30
  -9   5  -2   31.80    6.40
  -9   5  -2   18.30    4.20
  -9   5  -2   23.00    3.20
  -9   5  -2   14.40    6.20
   9  -5   2   20.40    5.50
   9  -5   2   17.20    4.10
   9  -5   2   18.30    5.80
   9  -5   2   22.90    5.30
   9  -5   2   19.90    4.00
 -10   5  -2   25.20    3.10
 -10   5  -2   25.80    4.80
 -10   5  -2   28.10    3.10
 -10   5  -2   35.30    8.50
 -10   5  -2   28.60    6.80
  10  -5   2   27.50    3.60
  10  -5   2   21.40    5.70
  10  -5   2   26.60    6.80
  10  -5   2   23.10    4.40
  10  -5   2   29.80    6.50
  14   4  -2   44.90    5.30
  14   4  -2   42.80    7.10
  14   4  -2   41.20    7.40
  14   4  -2   53.29    7.80
 -14  -4   2   42.70    5.20
 -14  -4   2   47.90    8.80
 -14  -4   2   47.70    8.10
 -14  -4   2   49.50    5.60
 -14  -4   2   45.60    5.30
  13   4  -2   39.00    6.60
  13   4  -2   41.00    6.60
  13   4  -2   39.20    5.20
  13   4  -2   47.60    7.00
 -13  -4   2   35.60    4.80
 -13  -4   2   36.70    6.10
 -13  -4   2   47.50    8.40
  12   4  -2   -3.80    1.90
  12   4  -2   -0.70    2.30
  12   4  -2   -3.20    1.90
  12   4  -2   -4.40    2.40
  12   4  -2    2.70    2.00
  12   4  -2   -3.30    1.90
 -12  -4   2    8.10    4.20
 -12  -4   2    1.90    2.60
 -12  -4   2   -2.50    2.00
 -12  -4   2   -1.00    1.90
 -12  -4   2   -2.00    1.80
  11   4  -2  118.99    8.30
  11   4  -2  113.69    8.50
  11   4  -2  105.49    6.90
  11   4  -2  123.89    9.20
  11   4  -2  106.09    8.50
 -11  -4   2  126.89   10.20
 -11  -4   2  122.39    8.70
 -11  -4   2  117.39    6.80
 -11  -4   2  111.19    7.10
  10   4  -2   41.40    5.40
  10   4  -2   35.20    6.50
  10   4  -2   46.20    5.90
  10   4  -2   35.60    4.30
 -10  -4   2   41.70    5.70
 -10  -4   2   41.80    4.60
 -10  -4   2   45.30    4.40
 -10  -4   2   34.70    4.90
 -10  -4   2   45.40    7.60
   9   4  -2   35.10    5.10
   9   4  -2   39.20    5.00
   9   4  -2   34.90    4.80
   9   4  -2   29.50    5.10
   9   4  -2   44.10    5.30
  -9  -4   2   23.30    3.30
  -9  -4   2   27.90    1.70
  -9  -4   2   30.80    4.40
  -9  -4   2   40.50    4.50
  -9  -4   2   37.80    5.10
  -9  -4   2   49.80    6.60
   8   4  -2    8.80    3.20
   8   4  -2    6.90    2.00
   8   4  -2   11.20    3.20
   8   4  -2    6.00    2.40
   8   4  -2    9.10    2.50
   8   4  -2    9.40    3.10
  -8  -4   2    3.70    1.70
  -8  -4   2    6.00    2.80
  -8  -4   2    9.70    2.30
  -8  -4   2    8.00    2.70
  -8  -4   2    5.50    2.00
   7   4  -2  237.08   10.20
   7   4  -2  214.08    9.10
   7   4  -2  221.68   10.80
   7   4  -2  225.98    9.80
   7   4  -2  222.88   10.60
   7   4  -2  190.78    9.90
  -7  -4   2  221.78   10.50
  -7  -4   2  209.48   10.20
  -7  -4   2  222.58    8.90
  -7  -4   2  221.38    9.30
  -7  -4   2  217.68   10.40
  -7  -4   2  216.58    9.10
   6   4  -2  350.36   13.70
   6   4  -2  354.76   12.90
   6   4  -2  325.67   13.10
   6   4  -2  368.96   14.30
   6   4  -2  353.06   12.50
  -6  -4   2  341.27   13.40
  -6  -4   2  341.17   13.60
  -6  -4   2  335.57   13.60
  -6  -4   2  355.36   12.70
  -6  -4   2  352.96   12.30
  -6  -4   2  322.77   12.40
   5   4  -2    4.80    2.00
   5   4  -2    7.10    2.00
   5   4  -2   10.50    2.60
   5   4  -2    4.40    1.80
   5   4  -2    5.90    1.60
  -5  -4   2   10.20    2.20
  -5  -4   2    7.50    2.10
  -5  -4   2    5.20    2.00
  -5  -4   2   12.50    2.10
  -5  -4   2    5.80    1.70
  -5  -4   2    5.70    2.10
   4   4  -2  315.67   11.60
   4   4  -2  286.97   12.00
   4   4  -2  275.07   11.60
   4   4  -2  300.87   10.80
   4   4  -2  310.37   10.70
  -4  -4   2  291.57   10.80
  -4  -4   2  304.27   11.90
  -4  -4   2  298.57   10.50
  -4  -4   2  281.87   11.20
  -4  -4   2  305.07   13.00
  -4  -4   2  297.87   10.60
   3   4  -2  623.04   19.30
   3   4  -2  624.84   20.80
   3   4  -2  651.03   21.00
   3   4  -2  623.64   20.30
   3   4  -2  619.34   19.50
  -3  -4   2  600.24   18.60
  -3  -4   2  589.04   19.40
  -3  -4   2  639.74   20.40
  -3  -4   2  641.64   20.70
  -3  -4   2  610.64   20.60
   2   4  -2 2541.15   89.79
  -2  -4   2 2521.55   90.49
   1   4  -2  136.19    6.90
   1   4  -2  138.39    5.80
   1   4  -2  141.29    6.90
   1   4  -2  135.39    5.50
   1   4  -2  124.49    5.60
   1   4  -2  133.69    6.50
  -1  -4   2  128.89    6.60
  -1  -4   2  126.09    5.90
  -1  -4   2  138.69    6.80
  -1  -4   2  130.69    5.40
  -1  -4   2  130.69    6.70
   0   4  -2   -1.50    1.50
   0   4  -2    4.20    2.00
   0   4  -2    0.00    1.00
   0   4  -2    1.60    0.90
   0   4  -2   -0.20    1.40
   0   4  -2    1.20    1.20
   0  -4   2    2.40    1.70
   0  -4   2    1.30    1.20
   0  -4   2    0.80    1.60
   0  -4   2    3.00    1.80
  -1   4  -2   64.79    4.40
  -1   4  -2   55.99    4.50
  -1   4  -2   58.99    3.00
  -1   4  -2   73.09    4.80
  -1   4  -2   62.19    3.70
  -1   4  -2   60.29    3.30
   1  -4   2   65.29    4.80
   1  -4   2   54.69    4.60
   1  -4   2   58.99    4.50
   1  -4   2   64.09    3.80
   1  -4   2   61.09    4.70
  -2   4  -2  504.95   16.90
  -2   4  -2  476.65   14.70
  -2   4  -2  503.15   17.40
  -2   4  -2  484.95   17.20
  -2   4  -2  502.75   16.00
  -2   4  -2  493.05   15.50
   2  -4   2  507.25   17.80
   2  -4   2  498.35   16.60
   2  -4   2  484.65   17.10
   2  -4   2  492.65   17.60
   2  -4   2  490.65   16.30
  -3   4  -2   42.10    4.40
  -3   4  -2   37.30    3.00
  -3   4  -2   35.70    2.00
  -3   4  -2   33.60    4.30
  -3   4  -2   44.20    4.50
   3  -4   2   29.00    3.60
   3  -4   2   35.40    3.80
   3  -4   2   32.90    4.20
   3  -4   2   35.40    4.20
   3  -4   2   36.50    3.70
  -4   4  -2   -0.20    1.20
  -4   4  -2   -1.40    1.20
  -4   4  -2   -0.60    2.40
  -4   4  -2   -0.10    1.40
  -4   4  -2    0.00    1.50
  -4   4  -2   -0.30    0.40
   4  -4   2    1.60    1.60
   4  -4   2    0.10    1.60
   4  -4   2    0.10    0.60
   4  -4   2   -1.00    1.50
   4  -4   2   -0.30    1.20
   4  -4   2   -2.10    1.40
  -5   4  -2  102.59   10.80
  -5   4  -2  110.09    5.90
  -5   4  -2  104.79    7.00
  -5   4  -2  109.39    5.60
  -5   4  -2  112.79    6.60
   5  -4   2  107.69    7.40
   5  -4   2  104.09    7.20
   5  -4   2  102.79    6.60
   5  -4   2  103.59    6.20
   5  -4   2  115.09    6.70
   5  -4   2  104.19    3.70
  -6   4  -2  145.29   11.50
  -6   4  -2  123.19    7.90
  -6   4  -2  122.19    8.30
  -6   4  -2  132.29    6.60
  -6   4  -2  116.49    6.10
   6  -4   2  125.09    7.00
   6  -4   2  120.99    7.80
   6  -4   2  127.79    7.50
   6  -4   2  120.19    8.20
   6  -4   2  130.99    8.70
  -7   4  -2   34.20    7.30
  -7   4  -2   59.69    5.70
  -7   4  -2   49.50    4.10
  -7   4  -2   57.19    6.30
  -7   4  -2   49.50    4.10
   7  -4   2   49.80    5.50
   7  -4   2   55.99    6.40
   7  -4   2   58.29    6.90
   7  -4   2   52.49    6.70
   7  -4   2   61.79    5.60
  -8   4  -2   11.40    2.40
  -8   4  -2   23.60    6.60
  -8   4  -2   15.90    2.70
  -8   4  -2   16.10    4.00
  -8   4  -2   16.20    3.40
   8  -4   2   16.80    3.60
   8  -4   2   13.30    4.10
   8  -4   2   13.50    4.00
   8  -4   2   20.20    5.10
   8  -4   2    9.00    3.10
  -9   4  -2  125.39    6.20
  -9   4  -2  126.99    9.20
  -9   4  -2  115.89   13.80
  -9   4  -2  114.29    9.90
  -9   4  -2  136.69    6.60
  -9   4  -2  138.49    8.50
   9  -4   2  126.79    9.80
   9  -4   2  111.69    9.30
   9  -4   2  132.19    6.70
   9  -4   2  118.29    8.40
   9  -4   2  116.39    7.70
 -10   4  -2   22.70    4.40
 -10   4  -2    7.10    5.30
 -10   4  -2   13.60    2.40
 -10   4  -2   19.40    2.60
 -10   4  -2   22.20    5.90
  10  -4   2   10.90    6.70
  10  -4   2   18.00    4.90
  10  -4   2   23.50    2.90
  10  -4   2   16.60    3.90
  10  -4   2   14.00    3.60
 -11   4  -2    0.80    0.70
 -11   4  -2    7.40    4.40
 -11   4  -2    3.80    3.00
 -11   4  -2    0.90    0.50
 -11   4  -2    0.10    4.30
  11  -4   2    0.20    1.10
  11  -4   2   -2.50    2.10
  11  -4   2   -2.80    2.70
  11  -4   2    2.60    2.80
  13   3  -2   15.50    3.30
  13   3  -2   17.10    4.80
  13   3  -2   15.00    4.50
  13   3  -2   19.30    4.80
 -13  -3   2   12.20    5.50
 -13  -3   2   14.90    3.60
 -13  -3   2   13.70    3.10
 -13  -3   2   23.60    5.10
  12   3  -2    1.20    2.40
  12   3  -2   -2.10    2.30
  12   3  -2   -0.80    2.20
  12   3  -2   -1.00    1.50
  12   3  -2    2.60    2.80
 -12  -3   2    1.30    2.30
 -12  -3   2    1.10    1.90
 -12  -3   2   -0.90    3.20
 -12  -3   2   -1.10    2.90
 -12  -3   2    0.10    2.20
  11   3  -2   41.70    4.50
  11   3  -2   59.09    8.60
  11   3  -2   44.20    5.90
  11   3  -2   55.59    6.90
  11   3  -2   41.10    5.90
  11   3  -2   46.70    6.30
 -11  -3   2   40.30    4.60
 -11  -3   2   43.60    4.90
 -11  -3   2   57.89    8.00
 -11  -3   2   50.09    6.20
  10   3  -2  117.79    6.60
  10   3  -2  104.09   13.50
  10   3  -2  102.19    7.70
  10   3  -2   91.39    7.10
  10   3  -2  136.49    8.30
 -10  -3   2   97.19    7.40
 -10  -3   2  113.49    7.80
 -10  -3   2  104.79    6.60
 -10  -3   2  108.59    6.30
 -10  -3   2  117.79    9.20
   9   3  -2  216.88   10.80
   9   3  -2  222.78   11.50
   9   3  -2  227.28    9.60
   9   3  -2  212.98   10.60
   9   3  -2  220.68   11.00
   9   3  -2  191.28   11.60
  -9  -3   2  223.78   10.90
  -9  -3   2  212.08   10.80
  -9  -3   2  222.68    9.00
  -9  -3   2  237.78   10.10
  -9  -3   2  223.38    9.90
   8   3  -2  277.17   12.00
   8   3  -2  279.87   12.20
   8   3  -2  293.97   13.00
   8   3  -2  296.87   11.10
   8   3  -2  267.87   13.10
   8   3  -2  297.27   12.40
  -8  -3   2  273.37   10.70
  -8  -3   2  308.87   11.60
  -8  -3   2  273.57    8.10
  -8  -3   2  293.97   12.40
  -8  -3   2  283.67   12.40
  -8  -3   2  283.27   10.60
   7   3  -2  680.43   24.40
   7   3  -2  713.73   23.60
   7   3  -2  712.23   23.90
   7   3  -2  705.63   24.40
   7   3  -2  697.63   22.50
   7   3  -2  705.53   23.50
  -7  -3   2  740.13   22.50
  -7  -3   2  718.23   23.80
  -7  -3   2  706.73   23.90
  -7  -3   2  735.33   22.30
  -7  -3   2  722.53   22.90
   6   3  -2  178.48    8.30
   6   3  -2  169.88    7.40
   6   3  -2  174.08    8.70
   6   3  -2  166.28    8.00
   6   3  -2  183.68    8.60
   6   3  -2  186.78    8.20
  -6  -3   2  185.08    8.50
  -6  -3   2  179.48    7.30
  -6  -3   2  184.58    8.50
  -6  -3   2  191.58    7.60
  -6  -3   2  177.38    7.70
   5   3  -2  612.54   18.90
   5   3  -2  602.04   20.30
   5   3  -2  597.44   19.60
   5   3  -2  593.74   19.30
   5   3  -2  578.94   19.80
  -5  -3   2  615.44   19.20
  -5  -3   2  613.64   19.90
  -5  -3   2  590.04   19.90
  -5  -3   2  572.24   18.90
   4   3  -2   74.69    7.80
   4   3  -2   88.89    4.90
   4   3  -2   84.29    4.50
   4   3  -2   80.09    5.20
   4   3  -2   81.99    4.20
  -4  -3   2   85.59    5.00
  -4  -3   2   83.49    5.00
  -4  -3   2   79.59    4.50
  -4  -3   2   88.89    4.20
  -4  -3   2   88.09    5.20
   3   3  -2  450.55   15.70
   3   3  -2  475.15   15.30
   3   3  -2  464.25   15.70
   3   3  -2  460.75   14.80
  -3  -3   2  435.06   14.40
  -3  -3   2  476.25   15.60
  -3  -3   2  488.65   15.70
  -3  -3   2  480.15   15.40
  -3  -3   2  445.46   14.70
   2   3  -2  371.36   11.80
   2   3  -2  343.57   11.80
   2   3  -2  376.66   12.60
   2   3  -2  360.46   12.80
   2   3  -2  370.86   12.80
  -2  -3   2  357.36   10.90
  -2  -3   2  362.36   12.70
  -2  -3   2  408.26   13.00
  -2  -3   2  371.46   12.00
  -2  -3   2  352.36   11.60
  -2  -3   2  375.66   12.80
   1   3  -2  144.39    6.20
   1   3  -2  141.89    5.50
   1   3  -2  139.29    6.30
   1   3  -2  136.09    6.40
   1   3  -2  139.69    5.30
   1   3  -2  148.29    5.40
  -1  -3   2  148.99    6.40
  -1  -3   2  130.59    5.20
  -1  -3   2  151.18    6.40
  -1  -3   2  149.88    5.70
  -1  -3   2  140.39    6.20
   0   3  -2 1144.89   45.40
   0  -3   2 1054.19   44.10
  -1   3  -2   53.39    2.90
  -1   3  -2   49.30    3.50
  -1   3  -2   50.59    2.60
  -1   3  -2   58.49    3.90
  -1   3  -2   46.60    2.40
  -1   3  -2   51.49    3.60
   1  -3   2   46.80    3.50
   1  -3   2   53.09    3.30
   1  -3   2   44.70    3.60
   1  -3   2   54.89    3.90
   1  -3   2   48.30    2.80
  -2   3  -2  625.34   19.80
  -2   3  -2  619.14   19.30
  -2   3  -2  607.74   19.70
   2  -3   2  605.64   19.50
   2  -3   2  615.04   18.90
   2  -3   2  595.44   19.80
   2  -3   2  585.04   19.90
   2  -3   2  623.54   19.10
  -3   3  -2  411.06   14.90
  -3   3  -2  417.46   14.80
  -3   3  -2  443.86   18.00
  -3   3  -2  426.86   12.30
  -3   3  -2  421.56   13.70
  -3   3  -2  437.66   14.30
   3  -3   2  420.66   15.30
   3  -3   2  422.36   14.40
   3  -3   2  431.36   14.80
   3  -3   2  428.56   13.20
   3  -3   2  427.36   15.30
  -4   3  -2  745.53   27.40
  -4   3  -2  721.03   22.10
  -4   3  -2  727.23   23.70
  -4   3  -2  730.63   23.40
  -4   3  -2  734.33   22.60
   4  -3   2  716.73   24.10
   4  -3   2  730.43   21.00
   4  -3   2  755.32   23.50
   4  -3   2  697.03   22.70
   4  -3   2  738.53   23.40
   4  -3   2  726.43   24.10
  -5   3  -2  162.78    7.80
  -5   3  -2  158.48    8.10
  -5   3  -2  173.78   11.10
  -5   3  -2  170.08    7.80
   5  -3   2  148.79    8.40
   5  -3   2  166.38    7.50
   5  -3   2  175.58    8.00
   5  -3   2  173.88    8.20
   5  -3   2  154.38    8.40
  -6   3  -2  230.08    8.80
  -6   3  -2  218.68   10.20
  -6   3  -2  214.78   13.30
  -6   3  -2  202.38    9.40
   6  -3   2  215.78   10.20
   6  -3   2  202.88    9.00
   6  -3   2  211.78   10.60
   6  -3   2  210.08    9.70
   6  -3   2  220.38   10.90
  -7   3  -2   19.00    3.70
  -7   3  -2   33.50    4.10
  -7   3  -2   27.10    6.20
  -7   3  -2   33.80    3.40
   7  -3   2   39.00    5.80
   7  -3   2   27.30    3.70
   7  -3   2   35.90    5.10
   7  -3   2   26.30    3.90
   7  -3   2   35.30    5.30
  -8   3  -2   27.90    3.10
  -8   3  -2   35.00    4.40
  -8   3  -2   25.10    6.40
  -8   3  -2   26.60    4.50
   8  -3   2   29.10    3.90
   8  -3   2   17.80    4.50
   8  -3   2   26.30    4.90
   8  -3   2   29.90    3.10
   8  -3   2   23.70    4.60
  -9   3  -2   83.69    4.80
  -9   3  -2   71.09   10.00
  -9   3  -2   86.49    5.00
  -9   3  -2   77.79    9.00
  -9   3  -2   94.99    9.80
  -9   3  -2   87.79    6.50
   9  -3   2   87.69    8.60
   9  -3   2   87.39    8.70
   9  -3   2   95.49    9.50
   9  -3   2   91.79    6.90
   9  -3   2   89.09    4.80
 -10   3  -2    0.90    1.50
 -10   3  -2   -0.90    2.30
 -10   3  -2    1.20    1.90
 -10   3  -2    3.30    3.60
 -10   3  -2    0.40    1.20
 -10   3  -2    1.80    4.30
  10  -3   2   -0.80    1.70
  10  -3   2   -3.30    2.70
  10  -3   2   -2.70    1.80
  10  -3   2    0.10    1.10
  10  -3   2    2.90    3.00
  10  -3   2    0.20    2.70
 -11   3  -2   42.30    4.60
 -11   3  -2   41.80    2.90
 -11   3  -2   42.50    8.00
 -11   3  -2   41.30    5.60
 -11   3  -2   40.00    8.80
  11  -3   2   38.50    6.80
  11  -3   2   34.50    2.20
  11  -3   2   34.60    5.10
  13   2  -2    1.80    2.10
  13   2  -2    1.60    3.10
  13   2  -2    0.80    2.50
  13   2  -2    2.00    3.20
 -13  -2   2   -0.60    2.40
 -13  -2   2    1.50    3.20
 -13  -2   2   -0.20    1.80
 -13  -2   2    2.80    3.90
 -13  -2   2    1.90    2.70
  12   2  -2   48.70    6.80
  12   2  -2   48.50    4.90
  12   2  -2   49.70    7.20
  12   2  -2   43.50    6.20
  12   2  -2   44.40    6.60
 -12  -2   2   49.10    5.40
 -12  -2   2   43.20    4.30
 -12  -2   2   45.10    5.00
 -12  -2   2   40.30    5.90
 -12  -2   2   44.50    7.90
  11   2  -2    3.50    2.90
  11   2  -2    7.50    3.20
  11   2  -2    5.90    2.20
  11   2  -2    3.50    2.50
  11   2  -2    2.90    3.10
  11   2  -2    5.70    3.10
 -11  -2   2    3.10    2.20
 -11  -2   2    3.70    2.50
 -11  -2   2    6.10    3.00
 -11  -2   2    4.40    2.40
  10   2  -2    2.90    2.50
  10   2  -2    3.50    2.90
  10   2  -2    3.50    1.70
  10   2  -2    5.90    2.80
  10   2  -2    9.10    3.40
  10   2  -2    7.10    3.20
 -10  -2   2    6.50    2.80
 -10  -2   2    2.60    2.10
 -10  -2   2    7.90    2.80
 -10  -2   2    9.70    2.60
   9   2  -2   88.79    6.90
   9   2  -2   99.09    6.90
   9   2  -2  101.39    7.30
   9   2  -2   85.09    7.60
   9   2  -2  104.89    6.80
   9   2  -2   84.69    5.30
  -9  -2   2   94.29    6.00
  -9  -2   2  113.69    7.20
  -9  -2   2   86.19    4.90
  -9  -2   2  105.59    7.10
   8   2  -2  895.51   29.20
   8   2  -2  835.62   28.50
   8   2  -2  868.71   27.20
   8   2  -2  858.81   29.30
   8   2  -2  848.22   30.30
   8   2  -2  880.31   28.60
  -8  -2   2  902.11   27.10
  -8  -2   2  917.21   26.70
  -8  -2   2  845.32   28.70
  -8  -2   2  919.91   29.00
  -8  -2   2  883.31   27.80
   7   2  -2   79.99    5.40
   7   2  -2   78.89    5.10
   7   2  -2   75.89    5.10
   7   2  -2   81.09    4.50
   7   2  -2   81.69    6.00
   7   2  -2   75.79    5.50
  -7  -2   2   77.09    5.30
  -7  -2   2   71.99    4.00
  -7  -2   2   68.69    4.50
  -7  -2   2   70.49    5.10
  -7  -2   2   82.99    4.50
   6   2  -2   81.69    4.90
   6   2  -2   79.89    5.00
   6   2  -2   83.19    5.20
   6   2  -2   77.79    4.30
   6   2  -2   91.59    5.60
   6   2  -2   70.99    5.20
  -6  -2   2   85.09    4.40
  -6  -2   2   80.29    5.90
  -6  -2   2   74.99    4.10
  -6  -2   2   83.19    4.70
  -6  -2   2   84.79    5.20
   5   2  -2  341.67   12.40
   5   2  -2  347.27   12.80
   5   2  -2  345.77   13.00
   5   2  -2  357.36   11.90
   5   2  -2  349.07   12.50
   5   2  -2  359.26   12.60
  -5  -2   2  366.26   12.80
  -5  -2   2  353.06   12.20
  -5  -2   2  358.66   11.90
  -5  -2   2  340.07   11.50
   4   2  -2  339.57   11.90
   4   2  -2  342.17   11.70
   4   2  -2  337.27   11.70
   4   2  -2  338.87   11.80
   4   2  -2  356.56   12.40
   4   2  -2  342.67   11.30
  -4  -2   2  363.76   12.20
  -4  -2   2  317.17   11.30
  -4  -2   2  366.26   11.60
  -4  -2   2  321.17   11.00
  -4  -2   2  330.67   11.90
   3   2  -2   72.49    3.90
   3   2  -2   72.39    4.10
   3   2  -2   70.99    4.00
   3   2  -2   83.19    3.70
   3   2  -2   76.19    3.70
  -3  -2   2   70.29    3.70
  -3  -2   2   81.99    3.60
  -3  -2   2   75.69    3.70
  -3  -2   2   78.89    4.10
  -3  -2   2   70.89    4.00
   2   2  -2 4765.52  141.39
  -2  -2   2 4539.65  140.59
   0   2  -2  141.79    4.80
   0   2  -2  135.39    4.30
   0   2  -2  137.09    4.80
   0   2  -2  134.29    5.40
   0   2  -2  146.29    5.50
   0   2  -2  133.59    5.50
   0   2  -2  132.69    4.30
   0  -2   2  127.29    5.50
   0  -2   2  132.89    5.50
   0  -2   2  139.59    4.70
   0  -2   2  132.79    4.90
   0  -2   2  135.99    5.40
  -2   2  -2    0.20    0.30
  -2   2  -2    1.00    1.00
  -2   2  -2    1.40    1.50
  -2   2  -2    0.90    0.90
  -2   2  -2    1.10    1.00
  -2   2  -2    0.60    0.70
   2  -2   2    0.50    0.70
   2  -2   2    1.70    0.80
   2  -2   2    1.10    1.10
   2  -2   2    0.00    0.90
   2  -2   2    1.10    1.00
   2  -2   2    0.10    1.00
  -3   2  -2    1.60    1.10
  -3   2  -2    2.90    0.40
  -3   2  -2    5.00    1.10
  -3   2  -2    2.20    1.30
  -3   2  -2    3.70    2.40
  -3   2  -2    2.80    1.50
   3  -2   2    0.90    1.40
   3  -2   2    1.20    1.50
   3  -2   2    4.50    1.50
   3  -2   2    3.30    1.30
   3  -2   2    1.60    1.50
   3  -2   2    2.90    1.00
  -4   2  -2   80.39    6.60
  -4   2  -2   71.19    3.70
  -4   2  -2   68.59    4.40
  -4   2  -2   69.79    4.10
   4  -2   2   70.99    4.30
   4  -2   2   64.29    3.90
   4  -2   2   69.49    4.60
   4  -2   2   64.79    4.50
   4  -2   2   65.99    4.10
   4  -2   2   75.79    3.10
  -5   2  -2  254.47   10.00
  -5   2  -2  251.87    9.20
  -5   2  -2  263.37    9.30
  -5   2  -2  260.47   13.40
  -5   2  -2  274.17   10.60
   5  -2   2  250.27   10.10
   5  -2   2  277.37   11.10
   5  -2   2  264.47   10.50
   5  -2   2  265.77   10.90
   5  -2   2  275.67    9.80
  -6   2  -2  131.29    6.60
  -6   2  -2  140.49    7.30
  -6   2  -2  101.49    8.90
  -6   2  -2  134.89    5.80
  -6   2  -2  133.99    5.90
   6  -2   2  127.29    7.30
   6  -2   2  131.29    7.50
   6  -2   2  135.99    6.90
   6  -2   2  133.79    7.20
   6  -2   2  132.39    6.30
  -7   2  -2  378.86   14.80
  -7   2  -2  438.66   20.00
  -7   2  -2  405.56   13.80
  -7   2  -2  433.96   16.90
  -7   2  -2  416.16   15.90
   7  -2   2  399.16   15.90
   7  -2   2  412.66   15.40
   7  -2   2  407.16   14.50
   7  -2   2  405.86   16.40
   7  -2   2  403.86   16.20
   7  -2   2  407.46   13.60
  -8   2  -2   40.60    6.30
  -8   2  -2   34.80    6.80
  -8   2  -2   31.70    4.60
  -8   2  -2   26.80    3.70
  -8   2  -2   31.00    3.50
  -8   2  -2   24.70    3.00
   8  -2   2   33.60    5.00
   8  -2   2   29.20    4.70
   8  -2   2   32.60    3.00
   8  -2   2   34.90    5.10
   8  -2   2   35.70    4.50
   8  -2   2   33.50    3.90
  -9   2  -2   94.19   10.90
  -9   2  -2   89.69    6.90
  -9   2  -2  105.29    9.00
  -9   2  -2   80.89    4.50
   9  -2   2   88.19    6.60
   9  -2   2   84.29    4.20
   9  -2   2   92.39    7.50
   9  -2   2   83.79    8.10
   9  -2   2   92.19    8.80
   9  -2   2   75.79    5.60
 -10   2  -2   -0.20    1.80
 -10   2  -2   -0.50    3.40
 -10   2  -2   -4.40    2.20
 -10   2  -2    0.20    2.30
  10  -2   2    0.60    1.90
  10  -2   2    0.20    0.80
  10  -2   2   -1.70    2.20
  10  -2   2    1.80    2.10
  10  -2   2   -2.60    2.40
  10  -2   2   -4.90    1.90
 -11   2  -2   14.70    2.00
 -11   2  -2   14.00    3.50
 -11   2  -2   17.00    2.60
 -11   2  -2   18.50    5.80
 -11   2  -2   16.60    5.90
  11  -2   2   15.50    3.40
  11  -2   2   20.10    5.40
  11  -2   2   17.00    4.60
  11  -2   2   14.90    4.50
 -12   2  -2    4.20    2.60
 -12   2  -2    5.70    4.60
 -12   2  -2   12.80    5.60
  12  -2   2    5.60    5.50
  12  -2   2    1.40    3.30
  12  -2   2    2.90    2.80
  13   1  -2   17.60    4.60
  13   1  -2   19.30    5.70
  13   1  -2   13.10    2.60
 -13  -1   2   11.90    3.60
 -13  -1   2   12.10    2.50
 -13  -1   2   24.20    5.10
 -13  -1   2   16.50    6.00
  12   1  -2   17.40    4.40
  12   1  -2   17.60    2.90
  12   1  -2   27.40    6.70
  12   1  -2   19.20    4.50
  12   1  -2   17.40    4.50
 -12  -1   2   17.20    4.20
 -12  -1   2   16.80    3.40
 -12  -1   2   14.00    2.50
 -12  -1   2   16.40    3.70
 -12  -1   2   22.00    5.70
  11   1  -2    3.40    1.80
  11   1  -2    2.20    2.50
  11   1  -2    7.20    3.50
  11   1  -2    2.70    2.80
  11   1  -2    1.00    2.20
 -11  -1   2    1.60    2.20
 -11  -1   2    5.50    1.70
 -11  -1   2    3.10    2.60
 -11  -1   2   -3.50    1.80
 -11  -1   2    5.30    2.40
  10   1  -2  310.07   14.40
  10   1  -2  285.27   14.50
  10   1  -2  288.17   14.20
  10   1  -2  300.27   13.60
  10   1  -2  294.77   14.70
  10   1  -2  308.57   11.70
 -10  -1   2  313.47   13.90
 -10  -1   2  280.77   13.50
 -10  -1   2  313.37   12.50
 -10  -1   2  277.27   12.00
 -10  -1   2  286.57   14.10
   9   1  -2  842.22   27.40
   9   1  -2  814.02   28.60
   9   1  -2  760.92   29.80
   9   1  -2  812.52   28.50
   9   1  -2  807.62   25.60
   9   1  -2  794.92   28.60
   9   1  -2  833.52   28.00
  -9  -1   2  840.62   27.80
  -9  -1   2  840.92   26.60
  -9  -1   2  832.92   28.50
  -9  -1   2  835.12   24.80
  -9  -1   2  781.02   27.70
  -9  -1   2  804.42   27.80
   8   1  -2  108.29    7.00
   8   1  -2   97.29    7.50
   8   1  -2   92.69    6.30
   8   1  -2  103.09    6.90
   8   1  -2   93.09    5.20
   8   1  -2  100.69    6.90
   8   1  -2   98.69    6.20
  -8  -1   2   87.29    6.20
  -8  -1   2  109.69    7.00
  -8  -1   2   96.09    5.50
  -8  -1   2   93.09    5.70
  -8  -1   2  100.89    4.80
  -8  -1   2   99.79    6.50
   7   1  -2   13.50    2.80
   7   1  -2   24.20    3.70
   7   1  -2   24.30    3.60
   7   1  -2   18.80    3.70
   7   1  -2   19.10    2.40
   7   1  -2   15.70    2.70
   7   1  -2   20.00    3.10
  -7  -1   2   23.20    3.30
  -7  -1   2   13.20    2.60
  -7  -1   2   24.30    3.70
  -7  -1   2   17.00    2.70
  -7  -1   2   20.70    2.70
   6   1  -2    3.20    1.60
   6   1  -2    2.00    1.10
   6   1  -2    1.00    1.20
   6   1  -2    0.20    1.70
   6   1  -2    1.50    1.40
   6   1  -2    3.60    1.90
  -6  -1   2    1.20    0.90
  -6  -1   2    0.00    1.30
  -6  -1   2    2.00    1.50
  -6  -1   2    0.90    1.30
  -6  -1   2    1.50    1.30
  -6  -1   2    0.50    1.10
  -5  -1   2 4036.90  134.49
  -5  -1   2 4065.79  125.49
   4   1  -2    6.40    1.50
   4   1  -2    5.20    1.40
   4   1  -2    3.60    1.00
   4   1  -2    2.90    1.30
   4   1  -2    3.00    1.20
  -4  -1   2    3.90    1.30
  -4  -1   2    2.80    1.30
  -4  -1   2    3.20    1.00
  -4  -1   2    3.00    1.20
  -4  -1   2    3.30    1.10
   3   1  -2 1405.26   52.29
  -3  -1   2 1349.66   51.99
   2   1  -2 5817.82  172.08
  -2  -1   2 5937.51  172.28
   1   1  -2 3523.85  102.59
  -1  -1   2 3341.77  102.09
   0   1  -2   27.00    1.60
   0   1  -2   28.60    1.80
   0   1  -2   24.20    1.50
   0   1  -2   27.70    1.60
   0   1  -2   24.70    1.30
   0  -1   2   29.10    1.80
   0  -1   2   28.70    1.70
   0  -1   2   25.80    1.50
   0  -1   2   26.90    1.40
   0  -1   2   23.40    1.70
  -1   1  -2   11.00    2.00
  -1   1  -2   13.90    1.10
  -1   1  -2   11.00    1.20
  -1   1  -2   12.50    1.30
  -1   1  -2   13.20    0.90
   1  -1   2   11.80    1.40
   1  -1   2   10.00    1.20
   1  -1   2   10.80    1.20
   1  -1   2   12.40    0.90
   1  -1   2   12.70    1.00
   1  -1   2   10.30    1.20
  -2   1  -2 2039.70   65.09
   2  -1   2 2084.49   64.09
  -3   1  -2  592.64   17.90
  -3   1  -2  606.94   20.60
   3  -1   2  568.64   17.90
   3  -1   2  560.14   17.00
   3  -1   2  594.14   17.70
   3  -1   2  600.84   20.60
  -4   1  -2  851.11   25.10
  -4   1  -2  846.72   26.00
   4  -1   2  881.71   24.70
   4  -1   2  901.91   29.60
   5  -1   2 1304.07   42.30
  -6   1  -2   11.00    1.70
  -6   1  -2   10.20    1.60
  -6   1  -2   12.50    1.70
  -6   1  -2    6.40    3.10
  -6   1  -2    7.20    1.80
  -6   1  -2   10.10    2.20
   6  -1   2    8.90    2.30
   6  -1   2   12.50    2.70
   6  -1   2   11.10    2.10
   6  -1   2   11.20    2.40
   6  -1   2    7.60    3.00
   6  -1   2   10.90    1.60
   6  -1   2   10.10    1.80
  -7   1  -2   46.20    3.90
  -7   1  -2   52.49    3.50
  -7   1  -2   52.99    3.20
  -7   1  -2   59.79    5.30
  -7   1  -2   58.59    7.60
  -7   1  -2   52.29    6.20
   7  -1   2   49.90    5.10
   7  -1   2   49.50    5.10
   7  -1   2   48.60    3.70
   7  -1   2   54.69    5.20
   7  -1   2   45.00    4.40
   7  -1   2   49.00    3.00
  -8   1  -2   45.80    4.80
  -8   1  -2   31.30    6.20
  -8   1  -2   47.60    6.50
  -8   1  -2   42.70    3.10
  -8   1  -2   44.30    3.40
  -8   1  -2   36.10    4.60
  -8   1  -2   43.90    4.60
   8  -1   2   41.10    4.00
   8  -1   2   40.10    5.00
   8  -1   2   43.90    6.20
   8  -1   2   32.70    4.10
   8  -1   2   42.20    2.70
   8  -1   2   45.00    5.20
  -9   1  -2   23.80    5.40
  -9   1  -2   20.80    2.60
  -9   1  -2   22.70    3.50
  -9   1  -2   24.40    4.00
   9  -1   2   19.40    4.00
   9  -1   2   22.90    1.80
   9  -1   2   29.30    4.80
   9  -1   2   25.60    4.50
   9  -1   2   25.10    3.50
 -10   1  -2   47.30    3.40
 -10   1  -2   36.60    6.70
 -10   1  -2   40.90    6.50
 -10   1  -2   36.50    5.00
 -10   1  -2   38.30    7.10
  10  -1   2   35.10    5.70
  10  -1   2   39.70    5.70
  10  -1   2   39.70    4.50
  10  -1   2   44.50    5.50
  10  -1   2   45.10    6.20
 -11   1  -2   19.70    2.20
 -11   1  -2   13.30    3.70
 -11   1  -2   16.50    5.70
 -11   1  -2   18.00    3.60
 -11   1  -2   25.80    6.40
  11  -1   2   20.60    4.20
  11  -1   2   23.60    5.00
  11  -1   2   17.80    3.60
  11  -1   2   22.50    5.00
 -12   1  -2    9.00    5.50
 -12   1  -2    9.50    3.20
 -12   1  -2    8.70    5.20
  12  -1   2   13.10    4.50
  12  -1   2   13.50    3.70
  12  -1   2   10.00    3.50
  13   0  -2   13.70    4.90
  13   0  -2   11.80    4.40
 -13   0   2   13.60    3.70
 -13   0   2   12.60    5.60
 -13   0   2   12.10    4.00
  12   0  -2   19.10    4.80
  12   0  -2   25.10    5.60
  12   0  -2   17.20    4.40
 -12   0   2   16.00    3.20
 -12   0   2   23.10    4.70
 -12   0   2   13.50    4.30
 -12   0   2   25.90    4.50
  11   0  -2   29.40    5.80
  11   0  -2   23.70    3.00
  11   0  -2   31.30    5.50
  11   0  -2   25.60    4.40
  11   0  -2   42.90    6.60
  11   0  -2   19.80    4.50
 -11   0   2   27.00    5.80
 -11   0   2   28.00    5.20
 -11   0   2   26.70    4.70
 -11   0   2   23.50    4.00
 -11   0   2   36.30    4.40
 -11   0   2   26.80    2.70
  10   0  -2   25.50    5.70
  10   0  -2   20.30    2.80
  10   0  -2   20.90    3.90
  10   0  -2   26.70    5.10
  10   0  -2   21.20    4.70
  10   0  -2   25.90    4.70
 -10   0   2   21.30    3.50
 -10   0   2   33.00    5.70
 -10   0   2   31.10    4.80
 -10   0   2   27.20    4.70
 -10   0   2   22.70    3.80
 -10   0   2   27.20    2.60
   9   0  -2   30.20    3.30
   9   0  -2   35.20    5.60
   9   0  -2   32.20    4.50
   9   0  -2   25.00    4.30
   9   0  -2   31.70    5.10
   9   0  -2   33.40    5.00
  -9   0   2   26.30    3.80
  -9   0   2   27.10    4.30
  -9   0   2   29.40    4.10
  -9   0   2   30.20    5.20
  -9   0   2   25.50    2.50
  -9   0   2   32.30    4.70
   8   0  -2   48.10    5.70
   8   0  -2   49.10    5.50
   8   0  -2   55.69    3.80
   8   0  -2   63.99    6.20
   8   0  -2   66.29    5.00
   8   0  -2   82.89    6.40
   8   0  -2   64.89    7.30
  -8   0   2   56.19    6.20
  -8   0   2   58.79    5.70
  -8   0   2   55.29    4.40
  -8   0   2   50.69    4.80
  -8   0   2   57.29    3.30
  -8   0   2   63.99    5.90
   7   0  -2  266.57   11.10
   7   0  -2  301.17   12.50
   7   0  -2  278.97   13.40
   7   0  -2  316.17   12.40
   7   0  -2  284.07   10.40
   7   0  -2  304.27   12.70
  -7   0   2  299.87    9.90
  -7   0   2  290.87   11.90
  -7   0   2  300.17   11.50
  -7   0   2  302.47   12.80
  -7   0   2  273.57   10.80
   6   0  -2   55.19    4.50
   6   0  -2   60.59    3.90
   6   0  -2   63.49    5.20
   6   0  -2   55.39    4.30
   6   0  -2   59.99    4.60
   6   0  -2   53.59    3.30
  -6   0   2   60.99    4.20
  -6   0   2   51.49    4.10
  -6   0   2   51.79    4.40
  -6   0   2   52.49    3.00
  -6   0   2   54.39    3.70
   5   0  -2    0.70    1.50
   5   0  -2    7.10    1.70
   5   0  -2    5.30    1.80
   5   0  -2    2.90    1.20
   5   0  -2    1.10    1.60
   5   0  -2    4.00    1.90
  -5   0   2    5.70    1.80
  -5   0   2    6.10    2.00
  -5   0   2    2.70    1.30
  -5   0   2    1.90    0.90
  -5   0   2    2.10    1.50
  -5   0   2    3.40    1.50
   4   0  -2   92.39    5.10
   4   0  -2   80.69    4.70
   4   0  -2   84.29    4.00
   4   0  -2   86.39    4.20
   4   0  -2   90.59    4.70
   4   0  -2   91.29    4.90
   4   0  -2   85.29    4.60
  -4   0   2   91.29    3.80
  -4   0   2   93.19    4.20
  -4   0   2   93.39    4.60
  -4   0   2   89.49    4.70
  -4   0   2   86.99    4.60
  -4   0   2   86.89    4.70
   3   0  -2  445.26   14.40
   3   0  -2  442.66   14.50
   3   0  -2  442.46   13.80
   3   0  -2  443.06   14.40
   3   0  -2  455.45   14.30
  -3   0   2  463.35   14.50
  -3   0   2  446.56   14.30
  -3   0   2  465.65   14.10
  -2   0   2 1831.62   55.89
  -2   0   2 1705.13   59.19
   1   0  -2  120.39    4.30
   1   0  -2  118.09    4.10
   1   0  -2  122.39    4.30
   1   0  -2  110.09    3.80
   1   0  -2  120.79    4.20
   1   0  -2  119.29    4.30
  -1   0   2  117.49    3.80
  -1   0   2  114.69    4.20
  -1   0   2  120.49    4.20
  -1   0   2  117.29    4.30
  -1   0   2  118.89    4.20
  -1   0   2  122.59    4.10
  -1   0   2  112.59    4.20
   0   0  -2    0.00    0.10
  -1   0  -2    4.60    0.40
  -1   0  -2    3.90    0.40
  -1   0  -2    4.90    1.20
  -1   0  -2    4.40    1.10
  -1   0  -2    5.10    0.70
  -1   0  -2    4.50    0.90
   1   0   2    5.60    0.90
   1   0   2    4.80    0.40
   1   0   2    2.90    1.20
   1   0   2    3.90    0.70
   1   0   2    2.60    0.60
   1   0   2    5.10    0.50
   1   0   2    4.80    1.10
  -2   0  -2   55.09    2.70
  -2   0  -2   53.89    3.80
  -2   0  -2   60.39    3.30
  -2   0  -2   56.09    2.50
   2   0   2   59.79    2.40
   2   0   2   59.79    3.20
   2   0   2   59.29    2.10
   2   0   2   60.09    2.60
   2   0   2   63.79    2.70
   2   0   2   58.99    2.30
   2   0   2   57.49    2.10
  -3   0  -2 3020.50   88.29
   3   0   2 2960.20   86.99
  -4   0  -2   64.29    4.50
  -4   0  -2   48.20    5.20
  -4   0  -2   56.89    3.00
  -4   0  -2   52.89    2.90
  -4   0  -2   55.39    2.40
  -4   0  -2   53.49    3.10
  -4   0  -2   57.89    2.60
   4   0   2   54.29    2.70
   4   0   2   51.39    3.00
   4   0   2   56.99    3.10
   4   0   2   56.09    2.00
   4   0   2   50.99    3.00
   4   0   2   56.19    2.70
   4   0   2   61.19    6.10
  -5   0  -2   55.59    2.60
  -5   0  -2   48.40    3.10
  -5   0  -2   50.29    5.80
  -5   0  -2   57.69    4.80
  -5   0  -2   51.39    3.30
  -5   0  -2   50.49    2.80
  -5   0  -2   55.79    5.10
   5   0   2   53.49    2.00
   5   0   2   46.30    3.20
   5   0   2   49.90    2.60
   5   0   2   55.99    3.50
   5   0   2   50.29    6.10
   5   0   2   48.70    2.90
   5   0   2   51.39    3.40
  -6   0  -2   32.90    2.20
  -6   0  -2   32.70    3.10
  -6   0  -2   34.80    3.40
  -6   0  -2   42.30    5.50
  -6   0  -2   37.50    4.70
  -6   0  -2   37.90    2.50
  -6   0  -2   30.70    2.50
   6   0   2   35.30    2.60
   6   0   2   37.00    6.20
   6   0   2   31.10    3.30
   6   0   2   39.90    3.70
   6   0   2   33.30    2.10
   6   0   2   34.20    1.60
   6   0   2   25.60    2.80
  -7   0  -2  158.38    9.90
  -7   0  -2  141.99    5.60
  -7   0  -2  141.79    6.90
  -7   0  -2  135.09    5.70
  -7   0  -2  145.89    6.80
  -7   0  -2  133.29    5.90
  -7   0  -2  139.19    8.80
   7   0   2  133.39    4.50
   7   0   2  131.09    7.00
   7   0   2  151.18    5.20
   7   0   2  152.08    6.30
   7   0   2  135.89    9.70
   7   0   2  126.19    7.00
  -8   0  -2    8.40    2.00
  -8   0  -2    7.50    1.80
  -8   0  -2   10.30    4.10
  -8   0  -2   11.00    3.90
  -8   0  -2    7.90    1.70
  -8   0  -2    9.70    2.50
  -8   0  -2    8.90    2.20
   8   0   2   14.20    3.20
   8   0   2    8.30    1.20
   8   0   2    6.50    2.40
   8   0   2    7.10    2.30
   8   0   2   10.70    2.30
  -9   0  -2   12.50    2.80
  -9   0  -2   12.40    2.30
  -9   0  -2   13.30    1.90
  -9   0  -2   16.40    3.10
  -9   0  -2   16.10    2.30
  -9   0  -2   12.10    4.20
  -9   0  -2   14.10    4.70
   9   0   2   15.20    3.20
   9   0   2   16.40    3.60
   9   0   2   19.20    3.10
   9   0   2   16.70    3.50
   9   0   2   15.60    3.60
 -10   0  -2   12.10    3.20
 -10   0  -2   14.60    2.20
 -10   0  -2   17.00    2.60
 -10   0  -2   19.10    5.40
 -10   0  -2    1.70    3.20
 -10   0  -2   17.00    3.30
 -10   0  -2   11.50    1.80
  10   0   2   14.80    3.90
  10   0   2   12.00    3.30
  10   0   2   17.70    3.30
  10   0   2   10.90    3.50
  10   0   2   11.90    3.10
 -11   0  -2   -0.90    2.00
 -11   0  -2    0.60    1.00
 -11   0  -2    0.00    1.30
 -11   0  -2    1.20    1.80
 -11   0  -2   -2.30    2.60
 -11   0  -2   -0.20    1.10
 -11   0  -2    0.60    3.60
  11   0   2    4.80    3.20
  11   0   2    2.00    2.10
  11   0   2    3.30    2.70
  11   0   2    2.10    3.00
  11   0   2    0.10    1.90
 -12   0  -2   13.10    3.50
 -12   0  -2   12.00    5.40
 -12   0  -2   17.40    6.10
 -12   0  -2   13.60    2.20
  12   0   2   23.20    5.00
  12   0   2   15.60    4.10
  12   0   2   10.10    3.00
  12   0   2    9.50    4.30
 -13   0  -2   20.30    6.00
 -13   0  -2   14.50    3.80
 -13   0  -2   15.30    6.20
  13   0   2   20.40    4.70
  13   0   2   18.30    4.40
  12  -1  -2   44.80    6.20
  12  -1  -2   33.10    6.10
  12  -1  -2   45.60    7.40
 -12   1   2   22.60    5.70
 -12   1   2   34.60    5.30
 -12   1   2   41.80    6.30
 -12   1   2   35.60    5.20
  11  -1  -2  182.88   10.50
  11  -1  -2  179.38   11.90
  11  -1  -2  199.58   11.90
  11  -1  -2  186.38   12.40
  11  -1  -2  214.48   13.30
 -11   1   2  189.28    9.60
 -11   1   2  193.18   10.10
 -11   1   2  179.08   10.90
 -11   1   2  192.08   12.50
 -11   1   2  216.88   20.90
  10  -1  -2   65.99    7.30
  10  -1  -2   74.39    7.90
  10  -1  -2   76.09    6.10
  10  -1  -2   68.79    8.20
  10  -1  -2   72.19    8.30
 -10   1   2   83.89    6.00
 -10   1   2   78.99    3.00
 -10   1   2   88.49    7.00
 -10   1   2   87.69    6.40
 -10   1   2   60.99    7.80
   9  -1  -2   -4.70    1.90
   9  -1  -2    0.30    2.50
   9  -1  -2    0.30    2.50
   9  -1  -2    1.80    1.90
  -9   1   2    0.00    0.70
  -9   1   2   -0.30    1.90
  -9   1   2    0.20    0.80
  -9   1   2   -0.70    1.70
  -9   1   2    1.90    2.30
  -9   1   2   -0.80    2.40
  -9   1   2    4.40    2.40
   8  -1  -2    4.60    2.20
   8  -1  -2    1.70    2.40
   8  -1  -2   10.70    3.20
   8  -1  -2    8.40    2.60
   8  -1  -2    5.60    1.60
   8  -1  -2    3.20    2.60
  -8   1   2    7.40    2.40
  -8   1   2    4.30    1.10
  -8   1   2    1.20    2.20
  -8   1   2    5.90    2.20
  -8   1   2    6.80    2.70
  -8   1   2    4.10    1.00
  -8   1   2    5.40    2.80
   7  -1  -2    2.90    1.90
   7  -1  -2    7.10    2.10
   7  -1  -2    4.80    2.90
   7  -1  -2    8.40    2.80
   7  -1  -2    4.10    1.40
   7  -1  -2   10.00    2.80
  -7   1   2    6.40    2.70
  -7   1   2    5.10    1.10
  -7   1   2   12.60    2.70
  -7   1   2    6.70    2.30
  -7   1   2    3.90    1.90
  -7   1   2    6.50    2.20
   6  -1  -2  287.27   11.90
   6  -1  -2  288.67   10.90
   6  -1  -2  293.07   12.00
   6  -1  -2  288.77   12.40
   6  -1  -2  295.17   10.20
   6  -1  -2  315.57   12.70
  -6   1   2  289.37   11.90
  -6   1   2  307.57   11.10
  -6   1   2  289.67   12.80
  -6   1   2  290.67   11.40
  -6   1   2  300.77   11.80
  -6   1   2  306.67    9.80
   5  -1  -2   86.49    5.50
   5  -1  -2   71.19    3.70
   5  -1  -2   71.19    4.10
   5  -1  -2   65.69    4.70
   5  -1  -2   67.19    4.90
   5  -1  -2   79.89    4.90
  -5   1   2   70.59    4.70
  -5   1   2   74.09    4.70
  -5   1   2   82.89    5.60
  -5   1   2   73.09    3.40
  -5   1   2   77.39    4.70
  -5   1   2   74.49    4.30
   4  -1  -2 1726.03   61.19
  -4   1   2 1801.92   63.39
   3  -1  -2  346.27   11.80
   3  -1  -2  350.96   12.20
   3  -1  -2  338.47   12.10
   3  -1  -2  337.17   10.90
   3  -1  -2  345.37   11.80
   3  -1  -2  346.67   11.00
  -3   1   2  358.66   11.80
  -3   1   2  334.87   12.00
  -3   1   2  338.17   10.80
  -3   1   2  331.87   11.70
  -3   1   2  365.86   11.20
  -3   1   2  350.96   11.80
  -3   1   2  349.27   11.70
   2  -1  -2 3395.86  103.29
  -2   1   2 3544.25  104.49
  -1  -1  -2 3630.24  103.19
   1   1   2 3733.73  103.29
  -2  -1  -2   11.90    0.90
  -2  -1  -2   10.40    1.30
  -2  -1  -2   14.20    2.00
  -2  -1  -2   12.40    1.90
  -2  -1  -2    9.40    1.00
   2   1   2   10.20    0.90
   2   1   2   12.10    0.90
   2   1   2   15.50    1.40
   2   1   2   15.00    0.60
   2   1   2   13.10    1.90
   2   1   2   11.20    1.00
   2   1   2   12.40    2.00
  -3  -1  -2    1.50    1.20
  -3  -1  -2    0.20    0.30
  -3  -1  -2    0.60    1.00
  -3  -1  -2    1.20    0.50
  -3  -1  -2    0.80    0.50
  -3  -1  -2    1.40    0.70
   3   1   2    1.70    1.00
   3   1   2    0.30    0.50
   3   1   2    1.20    1.30
   3   1   2    1.00    0.50
   3   1   2    0.70    0.40
   3   1   2    1.60    0.60
   3   1   2    1.10    0.50
  -4  -1  -2  464.75   16.10
  -4  -1  -2  436.16   12.80
  -4  -1  -2  469.95   13.80
  -4  -1  -2  436.76   13.60
  -4  -1  -2  409.96   15.30
  -4  -1  -2  427.86   12.80
   4   1   2  439.26   13.50
   4   1   2  472.05   16.60
   4   1   2  434.16   13.80
   4   1   2  430.86   13.60
   4   1   2  455.55   13.20
   4   1   2  470.35   13.10
  -5  -1  -2  969.50   30.50
   5   1   2  941.71   31.00
   5   1   2  899.11   27.40
  -6  -1  -2   55.99    5.90
  -6  -1  -2   38.40    3.00
  -6  -1  -2   45.50    3.20
  -6  -1  -2   39.30    2.50
  -6  -1  -2   37.70    5.10
  -6  -1  -2   44.80    3.00
  -6  -1  -2   44.10    2.40
   6   1   2   40.30    2.10
   6   1   2   40.30    2.70
   6   1   2   44.00    2.20
   6   1   2   30.50    3.10
   6   1   2   41.00    3.20
   6   1   2   43.70    5.80
   6   1   2   37.80    3.10
  -7  -1  -2    5.90    1.70
  -7  -1  -2    5.90    1.20
  -7  -1  -2    2.60    2.40
  -7  -1  -2    6.00    2.50
  -7  -1  -2    4.70    1.60
  -7  -1  -2    5.20    1.40
  -7  -1  -2    6.40    1.60
   7   1   2    4.60    1.00
   7   1   2    7.40    3.00
   7   1   2    7.90    1.70
   7   1   2    6.60    1.80
   7   1   2    5.10    1.90
   7   1   2    4.70    1.60
  -8  -1  -2 1216.48   40.40
  -8  -1  -2 1201.88   36.70
  -8  -1  -2 1223.88   36.90
  -8  -1  -2 1205.18   35.70
  -8  -1  -2 1200.98   34.90
  -8  -1  -2 1205.18   40.50
  -8  -1  -2 1165.18   34.70
   8   1   2 1202.78   37.30
   8   1   2 1195.68   34.40
   8   1   2 1205.08   37.30
   8   1   2 1266.47   36.30
   8   1   2 1225.28   37.10
  -9  -1  -2    1.20    1.20
  -9  -1  -2    3.80    1.90
  -9  -1  -2    0.70    1.80
  -9  -1  -2   -0.10    1.30
  -9  -1  -2   -2.80    1.50
  -9  -1  -2    8.00    3.80
  -9  -1  -2    5.10    3.90
   9   1   2    2.00    1.00
   9   1   2    1.20    1.70
   9   1   2   -0.60    1.90
   9   1   2    1.50    2.00
   9   1   2    3.90    2.40
 -10  -1  -2    3.00    1.90
 -10  -1  -2    3.40    3.80
 -10  -1  -2    4.60    1.70
 -10  -1  -2    6.40    2.50
 -10  -1  -2    4.30    2.10
 -10  -1  -2    6.70    3.90
 -10  -1  -2    4.30    1.40
  10   1   2    6.80    2.50
  10   1   2    6.00    2.50
  10   1   2    5.40    1.20
  10   1   2    5.30    2.60
 -11  -1  -2    2.40    1.20
 -11  -1  -2   -1.20    1.90
 -11  -1  -2   -0.20    1.10
 -11  -1  -2    0.30    3.30
 -11  -1  -2    2.80    1.80
 -11  -1  -2    0.30    3.30
  11   1   2   -0.70    1.80
  11   1   2    3.20    2.70
  11   1   2    2.60    2.30
 -12  -1  -2   16.30    5.80
 -12  -1  -2   18.70    1.70
 -12  -1  -2   21.90    3.30
 -12  -1  -2   19.90    4.10
 -12  -1  -2   15.50    5.60
 -12  -1  -2   12.50    3.10
  12   1   2   16.80    4.40
  12   1   2   20.30    4.20
  12   1   2   16.30    5.20
  12   1   2   18.30    4.00
  12   1   2   17.20    4.40
 -13  -1  -2  115.19   13.20
 -13  -1  -2  105.59    8.00
 -13  -1  -2   95.19    5.90
 -13  -1  -2  106.39   12.00
  13   1   2   94.89    9.60
  13   1   2  106.69    8.60
  13   1   2   85.89    8.60
  12  -2  -2   -1.00    3.10
  12  -2  -2   -0.80    2.60
  12  -2  -2   -0.10    2.50
 -12   2   2   -1.70    2.60
 -12   2   2    2.50    2.80
 -12   2   2    1.30    2.10
 -12   2   2   -0.80    3.40
  11  -2  -2   20.40    4.60
  11  -2  -2   21.70    4.40
  11  -2  -2   40.60    6.80
 -11   2   2   24.60    4.50
 -11   2   2   25.20    5.90
 -11   2   2   33.60    5.10
 -11   2   2   27.20    4.20
  10  -2  -2   -0.30    2.70
  10  -2  -2    1.70    2.40
  10  -2  -2   -1.50    2.50
  10  -2  -2   -2.10    2.50
 -10   2   2    4.00    2.50
 -10   2   2   -0.10    1.70
 -10   2   2    1.80    2.50
 -10   2   2    1.90    2.60
   9  -2  -2   54.39    7.00
   9  -2  -2   66.69    8.80
   9  -2  -2   49.50    7.20
   9  -2  -2   66.19    6.90
  -9   2   2   50.89    5.40
  -9   2   2   46.80    6.10
  -9   2   2   58.39    5.80
  -9   2   2   48.50    2.60
  -9   2   2   54.09    7.50
  -9   2   2   60.19    6.30
   8  -2  -2   46.20    6.00
   8  -2  -2   38.30    5.90
   8  -2  -2   31.10    4.60
   8  -2  -2   51.49    6.40
   8  -2  -2   37.40    4.40
  -8   2   2   27.30    4.50
  -8   2   2   41.10    5.00
  -8   2   2   45.50    2.50
  -8   2   2   42.30    6.50
  -8   2   2   45.80    5.00
  -8   2   2   38.30    4.60
   7  -2  -2    7.20    2.40
   7  -2  -2   10.90    3.10
   7  -2  -2    5.00    1.90
   7  -2  -2    6.30    3.10
   7  -2  -2    8.00    2.80
  -7   2   2    6.70    2.50
  -7   2   2    9.60    1.40
  -7   2   2    8.40    2.50
  -7   2   2   10.00    3.00
  -7   2   2    6.30    2.30
  -7   2   2   11.90    3.70
   6  -2  -2    9.80    2.80
   6  -2  -2   11.60    2.70
   6  -2  -2   20.50    3.80
   6  -2  -2   12.40    3.00
   6  -2  -2   15.40    2.50
  -6   2   2    8.40    1.30
  -6   2   2    9.40    3.00
  -6   2   2    5.80    2.00
  -6   2   2   14.60    2.60
  -6   2   2   15.00    2.80
  -6   2   2   11.50    3.20
   5  -2  -2   -0.10    1.40
   5  -2  -2    2.30    1.80
   5  -2  -2   -2.30    1.20
   5  -2  -2    0.40    1.20
   5  -2  -2   -0.40    1.00
  -5   2   2   -0.60    1.30
  -5   2   2   -0.40    1.40
  -5   2   2    1.10    0.70
  -5   2   2   -0.40    1.20
  -5   2   2    0.40    1.70
  -5   2   2   -0.20    1.20
   4  -2  -2  100.39    5.00
   4  -2  -2  106.49    6.20
   4  -2  -2  101.99    5.60
   4  -2  -2  114.59    6.30
   4  -2  -2  102.09    6.00
  -4   2   2   96.89    5.60
  -4   2   2  102.09    5.60
  -4   2   2   97.29    6.40
  -4   2   2  101.29    5.70
  -4   2   2  114.09    5.80
  -4   2   2  108.69    4.40
  -4   2   2  111.29    5.40
   3  -2  -2  307.17   11.50
   3  -2  -2  298.77   11.40
   3  -2  -2  311.87   11.30
   3  -2  -2  306.17   11.00
   3  -2  -2  294.77   10.10
  -3   2   2  297.37   11.00
  -3   2   2  298.37    8.40
  -3   2   2  297.07   10.40
  -3   2   2  285.37   10.90
  -3   2   2  285.17   10.80
  -3   2   2  302.07    9.80
  -3   2   2  289.97   11.00
  -3   2   2  312.27   11.80
   2  -2  -2 1147.59   43.00
  -2   2   2 1172.08   45.00
   1  -2  -2  386.76   12.40
   1  -2  -2  364.36   11.90
   1  -2  -2  382.46   12.70
   1  -2  -2  355.36   12.20
   1  -2  -2  362.16   10.90
  -1   2   2  363.16   12.40
  -1   2   2  388.16   12.20
  -1   2   2  369.96   12.10
  -1   2   2  371.16   12.30
  -1  -2  -2 3058.09   92.39
   1   2   2 3115.39   92.49
  -2  -2  -2  812.92   30.20
   2   2   2  836.82   30.20
  -3  -2  -2   73.49    3.30
  -3  -2  -2   74.89    2.60
  -3  -2  -2   71.69    2.90
  -3  -2  -2   78.19    3.30
  -3  -2  -2   74.99    2.80
  -3  -2  -2   71.09    4.30
   3   2   2   73.49    4.20
   3   2   2   74.29    3.40
   3   2   2   72.29    3.20
   3   2   2   72.99    3.10
   3   2   2   84.59    4.60
  -4  -2  -2  413.36   11.90
  -4  -2  -2  411.16   14.50
  -4  -2  -2  396.86   12.00
  -4  -2  -2  393.06   12.70
  -4  -2  -2  398.16   11.60
  -4  -2  -2  401.16   12.60
  -4  -2  -2  404.96   14.40
   4   2   2  390.76   12.20
   4   2   2  403.56   14.70
   4   2   2  391.46   12.30
   4   2   2  397.46   12.90
   4   2   2  400.26   12.60
  -5  -2  -2  115.19    4.10
  -5  -2  -2   87.49    4.50
  -5  -2  -2   82.69    5.90
  -5  -2  -2  100.79    3.80
  -5  -2  -2   89.19    4.50
  -5  -2  -2   89.19    3.80
  -5  -2  -2  109.39    6.40
  -5  -2  -2  106.69    4.70
   5   2   2   89.29    5.40
   5   2   2   96.69    4.40
   5   2   2  102.09    4.60
   5   2   2   89.49    4.00
   5   2   2   96.19    6.50
   5   2   2  112.89    4.50
  -6  -2  -2   45.80    5.10
  -6  -2  -2   35.90    2.20
  -6  -2  -2   41.10    3.00
  -6  -2  -2   36.50    2.30
  -6  -2  -2   28.90    2.90
  -6  -2  -2   37.50    2.30
  -6  -2  -2   32.80    3.10
  -6  -2  -2   34.70    4.50
   6   2   2   41.70    2.80
   6   2   2   36.70    3.10
   6   2   2   39.40    2.40
   6   2   2   41.80    3.00
   6   2   2   36.10    5.10
   6   2   2   37.10    2.90
  -7  -2  -2    8.90    1.90
  -7  -2  -2   10.90    1.60
  -7  -2  -2    7.10    2.80
  -7  -2  -2   10.20    2.00
  -7  -2  -2    8.80    2.00
  -7  -2  -2    8.00    1.40
  -7  -2  -2    7.80    2.80
   7   2   2    7.80    1.30
   7   2   2   14.60    3.80
   7   2   2    8.80    1.90
   7   2   2   11.10    2.20
   7   2   2   10.50    1.90
   7   2   2    6.70    1.90
  -8  -2  -2  645.44   19.60
  -8  -2  -2  650.93   19.70
  -8  -2  -2  667.53   20.80
  -8  -2  -2  660.53   21.50
  -8  -2  -2  667.43   24.90
  -8  -2  -2  636.84   24.40
  -8  -2  -2  674.63   22.50
   8   2   2  622.64   21.40
   8   2   2  648.74   21.40
   8   2   2  655.53   19.70
   8   2   2  620.84   20.90
   8   2   2  644.24   21.90
  -9  -2  -2   11.20    2.10
  -9  -2  -2   10.10    2.70
  -9  -2  -2   12.10    2.00
  -9  -2  -2    8.20    3.70
  -9  -2  -2   14.80    2.80
  -9  -2  -2   10.50    4.00
  -9  -2  -2    3.50    2.00
   9   2   2   12.40    3.10
   9   2   2    7.10    2.40
   9   2   2   11.10    2.70
   9   2   2    9.10    1.80
 -10  -2  -2  201.48    9.70
 -10  -2  -2  172.18   11.60
 -10  -2  -2  188.08    8.50
 -10  -2  -2  183.68    9.20
 -10  -2  -2  188.98    7.20
 -10  -2  -2  180.78    7.30
 -10  -2  -2  176.88   12.10
  10   2   2  193.78   10.00
  10   2   2  184.18    9.10
  10   2   2  180.88    7.20
  10   2   2  172.08    9.70
  10   2   2  174.78    9.30
 -11  -2  -2    2.90    2.10
 -11  -2  -2    5.40    3.30
 -11  -2  -2    4.00    3.60
 -11  -2  -2   -0.50    1.90
 -11  -2  -2   -0.20    1.20
 -11  -2  -2   -1.00    1.70
 -11  -2  -2    0.60    1.20
  11   2   2    0.00    2.30
  11   2   2    5.20    2.50
  11   2   2    1.00    2.10
  11   2   2    0.10    2.00
  11   2   2    1.70    1.20
 -12  -2  -2   -0.30    1.90
 -12  -2  -2   -1.00    0.90
 -12  -2  -2   -1.10    3.00
 -12  -2  -2   -1.00    1.90
 -12  -2  -2    0.20    1.10
 -12  -2  -2   -1.60    1.60
  12   2   2   -0.10    2.60
  12   2   2    0.00    2.30
  12   2   2    7.70    3.40
  12   2   2    0.30    2.30
  12   2   2   -2.50    2.00
  12   2   2    0.30    1.10
 -13  -2  -2   34.00    7.70
 -13  -2  -2   23.60    4.50
 -13  -2  -2   43.80    4.80
  13   2   2   32.10    5.30
  13   2   2   42.70    6.40
  13   2   2   42.70    6.50
  11  -3  -2   -2.80    2.80
  11  -3  -2    0.30    2.50
 -11   3   2    0.10    2.20
 -11   3   2    1.20    2.60
 -11   3   2   -0.10    3.30
 -11   3   2    2.80    2.60
  10  -3  -2    6.20    3.60
  10  -3  -2    6.00    2.90
  10  -3  -2    9.40    3.30
  10  -3  -2    7.50    4.20
  10  -3  -2   25.10    5.90
 -10   3   2    6.70    3.20
 -10   3   2    9.70    3.00
 -10   3   2   16.90    6.90
 -10   3   2   16.40    3.70
 -10   3   2   13.00    4.90
   9  -3  -2   14.00    3.60
   9  -3  -2   17.10    4.80
   9  -3  -2   10.30    2.90
   9  -3  -2    8.40    3.80
   9  -3  -2   15.70    4.60
  -9   3   2   13.60    3.60
  -9   3   2   13.10    3.50
  -9   3   2   12.30    3.30
  -9   3   2   21.30    5.40
   8  -3  -2   99.29    9.50
   8  -3  -2  120.39   11.30
   8  -3  -2  109.99    8.60
   8  -3  -2   84.99    6.10
  -8   3   2   92.29    6.60
  -8   3   2  105.69    7.30
  -8   3   2  122.59    7.40
  -8   3   2  103.39    4.00
  -8   3   2  115.19    8.20
  -8   3   2  105.49   10.50
   7  -3  -2   42.50    4.40
   7  -3  -2   49.10    6.30
   7  -3  -2   40.00    5.60
   7  -3  -2   44.10    5.40
   7  -3  -2   58.89    6.60
  -7   3   2   43.40    2.50
  -7   3   2   40.80    5.40
  -7   3   2   49.20    6.90
  -7   3   2   42.10    4.90
  -7   3   2   54.29    5.30
  -7   3   2   41.20    5.00
   6  -3  -2   73.19    5.50
   6  -3  -2   72.19    6.10
   6  -3  -2   77.39    7.30
   6  -3  -2   57.09    4.30
  -6   3   2   69.19    5.70
  -6   3   2   66.39    5.20
  -6   3   2   63.69    5.20
  -6   3   2   69.39    7.90
  -6   3   2   63.69    3.20
  -6   3   2   63.99    4.90
   5  -3  -2   16.10    2.40
   5  -3  -2   15.20    3.20
   5  -3  -2   15.90    3.20
   5  -3  -2   10.10    2.40
   5  -3  -2   14.70    3.20
  -5   3   2   17.50    3.00
  -5   3   2   13.60    2.70
  -5   3   2   19.40    4.00
  -5   3   2   16.80    3.10
  -5   3   2   16.70    1.80
  -5   3   2    9.90    2.40
   4  -3  -2  495.05   17.90
   4  -3  -2  461.55   17.80
   4  -3  -2  505.55   18.20
   4  -3  -2  505.05   16.30
   4  -3  -2  494.35   17.20
  -4   3   2  509.05   17.30
  -4   3   2  486.85   17.40
  -4   3   2  510.65   19.10
  -4   3   2  506.45   16.80
  -4   3   2  496.45   17.60
  -4   3   2  463.15   17.20
  -4   3   2  493.65   15.40
   3  -3  -2   19.20    2.40
   3  -3  -2   22.00    3.50
   3  -3  -2   14.70    2.40
   3  -3  -2   16.30    3.10
   3  -3  -2   15.60    2.90
  -3   3   2   16.10    2.80
  -3   3   2   18.10    2.70
  -3   3   2   24.00    3.20
  -3   3   2   17.30    2.00
  -3   3   2   21.50    2.90
  -3   3   2   16.00    2.80
   2  -3  -2 1703.33   61.69
  -2   3   2 1668.23   63.79
   1  -3  -2  409.06   14.00
   1  -3  -2  408.36   11.90
   1  -3  -2  421.06   14.10
   1  -3  -2  417.26   14.30
   1  -3  -2  379.76   13.50
   1  -3  -2  407.96   13.00
  -1   3   2  395.46   13.70
  -1   3   2  407.26   13.10
  -1   3   2  406.46   13.80
  -1   3   2  379.26   13.80
  -1   3   2  403.36   13.90
   0  -3  -2 5347.96  161.68
   0   3   2 5484.25  163.08
  -1  -3  -2  768.52   33.20
   1   3   2  820.92   33.80
  -2  -3  -2   49.70    2.80
  -2  -3  -2   41.20    3.40
  -2  -3  -2   46.80    2.90
  -2  -3  -2   48.80    2.60
  -2  -3  -2   46.20    3.00
   2   3   2   44.30    3.00
   2   3   2   43.80    2.80
   2   3   2   40.70    3.30
   2   3   2   44.40    3.20
   2   3   2   44.40    2.90
  -3  -3  -2  226.88    7.80
  -3  -3  -2  242.78    7.90
  -3  -3  -2  242.78    9.60
  -3  -3  -2  235.58    8.50
  -3  -3  -2  223.28    8.40
   3   3   2  232.38    8.40
   3   3   2  249.38    9.30
   3   3   2  224.28    8.30
   3   3   2  237.98    7.90
   3   3   2  240.08    8.70
  -4  -3  -2   44.80    2.50
  -4  -3  -2   43.00    3.00
  -4  -3  -2   41.60    2.40
  -4  -3  -2   49.99    3.30
  -4  -3  -2   52.69    4.30
   4   3   2   43.50    2.90
   4   3   2   49.99    3.80
   4   3   2   46.70    4.00
   4   3   2   41.40    2.80
   4   3   2   44.90    2.70
   4   3   2   51.19    3.30
  -5  -3  -2  378.06   11.90
  -5  -3  -2  390.26   13.10
  -5  -3  -2  384.66   14.90
  -5  -3  -2  396.26   12.20
  -5  -3  -2  410.06   13.30
  -5  -3  -2  387.86   11.80
   5   3   2  384.96   12.60
   5   3   2  389.76   15.00
   5   3   2  382.06   13.40
   5   3   2  373.56   12.80
   5   3   2  380.46   12.40
  -6  -3  -2  103.29    4.10
  -6  -3  -2  107.49    6.90
  -6  -3  -2  101.79    5.30
  -6  -3  -2  101.29    4.20
  -6  -3  -2  100.99    4.40
   6   3   2  100.49    5.50
   6   3   2  102.69    7.00
   6   3   2  102.59    4.60
   6   3   2   97.79    5.10
   6   3   2  102.39    5.00
  -7  -3  -2   48.90    2.70
  -7  -3  -2   49.90    3.90
  -7  -3  -2   50.39    3.70
  -7  -3  -2   47.10    2.70
  -7  -3  -2   44.60    2.90
  -7  -3  -2   44.40    5.30
   7   3   2   46.30    6.00
   7   3   2   48.70    4.00
   7   3   2   51.49    3.70
   7   3   2   44.60    3.50
   7   3   2   46.80    3.00
   7   3   2   42.00    3.40
  -8  -3  -2  111.39    5.10
  -8  -3  -2  125.09    6.20
  -8  -3  -2  107.09    6.30
  -8  -3  -2  112.89    7.00
  -8  -3  -2  111.69    4.90
  -8  -3  -2  113.59    4.80
  -8  -3  -2  114.89    8.30
   8   3   2  117.99    5.40
   8   3   2  109.59    6.10
   8   3   2  115.69    6.70
   8   3   2  129.79    6.50
   8   3   2  121.29    6.30
  -9  -3  -2  914.91   28.30
  -9  -3  -2  933.21   29.40
  -9  -3  -2  892.41   26.70
  -9  -3  -2  919.11   32.80
  -9  -3  -2  890.61   27.00
  -9  -3  -2  863.21   28.80
   9   3   2  906.71   29.90
   9   3   2  937.11   29.10
   9   3   2  886.21   28.90
   9   3   2  905.31   27.30
 -10  -3  -2   80.39    9.10
 -10  -3  -2   75.99    4.30
 -10  -3  -2   84.69    6.10
 -10  -3  -2   79.89    5.50
 -10  -3  -2   81.89    5.90
  10   3   2   78.79    6.40
  10   3   2   80.29    4.70
  10   3   2   75.89    5.90
  10   3   2   80.09    5.80
  10   3   2   78.89    6.30
 -11  -3  -2    5.50    1.70
 -11  -3  -2    7.00    2.50
 -11  -3  -2    5.20    3.90
 -11  -3  -2    7.40    2.40
  11   3   2    3.00    2.40
  11   3   2   11.60    3.40
  11   3   2    3.60    2.50
  11   3   2    7.70    2.90
  11   3   2    6.40    1.80
 -12  -3  -2    7.20    4.30
 -12  -3  -2    3.90    2.40
 -12  -3  -2    4.60    2.50
 -12  -3  -2    6.00    2.80
 -12  -3  -2    0.10    1.20
 -12  -3  -2    3.00    1.40
  12   3   2    1.90    1.40
  12   3   2    2.30    2.60
  12   3   2    5.00    2.70
  12   3   2    0.80    2.20
  12   3   2    4.40    2.70
 -13  -3  -2  101.39   12.80
 -13  -3  -2   74.49    7.50
 -13  -3  -2   74.09    6.20
  13   3   2   74.29    4.70
  13   3   2   72.09    7.70
  13   3   2   76.99    8.00
  13   3   2   67.79    8.20
  13   3   2   68.99    7.80
  11  -4  -2   14.40    5.50
  11  -4  -2    8.60    3.70
 -11   4   2   16.50    3.80
 -11   4   2   12.40    4.30
 -11   4   2   19.10    4.20
 -11   4   2   13.00    5.30
  10  -4  -2   10.60    4.50
  10  -4  -2    0.60    2.30
  10  -4  -2    7.10    4.10
  10  -4  -2    3.90    2.90
 -10   4   2    1.20    2.60
 -10   4   2    3.80    2.90
 -10   4   2    2.00    2.90
 -10   4   2    4.20    3.70
   9  -4  -2    1.70    3.10
   9  -4  -2    5.30    3.80
   9  -4  -2   -0.10    2.00
   9  -4  -2    5.80    2.70
  -9   4   2   11.10    3.20
  -9   4   2   -0.80    2.60
  -9   4   2    4.90    3.80
  -9   4   2    5.20    3.00
  -9   4   2    4.40    2.70
   8  -4  -2    2.70    3.30
   8  -4  -2    1.70    2.20
   8  -4  -2   -0.20    1.90
   8  -4  -2    1.60    2.90
   8  -4  -2   -0.10    2.80
  -8   4   2    3.20    3.40
  -8   4   2   -1.50    2.10
  -8   4   2    4.90    2.60
  -8   4   2   -0.20    0.50
  -8   4   2   -0.40    2.30
  -8   4   2    2.30    2.40
   7  -4  -2  294.37   15.10
   7  -4  -2  309.37   14.00
   7  -4  -2  298.17   15.30
   7  -4  -2  300.97   15.10
   7  -4  -2  315.37   12.70
  -7   4   2  334.27   15.00
  -7   4   2  302.07   16.20
  -7   4   2  312.17   13.80
  -7   4   2  304.47   13.40
  -7   4   2  316.07   13.30
  -7   4   2  309.87    9.90
   6  -4  -2   90.29    8.50
   6  -4  -2   89.19    8.40
   6  -4  -2   95.99    7.50
   6  -4  -2   85.49    5.60
   6  -4  -2   85.69    6.40
  -6   4   2   90.99    6.40
  -6   4   2   85.89    6.90
  -6   4   2   79.69    5.80
  -6   4   2   97.49    6.60
  -6   4   2   81.59    3.90
  -6   4   2   81.39    8.90
   5  -4  -2   39.20    5.30
   5  -4  -2   44.70    5.60
   5  -4  -2   48.70    4.00
   5  -4  -2   50.69    6.00
   5  -4  -2   39.90    4.60
  -5   4   2   38.20    6.00
  -5   4   2   43.20    4.60
  -5   4   2   39.50    2.80
  -5   4   2   45.70    5.00
  -5   4   2   48.30    5.10
  -5   4   2   36.80    4.30
  -5   4   2   46.10    5.40
   4  -4  -2  239.98   11.50
   4  -4  -2  255.17    9.90
   4  -4  -2  256.57   10.80
   4  -4  -2  249.88   11.60
   4  -4  -2  232.68   11.40
  -4   4   2  252.47   10.70
  -4   4   2  232.58    8.80
  -4   4   2  242.78   10.80
  -4   4   2  250.67   11.20
  -4   4   2  236.98   10.20
  -4   4   2  255.47   11.10
   3  -4  -2   -0.20    1.60
   3  -4  -2    2.50    1.50
   3  -4  -2    2.10    0.40
   3  -4  -2    2.40    2.00
   3  -4  -2    1.70    1.90
   3  -4  -2   -0.60    1.40
  -3   4   2    2.70    1.90
  -3   4   2    2.00    1.70
  -3   4   2    3.00    1.90
  -3   4   2    3.30    2.00
  -3   4   2    3.90    1.90
   2  -4  -2  181.38    7.80
   2  -4  -2  182.88    8.50
   2  -4  -2  183.98    9.00
   2  -4  -2  200.58    9.30
   2  -4  -2  200.18    6.30
   2  -4  -2  214.08    9.60
  -2   4   2  178.48    8.70
  -2   4   2  199.58    8.30
  -2   4   2  192.18    9.70
  -2   4   2  186.78    8.90
   1  -4  -2    2.80    2.00
   1  -4  -2    2.50    1.80
   1  -4  -2    3.60    1.70
   1  -4  -2    1.50    2.00
   1  -4  -2    1.60    1.80
  -1   4   2    1.10    1.70
  -1   4   2    4.30    2.00
  -1   4   2    2.90    2.00
  -1   4   2    3.40    2.20
  -1   4   2    3.50    1.70
   0  -4  -2   18.30    2.30
   0  -4  -2   27.40    3.30
   0  -4  -2   13.60    2.70
   0  -4  -2   23.40    3.10
   0  -4  -2   19.70    2.60
   0   4   2   19.00    2.80
   0   4   2   21.40    2.90
   0   4   2   20.30    2.80
   0   4   2   19.20    2.40
   0   4   2   21.00    3.00
  -1  -4  -2   46.00    3.50
  -1  -4  -2   47.20    3.70
  -1  -4  -2   44.10    3.10
  -1  -4  -2   48.60    3.60
  -1  -4  -2   48.90    3.90
   1   4   2   46.20    3.20
   1   4   2   55.59    3.90
   1   4   2   46.60    3.90
   1   4   2   53.09    3.90
   1   4   2   36.10    3.70
   1   4   2   43.90    3.50
  -2  -4  -2  491.55   15.90
  -2  -4  -2  489.75   15.70
  -2  -4  -2  469.35   15.00
  -2  -4  -2  474.35   16.00
  -2  -4  -2  494.85   17.70
   2   4   2  484.35   16.00
   2   4   2  463.55   16.60
   2   4   2  475.95   15.80
   2   4   2  456.45   15.00
   2   4   2  489.25   16.30
   2   4   2  464.05   16.00
  -3  -4  -2  744.43   23.40
  -3  -4  -2  741.43   23.40
   3   4   2  774.82   23.90
   3   4   2  753.32   24.40
   3   4   2  752.52   23.30
  -4  -4  -2  381.16   12.50
  -4  -4  -2  392.76   14.70
  -4  -4  -2  392.76   12.60
  -4  -4  -2  394.16   13.50
  -4  -4  -2  396.96   13.60
   4   4   2  365.86   12.60
   4   4   2  369.96   13.20
   4   4   2  385.86   13.40
   4   4   2  395.36   14.00
   4   4   2  389.16   13.90
   5   4   2 1140.69   35.70
   5   4   2 1121.89   34.80
  -6  -4  -2   57.99    4.00
  -6  -4  -2   58.89    3.40
  -6  -4  -2   48.40    2.90
  -6  -4  -2   59.09    4.20
  -6  -4  -2   59.69    5.20
  -6  -4  -2   52.39    2.90
   6   4   2   53.29    4.00
   6   4   2   50.29    4.10
   6   4   2   64.09    3.80
   6   4   2   51.69    5.90
   6   4   2   53.19    3.80
   6   4   2   58.19    3.50
  -7  -4  -2   14.20    3.50
  -7  -4  -2   14.50    1.80
  -7  -4  -2   17.70    2.20
  -7  -4  -2   18.10    2.90
  -7  -4  -2   12.00    1.60
  -7  -4  -2   16.20    2.70
   7   4   2   23.30    3.20
   7   4   2   17.70    2.70
   7   4   2   14.20    2.00
   7   4   2   14.70    3.50
   7   4   2   13.80    2.70
   7   4   2   15.90    2.50
  -8  -4  -2    3.60    1.90
  -8  -4  -2    5.60    1.60
  -8  -4  -2    3.40    1.70
  -8  -4  -2    7.10    3.20
  -8  -4  -2    4.00    1.30
  -8  -4  -2    2.90    1.10
   8   4   2    5.60    2.20
   8   4   2    6.60    1.90
   8   4   2    5.00    1.80
   8   4   2    3.60    1.80
   8   4   2    4.40    1.60
  -9  -4  -2    0.80    2.70
  -9  -4  -2   -0.60    1.80
  -9  -4  -2   -3.20    1.40
  -9  -4  -2    0.00    1.20
  -9  -4  -2    3.20    2.00
  -9  -4  -2   -0.30    0.80
  -9  -4  -2    1.30    1.80
   9   4   2   -0.20    1.60
   9   4   2   -0.60    1.70
   9   4   2   -2.70    1.30
   9   4   2   -1.10    1.50
   9   4   2    0.90    1.30
 -10  -4  -2   86.49    6.40
 -10  -4  -2   82.99    4.50
 -10  -4  -2   81.69    5.90
 -10  -4  -2   69.09    4.40
 -10  -4  -2   86.59    5.80
 -10  -4  -2   82.99    9.50
  10   4   2   76.99    4.90
  10   4   2   83.29    6.20
  10   4   2   79.19    5.90
  10   4   2   72.19    6.00
  10   4   2   73.59    7.10
 -11  -4  -2   -0.50    1.30
 -11  -4  -2    0.60    3.30
 -11  -4  -2    0.10    1.70
 -11  -4  -2   -0.80    2.10
 -11  -4  -2   -1.10    1.30
 -11  -4  -2   -1.30    2.00
  11   4   2    0.30    1.90
  11   4   2    0.80    2.00
  11   4   2   -1.20    1.90
  11   4   2   -0.70    1.40
  11   4   2    0.50    2.20
 -12  -4  -2   -0.30    1.30
 -12  -4  -2   -0.90    1.80
 -12  -4  -2    3.30    2.30
 -12  -4  -2   -0.50    2.00
 -12  -4  -2    4.10    4.00
  12   4   2   -0.60    2.20
  12   4   2   -0.90    2.10
  12   4   2    1.70    1.60
  12   4   2   -0.30    2.00
  12   4   2   -1.10    2.20
 -13  -4  -2    2.60    4.20
 -13  -4  -2   -2.20    1.80
 -13  -4  -2    3.30    2.70
 -13  -4  -2    3.00    1.60
  13   4   2    2.40    3.10
  13   4   2    4.30    3.30
  13   4   2   -1.40    2.40
  13   4   2    3.30    2.60
  13   4   2   -0.50    2.70
 -14  -4  -2    1.40    2.80
 -14  -4  -2    2.70    2.80
 -14  -4  -2   17.30    6.40
  14   4   2    5.20    2.60
  14   4   2    3.60    3.50
  14   4   2    5.20    3.40
  14   4   2   -0.40    2.60
  10  -5  -2   22.70    4.60
  10  -5  -2   32.00    2.30
  10  -5  -2   36.80    7.60
 -10   5   2   36.20    5.40
 -10   5   2   30.70    5.50
 -10   5   2   20.20    4.30
 -10   5   2   28.30    7.00
   9  -5  -2    3.10    3.50
   9  -5  -2    1.80    2.40
   9  -5  -2   -1.30    2.80
   9  -5  -2   -3.70    1.50
  -9   5   2   -0.30    2.30
  -9   5   2   -0.10    3.40
  -9   5   2   -2.70    2.30
  -9   5   2    0.90    2.50
   8  -5  -2  101.69    8.20
   8  -5  -2  106.29   11.00
   8  -5  -2  108.89    7.20
   8  -5  -2  115.99   11.10
   8  -5  -2  100.89   10.60
  -8   5   2  114.29    8.40
  -8   5   2  105.19    7.70
  -8   5   2  118.89    7.90
  -8   5   2  106.49    8.90
  -8   5   2  126.79   13.20
   7  -5  -2   18.70    4.70
   7  -5  -2   11.40    3.50
   7  -5  -2   10.60    4.30
   7  -5  -2    7.90    3.70
   7  -5  -2   15.90    3.50
  -7   5   2    8.10    1.30
  -7   5   2    4.20    2.70
  -7   5   2    5.70    4.10
  -7   5   2    7.60    3.00
  -7   5   2   12.30    3.40
  -7   5   2    2.70    3.00
   6  -5  -2    6.50    3.30
   6  -5  -2    3.50    2.20
   6  -5  -2    1.40    2.00
   6  -5  -2   -1.80    2.10
  -6   5   2   -0.10    1.70
  -6   5   2    0.40    3.10
  -6   5   2    2.40    2.80
  -6   5   2    2.80    2.50
  -6   5   2    1.00    2.10
  -6   5   2    2.60    1.10
   5  -5  -2   31.80    5.20
   5  -5  -2   22.50    4.60
   5  -5  -2   24.20    4.60
   5  -5  -2   30.80    4.60
   5  -5  -2   23.70    3.50
  -5   5   2   33.40    5.00
  -5   5   2   20.00    3.90
  -5   5   2   26.20    5.70
  -5   5   2   27.40    4.30
  -5   5   2   29.80    4.20
  -5   5   2   26.90    4.00
  -5   5   2   26.70    2.70
   4  -5  -2  170.78    9.80
   4  -5  -2  176.28    8.20
   4  -5  -2  170.88   10.00
   4  -5  -2  165.78    9.80
   4  -5  -2  190.08    9.50
  -4   5   2  170.38    8.80
  -4   5   2  189.78    9.50
  -4   5   2  180.98    8.70
  -4   5   2  172.38    9.30
  -4   5   2  180.78    7.40
  -4   5   2  165.48    9.40
   3  -5  -2  409.06   16.10
   3  -5  -2  372.46   15.70
   3  -5  -2  357.46   13.70
   3  -5  -2  369.96   14.70
   3  -5  -2  353.36   15.40
   3  -5  -2  389.06   11.10
  -3   5   2  377.76   14.20
  -3   5   2  397.66   15.50
  -3   5   2  356.36   14.30
  -3   5   2  376.96   15.10
  -3   5   2  399.56   15.30
   2  -5  -2  156.68    5.40
   2  -5  -2  145.39    7.80
   2  -5  -2  154.08    8.60
   2  -5  -2  151.68    8.50
   2  -5  -2  152.58    7.20
   2  -5  -2  154.78    8.50
  -2   5   2  161.88    8.00
  -2   5   2  136.99    8.00
  -2   5   2  151.18    8.20
  -2   5   2  161.78    7.60
  -2   5   2  153.38    8.30
   1  -5  -2 2512.35   91.09
  -1   5   2 2409.96  102.59
   0   5   2 1498.25   65.09
  -1  -5  -2  203.98    9.20
  -1  -5  -2  215.88    9.40
  -1  -5  -2  216.18    9.60
  -1  -5  -2  205.48    9.50
  -1  -5  -2  220.78    8.70
   1   5   2  218.98    9.50
   1   5   2  195.38    9.60
   1   5   2  210.48    8.60
   1   5   2  229.68    9.80
   1   5   2  203.78    9.50
  -2  -5  -2   11.90    2.50
  -2  -5  -2   11.50    2.80
  -2  -5  -2    9.40    2.10
  -2  -5  -2   15.20    2.80
  -2  -5  -2    8.40    2.30
   2   5   2   11.50    2.60
   2   5   2   14.70    2.70
   2   5   2   10.40    2.00
   2   5   2   10.10    2.50
   2   5   2   10.60    2.80
   2   5   2    9.90    2.60
  -3  -5  -2    3.80    1.80
  -3  -5  -2    8.60    2.60
  -3  -5  -2    2.10    1.60
  -3  -5  -2    7.40    2.40
  -3  -5  -2    5.00    2.00
   3   5   2    5.60    1.70
   3   5   2    7.90    2.60
   3   5   2    3.00    1.80
   3   5   2    4.10    1.90
   3   5   2    2.90    1.90
   3   5   2    8.60    2.40
  -4  -5  -2    0.40    1.40
  -4  -5  -2    0.20    1.30
  -4  -5  -2    0.00    1.50
  -4  -5  -2    0.90    1.40
  -4  -5  -2    0.70    1.90
   4   5   2    1.00    1.60
   4   5   2    0.40    1.20
   4   5   2    0.40    1.40
   4   5   2    2.00    1.80
   4   5   2    0.50    1.90
   4   5   2    1.10    1.40
  -5  -5  -2    0.10    1.90
  -5  -5  -2    1.10    1.50
  -5  -5  -2    0.40    1.20
  -5  -5  -2    2.80    1.40
   5   5   2    2.00    1.60
   5   5   2    0.30    1.40
   5   5   2    0.30    1.30
   5   5   2    3.20    1.50
   5   5   2    0.10    1.60
   5   5   2    1.60    1.20
  -6  -5  -2  236.08   10.10
  -6  -5  -2  254.77   11.80
  -6  -5  -2  243.58   10.40
  -6  -5  -2  248.78    9.00
   6   5   2  229.48   11.30
   6   5   2  252.07   10.80
   6   5   2  250.67    9.40
   6   5   2  239.88   10.40
   6   5   2  245.38   10.00
   6   5   2  231.78    9.40
  -7  -5  -2   25.20    4.80
  -7  -5  -2   36.40    2.80
  -7  -5  -2   29.70    3.80
  -7  -5  -2   28.70    3.00
  -7  -5  -2   32.10    4.00
   7   5   2   33.70    4.10
   7   5   2   29.30    3.50
   7   5   2   33.50    3.70
   7   5   2   27.40    3.10
   7   5   2   29.50    4.80
   7   5   2   28.40    4.00
  -8  -5  -2   11.70    2.80
  -8  -5  -2    9.30    1.60
  -8  -5  -2    9.00    2.30
  -8  -5  -2    8.60    3.40
  -8  -5  -2   11.20    1.90
  -8  -5  -2   13.70    2.30
   8   5   2    7.60    2.00
   8   5   2   13.00    2.90
   8   5   2    9.60    2.70
   8   5   2   14.60    2.60
   8   5   2   10.00    2.40
  -9  -5  -2   55.19    4.00
  -9  -5  -2   51.79    5.50
  -9  -5  -2   38.30    6.10
  -9  -5  -2   62.99    3.50
  -9  -5  -2   67.19    3.80
   9   5   2   50.39    4.10
   9   5   2   57.89    5.50
   9   5   2   66.89    6.40
   9   5   2   59.09    4.80
   9   5   2   48.90    5.80
 -10  -5  -2  169.48    6.80
 -10  -5  -2  183.08    8.90
 -10  -5  -2  165.68    9.00
 -10  -5  -2  179.98    7.10
 -10  -5  -2  166.38    7.50
 -10  -5  -2  173.18   11.70
  10   5   2  168.28    9.00
  10   5   2  173.08   10.10
  10   5   2  164.78    9.50
  10   5   2  165.58    8.90
  10   5   2  168.78    9.10
 -11  -5  -2   10.80    3.00
 -11  -5  -2    8.20    1.60
 -11  -5  -2    9.00    4.50
 -11  -5  -2   11.00    2.20
 -11  -5  -2    8.90    2.90
 -11  -5  -2    6.80    2.90
 -11  -5  -2    7.40    2.00
  11   5   2   11.00    3.20
  11   5   2   12.50    3.50
  11   5   2   14.10    3.80
  11   5   2    6.80    2.00
  11   5   2   12.80    3.30
 -12  -5  -2    1.00    1.50
 -12  -5  -2    2.40    2.10
 -12  -5  -2   -2.00    3.30
 -12  -5  -2   -1.00    2.00
 -12  -5  -2   -1.30    2.00
 -12  -5  -2   -2.40    1.20
  12   5   2    0.50    1.60
  12   5   2    0.20    2.10
  12   5   2    0.90    2.00
  12   5   2    2.50    2.50
  12   5   2   -0.20    2.10
 -13  -5  -2   13.60    5.40
 -13  -5  -2   12.60    3.80
 -13  -5  -2    2.20    2.80
 -13  -5  -2    9.60    1.90
  13   5   2    1.90    2.60
  13   5   2    8.80    3.60
  13   5   2   10.40    2.60
  13   5   2    9.80    3.50
  13   5   2    6.80    3.50
 -14  -5  -2    2.70    3.00
 -14  -5  -2   -1.70    2.50
 -14  -5  -2    1.60    4.70
  14   5   2   -1.00    2.60
  14   5   2    3.80    3.20
  14   5   2    0.10    1.80
  14   5   2    6.10    3.50
   9  -6  -2    6.20    4.10
   9  -6  -2   -2.00    4.70
   9  -6  -2    7.40    3.50
   9  -6  -2    3.10    3.00
  -9   6   2    8.50    3.10
  -9   6   2    3.10    3.10
  -9   6   2    5.20    3.30
  -9   6   2    7.70    5.00
   8  -6  -2  107.09    7.60
   8  -6  -2  129.89   14.70
   8  -6  -2  114.29    8.90
   8  -6  -2  123.69   12.10
  -8   6   2  104.59    8.60
  -8   6   2  115.39   13.00
  -8   6   2  118.79    8.30
  -8   6   2  120.69    8.40
   7  -6  -2   98.19   10.50
   7  -6  -2   83.09   11.30
   7  -6  -2   54.49    7.90
   7  -6  -2   68.09    7.40
   7  -6  -2   66.19    6.50
  -7   6   2   80.89    7.50
  -7   6   2   65.79    7.20
  -7   6   2   62.19    3.20
  -7   6   2   75.69    8.60
  -7   6   2   62.79    9.50
  -7   6   2   67.39    7.10
   6  -6  -2    2.70    3.00
   6  -6  -2   -1.60    2.50
   6  -6  -2    2.40    2.10
   6  -6  -2    2.00    2.20
   6  -6  -2   -1.50    2.80
  -6   6   2   -0.70    2.10
  -6   6   2   -0.10    2.30
  -6   6   2   -1.60    2.10
  -6   6   2   -4.40    2.40
  -6   6   2    1.10    1.10
  -6   6   2   -1.90    2.30
   5  -6  -2   71.19    6.90
   5  -6  -2   75.89    8.30
   5  -6  -2   67.39    7.70
   5  -6  -2   66.59    5.40
   5  -6  -2   61.09    7.60
  -5   6   2   65.19    4.20
  -5   6   2   61.39    6.20
  -5   6   2   57.19    6.00
  -5   6   2   69.69    7.00
  -5   6   2   60.39    6.60
  -5   6   2   70.49    7.50
  -5   6   2   67.99    9.00
   4  -6  -2   15.90    4.10
   4  -6  -2   11.00    3.10
   4  -6  -2    7.90    3.40
   4  -6  -2    7.90    2.60
  -4   6   2   14.00    3.70
  -4   6   2   15.50    3.30
  -4   6   2   14.80    3.70
  -4   6   2   13.80    3.20
  -4   6   2   13.00    3.60
   3  -6  -2   27.00    4.80
   3  -6  -2   30.30    4.40
   3  -6  -2   25.40    4.50
   3  -6  -2   25.60    4.80
   3  -6  -2   25.80    3.80
   3  -6  -2   24.40    1.80
  -3   6   2   29.10    4.10
  -3   6   2   20.60    4.10
  -3   6   2   28.10    4.50
  -3   6   2   26.80    4.40
  -3   6   2   28.70    4.80
   2  -6  -2    4.20    2.50
   2  -6  -2    9.70    3.10
   2  -6  -2    7.30    2.90
   2  -6  -2    2.70    2.00
   2  -6  -2    5.50    2.10
  -2   6   2    5.90    2.70
  -2   6   2    3.20    2.00
  -2   6   2    5.00    2.20
  -2   6   2    4.60    2.40
  -2   6   2    3.00    2.20
   1  -6  -2  809.02   25.90
   1  -6  -2  820.42   27.70
   1  -6  -2  815.02   27.10
   1  -6  -2  809.22   27.90
   1  -6  -2  793.52   27.70
  -1   6   2  818.02   26.20
  -1   6   2  805.92   27.50
  -1   6   2  810.92   27.00
  -1   6   2  813.32   27.60
  -1   6   2  791.12   27.40
   0  -6  -2    0.80    1.90
   0  -6  -2    0.10    1.90
   0  -6  -2    1.90    2.00
   0  -6  -2    0.70    1.60
   0  -6  -2    0.80    1.70
   0   6   2   -0.90    1.80
   0   6   2   -2.10    1.30
   0   6   2    2.30    1.90
   0   6   2    2.30    2.00
   0   6   2    0.60    1.80
  -1  -6  -2   10.70    2.40
  -1  -6  -2   10.90    2.70
  -1  -6  -2   14.30    3.10
  -1  -6  -2   14.20    3.10
  -1  -6  -2   16.50    3.30
   1   6   2   17.60    3.40
   1   6   2   15.80    3.30
   1   6   2   11.30    2.90
   1   6   2    7.10    2.70
  -2  -6  -2  169.78    8.70
  -2  -6  -2  174.28    8.50
  -2  -6  -2  165.58    7.60
  -2  -6  -2  174.88    8.80
  -2  -6  -2  165.58    8.50
   2   6   2  159.38    8.70
   2   6   2  173.48    8.60
   2   6   2  174.78    7.70
   2   6   2  174.58    8.30
   2   6   2  158.58    8.60
   2   6   2  161.78    8.90
  -3  -6  -2   31.70    4.20
  -3  -6  -2   27.60    3.20
  -3  -6  -2   33.90    4.20
  -3  -6  -2   32.50    4.00
   3   6   2   33.50    4.30
   3   6   2   31.60    4.00
   3   6   2   31.20    3.40
   3   6   2   35.80    4.00
   3   6   2   33.20    4.30
   3   6   2   28.10    4.20
  -4  -6  -2   -0.50    1.40
  -4  -6  -2    4.10    1.80
  -4  -6  -2    1.50    1.70
  -4  -6  -2    4.70    2.10
  -4  -6  -2    2.30    1.90
   4   6   2    4.70    2.10
   4   6   2    1.40    1.40
   4   6   2    2.40    1.50
   4   6   2    4.40    2.20
   4   6   2    5.30    1.90
   4   6   2    3.10    2.20
  -5  -6  -2  528.15   18.50
  -5  -6  -2  502.05   18.40
  -5  -6  -2  498.85   19.30
  -5  -6  -2  529.55   17.60
  -5  -6  -2  493.25   17.10
   5   6   2  528.55   17.10
   5   6   2  495.25   18.80
   5   6   2  507.75   18.10
   5   6   2  527.15   17.30
   5   6   2  502.95   18.70
   5   6   2  533.75   19.80
   5   6   2  515.15   18.20
  -6  -6  -2  319.37   12.50
  -6  -6  -2  275.67   13.20
  -6  -6  -2  291.87   11.00
  -6  -6  -2  301.47   12.50
   6   6   2  273.77   11.00
   6   6   2  297.17   11.10
   6   6   2  289.77   12.60
   6   6   2  281.97   12.20
   6   6   2  298.17   12.80
   6   6   2  293.87   12.00
  -7  -6  -2  109.99    5.60
  -7  -6  -2  105.29    7.80
  -7  -6  -2  107.19    6.60
  -7  -6  -2   95.49    6.50
   7   6   2  107.09    6.40
   7   6   2   97.49    5.90
   7   6   2   96.59    5.60
   7   6   2  111.79    7.30
   7   6   2  103.29    6.90
  -8  -6  -2    6.90    2.40
  -8  -6  -2    5.80    2.00
  -8  -6  -2    6.40    3.10
  -8  -6  -2    6.30    2.70
  -8  -6  -2    6.10    1.70
   8   6   2    7.40    2.40
   8   6   2    5.50    2.50
   8   6   2    2.80    2.20
   8   6   2    3.00    2.00
   8   6   2    7.20    2.20
  -9  -6  -2  314.17   11.70
  -9  -6  -2  312.97   13.80
  -9  -6  -2  308.77   15.80
  -9  -6  -2  301.37   13.10
  -9  -6  -2  307.87   11.00
  -9  -6  -2  308.87   10.70
   9   6   2  311.77   12.80
   9   6   2  281.97   13.40
   9   6   2  306.67   13.00
   9   6   2  306.17   14.20
   9   6   2  298.87   12.00
 -10  -6  -2    0.30    1.60
 -10  -6  -2   -0.30    1.30
 -10  -6  -2    2.70    2.40
 -10  -6  -2   -1.00    2.80
 -10  -6  -2   -0.70    1.00
  10   6   2   -2.20    1.50
  10   6   2   -1.80    1.60
  10   6   2    2.20    2.50
  10   6   2    0.20    1.60
 -11  -6  -2  122.09    7.90
 -11  -6  -2  134.99   10.90
 -11  -6  -2  109.39    7.50
 -11  -6  -2  120.09    5.80
 -11  -6  -2  129.39    8.70
 -11  -6  -2  118.59    6.00
  11   6   2  116.09    7.80
  11   6   2  120.69    9.00
  11   6   2  124.19    8.20
  11   6   2  114.09    6.90
 -12  -6  -2    9.80    2.10
 -12  -6  -2    6.60    4.40
 -12  -6  -2   13.70    3.60
 -12  -6  -2    9.80    1.70
 -12  -6  -2   11.10    3.30
 -12  -6  -2   10.50    3.50
  12   6   2   12.50    3.00
  12   6   2   13.40    4.10
  12   6   2    8.40    3.00
  12   6   2    9.80    3.80
 -13  -6  -2   18.70    6.20
 -13  -6  -2   13.50    2.30
 -13  -6  -2   22.20    4.90
 -13  -6  -2   19.30    4.20
  13   6   2   11.20    4.00
  13   6   2   14.10    4.40
  13   6   2   19.50    4.60
  13   6   2   16.30    3.40
  13   6   2   16.20    4.70
 -14  -6  -2   16.20    4.40
 -14  -6  -2   10.50    4.00
 -14  -6  -2    9.40    5.60
  14   6   2   11.40    3.10
  14   6   2   18.20    5.10
  14   6   2    5.70    3.90
  14   6   2   12.80    4.10
   9  -7  -2   64.59    7.10
   9  -7  -2   61.49    8.20
   9  -7  -2   57.29    9.30
  -9   7   2   64.59    7.90
  -9   7   2   65.69   11.10
  -9   7   2   67.69    7.40
   8  -7  -2    4.50    3.90
   8  -7  -2    7.60    3.50
   8  -7  -2    1.80    2.60
   8  -7  -2    2.20    3.70
  -8   7   2    8.20    5.20
  -8   7   2    7.30    3.20
   7  -7  -2    3.10    3.50
   7  -7  -2   -1.40    2.90
   7  -7  -2    3.50    4.00
   7  -7  -2    2.50    2.50
   7  -7  -2    1.10    2.50
  -7   7   2    1.90    0.80
  -7   7   2    5.90    3.20
  -7   7   2   -1.00    2.60
  -7   7   2    2.90    4.00
  -7   7   2    2.00    2.90
  -7   7   2    2.50    1.00
   6  -7  -2    9.60    3.50
   6  -7  -2    9.00    4.00
   6  -7  -2   10.00    4.40
   6  -7  -2    6.60    4.10
   6  -7  -2    6.30    3.10
  -6   7   2    7.50    3.60
  -6   7   2    6.20    4.50
  -6   7   2    5.10    2.70
  -6   7   2    9.50    3.50
  -6   7   2    4.80    1.30
  -6   7   2    6.00    1.60
   5  -7  -2   87.79    6.50
   5  -7  -2   82.39    9.30
   5  -7  -2   80.79    7.90
   5  -7  -2   97.09    9.90
   5  -7  -2   88.99    9.20
  -5   7   2   87.69    8.40
  -5   7   2   97.29    7.00
  -5   7   2   80.39    5.00
  -5   7   2   83.19    7.70
  -5   7   2   92.49    8.60
  -5   7   2   83.29    8.90
   4  -7  -2   -1.60    2.10
   4  -7  -2    4.40    3.30
   4  -7  -2    3.10    3.10
   4  -7  -2    0.70    2.80
   4  -7  -2   -1.20    1.90
  -4   7   2   -3.10    2.00
  -4   7   2   -0.30    2.60
  -4   7   2    2.80    3.00
  -4   7   2    2.80    2.20
  -4   7   2    1.20    2.50
   3  -7  -2  268.87   13.10
   3  -7  -2  266.57   12.00
   3  -7  -2  272.27    9.00
   3  -7  -2  314.77   14.90
   3  -7  -2  283.57   14.40
  -3   7   2  271.07   13.40
  -3   7   2  259.17   12.20
  -3   7   2  276.37   13.90
  -3   7   2  283.07   12.70
  -3   7   2  303.07   13.90
   2  -7  -2 1298.57   41.30
   2  -7  -2 1320.67   40.00
   2  -7  -2 1276.57   42.50
   2  -7  -2 1298.07   42.20
   2  -7  -2 1265.67   36.70
   2  -7  -2 1246.68   42.20
  -2   7   2 1278.97   41.70
  -2   7   2 1316.37   40.70
  -2   7   2 1269.07   41.90
  -2   7   2 1277.97   40.10
  -2   7   2 1289.57   41.60
   1  -7  -2  174.38   10.30
   1  -7  -2  171.18    9.90
   1  -7  -2  172.18    9.40
   1  -7  -2  180.78   10.20
   1  -7  -2  169.38    8.50
  -1   7   2  166.08    9.70
  -1   7   2  147.49    8.80
  -1   7   2  167.78    8.80
  -1   7   2  178.68    9.90
   0  -7  -2   52.89    5.90
   0  -7  -2   63.19    6.60
   0  -7  -2   61.69    6.20
   0  -7  -2   61.69    6.50
   0  -7  -2   58.79    4.80
   0   7   2   59.19    6.50
   0   7   2   64.89    6.50
   0   7   2   58.59    5.90
   0   7   2   60.69    6.50
  -1  -7  -2    3.40    2.20
  -1  -7  -2    7.50    2.80
  -1  -7  -2    5.90    2.50
  -1  -7  -2    7.70    2.40
  -1  -7  -2    2.10    2.10
   1   7   2    4.50    1.90
   1   7   2    8.80    2.90
   1   7   2    8.00    2.70
   1   7   2    7.20    2.60
   1   7   2    6.80    2.40
   1   7   2    6.00    2.60
  -2  -7  -2  273.87   12.20
  -2  -7  -2  269.67   12.50
  -2  -7  -2  289.37   12.40
  -2  -7  -2  296.67   12.60
  -2  -7  -2  268.67   11.20
   2   7   2  282.37   11.80
   2   7   2  270.87   12.70
   2   7   2  265.97   12.20
   2   7   2  292.67   12.90
   2   7   2  242.28   12.20
   2   7   2  277.57   11.20
  -3  -7  -2   -3.20    1.30
  -3  -7  -2   -1.60    1.60
  -3  -7  -2   -0.10    1.50
  -3  -7  -2   -0.60    1.40
   3   7   2   -1.30    1.60
   3   7   2    1.60    1.90
   3   7   2    0.30    1.40
   3   7   2    0.00    1.70
   3   7   2    0.40    1.30
   3   7   2    1.30    2.00
  -4  -7  -2   59.39    5.60
  -4  -7  -2   45.50    4.50
  -4  -7  -2   63.19    6.10
  -4  -7  -2   58.09    5.80
   4   7   2   56.79    4.30
   4   7   2   51.29    3.80
   4   7   2   45.90    5.70
   4   7   2   40.80    5.10
   4   7   2   48.80    5.30
   4   7   2   51.39    4.30
   4   7   2   44.80    5.30
  -5  -7  -2   93.39    5.90
  -5  -7  -2   90.79    6.40
  -5  -7  -2   91.09    6.50
  -5  -7  -2   79.39    6.50
  -5  -7  -2   82.59    5.40
   5   7   2   84.09    5.10
   5   7   2   87.29    6.50
   5   7   2   78.89    5.90
   5   7   2   73.29    6.30
   5   7   2   71.39    5.00
   5   7   2   88.39    7.00
   5   7   2   84.59    5.60
  -6  -7  -2  534.55   18.40
  -6  -7  -2  555.34   18.70
  -6  -7  -2  555.04   21.20
  -6  -7  -2  525.35   19.80
  -6  -7  -2  552.04   20.20
   6   7   2  557.34   19.70
   6   7   2  546.75   18.30
   6   7   2  544.35   21.30
   6   7   2  548.05   20.50
   6   7   2  506.25   20.20
   6   7   2  508.95   18.30
   6   7   2  497.55   19.00
  -7  -7  -2  170.58    8.10
  -7  -7  -2  178.98    8.30
  -7  -7  -2  175.68   10.70
  -7  -7  -2  179.18    9.40
  -7  -7  -2  171.68    9.60
   7   7   2  167.78    9.80
   7   7   2  179.98    8.60
   7   7   2  179.18   10.20
   7   7   2  176.68    9.20
   7   7   2  174.18    8.20
  -8  -7  -2   -0.40    1.50
  -8  -7  -2   -0.40    2.10
  -8  -7  -2    0.10    2.50
  -8  -7  -2    0.80    1.90
   8   7   2    1.30    2.40
   8   7   2    2.40    2.00
   8   7   2   -1.30    1.70
   8   7   2    1.40    1.70
   8   7   2    2.50    2.50
  -9  -7  -2   52.59    6.10
  -9  -7  -2   58.69    4.30
  -9  -7  -2   81.89    9.30
  -9  -7  -2   59.69    6.60
   9   7   2   76.39    5.90
   9   7   2   89.79    7.30
   9   7   2   71.69    6.80
   9   7   2   69.49    7.40
   9   7   2   69.99    5.20
 -10  -7  -2   25.70    2.80
 -10  -7  -2   18.40    4.10
 -10  -7  -2   20.90    5.50
 -10  -7  -2   14.90    3.50
 -10  -7  -2   24.70    3.00
  10   7   2   17.50    3.80
  10   7   2   16.90    3.20
  10   7   2   27.40    4.80
  10   7   2   25.60    4.20
  10   7   2   23.60    4.80
 -11  -7  -2  140.19    9.60
 -11  -7  -2  175.88   12.50
 -11  -7  -2  146.99    6.80
 -11  -7  -2  154.78    7.00
  11   7   2  158.78   10.40
  11   7   2  155.88    9.20
  11   7   2  148.09    9.20
  11   7   2  134.69   10.00
  11   7   2  157.78    8.50
 -12  -7  -2   95.79   11.50
 -12  -7  -2   84.19    5.00
 -12  -7  -2   81.19    8.30
 -12  -7  -2   76.29    4.60
 -12  -7  -2   77.49    7.60
 -12  -7  -2   86.49    7.10
  12   7   2   85.49    7.10
  12   7   2   75.79    8.70
  12   7   2   78.29    6.20
  12   7   2   91.99    8.60
  12   7   2   85.69    9.00
 -13  -7  -2    1.90    2.80
 -13  -7  -2    3.20    1.90
 -13  -7  -2    9.10    2.30
 -13  -7  -2    7.90    1.60
 -13  -7  -2    7.00    3.50
 -13  -7  -2    7.20    4.50
  13   7   2   11.00    3.70
  13   7   2    3.70    3.30
  13   7   2    6.60    2.70
  13   7   2    9.40    4.10
 -14  -7  -2   54.89    7.50
  14   7   2   66.39    8.70
  14   7   2   50.39    6.90
  14   7   2   54.19    8.20
   8  -8  -2    8.40    5.10
   8  -8  -2    9.40    3.80
   8  -8  -2   10.00    4.30
  -8   8   2   12.50    4.50
  -8   8   2   10.50    5.90
  -8   8   2    4.20    3.20
   7  -8  -2   86.59    9.30
   7  -8  -2   82.89   10.80
   7  -8  -2   95.49   11.10
   7  -8  -2   83.19    8.20
  -7   8   2   91.79    9.30
  -7   8   2   92.09    3.70
  -7   8   2  105.69   13.50
  -7   8   2   91.29    9.00
  -7   8   2   88.29    3.90
   6  -8  -2    4.40    3.00
   6  -8  -2    1.70    2.50
   6  -8  -2   -0.90    2.60
   6  -8  -2   -1.20    2.80
  -6   8   2   -2.70    2.40
  -6   8   2   -0.20    1.30
  -6   8   2    0.60    2.90
  -6   8   2   -0.10    1.00
  -6   8   2   -1.80    3.70
   5  -8  -2   69.79    7.80
   5  -8  -2   88.89   10.20
   5  -8  -2   71.99    7.20
   5  -8  -2   60.69    8.70
   5  -8  -2   74.59    9.10
  -5   8   2   78.29    8.20
  -5   8   2   60.29    6.60
  -5   8   2   67.59    4.80
  -5   8   2   65.69    7.00
  -5   8   2   66.99    8.60
  -5   8   2   75.79    8.20
  -5   8   2   64.39    4.00
  -5   8   2   68.59   10.50
   4  -8  -2   16.90    4.00
   4  -8  -2    5.10    3.60
   4  -8  -2   21.30    5.20
   4  -8  -2    9.90    4.00
   4  -8  -2   20.90    4.50
  -4   8   2   25.10    4.60
  -4   8   2   13.90    4.40
  -4   8   2   17.00    4.40
  -4   8   2   11.70    3.20
  -4   8   2   15.00    4.40
   3  -8  -2  167.28   10.30
   3  -8  -2  179.98   11.70
   3  -8  -2  166.68    6.50
   3  -8  -2  155.28   10.40
   3  -8  -2  155.18   10.70
   3  -8  -2  160.08   11.10
  -3   8   2  176.68   11.20
  -3   8   2  174.08    9.60
  -3   8   2  169.68   10.70
  -3   8   2  167.38   10.60
   2  -8  -2  145.79    8.60
   2  -8  -2  153.98   10.20
   2  -8  -2  157.48   10.80
   2  -8  -2  152.88    6.30
   2  -8  -2  151.38    9.70
   2  -8  -2  168.98   10.90
  -2   8   2  153.58   10.00
  -2   8   2  140.39    8.90
  -2   8   2  161.58   10.40
  -2   8   2  162.18   10.20
   1  -8  -2   -2.90    2.30
   1  -8  -2    1.80    2.60
   1  -8  -2    6.10    3.00
   1  -8  -2    2.00    2.80
   1  -8  -2   -0.30    2.20
  -1   8   2    2.50    2.90
  -1   8   2    2.60    2.50
  -1   8   2    2.80    3.00
  -1   8   2   -1.10    2.50
   0  -8  -2   17.10    4.00
   0  -8  -2   17.80    3.90
   0  -8  -2   15.30    4.00
   0  -8  -2   10.20    3.00
   0  -8  -2   22.30    4.50
   0   8   2   15.80    4.10
   0   8   2   15.20    3.50
   0   8   2   15.10    3.20
   0   8   2   16.30    4.10
   0   8   2   27.50    4.70
  -1  -8  -2   27.10    4.50
  -1  -8  -2   27.70    4.60
  -1  -8  -2   20.50    4.10
  -1  -8  -2   26.20    4.90
  -1  -8  -2   32.80    4.30
   1   8   2   36.70    4.90
   1   8   2   32.90    5.20
   1   8   2   41.00    6.50
   1   8   2   22.70    4.20
   1   8   2   31.50    4.30
   1   8   2   21.50    4.50
  -2  -8  -2   94.89    7.40
  -2  -8  -2   84.99    6.80
  -2  -8  -2   95.09    6.90
  -2  -8  -2  109.59    6.60
  -2  -8  -2   91.59    7.10
   2   8   2   92.19    7.30
   2   8   2   88.59    7.10
   2   8   2   94.79    7.50
   2   8   2   94.29    7.50
   2   8   2  107.49    6.70
   2   8   2   89.09    6.00
  -3  -8  -2    7.50    3.00
  -3  -8  -2    4.90    2.40
  -3  -8  -2    6.10    2.90
  -3  -8  -2    4.90    2.40
   3   8   2    5.50    2.20
   3   8   2    4.70    2.60
   3   8   2    6.30    2.90
   3   8   2    5.70    2.60
   3   8   2    6.30    3.00
   3   8   2    6.00    2.10
  -4  -8  -2   15.70    3.10
  -4  -8  -2   12.80    3.40
  -4  -8  -2   20.30    3.80
  -4  -8  -2   18.50    3.90
   4   8   2   23.50    4.50
   4   8   2   15.80    4.00
   4   8   2   19.00    3.30
   4   8   2   15.40    3.10
   4   8   2   15.20    3.50
   4   8   2   14.10    3.70
   4   8   2   17.30    2.90
  -5  -8  -2   27.20    4.50
  -5  -8  -2   19.70    4.10
  -5  -8  -2   29.60    4.60
  -5  -8  -2   25.00    3.70
  -5  -8  -2   22.20    3.80
   5   8   2   25.50    3.50
   5   8   2   23.90    3.80
   5   8   2   19.80    3.80
   5   8   2   16.40    4.00
   5   8   2   31.80    4.90
   5   8   2   26.10    3.70
   5   8   2   32.90    5.50
  -6  -8  -2    1.70    2.20
  -6  -8  -2    7.40    2.60
  -6  -8  -2    0.60    1.80
  -6  -8  -2    2.30    2.30
  -6  -8  -2   -1.10    2.40
   6   8   2    0.80    2.00
   6   8   2   -1.10    2.10
   6   8   2    3.90    2.40
   6   8   2    0.10    1.70
   6   8   2    5.00    2.80
   6   8   2    0.50    1.90
   6   8   2    3.50    2.90
  -7  -8  -2   53.99    5.30
  -7  -8  -2   56.99    5.40
  -7  -8  -2   51.09    7.00
  -7  -8  -2   56.79    6.60
  -7  -8  -2   49.99    6.10
   7   8   2   53.59    6.70
   7   8   2   49.10    6.70
   7   8   2   38.00    4.50
   7   8   2   48.80    5.80
   7   8   2   46.70    5.00
   7   8   2   47.30    6.40
  -8  -8  -2  212.38   13.00
  -8  -8  -2  227.98   10.30
  -8  -8  -2  228.28   11.60
  -8  -8  -2  242.28   10.50
  -8  -8  -2  208.88   11.80
   8   8   2  230.18   12.40
   8   8   2  221.48   10.20
   8   8   2  208.98   12.20
   8   8   2  228.68   11.40
   8   8   2  240.68   10.90
  -9  -8  -2  130.59    9.20
  -9  -8  -2  139.09   10.60
  -9  -8  -2  153.78    8.00
  -9  -8  -2  148.69    9.20
   9   8   2  142.29   10.00
   9   8   2  137.59    7.90
   9   8   2  154.78    9.00
   9   8   2  158.18   10.10
   9   8   2  140.29    8.40
 -10  -8  -2   95.39    6.40
 -10  -8  -2  107.29   11.30
 -10  -8  -2   98.09    7.50
 -10  -8  -2   97.69    8.10
  10   8   2   92.99    7.30
  10   8   2   85.59    9.20
  10   8   2   91.99    7.00
  10   8   2   91.69    9.30
  10   8   2  101.29    6.70
 -11  -8  -2   39.70    4.50
 -11  -8  -2   36.60    5.90
 -11  -8  -2   46.40    8.00
 -11  -8  -2   33.80    4.20
 -11  -8  -2   39.50    5.70
 -11  -8  -2   34.40    3.60
  11   8   2   41.70    6.60
  11   8   2   31.20    4.50
  11   8   2   33.20    6.20
  11   8   2   38.50    6.40
 -12  -8  -2    1.60    3.90
 -12  -8  -2    3.30    2.00
 -12  -8  -2   -0.20    1.40
 -12  -8  -2    0.40    2.60
  12   8   2    4.90    2.70
  12   8   2    5.00    2.90
  12   8   2    4.40    3.40
  12   8   2    5.70    3.40
 -13  -8  -2   31.50    5.40
 -13  -8  -2   19.30    3.20
 -13  -8  -2   20.70    4.90
 -13  -8  -2   30.50    3.20
 -13  -8  -2   22.70    6.90
  13   8   2   26.40    4.40
  13   8   2   23.00    5.70
  13   8   2   26.70    5.10
  13   8   2   21.60    5.60
   7  -9  -2   25.30    5.80
   7  -9  -2   23.20    5.40
   7  -9  -2   26.40    7.00
  -7   9   2   24.00    5.60
  -7   9   2   32.30    8.50
  -7   9   2   18.90    4.70
   6  -9  -2   -0.70    2.60
   6  -9  -2   -2.90    2.10
   6  -9  -2    5.60    4.10
   6  -9  -2   -1.40    3.30
  -6   9   2   -6.10    2.40
  -6   9   2   -2.00    2.70
  -6   9   2    0.90    2.80
  -6   9   2   -0.40    1.20
  -6   9   2   -0.70    1.00
  -6   9   2   -1.10    3.90
   5  -9  -2   37.50    7.10
   5  -9  -2   52.29    7.40
   5  -9  -2   45.10    8.10
   5  -9  -2   50.49    6.50
  -5   9   2   44.10    6.90
  -5   9   2   31.10    5.20
  -5   9   2   48.20    4.70
  -5   9   2   44.40    3.50
  -5   9   2   39.30    5.60
  -5   9   2   45.80    8.80
  -5   9   2   42.10    6.80
   4  -9  -2   15.90    5.30
   4  -9  -2   12.70    4.00
   4  -9  -2   13.70    4.80
   4  -9  -2   14.80    3.90
   4  -9  -2   14.80    4.60
  -4   9   2    7.30    3.90
  -4   9   2   13.90    4.60
  -4   9   2    6.70    3.80
  -4   9   2    9.30    2.10
  -4   9   2   11.80    3.60
  -4   9   2   13.20    3.50
   3  -9  -2    2.50    3.20
   3  -9  -2    4.40    2.90
   3  -9  -2    2.80    3.10
   3  -9  -2    5.60    3.10
   3  -9  -2    7.80    1.60
  -3   9   2    5.50    3.40
  -3   9   2    5.20    2.70
  -3   9   2   12.60    4.30
  -3   9   2    4.30    2.90
  -3   9   2    4.10    1.80
  -3   9   2    0.90    3.00
   2  -9  -2  132.59    5.90
   2  -9  -2  123.09    8.50
   2  -9  -2  128.59   10.10
   2  -9  -2  123.89   10.10
   2  -9  -2  131.99    9.80
   2  -9  -2  131.89   11.00
  -2   9   2  131.09   10.10
  -2   9   2  133.59    8.70
  -2   9   2  121.79    7.40
  -2   9   2  140.19   10.00
  -2   9   2  135.49    8.40
  -2   9   2  141.89   11.60
   1  -9  -2    2.30    2.60
   1  -9  -2   -2.20    2.20
   1  -9  -2   -1.30    2.40
   1  -9  -2    1.10    2.80
   1  -9  -2    4.30    2.70
  -1   9   2    4.60    2.90
  -1   9   2    7.90    3.00
  -1   9   2    0.60    2.10
  -1   9   2   -2.90    2.20
  -1   9   2   -0.40    2.80
   0  -9  -2    3.50    3.20
   0  -9  -2    3.80    2.60
   0  -9  -2   -0.10    2.60
   0  -9  -2    2.80    3.40
   0  -9  -2    6.80    3.30
   0   9   2   -1.50    2.70
   0   9   2    6.70    3.30
   0   9   2    7.00    3.10
   0   9   2    5.70    2.70
   0   9   2    6.80    3.40
  -1  -9  -2    2.50    2.80
  -1  -9  -2    4.70    3.20
  -1  -9  -2    2.70    3.00
  -1  -9  -2    5.30    2.90
   1   9   2    5.70    3.40
   1   9   2    1.30    2.30
   1   9   2    2.20    2.80
   1   9   2    3.60    2.30
   1   9   2    8.20    2.20
   1   9   2    2.10    2.90
   1   9   2    5.50    3.30
  -2  -9  -2   12.30    3.80
  -2  -9  -2   25.20    4.90
  -2  -9  -2   15.00    4.00
  -2  -9  -2   20.60    3.90
   2   9   2   17.30    4.30
   2   9   2    9.10    3.50
   2   9   2   15.90    4.20
   2   9   2   18.50    3.00
   2   9   2   14.40    3.40
   2   9   2   17.20    4.40
   2   9   2   12.70    3.20
  -3  -9  -2  438.26   18.70
  -3  -9  -2  436.86   18.30
  -3  -9  -2  418.66   16.60
  -3  -9  -2  425.76   17.90
   3   9   2  404.76   16.20
   3   9   2  441.96   18.90
   3   9   2  422.56   18.80
   3   9   2  423.86   16.60
   3   9   2  420.16   15.60
   3   9   2  432.46   18.30
   3   9   2  418.46   18.70
  -4  -9  -2   39.30    4.80
  -4  -9  -2   48.30    6.40
  -4  -9  -2   52.39    6.10
  -4  -9  -2   50.79    6.30
   4   9   2   52.89    5.10
   4   9   2   42.10    6.30
   4   9   2   39.10    4.70
   4   9   2   36.70    5.80
   4   9   2   55.49    5.60
   4   9   2   51.99    6.90
  -5  -9  -2   34.50    5.40
  -5  -9  -2   47.70    5.30
  -5  -9  -2   56.79    6.60
  -5  -9  -2   54.09    6.00
   5   9   2   48.90    5.20
   5   9   2   39.50    6.30
   5   9   2   38.00    6.00
   5   9   2   50.39    5.40
   5   9   2   41.60    4.60
   5   9   2   45.80    6.30
   5   9   2   44.60    5.90
  -6  -9  -2    8.50    3.20
  -6  -9  -2    2.70    2.30
  -6  -9  -2    7.70    3.40
  -6  -9  -2    1.60    2.60
  -6  -9  -2    0.20    2.30
   6   9   2    4.60    3.20
   6   9   2    0.40    2.40
   6   9   2    3.20    2.50
   6   9   2    5.80    2.50
   6   9   2    2.70    2.20
   6   9   2    2.20    3.30
  -7  -9  -2  153.58    9.60
  -7  -9  -2  142.89    9.70
  -7  -9  -2  167.98   10.70
  -7  -9  -2  138.99    8.40
  -7  -9  -2  145.99    8.40
   7   9   2  142.49   10.00
   7   9   2  145.99    9.30
   7   9   2  148.69   10.40
   7   9   2  159.48   11.20
   7   9   2  152.38    8.60
   7   9   2  145.49    8.20
  -8  -9  -2   94.99   10.00
  -8  -9  -2   93.29    7.60
  -8  -9  -2   75.39    6.00
  -8  -9  -2   86.99    8.70
  -8  -9  -2   95.49    6.70
   8   9   2   79.99    7.80
   8   9   2   97.09    6.90
   8   9   2   86.59    9.10
   8   9   2   75.49    9.00
   8   9   2   75.79    8.50
   8   9   2  102.69    6.70
  -9  -9  -2  125.49    7.60
  -9  -9  -2  123.39    9.20
  -9  -9  -2  120.09    7.30
  -9  -9  -2  145.69   10.90
  -9  -9  -2  118.29    8.60
   9   9   2  123.69    7.70
   9   9   2  124.29   12.00
   9   9   2  133.29    9.90
   9   9   2  116.39    9.50
   9   9   2  124.69    8.00
 -10  -9  -2   39.10    6.20
 -10  -9  -2   34.30    4.50
 -10  -9  -2   41.40    5.90
 -10  -9  -2   38.10    4.40
 -10  -9  -2   36.60    7.20
  10   9   2   37.10    6.30
  10   9   2   27.90    5.00
  10   9   2   21.50    5.30
  10   9   2   36.60    4.80
  10   9   2   32.90    4.90
 -11  -9  -2   12.00    5.30
 -11  -9  -2    8.30    3.10
 -11  -9  -2   11.90    2.50
 -11  -9  -2    7.30    3.70
 -11  -9  -2    4.80    2.50
 -11  -9  -2   11.10    2.70
  11   9   2   12.10    3.40
  11   9   2    0.70    3.00
  11   9   2    5.00    2.80
  11   9   2    4.30    3.40
  11   9   2    8.70    3.30
 -12  -9  -2   95.99   12.00
 -12  -9  -2   90.69    9.60
 -12  -9  -2   89.09    6.40
 -12  -9  -2   80.09    5.30
 -12  -9  -2   84.79    5.60
  12   9   2   81.99    8.50
  12   9   2   92.29   10.40
  12   9   2   82.29    6.90
  12   9   2   76.89    9.30
 -13  -9  -2   94.69   12.40
 -13  -9  -2   90.49    8.90
 -13  -9  -2   83.99    9.50
 -13  -9  -2   92.19    5.60
 -13  -9  -2   90.79    5.70
 -13  -9  -2   89.69    6.20
  13   9   2   79.39   11.80
  13   9   2   82.69    8.60
  13   9   2   86.89   10.40
   5 -10  -2   -0.90    3.10
   5 -10  -2    1.50    3.10
   5 -10  -2    1.80    2.90
   5 -10  -2   -0.90    3.20
  -5  10   2    3.70    2.70
  -5  10   2   -0.10    3.00
  -5  10   2    1.00    1.80
  -5  10   2    2.70    3.60
  -5  10   2    1.80    1.50
  -5  10   2    2.60    5.00
   4 -10  -2   94.19   12.40
   4 -10  -2   69.59    9.20
   4 -10  -2   67.29    8.60
   4 -10  -2   82.29    8.10
  -4  10   2   58.89    6.90
  -4  10   2   71.59    8.80
  -4  10   2   87.19    9.60
  -4  10   2   68.79    4.80
  -4  10   2   88.19    8.40
[truncated: 1,751,643 more chars]
