# Supplementary material for: Comprehensive Reinvestigation of Carbodiimide Guanylation: HCl-Initiated Access to Tri- and Tetrasubstituted Guanidines
Source: ACS Omega. 2026 Apr 16;11(16):24075–85. doi: 10.1021/acsomega.5c12436 (PMC13129877; doi:10.1021/acsomega.5c12436)
Supplement: Supplementary file 5 [file ao5c12436_si_005.xyz]

61
o-Me-PhNH2 reaction / iPr_Ph_NCN_Ph_iPr
C        0.000007000      0.001262000      0.579442000
C       -2.376973000      0.277549000      0.071188000
C       -3.568930000     -0.308204000      0.543788000
C       -4.771807000      0.090963000     -0.030116000
C       -4.801156000      1.036155000     -1.045188000
C       -3.618246000      1.594864000     -1.506175000
C       -2.385102000      1.234934000     -0.966968000
C        2.376989000     -0.277307000      0.072399000
C        3.568943000      0.310451000      0.542508000
C        4.771841000     -0.091303000     -0.029544000
C        4.801209000     -1.040919000     -1.040475000
C        3.618294000     -1.601509000     -1.499158000
C        2.385131000     -1.239146000     -0.961631000
H       -5.699311000     -0.342741000      0.314069000
H       -3.658323000      2.323889000     -2.302032000
H        5.699347000      0.343834000      0.312824000
H        3.658390000     -2.333973000     -2.291851000
N       -1.196863000     -0.150331000      0.686817000
N        1.196882000      0.153226000      0.686185000
H        5.745324000     -1.340800000     -1.475468000
H       -5.745255000      1.334052000     -1.481576000
C       -3.518052000     -1.316627000      1.678824000
H       -2.600292000     -1.893095000      1.549841000
C       -1.099285000      1.885910000     -1.445754000
H       -0.317211000      1.124368000     -1.439390000
C        1.099300000     -1.892010000     -1.437798000
H        0.317345000     -1.130324000     -1.434866000
C        3.518042000      1.323887000      1.673073000
H        2.600251000      1.899727000      1.541549000
C       -3.414956000     -0.590672000      3.031283000
H       -3.318253000     -1.309173000      3.847461000
H       -2.550711000      0.072002000      3.055978000
H       -4.310057000      0.008618000      3.210380000
C       -4.687148000     -2.305037000      1.686422000
H       -4.804389000     -2.795806000      0.719527000
H       -4.513950000     -3.074798000      2.439550000
H       -5.631456000     -1.817534000      1.935090000
C       -1.159934000      2.417996000     -2.880549000
H       -1.502893000      1.652883000     -3.577560000
H       -1.823958000      3.279200000     -2.966954000
H       -0.166760000      2.742654000     -3.192637000
C       -0.667894000      3.003130000     -0.478581000
H        0.305402000      3.404355000     -0.765487000
H       -1.395224000      3.816640000     -0.499937000
H       -0.595836000      2.645848000      0.547674000
C        0.667577000     -3.005007000     -0.465914000
H        0.595408000     -2.643343000      0.558795000
H       -0.305739000     -3.407300000     -0.751254000
H        1.394779000     -3.818718000     -0.483690000
C        1.160105000     -2.430295000     -2.870272000
H        1.503289000     -1.668258000     -3.570534000
H        1.824006000     -3.291967000     -2.952849000
H        0.166928000     -2.756141000     -3.181115000
C        3.415003000      0.603943000      3.028744000
H        2.550799000     -0.058668000      3.056376000
H        4.310146000      0.005517000      3.210497000
H        3.318258000      1.326057000      3.841721000
C        4.687084000      2.312385000      1.676237000
H        4.804260000      2.798861000      0.707166000
H        4.513879000      3.085478000      2.425944000
H        5.631428000      1.826045000      1.927031000
18
o-Me-PhNH2 reaction / o_OMe_Ph_NH2
N        0.047850000      2.298888000     -0.078518000
H        0.683980000      2.981471000      0.301145000
H       -0.898098000      2.434111000      0.241331000
C        0.493883000      0.981113000     -0.010167000
C        1.848208000      0.655476000      0.000946000
C       -0.446784000     -0.071461000     -0.008709000
C        2.270692000     -0.671385000      0.007323000
H        2.576926000      1.456866000     -0.001476000
C       -0.024203000     -1.393104000     -0.002073000
C        1.338738000     -1.696490000      0.004003000
H        3.329064000     -0.894264000      0.014885000
H       -0.747046000     -2.194720000      0.000197000
H        1.655563000     -2.730168000      0.008035000
O       -1.755839000      0.334138000     -0.006910000
C       -2.771318000     -0.657547000      0.009078000
H       -3.716846000     -0.121801000      0.010816000
H       -2.719773000     -1.295226000     -0.877341000
H       -2.707302000     -1.281186000      0.904905000
20
o-Me-PhNH2 reaction / o_OMe_Ph_NH3_Cl
N        1.117012000     -0.198858000      1.304838000
H        1.399828000     -0.874909000      2.002905000
H        1.083987000      0.727183000      1.714484000
H        2.281347000     -0.139712000      0.239922000
Cl       3.295553000     -0.112286000     -0.710223000
C       -0.107021000     -0.544226000      0.668666000
C       -0.479925000     -1.866148000      0.482703000
C       -0.909454000      0.484720000      0.149595000
C       -1.647648000     -2.180813000     -0.206779000
H        0.152479000     -2.652723000      0.874338000
C       -2.075597000      0.169769000     -0.538178000
C       -2.440525000     -1.163823000     -0.715326000
H       -1.927215000     -3.215673000     -0.344828000
H       -2.700483000      0.952501000     -0.939485000
H       -3.348243000     -1.396955000     -1.254495000
O       -0.450867000      1.746522000      0.388399000
C       -1.188455000      2.849941000     -0.125881000
H       -0.638740000      3.739570000      0.167370000
H       -1.253340000      2.805974000     -1.215185000
H       -2.194428000      2.886912000      0.298896000
81
o-Me-PhNH2 reaction / INT-1
C       -0.272550000      0.644619000     -0.290274000
N       -1.366313000      0.351397000      0.174307000
N        0.847275000      0.975184000     -0.567912000
H       -0.188181000      0.211768000      3.341702000
C       -2.680046000      0.548397000     -0.327984000
C       -3.510459000     -0.576996000     -0.420671000
C       -3.130721000      1.842591000     -0.656278000
C       -4.822654000     -0.389277000     -0.852798000
C       -4.448320000      1.971576000     -1.087988000
C       -5.290616000      0.870979000     -1.184338000
H       -5.483906000     -1.241771000     -0.929608000
H       -4.829415000      2.946811000     -1.351715000
H       -6.311295000      1.000744000     -1.518527000
Cl       0.005798000      1.789733000      4.263708000
C        0.974603000     -1.158017000      2.196232000
C        1.011808000     -2.402637000      1.560402000
C        2.106644000     -0.373128000      2.308199000
C        2.216180000     -2.853142000      1.028314000
C        3.306948000     -0.828194000      1.772991000
H        2.033060000      0.583058000      2.807649000
C        3.354099000     -2.059062000      1.136080000
H        2.271694000     -3.806134000      0.526673000
H        4.193062000     -0.215975000      1.846463000
N       -0.305704000     -0.681691000      2.709817000
H       -0.917155000     -0.401826000      1.923891000
H       -0.786326000     -1.407736000      3.237080000
C        1.991684000      0.497549000     -1.212407000
C        3.164126000      1.250362000     -1.021157000
C        1.969756000     -0.677531000     -1.990270000
C        4.329402000      0.807279000     -1.638571000
C        3.163661000     -1.073147000     -2.586364000
C        4.331112000     -0.341748000     -2.415992000
H        5.249151000      1.357615000     -1.506548000
H        3.190130000     -1.969341000     -3.188190000
H        5.246637000     -0.672945000     -2.887920000
C       -3.014368000     -1.961648000     -0.043220000
H       -1.939137000     -1.900247000      0.108303000
C       -2.222010000      3.051183000     -0.489667000
H       -1.227169000      2.774045000     -0.844181000
C        0.682665000     -1.460720000     -2.184632000
H        0.167149000     -1.484930000     -1.222808000
C        3.123514000      2.507141000     -0.169348000
H        2.433951000      2.311600000      0.653453000
C       -3.254974000     -2.994430000     -1.151785000
H       -2.818021000     -3.955483000     -0.875621000
H       -4.318559000     -3.157179000     -1.330179000
H       -2.803607000     -2.674670000     -2.091209000
C       -3.638441000     -2.417747000      1.283952000
H       -3.446329000     -1.695483000      2.078624000
H       -4.720666000     -2.521966000      1.189829000
H       -3.231416000     -3.381621000      1.593792000
C       -2.094057000      3.430068000      0.996413000
H       -3.064932000      3.736679000      1.390114000
H       -1.728168000      2.604757000      1.604297000
H       -1.399458000      4.261990000      1.119348000
C       -2.646636000      4.267747000     -1.316577000
H       -1.881719000      5.041437000     -1.245258000
H       -2.778532000      4.016022000     -2.369663000
H       -3.578927000      4.700574000     -0.950335000
C        0.892544000     -2.920709000     -2.593135000
H       -0.062649000     -3.446851000     -2.573846000
H        1.288350000     -3.005696000     -3.605942000
H        1.579303000     -3.430274000     -1.917414000
C       -0.238043000     -0.756519000     -3.198364000
H       -0.421868000      0.283847000     -2.934100000
H        0.218931000     -0.771283000     -4.188970000
H       -1.202655000     -1.261444000     -3.258775000
C        4.473398000      2.884907000      0.444432000
H        5.187369000      3.215376000     -0.312118000
H        4.339180000      3.707864000      1.146607000
H        4.917252000      2.048803000      0.985998000
C        2.548761000      3.683813000     -0.977012000
H        1.560186000      3.447314000     -1.368708000
H        2.461689000      4.570984000     -0.347908000
H        3.201655000      3.924254000     -1.818566000
O       -0.172069000     -3.072130000      1.517771000
C       -0.200633000     -4.376225000      0.939634000
H        0.061976000     -4.342025000     -0.118441000
H        0.474174000     -5.053278000      1.466331000
H       -1.222813000     -4.725149000      1.047111000
H        4.280925000     -2.408889000      0.703690000
81
o-Me-PhNH2 reaction / TS-1
C       -0.407842000     -0.460897000     -0.020082000
N       -1.540203000     -0.093864000     -0.193013000
N        0.766849000     -0.785677000     -0.044123000
H        0.544297000     -1.243906000     -2.243491000
C       -2.866895000     -0.407887000      0.096152000
C       -3.798806000      0.632273000     -0.089220000
C       -3.256442000     -1.687420000      0.542480000
C       -5.137236000      0.370117000      0.183747000
C       -4.609634000     -1.893776000      0.802038000
C       -5.542303000     -0.881695000      0.625876000
H       -5.874373000      1.149218000      0.054453000
H       -4.943682000     -2.860870000      1.148197000
H       -6.587009000     -1.069297000      0.835522000
Cl       0.337623000     -1.845875000     -3.373405000
C        1.531223000      1.855408000     -1.790122000
C        1.307316000      2.757812000     -0.730550000
C        2.815696000      1.345326000     -1.963490000
C        2.345401000      3.124849000      0.112109000
C        3.852420000      1.703789000     -1.108109000
H        2.994126000      0.645448000     -2.770092000
C        3.621773000      2.591427000     -0.070044000
H        2.169805000      3.821230000      0.917293000
H        4.835368000      1.277929000     -1.254217000
N        0.461253000      1.446347000     -2.574009000
H       -0.342479000      2.051746000     -2.559488000
H        0.688553000      1.100896000     -3.491427000
C        1.849477000     -0.711023000      0.851796000
C        3.013999000     -1.412456000      0.480623000
C        1.794127000      0.030086000      2.052074000
C        4.104419000     -1.391454000      1.343425000
C        2.915039000      0.013494000      2.879062000
C        4.058709000     -0.691000000      2.538865000
H        5.006595000     -1.922070000      1.077398000
H        2.900131000      0.570446000      3.804185000
H        4.916139000     -0.683981000      3.198663000
C       -3.324208000      1.976330000     -0.613601000
H       -2.327408000      2.144602000     -0.205342000
C       -2.245258000     -2.811636000      0.674757000
H       -1.305670000     -2.378939000      1.020758000
C        0.551011000      0.804300000      2.457211000
H        0.103199000      1.205501000      1.547284000
C        3.053930000     -2.183303000     -0.825501000
H        2.519467000     -1.580535000     -1.557642000
C       -4.206301000      3.155231000     -0.197287000
H       -3.743135000      4.092232000     -0.510552000
H       -5.191562000      3.114290000     -0.664808000
H       -4.346535000      3.189620000      0.883828000
C       -3.173273000      1.924550000     -2.143570000
H       -2.515174000      1.109564000     -2.442159000
H       -4.143236000      1.771327000     -2.620737000
H       -2.756280000      2.862292000     -2.517338000
C       -1.974917000     -3.446597000     -0.699828000
H       -2.876733000     -3.936460000     -1.071566000
H       -1.670628000     -2.703244000     -1.434177000
H       -1.182886000     -4.193733000     -0.629961000
C       -2.628204000     -3.881844000      1.700297000
H       -1.797474000     -4.575629000      1.833391000
H       -2.863067000     -3.441449000      2.669809000
H       -3.489307000     -4.467045000      1.374556000
C        0.835795000      2.006727000      3.363730000
H       -0.074466000      2.594465000      3.490869000
H        1.157849000      1.697611000      4.358848000
H        1.606722000      2.650345000      2.942750000
C       -0.476942000     -0.119378000      3.136107000
H       -0.696547000     -1.001803000      2.538844000
H       -0.090482000     -0.463218000      4.097044000
H       -1.415847000      0.407904000      3.311572000
C        4.462593000     -2.398501000     -1.383478000
H        5.044264000     -3.090821000     -0.772409000
H        4.397732000     -2.826355000     -2.384653000
H        5.012889000     -1.459274000     -1.449545000
C        2.314975000     -3.524823000     -0.691781000
H        1.293046000     -3.379664000     -0.345293000
H        2.274956000     -4.038954000     -1.653189000
H        2.829983000     -4.170380000      0.022565000
O        0.013630000      3.205617000     -0.625494000
C       -0.281493000      4.203235000      0.340384000
H       -0.107380000      3.840325000      1.355231000
H        0.311515000      5.106113000      0.173559000
H       -1.336245000      4.435506000      0.221113000
H        4.418144000      2.868710000      0.605792000
81
o-Me-PhNH2 reaction / INT-2
C       -0.649902000      0.508316000      0.159798000
N        0.332246000      0.927379000     -0.327128000
N       -1.734612000      0.196191000      0.721215000
N        0.762862000     -1.823788000      1.535514000
H        0.078074000     -1.716667000      2.275803000
H        0.889712000     -2.780734000      1.246176000
C        1.505664000      0.742498000     -1.054945000
C        2.494507000      1.731507000     -0.923809000
C        1.635223000     -0.383619000     -1.889714000
C        3.671062000      1.547705000     -1.640930000
C        2.830210000     -0.506041000     -2.590033000
C        3.837593000      0.440833000     -2.461024000
H        4.469784000      2.268415000     -1.555936000
H        2.983157000     -1.353954000     -3.240231000
H        4.762126000      0.314724000     -3.008722000
C       -2.988863000      0.121381000     -0.005453000
C       -3.612664000      1.314838000     -0.399584000
C       -3.530394000     -1.145840000     -0.237349000
C       -4.827555000      1.200746000     -1.070699000
C       -4.757742000     -1.199630000     -0.900308000
C       -5.395361000     -0.043206000     -1.316465000
H       -5.344370000      2.089703000     -1.399407000
H       -5.215964000     -2.159888000     -1.091251000
H       -6.343549000     -0.106867000     -1.833544000
Cl      -1.655628000     -0.486608000      3.519625000
H       -1.709577000     -0.082998000      1.812173000
C        1.950360000     -1.124271000      1.740686000
C        1.999009000      0.010399000      2.549219000
C        3.122905000     -1.518184000      1.064461000
C        3.175756000      0.739898000      2.685773000
H        1.100108000      0.305597000      3.074920000
C        4.294069000     -0.788204000      1.202200000
C        4.322325000      0.345253000      2.014633000
H        3.188186000      1.616312000      3.319481000
H        5.187219000     -1.087464000      0.676055000
H        5.240996000      0.906543000      2.114526000
O        2.989603000     -2.642512000      0.289674000
C        4.141004000     -3.138648000     -0.375615000
H        4.932078000     -3.393096000      0.334173000
H        3.825223000     -4.037482000     -0.898966000
H        4.521113000     -2.414117000     -1.099952000
C       -3.014345000      2.667583000     -0.042122000
H       -1.932677000      2.607241000     -0.175063000
C       -2.851364000     -2.420612000      0.234341000
H       -1.839352000     -2.169155000      0.548596000
C       -3.583600000     -2.997577000      1.456017000
H       -4.611723000     -3.260770000      1.199676000
H       -3.079728000     -3.900068000      1.806090000
H       -3.597874000     -2.280742000      2.275262000
C       -2.733375000     -3.468188000     -0.880531000
H       -3.710145000     -3.842964000     -1.188660000
H       -2.238266000     -3.060499000     -1.760911000
H       -2.151473000     -4.320945000     -0.528273000
C       -3.279987000      2.985829000      1.440331000
H       -4.352808000      3.080290000      1.617186000
H       -2.898687000      2.206525000      2.098946000
H       -2.805020000      3.928401000      1.716935000
C       -3.493965000      3.814403000     -0.935255000
H       -2.931595000      4.718714000     -0.701563000
H       -3.351147000      3.589417000     -1.992780000
H       -4.549296000      4.038818000     -0.774104000
C        2.244578000      2.948887000     -0.051380000
H        1.734187000      2.596106000      0.846397000
C        0.489489000     -1.363746000     -2.061039000
H        0.034895000     -1.506535000     -1.079537000
C        3.521433000      3.658229000      0.401970000
H        4.035349000      4.138833000     -0.432477000
H        3.270061000      4.438649000      1.120662000
H        4.210542000      2.964374000      0.880501000
C        1.309962000      3.938173000     -0.772132000
H        1.786787000      4.322982000     -1.675498000
H        0.369733000      3.469427000     -1.060295000
H        1.080874000      4.784013000     -0.122302000
C       -0.565792000     -0.769424000     -3.013338000
H       -0.925105000      0.201863000     -2.674219000
H       -0.140599000     -0.638152000     -4.009669000
H       -1.427788000     -1.431110000     -3.096130000
C        0.923142000     -2.750924000     -2.536885000
H        1.314773000     -2.729519000     -3.554941000
H        1.682131000     -3.166954000     -1.877450000
H        0.064717000     -3.422475000     -2.534805000
81
o-Me-PhNH2 reaction / TS-2
C        0.326172000      0.430026000      0.548969000
N       -0.506164000      0.999061000     -0.074308000
N        1.549759000      0.107022000      0.787227000
N       -0.626748000     -0.690223000      2.275433000
H        0.145892000     -0.810951000      2.938131000
H       -1.354101000     -0.083488000      2.626769000
C       -1.729154000      1.098365000     -0.714091000
C       -2.020748000      0.219988000     -1.774823000
C       -2.612019000      2.106092000     -0.290144000
C       -3.243546000      0.385608000     -2.417200000
C       -3.820644000      2.224311000     -0.968578000
C       -4.132144000      1.377938000     -2.023711000
H       -3.508904000     -0.267004000     -3.235509000
H       -4.530696000      2.981208000     -0.670087000
H       -5.076479000      1.487671000     -2.539811000
C        2.558322000      0.306342000     -0.237103000
C        2.989610000     -0.809539000     -0.966298000
C        3.061986000      1.598824000     -0.437680000
C        3.971446000     -0.596846000     -1.933183000
C        4.035317000      1.756178000     -1.422919000
C        4.484920000      0.670604000     -2.161105000
H        4.334054000     -1.428769000     -2.518869000
H        4.451763000      2.733809000     -1.614398000
H        5.242215000      0.814999000     -2.920327000
Cl       2.277570000     -0.793874000      3.564235000
H        1.832189000     -0.241923000      1.749381000
C       -1.110392000     -1.875073000      1.699826000
C       -0.286712000     -2.983553000      1.537799000
C       -2.422154000     -1.908542000      1.191631000
C       -0.743392000     -4.108809000      0.859164000
H        0.712946000     -2.948448000      1.948989000
C       -2.874569000     -3.033476000      0.513639000
C       -2.030729000     -4.130592000      0.343049000
H       -0.090257000     -4.961808000      0.738680000
H       -2.391965000     -4.998778000     -0.190580000
C        2.444119000     -2.197815000     -0.681627000
H        1.417944000     -2.084502000     -0.334510000
C        2.613143000      2.761074000      0.434303000
H        1.556713000      2.623776000      0.663259000
C        3.377260000      2.739696000      1.770149000
H        4.446399000      2.874324000      1.595682000
H        3.033565000      3.550035000      2.415417000
H        3.235221000      1.799376000      2.302334000
C        2.736690000      4.127420000     -0.245312000
H        3.778324000      4.416892000     -0.390667000
H        2.241254000      4.139864000     -1.216963000
H        2.273671000      4.890298000      0.381155000
C        3.241379000     -2.858789000      0.455808000
H        4.283987000     -2.988385000      0.159074000
H        3.216471000     -2.265459000      1.368650000
H        2.828821000     -3.843905000      0.681387000
C        2.403501000     -3.116917000     -1.906139000
H        1.861471000     -4.029226000     -1.655159000
H        1.901188000     -2.648930000     -2.752049000
H        3.403588000     -3.411057000     -2.227549000
C       -0.999827000     -0.808734000     -2.218514000
H       -0.522234000     -1.205239000     -1.319547000
C       -2.219835000      3.028145000      0.849585000
H       -1.629088000      2.438230000      1.552973000
C       -1.599146000     -2.006886000     -2.956189000
H       -2.000063000     -1.724638000     -3.930870000
H       -0.823703000     -2.753927000     -3.125674000
H       -2.392466000     -2.474194000     -2.373868000
C        0.082209000     -0.125645000     -3.075712000
H       -0.363767000      0.282769000     -3.984129000
H        0.569375000      0.687758000     -2.540123000
H        0.852710000     -0.838505000     -3.365480000
C       -1.318276000      4.161522000      0.329036000
H       -0.445713000      3.768633000     -0.191457000
H       -1.869832000      4.795853000     -0.367098000
H       -0.969754000      4.783385000      1.154890000
C       -3.412308000      3.592540000      1.625056000
H       -3.995710000      4.289769000      1.022006000
H       -4.077657000      2.799259000      1.967601000
H       -3.057843000      4.138828000      2.499394000
O       -3.154845000     -0.780253000      1.420243000
C       -4.501572000     -0.737441000      0.963833000
H       -5.100571000     -1.522995000      1.430251000
H       -4.883845000      0.236103000      1.254804000
H       -4.549632000     -0.827162000     -0.122399000
H       -3.876779000     -3.062768000      0.114795000
81
o-Me-PhNH2 reaction / INT-3
C       -0.298125000      0.019349000     -0.302162000
N       -0.210602000      0.476967000      0.878586000
N       -1.400354000     -0.636768000     -0.765990000
N        0.740634000      0.161405000     -1.304154000
H        0.089719000      0.516874000     -2.699214000
H        1.305410000      0.971067000     -1.058132000
C        0.966290000      1.120627000      1.317275000
C        2.034118000      0.366175000      1.849068000
C        1.024577000      2.525642000      1.259424000
C        3.176735000      1.046359000      2.259286000
C        2.196078000      3.158759000      1.674404000
C        3.269143000      2.429282000      2.160546000
H        4.013257000      0.492551000      2.660322000
H        2.267455000      4.236500000      1.620781000
H        4.171919000      2.935360000      2.476350000
C       -2.592912000     -0.744353000      0.026939000
C       -3.549580000      0.278380000     -0.034400000
C       -2.760617000     -1.879462000      0.833272000
C       -4.717495000      0.121899000      0.712220000
C       -3.936643000     -1.985060000      1.572091000
C       -4.909575000     -0.997077000      1.506813000
H       -5.481306000      0.885756000      0.679307000
H       -4.099713000     -2.844996000      2.205019000
H       -5.819257000     -1.098599000      2.084107000
Cl      -0.582425000      0.740214000     -3.891908000
H       -1.517037000     -0.634806000     -1.767823000
C        1.644754000     -0.940365000     -1.496536000
C        3.017729000     -0.641658000     -1.509659000
C        1.220429000     -2.245973000     -1.675825000
C        3.943923000     -1.663048000     -1.680778000
C        2.151296000     -3.267782000     -1.842644000
H        0.165860000     -2.468991000     -1.665476000
C        3.506210000     -2.975325000     -1.843992000
H        5.000473000     -1.443962000     -1.681900000
H        1.808796000     -4.284414000     -1.973352000
H        4.234438000     -3.763919000     -1.973252000
O        3.323518000      0.672784000     -1.337956000
C        4.673557000      1.041312000     -1.072473000
H        5.309333000      0.859189000     -1.941242000
H        4.651380000      2.103354000     -0.849517000
H        5.058976000      0.499591000     -0.207007000
C        1.894445000     -1.138371000      2.018033000
H        1.379741000     -1.525774000      1.139342000
C       -0.166575000      3.322861000      0.750759000
H       -1.037286000      2.675031000      0.845602000
C       -3.345767000      1.500237000     -0.914032000
H       -2.276643000      1.616763000     -1.084136000
C       -1.707179000     -2.974293000      0.852393000
H       -0.736254000     -2.493666000      0.737082000
C       -0.441627000      4.580704000      1.583275000
H        0.341020000      5.331098000      1.460593000
H       -1.381442000      5.036587000      1.267815000
H       -0.517481000      4.342503000      2.644481000
C       -0.020974000      3.686060000     -0.735263000
H        0.869976000      4.295388000     -0.898445000
H        0.057433000      2.804752000     -1.371073000
H       -0.887628000      4.253790000     -1.078183000
C        3.224164000     -1.889084000      2.109932000
H        3.039415000     -2.963874000      2.106184000
H        3.871090000     -1.659247000      1.263552000
H        3.761943000     -1.654411000      3.030145000
C        1.009401000     -1.446494000      3.237422000
H        0.031673000     -0.977354000      3.136971000
H        0.863557000     -2.522364000      3.344011000
H        1.478530000     -1.073338000      4.149844000
C       -3.833368000      2.801231000     -0.266129000
H       -4.920386000      2.832614000     -0.182138000
H       -3.413688000      2.929778000      0.731497000
H       -3.529703000      3.652844000     -0.876220000
C       -4.007541000      1.291579000     -2.285577000
H       -3.821369000      2.147582000     -2.935401000
H       -3.618422000      0.405279000     -2.786735000
H       -5.086712000      1.170911000     -2.173196000
C       -1.662317000     -3.769561000      2.159869000
H       -0.795017000     -4.431036000      2.158682000
H       -1.584923000     -3.111288000      3.024232000
H       -2.547101000     -4.395651000      2.285062000
C       -1.905282000     -3.921491000     -0.342871000
H       -2.851407000     -4.457777000     -0.249248000
H       -1.926731000     -3.376151000     -1.286175000
H       -1.100171000     -4.657047000     -0.390203000
81
o-Me-PhNH2 reaction / TS-3
C       -0.596509000     -0.142207000     -0.756844000
N        0.432728000     -0.094172000     -1.516777000
N       -0.673680000      0.038722000      0.600358000
N       -1.811033000     -0.453050000     -1.387429000
H       -1.826812000     -0.061452000     -2.318450000
H       -0.686675000     -2.212312000     -2.256209000
C        1.638610000      0.543044000     -1.182794000
C        2.802497000     -0.214008000     -0.943670000
C        1.699503000      1.956150000     -1.240027000
C        3.991797000      0.456960000     -0.671466000
C        2.914644000      2.579374000     -0.969076000
C        4.051613000      1.842706000     -0.668150000
H        4.888061000     -0.108114000     -0.459228000
H        2.980435000      3.657563000     -0.988576000
H        4.983214000      2.347160000     -0.447579000
C        0.368496000     -0.279184000      1.536528000
C        0.663622000     -1.627457000      1.802258000
C        1.007749000      0.768877000      2.216138000
C        1.687402000     -1.904266000      2.706377000
C        2.023006000      0.442108000      3.112449000
C        2.371772000     -0.880153000      3.342377000
H        1.953961000     -2.928981000      2.918686000
H        2.552342000      1.224684000      3.634898000
H        3.172470000     -1.114241000      4.031697000
Cl      -0.648997000     -3.472424000     -2.557873000
H       -1.609384000      0.020029000      0.973720000
C       -3.061539000     -0.409247000     -0.701810000
C       -3.712121000     -1.585143000     -0.360540000
C       -3.634702000      0.831783000     -0.359666000
C       -4.921432000     -1.554924000      0.326214000
H       -3.248718000     -2.521833000     -0.636447000
C       -4.843960000      0.863231000      0.332546000
C       -5.477283000     -0.330484000      0.669084000
H       -5.418313000     -2.477004000      0.591609000
H       -5.294335000      1.803895000      0.609324000
H       -6.415644000     -0.292980000      1.205856000
O       -2.924907000      1.925697000     -0.733293000
C       -3.346702000      3.209191000     -0.281289000
H       -3.382607000      3.247424000      0.809611000
H       -2.598724000      3.908398000     -0.642654000
H       -4.322860000      3.475139000     -0.691722000
C        2.749520000     -1.725885000     -1.058844000
H        1.776581000     -2.042587000     -0.686561000
C        0.474623000      2.757017000     -1.667296000
H       -0.399215000      2.330837000     -1.173917000
C        0.550974000      2.203193000      2.019686000
H        0.299326000      2.313010000      0.968314000
C       -0.177407000     -2.745542000      1.205941000
H       -0.474262000     -2.451997000      0.201208000
C       -1.462321000     -2.921760000      2.035093000
H       -2.104402000     -3.682679000      1.588644000
H       -1.216279000     -3.234778000      3.051339000
H       -2.036973000     -1.998391000      2.098323000
C        0.547724000     -4.087055000      1.075119000
H       -0.076057000     -4.784174000      0.515773000
H        1.492647000     -3.984419000      0.545309000
H        0.749915000     -4.535498000      2.048994000
C        1.616524000      3.247495000      2.356065000
H        1.259576000      4.241578000      2.083801000
H        1.840777000      3.269505000      3.423955000
H        2.539909000      3.057804000      1.810904000
C       -0.732405000      2.470573000      2.826062000
H       -1.089393000      3.486884000      2.647461000
H       -1.531994000      1.782694000      2.551400000
H       -0.546394000      2.359449000      3.895963000
C        0.520681000      4.238172000     -1.283074000
H        0.694126000      4.377845000     -0.216449000
H        1.302906000      4.773565000     -1.823672000
H       -0.427121000      4.715268000     -1.538253000
C        0.248801000      2.616120000     -3.183157000
H        0.181747000      1.568453000     -3.470891000
H       -0.674109000      3.117672000     -3.482846000
H        1.075988000      3.069516000     -3.732994000
C        3.819982000     -2.455901000     -0.245929000
H        3.654592000     -3.533338000     -0.294197000
H        4.821667000     -2.269701000     -0.637224000
H        3.799089000     -2.153715000      0.800702000
C        2.822068000     -2.137839000     -2.539383000
H        2.033583000     -1.656074000     -3.115052000
H        3.785803000     -1.850761000     -2.965500000
H        2.706287000     -3.217854000     -2.645485000
81
o-Me-PhNH2 reaction / Product 21*HCl
Cl      -0.935328000      0.661942000      3.615937000
H       -1.626202000      0.361586000      1.666608000
O        0.556764000     -2.571441000     -0.863540000
N       -1.577732000      0.161537000      0.650903000
C       -0.347382000      0.163020000      0.137410000
N        0.670262000      0.360755000      0.974197000
H        0.369634000      0.426798000      1.962641000
C       -2.772335000     -0.119013000     -0.084386000
C       -3.263724000     -1.434264000     -0.105559000
H       -1.065160000     -0.156262000     -1.683929000
N       -0.194757000      0.007325000     -1.196817000
C       -4.450869000     -1.667138000     -0.798648000
H       -4.863452000     -2.664247000     -0.838887000
C       -5.117725000     -0.632899000     -1.438843000
H       -6.037793000     -0.835767000     -1.971035000
C       -3.433929000      0.946390000     -0.719551000
C       -4.616131000      0.659936000     -1.400099000
H       -5.153925000      1.450721000     -1.901632000
C       -2.977730000     -2.517657000      2.136405000
H       -2.749042000     -1.564235000      2.611026000
H       -2.452403000     -3.296733000      2.691361000
H       -4.050461000     -2.700133000      2.225947000
C       -2.551938000     -2.538476000      0.657552000
H       -1.483940000     -2.326538000      0.619591000
C       -2.759019000     -3.929895000      0.053132000
H       -3.794416000     -4.262362000      0.138054000
H       -2.149085000     -4.658570000      0.588162000
H       -2.477741000     -3.956098000     -1.000401000
C       -2.897221000      2.364545000     -0.611191000
H       -1.809523000      2.305167000     -0.620349000
C       -3.305293000      2.990276000      0.733850000
H       -2.900661000      3.999873000      0.819310000
H       -2.935467000      2.411683000      1.579113000
H       -4.392416000      3.051398000      0.809267000
C       -3.300199000      3.271698000     -1.776661000
H       -4.366833000      3.500344000     -1.764854000
H       -3.060898000      2.820388000     -2.740460000
H       -2.766180000      4.219651000     -1.703573000
C        1.997815000      0.804127000      0.661095000
C        3.061234000     -0.063286000      0.946449000
C        4.354402000      0.384560000      0.682578000
H        5.197565000     -0.260489000      0.880543000
C        4.576241000      1.650013000      0.163045000
H        5.586398000      1.979212000     -0.042031000
C        3.509527000      2.500677000     -0.087392000
H        3.705452000      3.487309000     -0.479566000
C        2.198594000      2.103360000      0.165499000
C        2.800910000     -1.423206000      1.569947000
H        1.845206000     -1.776718000      1.183149000
C        2.657717000     -1.291349000      3.097144000
H        3.584761000     -0.913441000      3.532695000
H        2.444769000     -2.264647000      3.542878000
H        1.850589000     -0.615208000      3.377396000
C        3.861756000     -2.471111000      1.220488000
H        4.819485000     -2.252258000      1.694879000
H        4.023822000     -2.533906000      0.144220000
H        3.545264000     -3.451239000      1.580044000
C        1.030884000      3.055634000     -0.041157000
H        0.206766000      2.481610000     -0.461346000
C        0.556820000      3.631607000      1.304500000
H        1.351654000      4.225142000      1.759731000
H        0.268814000      2.852263000      2.008543000
H       -0.307629000      4.280391000      1.153762000
C        1.312312000      4.183806000     -1.037406000
H        0.391305000      4.733116000     -1.235676000
H        1.691266000      3.803075000     -1.986983000
H        2.037526000      4.898985000     -0.646864000
C        0.984308000     -0.485891000     -1.840154000
C        1.352639000     -1.830349000     -1.674324000
C        2.487459000     -2.308095000     -2.326938000
H        2.792849000     -3.335955000     -2.211481000
C        3.235505000     -1.454478000     -3.131031000
H        4.118195000     -1.837880000     -3.624510000
C        2.863881000     -0.128476000     -3.303286000
H        3.450681000      0.531208000     -3.925720000
C        1.730846000      0.347361000     -2.655959000
H        1.423513000      1.378138000     -2.757595000
C        0.891397000     -3.938971000     -0.636089000
H        1.882388000     -4.032829000     -0.190760000
H        0.846384000     -4.514083000     -1.563015000
H        0.146476000     -4.312005000      0.058650000
99
o-Me-PhNH2 reaction / TS-4
C       -0.674785000     -0.020425000     -0.016956000
N       -1.228533000      1.142358000     -0.482328000
N       -1.445352000     -0.883071000      0.726048000
N        0.564611000     -0.266651000     -0.294839000
H        1.834256000      1.452572000     -0.621603000
H       -0.529114000      1.809844000     -0.767673000
C       -2.575926000      1.431844000     -0.840599000
C       -3.126608000      2.631497000     -0.354955000
C       -3.305396000      0.578646000     -1.692111000
C       -4.433205000      2.954282000     -0.712764000
C       -4.620025000      0.931774000     -1.991215000
C       -5.182327000      2.105113000     -1.509974000
H       -4.876916000      3.870858000     -0.351239000
H       -5.213560000      0.292359000     -2.626966000
H       -6.202851000      2.359035000     -1.764676000
C       -2.686352000     -0.685331000      1.354712000
C       -2.961422000      0.427545000      2.136159000
C       -3.658669000     -1.693307000      1.219520000
C       -4.201287000      0.573383000      2.747754000
H       -2.197135000      1.180918000      2.252463000
C       -4.891334000     -1.555588000      1.846668000
C       -5.161133000     -0.416460000      2.602629000
H       -4.406227000      1.451065000      3.344053000
H       -5.645939000     -2.320038000      1.744279000
Cl       1.783047000      2.756792000     -0.429127000
H       -1.080721000     -1.821486000      0.769029000
C        4.584588000      0.061046000     -0.783177000
C        5.468009000      1.154686000     -0.673497000
C        4.823792000     -1.068590000     -0.007364000
C        6.536332000      1.107312000      0.211497000
C        5.895929000     -1.114506000      0.878272000
H        4.143499000     -1.905275000     -0.078814000
C        6.749580000     -0.029293000      0.994260000
H        7.206029000      1.949265000      0.300343000
H        6.047951000     -1.999444000      1.481132000
N        3.461372000      0.176862000     -1.597393000
H        3.560721000      0.792733000     -2.387928000
H        2.981392000     -0.681314000     -1.808049000
C        1.205151000     -1.358069000      0.329193000
C        1.344743000     -2.574013000     -0.374480000
C        1.746139000     -1.220234000      1.626037000
C        2.000375000     -3.638428000      0.244416000
C        2.388567000     -2.312010000      2.202468000
C        2.514867000     -3.517397000      1.526394000
H        2.104252000     -4.577585000     -0.283094000
H        2.805338000     -2.216001000      3.196397000
H        3.018614000     -4.353678000      1.992660000
C       -2.302625000      3.573228000      0.506509000
H       -1.534459000      2.976862000      0.999564000
C       -2.661603000     -0.640373000     -2.340237000
H       -2.077114000     -1.159029000     -1.587127000
C        1.635938000      0.087000000      2.392945000
H        1.178021000      0.819637000      1.732487000
C        0.765235000     -2.742084000     -1.770630000
H        0.431213000     -1.758855000     -2.098398000
C       -3.113452000      4.267785000      1.605863000
H       -2.443450000      4.811427000      2.273257000
H       -3.819663000      4.991327000      1.196346000
H       -3.676415000      3.546532000      2.197975000
C       -1.581522000      4.610479000     -0.371421000
H       -0.953278000      4.135630000     -1.125108000
H       -2.307938000      5.239921000     -0.889054000
H       -0.942953000      5.252917000      0.237176000
C       -1.697106000     -0.201121000     -3.455192000
H       -2.238837000      0.322287000     -4.245240000
H       -0.923965000      0.462603000     -3.071268000
H       -1.205896000     -1.069949000     -3.896970000
C       -3.661603000     -1.668966000     -2.872891000
H       -3.126763000     -2.563784000     -3.191857000
H       -4.377415000     -1.961720000     -2.105151000
H       -4.215684000     -1.295016000     -3.735354000
C        3.014154000      0.638981000      2.783445000
H        2.905882000      1.612280000      3.265464000
H        3.528705000     -0.023727000      3.481261000
H        3.651955000      0.758049000      1.908591000
C        0.723724000     -0.059964000      3.620018000
H       -0.267767000     -0.411386000      3.333369000
H        1.139015000     -0.772050000      4.335903000
H        0.610983000      0.898976000      4.129913000
C        1.804346000     -3.242721000     -2.783961000
H        2.146785000     -4.250611000     -2.544774000
H        1.372765000     -3.270022000     -3.785994000
H        2.684598000     -2.598946000     -2.816612000
C       -0.459077000     -3.671928000     -1.759121000
H       -1.233960000     -3.312422000     -1.082598000
H       -0.893831000     -3.745685000     -2.757852000
H       -0.176941000     -4.677484000     -1.440723000
O       -3.285699000     -2.758080000      0.453101000
C       -4.201007000     -3.832461000      0.281213000
H       -3.695429000     -4.553914000     -0.354351000
H       -4.450019000     -4.298438000      1.237297000
H       -5.117297000     -3.497254000     -0.210333000
O        5.173498000      2.208850000     -1.494725000
C        5.925477000      3.403975000     -1.359682000
H        5.855224000      3.802669000     -0.344357000
H        6.977487000      3.247908000     -1.614197000
H        5.489246000      4.115074000     -2.056087000
H       -6.126172000     -0.314622000      3.079716000
H        7.582003000     -0.052964000      1.684035000
103
o-Me-PhNH2 reaction / TS-4' Et3N
C       -0.382107000      0.039229000     -0.113549000
N       -0.849712000     -1.247773000     -0.077414000
N       -1.278272000      1.085241000     -0.166849000
N        0.895556000      0.222217000     -0.068205000
H        2.007430000     -1.304199000      1.127011000
H       -0.097042000     -1.915023000     -0.128495000
C       -2.092911000     -1.744731000      0.413302000
C       -2.757341000     -2.690313000     -0.395611000
C       -2.612641000     -1.354641000      1.657767000
C       -3.980168000     -3.190906000      0.035963000
C       -3.859319000     -1.863013000      2.029245000
C       -4.542293000     -2.763228000      1.230841000
H       -4.509785000     -3.912293000     -0.569123000
H       -4.287171000     -1.567661000      2.977469000
H       -5.504029000     -3.146552000      1.545267000
C       -2.543006000      1.191843000     -0.758144000
C       -3.032317000      0.325297000     -1.726600000
C       -3.326321000      2.302182000     -0.380946000
C       -4.301452000      0.505888000     -2.266528000
H       -2.412019000     -0.486858000     -2.065024000
C       -4.588365000      2.486140000     -0.928224000
C       -5.081152000      1.577815000     -1.864312000
H       -4.666836000     -0.190233000     -3.008481000
H       -5.192384000      3.329472000     -0.631285000
Cl       1.644867000     -2.164104000      2.052122000
H       -0.876588000      1.967909000      0.110275000
C        1.438215000      1.505997000     -0.285645000
C        1.835760000      2.277387000      0.825140000
C        1.658606000      1.980012000     -1.598343000
C        2.448913000      3.509606000      0.605145000
C        2.268816000      3.220393000     -1.766683000
C        2.666578000      3.984947000     -0.678761000
H        2.756819000      4.107650000      1.453168000
H        2.438230000      3.596585000     -2.766994000
H        3.141737000      4.944867000     -0.832318000
C       -2.119392000     -3.183294000     -1.683841000
H       -1.500841000     -2.372807000     -2.071929000
C       -1.850928000     -0.495117000      2.655161000
H       -0.921679000     -0.167984000      2.198890000
C        1.239461000      1.169812000     -2.815318000
H        0.973062000      0.172921000     -2.466680000
C        1.593073000      1.791786000      2.244445000
H        1.148789000      0.801268000      2.179904000
C       -3.128115000     -3.547733000     -2.777090000
H       -2.604414000     -3.754752000     -3.711201000
H       -3.700965000     -4.440476000     -2.522630000
H       -3.832661000     -2.734371000     -2.953090000
C       -1.179077000     -4.367230000     -1.395774000
H       -0.421487000     -4.114952000     -0.652371000
H       -1.745515000     -5.216700000     -1.010070000
H       -0.665691000     -4.682957000     -2.305643000
C       -1.462533000     -1.328973000      3.887101000
H       -2.346666000     -1.655625000      4.437041000
H       -0.893920000     -2.211480000      3.598133000
H       -0.844637000     -0.734707000      4.562603000
C       -2.632726000      0.756739000      3.072915000
H       -2.039220000      1.354145000      3.765794000
H       -2.873167000      1.378757000      2.214707000
H       -3.563247000      0.492676000      3.577619000
C        2.373346000      1.005827000     -3.837787000
H        2.060887000      0.335663000     -4.640595000
H        2.644028000      1.959091000     -4.294188000
H        3.269945000      0.590591000     -3.379729000
C        0.000405000      1.781487000     -3.488201000
H       -0.830656000      1.871586000     -2.791594000
H        0.225715000      2.778424000     -3.872328000
H       -0.327563000      1.164291000     -4.327166000
C        2.901572000      1.644615000      3.031084000
H        3.402412000      2.605754000      3.160353000
H        2.706522000      1.231560000      4.022208000
H        3.587521000      0.973369000      2.515241000
C        0.597808000      2.698132000      2.984078000
H       -0.347319000      2.771599000      2.444801000
H        0.386791000      2.302356000      3.979279000
H        0.995685000      3.707818000      3.101986000
O       -2.733771000      3.141263000      0.519401000
C       -3.445851000      4.290821000      0.959086000
H       -2.788155000      4.798381000      1.658827000
H       -3.675632000      4.957582000      0.124923000
H       -4.371075000      4.010057000      1.467704000
H       -6.068572000      1.725055000     -2.279292000
N        4.205077000     -1.343371000      0.098325000
C        3.939528000     -2.547238000     -0.683983000
H        3.640760000     -3.321200000      0.026708000
H        4.837728000     -2.926872000     -1.193942000
C        2.829569000     -2.366688000     -1.715991000
H        3.145783000     -1.743974000     -2.552520000
H        2.536954000     -3.336767000     -2.119201000
H        1.958935000     -1.891204000     -1.267076000
C        4.482425000     -0.129525000     -0.666100000
H        3.572164000      0.135113000     -1.197749000
H        4.641704000      0.676518000      0.051898000
C        5.640518000     -0.155452000     -1.673788000
H        5.517722000     -0.956420000     -2.404393000
H        5.662998000      0.788381000     -2.222053000
H        6.608980000     -0.286235000     -1.194728000
C        5.040245000     -1.578304000      1.272814000
H        5.084743000     -0.642626000      1.833890000
H        4.504946000     -2.289329000      1.906570000
C        6.470129000     -2.100446000      1.061146000
H        7.101457000     -1.375880000      0.549577000
H        6.926313000     -2.313261000      2.030125000
H        6.479338000     -3.025318000      0.483556000
79
o-Me-PhNH2 reaction / Product 21
O       -3.660348000      0.829736000     -0.750594000
H       -1.804934000      0.002922000     -0.304133000
N       -1.095164000      0.700655000     -0.459061000
C        0.182740000      0.342525000     -0.111686000
N        0.274379000     -0.912267000      0.459750000
H        1.219549000     -1.232470000      0.595089000
C       -1.592514000      1.913368000     -0.938915000
C       -2.996045000      1.976218000     -1.097932000
N        1.194799000      1.114142000     -0.288812000
C       -3.601729000      3.130743000     -1.566289000
H       -4.673516000      3.173939000     -1.684795000
C       -0.829918000      3.031860000     -1.262663000
H        0.238087000      2.976528000     -1.140131000
C       -1.447834000      4.190156000     -1.731459000
H       -0.838083000      5.049008000     -1.976810000
C       -2.822536000      4.244136000     -1.884979000
H       -3.301837000      5.142200000     -2.249673000
C       -5.077011000      0.794251000     -0.854181000
H       -5.538837000      1.549905000     -0.214281000
H       -5.375149000     -0.195292000     -0.519426000
H       -5.401922000      0.943733000     -1.886413000
C       -0.778772000     -1.868521000      0.569555000
C       -1.710732000     -1.746625000      1.614214000
C       -2.728658000     -2.697239000      1.700265000
H       -3.455965000     -2.627142000      2.497642000
C       -2.812505000     -3.737538000      0.789762000
H       -3.605603000     -4.468695000      0.875845000
C       -1.879680000     -3.847051000     -0.233361000
H       -1.961864000     -4.663760000     -0.936057000
C       -0.852459000     -2.917046000     -0.368975000
C       -1.618880000     -0.636742000      2.647918000
H       -0.840724000      0.051718000      2.329072000
C       -1.192098000     -1.198691000      4.012090000
H       -0.238305000     -1.722418000      3.938503000
H       -1.933372000     -1.901287000      4.397216000
H       -1.081145000     -0.391665000      4.738171000
C       -2.922291000      0.166526000      2.755978000
H       -3.221019000      0.561675000      1.785332000
H       -2.788995000      1.005147000      3.440978000
H       -3.740617000     -0.445348000      3.139183000
C        0.124489000     -2.989571000     -1.531732000
H        1.054136000     -2.515468000     -1.219068000
C        0.475985000     -4.417905000     -1.958560000
H       -0.373321000     -4.928577000     -2.414457000
H        0.815956000     -5.015375000     -1.112081000
H        1.274734000     -4.392981000     -2.700817000
C       -0.417559000     -2.183331000     -2.724774000
H       -0.629611000     -1.151512000     -2.447568000
H       -1.343618000     -2.628928000     -3.093017000
H        0.306210000     -2.174927000     -3.541053000
C        2.471727000      0.674705000      0.106509000
C        3.309933000      0.038495000     -0.834875000
C        4.602187000     -0.312463000     -0.448820000
H        5.259958000     -0.797164000     -1.156723000
C        5.062690000     -0.054477000      0.834755000
H        6.069202000     -0.334433000      1.116779000
C        4.225749000      0.557454000      1.758106000
H        4.593198000      0.745443000      2.757246000
C        2.925338000      0.925436000      1.420078000
C        2.805352000     -0.199366000     -2.248879000
H        1.734202000     -0.385906000     -2.184351000
C        3.432793000     -1.411575000     -2.941881000
H        2.929257000     -1.597154000     -3.891865000
H        3.346402000     -2.311655000     -2.331176000
H        4.490134000     -1.255543000     -3.161822000
C        2.982940000      1.071111000     -3.096281000
H        2.564835000      0.931758000     -4.095421000
H        4.042185000      1.315153000     -3.200691000
H        2.479346000      1.916386000     -2.629143000
C        2.012167000      1.631357000      2.409281000
H        0.991137000      1.323521000      2.185037000
C        2.275586000      1.268503000      3.872981000
H        1.504368000      1.707250000      4.508003000
H        3.236931000      1.648655000      4.222620000
H        2.264452000      0.188138000      4.023930000
C        2.077186000      3.152869000      2.198250000
H        1.826120000      3.409077000      1.169828000
H        3.081927000      3.524199000      2.410675000
H        1.376935000      3.666319000      2.860428000
20
p-Me-PhNH2 reaction / p_OMe_Ph_NH3_Cl
N       -2.083748000      1.237162000      0.185079000
H       -2.331268000      1.921958000     -0.526061000
H       -2.320541000      1.636665000      1.091879000
H       -2.768012000      0.351594000      0.039449000
Cl      -3.856397000     -1.037090000     -0.147261000
C       -0.668083000      0.863653000      0.105037000
C        0.300708000      1.843599000     -0.080041000
C       -0.318011000     -0.469033000      0.222082000
C        1.632449000      1.482194000     -0.149104000
H        0.017260000      2.884193000     -0.171329000
C        1.021988000     -0.836973000      0.155810000
C        2.003750000      0.137421000     -0.030007000
H        2.404541000      2.223372000     -0.296339000
H       -1.087786000     -1.217687000      0.348350000
H        1.280612000     -1.880072000      0.243775000
O        3.332324000     -0.113439000     -0.110998000
C        3.783233000     -1.461893000     -0.005555000
H        4.864382000     -1.421176000     -0.098866000
H        3.518348000     -1.893930000      0.962178000
H        3.372662000     -2.080825000     -0.806501000
18
p-Me-PhNH2 reaction / p-Me-PhNH2
N        3.235742000     -0.300081000     -0.078321000
H        3.775964000      0.456716000      0.312510000
H        3.550881000     -1.184639000      0.289811000
C        1.847258000     -0.110487000     -0.007437000
C        1.298461000      1.178918000     -0.005314000
C        0.968037000     -1.192305000     -0.005860000
C       -0.071683000      1.370702000     -0.000226000
H        1.956254000      2.039318000     -0.011309000
C       -0.412790000     -1.005720000     -0.002114000
C       -0.943871000      0.281088000      0.000656000
H       -0.488756000      2.368483000      0.003470000
H        1.362356000     -2.201043000     -0.011775000
H       -1.054762000     -1.873344000      0.000259000
O       -2.281140000      0.579145000      0.006023000
C       -3.205130000     -0.496758000      0.004427000
H       -4.194383000     -0.046388000      0.007079000
H       -3.096368000     -1.119751000     -0.888355000
H       -3.093956000     -1.124581000      0.893580000
81
p-Me-PhNH2 reaction / INT-1
C       -0.364005000     -0.248841000     -0.395000000
N       -1.500820000     -0.081509000      0.025442000
N        0.779590000     -0.242533000     -0.761702000
H       -1.549010000      2.892908000      1.803976000
C       -2.770441000     -0.452517000     -0.487089000
C       -3.668699000     -1.047484000      0.410838000
C       -3.123550000     -0.168436000     -1.821936000
C       -4.944537000     -1.365797000     -0.051411000
C       -4.408638000     -0.512552000     -2.231947000
C       -5.314169000     -1.103246000     -1.359629000
H       -5.656352000     -1.822355000      0.622667000
H       -4.715284000     -0.312638000     -3.247697000
H       -6.308384000     -1.354836000     -1.703647000
Cl      -2.203942000      4.469244000      1.161446000
C        0.284694000      1.801085000      2.021389000
C        0.938592000      0.711477000      2.569809000
C        0.974898000      2.741080000      1.266972000
C        2.300859000      0.538883000      2.360012000
C        2.331062000      2.573401000      1.056351000
H        0.444494000      3.583898000      0.845719000
C        3.001260000      1.468254000      1.588311000
H        2.793604000     -0.324666000      2.776251000
H        2.891027000      3.284305000      0.466354000
N       -1.168879000      1.909553000      2.136523000
H       -1.591708000      1.204280000      1.512821000
H       -1.498316000      1.753230000      3.085603000
C        1.947518000     -1.006332000     -0.719029000
C        3.046793000     -0.495661000     -1.433507000
C        2.020099000     -2.214245000      0.004485000
C        4.218682000     -1.245454000     -1.450183000
C        3.218033000     -2.922186000     -0.043960000
C        4.303811000     -2.452220000     -0.770614000
H        5.079547000     -0.880890000     -1.990930000
H        3.309204000     -3.854210000      0.494269000
H        5.222784000     -3.022543000     -0.794961000
C       -3.285255000     -1.318300000      1.856061000
H       -2.210797000     -1.156732000      1.945685000
C       -2.150054000      0.540157000     -2.751140000
H       -1.162873000      0.099621000     -2.599338000
C        0.819971000     -2.734526000      0.774228000
H        0.295756000     -1.870077000      1.184651000
C        2.918355000      0.822163000     -2.175467000
H        2.238451000      1.444337000     -1.592406000
C       -3.554399000     -2.768846000      2.277245000
H       -3.188819000     -2.942342000      3.290845000
H       -4.620382000     -2.998930000      2.269072000
H       -3.056035000     -3.471653000      1.609568000
C       -3.994194000     -0.333564000      2.799783000
H       -3.821225000      0.702712000      2.506099000
H       -5.073420000     -0.492762000      2.782481000
H       -3.652769000     -0.467179000      3.828240000
C       -2.053012000      2.034208000     -2.394059000
H       -3.007117000      2.528750000     -2.581605000
H       -1.802589000      2.195378000     -1.347286000
H       -1.290670000      2.522044000     -3.003390000
C       -2.467239000      0.368233000     -4.238830000
H       -1.660323000      0.795709000     -4.834796000
H       -2.571070000     -0.682567000     -4.511994000
H       -3.385722000      0.886125000     -4.519062000
C        1.180557000     -3.621142000      1.969256000
H        0.281862000     -3.842911000      2.545971000
H        1.606550000     -4.574871000      1.655793000
H        1.897061000     -3.130470000      2.628995000
C       -0.149054000     -3.470129000     -0.168502000
H       -0.442639000     -2.852916000     -1.017109000
H        0.323584000     -4.371469000     -0.561694000
H       -1.055508000     -3.762242000      0.362253000
C        4.238192000      1.586332000     -2.304664000
H        4.939193000      1.082285000     -2.972287000
H        4.049475000      2.575519000     -2.723550000
H        4.714989000      1.711806000     -1.332638000
C        2.269576000      0.601326000     -3.552297000
H        1.300804000      0.111315000     -3.456999000
H        2.119134000      1.554936000     -4.061082000
H        2.906842000     -0.023571000     -4.181192000
H        0.389172000     -0.022808000      3.144628000
O        4.320040000      1.378076000      1.292248000
C        5.049764000      0.245549000      1.759218000
H        6.059829000      0.367692000      1.379451000
H        5.074025000      0.215925000      2.851140000
H        4.628250000     -0.681513000      1.368564000
81
p-Me-PhNH2 reaction / TS-1
C       -0.696563000      0.200737000     -0.196119000
N       -1.217279000     -0.886839000     -0.208435000
N       -0.064239000      1.223246000     -0.046217000
H        0.339220000      1.622761000      2.239121000
C       -2.462022000     -1.512002000     -0.238021000
C       -2.473984000     -2.863833000     -0.630167000
C       -3.648196000     -0.834695000      0.127073000
C       -3.692281000     -3.538502000     -0.631509000
C       -4.835067000     -1.561118000      0.114862000
C       -4.862868000     -2.900423000     -0.254519000
H       -3.724821000     -4.575182000     -0.938223000
H       -5.759719000     -1.075493000      0.389845000
H       -5.800797000     -3.439552000     -0.257132000
Cl       0.689879000      2.705328000      2.874000000
C        1.413380000     -1.132610000      2.240951000
C        1.292045000     -2.267921000      1.435697000
C        2.665477000     -0.533697000      2.353711000
C        2.385192000     -2.781709000      0.761505000
C        3.772632000     -1.052981000      1.688594000
H        2.779086000      0.358257000      2.955719000
C        3.637566000     -2.180233000      0.882678000
H        2.284559000     -3.656346000      0.133900000
H        4.724590000     -0.556989000      1.796983000
N        0.281921000     -0.563566000      2.861707000
H       -0.503013000     -1.195666000      2.917516000
H        0.470663000     -0.170037000      3.772482000
C        0.621259000      2.135318000     -0.870227000
C        0.166081000      3.463855000     -0.896236000
C        1.763843000      1.722201000     -1.583540000
C        0.864089000      4.378768000     -1.681162000
C        2.425353000      2.679667000     -2.348965000
C        1.983469000      3.994616000     -2.403007000
H        0.526428000      5.404683000     -1.730012000
H        3.303418000      2.397297000     -2.911387000
H        2.515588000      4.719146000     -3.005168000
C       -1.205365000     -3.556116000     -1.096977000
H       -0.371935000     -2.895307000     -0.867659000
C       -3.615923000      0.629929000      0.529905000
H       -2.900274000      1.130551000     -0.124316000
C        2.227072000      0.275333000     -1.545406000
H        1.980891000     -0.124032000     -0.560550000
C       -1.093641000      3.869601000     -0.152776000
H       -1.276353000      3.114192000      0.610270000
C       -1.224110000     -3.747814000     -2.621388000
H       -0.290422000     -4.199077000     -2.961838000
H       -2.045791000     -4.399821000     -2.923972000
H       -1.345914000     -2.792809000     -3.133446000
C       -0.956957000     -4.886596000     -0.375749000
H       -0.945758000     -4.755944000      0.707061000
H       -1.723510000     -5.625737000     -0.613440000
H        0.005647000     -5.303263000     -0.676706000
C       -3.115940000      0.799559000      1.974930000
H       -3.817926000      0.338657000      2.672339000
H       -2.139046000      0.344220000      2.122213000
H       -3.028889000      1.857620000      2.226983000
C       -4.949608000      1.357868000      0.342630000
H       -4.810696000      2.424442000      0.520007000
H       -5.339521000      1.230150000     -0.667464000
H       -5.705451000      1.007728000      1.047211000
C        3.738208000      0.107980000     -1.729231000
H        4.010150000     -0.936767000     -1.585772000
H        4.060382000      0.394411000     -2.731603000
H        4.293566000      0.707694000     -1.007866000
C        1.477631000     -0.566583000     -2.594302000
H        0.397031000     -0.485329000     -2.489965000
H        1.741799000     -0.238994000     -3.601804000
H        1.743606000     -1.620372000     -2.495090000
C       -0.967205000      5.216980000      0.565058000
H       -0.865155000      6.045513000     -0.137483000
H       -1.860460000      5.405423000      1.162948000
H       -0.105259000      5.223622000      1.231109000
C       -2.296797000      3.867856000     -1.109988000
H       -2.412032000      2.901346000     -1.601753000
H       -3.220264000      4.088557000     -0.571663000
H       -2.168916000      4.622529000     -1.888464000
O        4.652341000     -2.752734000      0.162988000
C        5.961079000     -2.221614000      0.311991000
H        6.014657000     -1.185055000     -0.030986000
H        6.297612000     -2.275024000      1.351106000
H        6.608087000     -2.836490000     -0.307962000
H        0.328355000     -2.745019000      1.331860000
81
p-Me-PhNH2 reaction / INT-2
C        0.685111000      0.414032000     -0.161067000
N       -0.334923000      0.748712000      0.309837000
N        1.792653000      0.173275000     -0.714045000
N       -0.144396000     -2.452237000     -1.539339000
H        0.435843000     -2.154748000     -2.316102000
H       -0.100278000     -3.450186000     -1.402660000
C       -1.480951000      0.539679000      1.071283000
C       -2.531202000      1.456657000      0.906102000
C       -1.527818000     -0.544262000      1.967627000
C       -3.670236000      1.260563000      1.678935000
C       -2.687587000     -0.682342000      2.721735000
C       -3.745077000      0.206075000      2.577664000
H       -4.510912000      1.928996000      1.573817000
H       -2.775333000     -1.498442000      3.422900000
H       -4.639877000      0.070947000      3.170778000
C        3.049464000      0.287238000      0.006503000
C        3.549028000      1.567466000      0.287503000
C        3.714197000     -0.894622000      0.347717000
C        4.770184000      1.636437000      0.954284000
C        4.940147000     -0.765042000      1.002032000
C        5.459176000      0.482844000      1.305418000
H        5.194800000      2.598673000      1.197711000
H        5.492331000     -1.652314000      1.277076000
H        6.408934000      0.560856000      1.817705000
Cl       1.817930000     -0.479261000     -3.524930000
H        1.800612000     -0.116147000     -1.801070000
C       -1.440883000     -1.919944000     -1.544833000
C       -1.736292000     -0.762800000     -2.279758000
C       -2.449143000     -2.467343000     -0.753607000
C       -2.982251000     -0.168876000     -2.191475000
H       -0.973289000     -0.331820000     -2.914883000
C       -3.704834000     -1.872767000     -0.662584000
C       -3.974385000     -0.707532000     -1.371954000
H       -3.203787000      0.727249000     -2.754405000
H       -4.448308000     -2.320549000     -0.021723000
C        2.815749000      2.816819000     -0.178512000
H        1.745450000      2.655411000     -0.037396000
C        3.163798000     -2.262832000     -0.016347000
H        2.102296000     -2.153553000     -0.234957000
C        3.842362000     -2.783260000     -1.294628000
H        4.916339000     -2.902192000     -1.137147000
H        3.430747000     -3.755932000     -1.570662000
H        3.684904000     -2.101499000     -2.128830000
C        3.292291000     -3.284974000      1.119755000
H        4.332676000     -3.545150000      1.318884000
H        2.855917000     -2.915363000      2.047181000
H        2.774760000     -4.205308000      0.845656000
C        3.053960000      3.038851000     -1.682973000
H        4.113106000      3.223296000     -1.871333000
H        2.752237000      2.176545000     -2.276337000
H        2.490571000      3.906024000     -2.031247000
C        3.168953000      4.076118000      0.616926000
H        2.515079000      4.894244000      0.313985000
H        3.047475000      3.923594000      1.689974000
H        4.195162000      4.396774000      0.432382000
C       -2.389999000      2.614212000     -0.064841000
H       -1.837990000      2.238795000     -0.928066000
C       -0.338341000     -1.470876000      2.126915000
H        0.079170000     -1.641578000      1.132058000
C       -3.728308000      3.148470000     -0.580221000
H       -4.286164000      3.661565000      0.205375000
H       -3.550007000      3.873419000     -1.374916000
H       -4.349750000      2.346567000     -0.976516000
C       -1.557623000      3.742943000      0.569416000
H       -2.073085000      4.154707000      1.438952000
H       -0.579495000      3.388006000      0.893704000
H       -1.404397000      4.549723000     -0.148733000
C        0.735470000     -0.798417000      3.004030000
H        1.043565000      0.169726000      2.610876000
H        0.349202000     -0.640413000      4.012139000
H        1.623633000     -1.425028000      3.074347000
C       -0.693105000     -2.849690000      2.686917000
H       -1.004850000     -2.796726000      3.731092000
H       -1.493012000     -3.318759000      2.114980000
H        0.182820000     -3.497052000      2.641246000
O       -5.159199000     -0.017029000     -1.325118000
C       -6.187607000     -0.515436000     -0.485408000
H       -5.865050000     -0.554929000      0.558600000
H       -7.018296000      0.179452000     -0.579048000
H       -6.514600000     -1.510996000     -0.799204000
H       -2.249195000     -3.364785000     -0.181916000
81
p-Me-PhNH2 reaction / TS-2
C        0.656655000      0.161472000      0.328334000
N        0.011913000      0.865779000     -0.361218000
N        1.621616000     -0.642956000      0.599770000
N       -0.484375000     -0.075394000      2.393644000
H        0.058573000     -0.798533000      2.873245000
H       -0.444468000      0.798782000      2.898244000
C       -0.810548000      1.905889000     -0.744603000
C       -1.678693000      1.677748000     -1.828254000
C       -0.744862000      3.133028000     -0.054870000
C       -2.548187000      2.706595000     -2.173169000
C       -1.641097000      4.123240000     -0.443096000
C       -2.539684000      3.909897000     -1.480762000
H       -3.238226000      2.572980000     -2.992891000
H       -1.639109000      5.076130000      0.064536000
H       -3.228970000      4.694971000     -1.761212000
C        2.654972000     -0.863369000     -0.395413000
C        2.386006000     -1.743086000     -1.453310000
C        3.877465000     -0.201941000     -0.233463000
C        3.412222000     -1.962993000     -2.370536000
C        4.871424000     -0.462735000     -1.176542000
C        4.640962000     -1.333123000     -2.231092000
H        3.254276000     -2.634688000     -3.201352000
H        5.833996000      0.019398000     -1.088124000
H        5.424691000     -1.521027000     -2.953050000
Cl       1.589380000     -2.422327000      3.017409000
H        1.607504000     -1.248771000      1.474282000
C       -1.790592000     -0.470129000      2.040831000
C       -2.089306000     -1.818494000      1.861044000
C       -2.779674000      0.480465000      1.774032000
C       -3.349065000     -2.215810000      1.424413000
H       -1.326389000     -2.558886000      2.064467000
C       -4.034224000      0.089944000      1.343070000
C       -4.329134000     -1.261284000      1.156762000
H       -3.545958000     -3.268506000      1.293712000
C        1.054225000     -2.470571000     -1.558403000
H        0.279188000     -1.822532000     -1.150847000
C        4.124714000      0.717785000      0.949843000
H        3.162156000      1.131632000      1.251423000
C        4.668528000     -0.088791000      2.141543000
H        5.629092000     -0.540393000      1.885903000
H        4.818874000      0.563776000      3.003545000
H        3.982774000     -0.884277000      2.432379000
C        5.039600000      1.901407000      0.620762000
H        6.064860000      1.582118000      0.429757000
H        4.686775000      2.451171000     -0.252409000
H        5.068615000      2.589406000      1.466523000
C        1.076549000     -3.744392000     -0.696103000
H        1.829910000     -4.440715000     -1.069383000
H        1.304986000     -3.521676000      0.345787000
H        0.105258000     -4.241051000     -0.732993000
C        0.641297000     -2.789573000     -2.998455000
H       -0.376896000     -3.179573000     -3.008423000
H        0.671452000     -1.902538000     -3.632420000
H        1.282492000     -3.549034000     -3.447477000
C       -1.650498000      0.348389000     -2.561413000
H       -0.610844000      0.013961000     -2.565972000
C        0.304878000      3.361829000      1.017305000
H        0.415458000      2.431894000      1.575819000
C       -2.470883000     -0.710795000     -1.808785000
H       -3.524822000     -0.432229000     -1.782513000
H       -2.384949000     -1.677741000     -2.306607000
H       -2.135364000     -0.827689000     -0.781551000
C       -2.099679000      0.443768000     -4.021484000
H       -3.166740000      0.656040000     -4.103312000
H       -1.555471000      1.219086000     -4.561628000
H       -1.920320000     -0.508805000     -4.520798000
C        1.666373000      3.662593000      0.364138000
H        1.965563000      2.871822000     -0.323255000
H        1.618547000      4.596517000     -0.197960000
H        2.442282000      3.759943000      1.124185000
C       -0.063624000      4.448240000      2.029706000
H       -0.073239000      5.439503000      1.574674000
H       -1.043931000      4.268720000      2.472439000
H        0.673727000      4.467990000      2.832399000
H       -2.559953000      1.534072000      1.890216000
O       -5.585401000     -1.540915000      0.698805000
C       -5.933091000     -2.900431000      0.477832000
H       -5.880243000     -3.483313000      1.401319000
H       -6.957840000     -2.894198000      0.116312000
H       -5.287655000     -3.361044000     -0.275276000
H       -4.798184000      0.823557000      1.127365000
81
p-Me-PhNH2 reaction / INT-3
C        0.385864000     -0.070598000     -0.405927000
N        1.379282000     -0.098184000      0.388907000
N       -0.183942000      1.101107000     -0.807537000
N       -0.189533000     -1.231525000     -1.013494000
H        0.329795000     -1.043779000     -2.676908000
H        0.296501000     -2.048932000     -0.659355000
C        1.862770000     -1.303626000      0.927744000
C        1.380894000     -1.703259000      2.198311000
C        2.853317000     -2.051220000      0.264712000
C        1.901440000     -2.858428000      2.771323000
C        3.349272000     -3.198392000      0.887683000
C        2.880793000     -3.605206000      2.125113000
H        1.544455000     -3.185557000      3.737416000
H        4.114739000     -3.780581000      0.391649000
H        3.274787000     -4.499432000      2.589583000
C        0.013571000      2.324295000     -0.091842000
C        1.159603000      3.087590000     -0.341173000
C       -0.954903000      2.714748000      0.850237000
C        1.314941000      4.279037000      0.368422000
C       -0.762806000      3.917974000      1.524061000
C        0.363648000      4.694483000      1.285894000
H        2.192580000      4.888075000      0.198520000
H       -1.489459000      4.249805000      2.251710000
H        0.501148000      5.623207000      1.824139000
Cl       0.699007000     -0.756216000     -3.934480000
H       -1.008900000      1.028139000     -1.377033000
C       -1.624263000     -1.390415000     -0.914060000
C       -2.192201000     -1.903504000      0.254141000
C       -2.449358000     -0.998353000     -1.956860000
C       -3.564039000     -2.001451000      0.378810000
C       -3.834187000     -1.081682000     -1.836414000
H       -2.016537000     -0.628189000     -2.875994000
C       -4.398229000     -1.576918000     -0.661828000
H       -4.451921000     -0.760830000     -2.660100000
C        0.360833000     -0.837269000      2.922688000
H       -0.333214000     -0.449885000      2.175785000
C        3.405264000     -1.618999000     -1.083863000
H        2.833471000     -0.755211000     -1.419238000
C        2.214781000      2.653952000     -1.342524000
H        1.892833000      1.710883000     -1.778450000
C       -2.181455000      1.852671000      1.099750000
H       -1.899642000      0.818821000      0.905141000
C        4.869489000     -1.171650000     -0.959991000
H        5.506510000     -2.000352000     -0.645174000
H        5.240380000     -0.807307000     -1.919764000
H        4.972557000     -0.370346000     -0.228827000
C        3.255818000     -2.713715000     -2.149204000
H        3.848701000     -3.595376000     -1.900356000
H        2.216964000     -3.027076000     -2.256007000
H        3.589581000     -2.346514000     -3.120138000
C       -0.475534000     -1.585200000      3.963128000
H       -1.264761000     -0.932796000      4.339057000
H       -0.944257000     -2.476353000      3.542040000
H        0.123702000     -1.896397000      4.820291000
C        1.055162000      0.381189000      3.555425000
H        1.587011000      0.958236000      2.801363000
H        0.324414000      1.036580000      4.032820000
H        1.768785000      0.056637000      4.315301000
C        3.565171000      2.407182000     -0.655968000
H        3.969956000      3.328622000     -0.233057000
H        3.455033000      1.677512000      0.144269000
H        4.290403000      2.022663000     -1.374928000
C        2.348327000      3.664522000     -2.490753000
H        3.071656000      3.307466000     -3.225771000
H        1.393966000      3.812385000     -2.997822000
H        2.690824000      4.635925000     -2.129635000
C       -2.691844000      1.902310000      2.542546000
H       -3.475827000      1.156470000      2.680543000
H       -1.892107000      1.690921000      3.252084000
H       -3.119083000      2.874244000      2.792993000
C       -3.309677000      2.206662000      0.116126000
H       -3.655055000      3.228188000      0.285351000
H       -2.980941000      2.137624000     -0.921537000
H       -4.155252000      1.529072000      0.242871000
H       -1.551567000     -2.214919000      1.068000000
O       -5.731113000     -1.686280000     -0.431295000
C       -6.635911000     -1.268747000     -1.448968000
H       -6.505924000     -1.855412000     -2.361489000
H       -7.631731000     -1.438726000     -1.050260000
H       -6.513494000     -0.207300000     -1.677933000
H       -4.015260000     -2.391976000      1.279796000
81
p-Me-PhNH2 reaction / TS-3
C        0.224639000     -0.173108000     -0.911925000
N       -0.851764000      0.135648000     -1.533243000
N        0.391201000     -0.501290000      0.412538000
N        1.396924000     -0.162013000     -1.673576000
H        1.222058000     -0.423843000     -2.631861000
H        0.796841000      1.897821000     -2.275603000
C       -2.148628000     -0.168180000     -1.090928000
C       -3.012207000      0.861180000     -0.666042000
C       -2.623800000     -1.494071000     -1.225342000
C       -4.312868000      0.531449000     -0.295236000
C       -3.935434000     -1.771505000     -0.849747000
C       -4.773466000     -0.774880000     -0.370322000
H       -4.980452000      1.304392000      0.057734000
H       -4.313381000     -2.780626000     -0.927234000
H       -5.785657000     -1.013570000     -0.071263000
C       -0.412924000      0.019241000      1.486527000
C       -0.270083000      1.366878000      1.861043000
C       -1.271274000     -0.852104000      2.175525000
C       -1.079805000      1.849511000      2.887574000
C       -2.059467000     -0.323009000      3.195304000
C       -1.979031000      1.018331000      3.536208000
H       -1.008211000      2.885110000      3.185257000
H       -2.747579000     -0.961315000      3.728732000
H       -2.609548000      1.414180000      4.321573000
Cl       1.076254000      3.145410000     -2.494596000
H        1.328552000     -0.776996000      0.661214000
C        2.695747000     -0.462443000     -1.158967000
C        3.555415000      0.568574000     -0.805825000
C        3.123336000     -1.785312000     -1.008033000
C        4.821497000      0.301589000     -0.296030000
H        3.228955000      1.590686000     -0.933191000
C        4.381579000     -2.064433000     -0.508415000
C        5.240256000     -1.020963000     -0.144210000
H        5.464361000      1.124561000     -0.026285000
C       -2.531242000      2.299899000     -0.690979000
H       -1.477509000      2.290016000     -0.417049000
C       -1.735409000     -2.564202000     -1.848748000
H       -0.728350000     -2.443155000     -1.444535000
C       -1.277232000     -2.337295000      1.864077000
H       -1.146414000     -2.437571000      0.789783000
C        0.811323000      2.244586000      1.250769000
H        0.949401000      1.947686000      0.213355000
C        2.140601000      1.998555000      1.986766000
H        2.943445000      2.583887000      1.535902000
H        2.050521000      2.290712000      3.034446000
H        2.434892000      0.950052000      1.954568000
C        0.488350000      3.740994000      1.240462000
H        1.246522000      4.272534000      0.665430000
H       -0.478591000      3.941439000      0.783681000
H        0.484094000      4.162244000      2.246759000
C       -2.576107000     -3.049916000      2.244959000
H       -2.550874000     -4.080109000      1.887595000
H       -2.714146000     -3.090468000      3.326782000
H       -3.440765000     -2.558108000      1.802364000
C       -0.075885000     -3.022006000      2.540146000
H       -0.043256000     -4.081466000      2.279085000
H        0.869176000     -2.572002000      2.235929000
H       -0.150215000     -2.942158000      3.626403000
C       -2.162506000     -4.001972000     -1.542014000
H       -2.266708000     -4.175652000     -0.471509000
H       -3.112997000     -4.250517000     -2.016858000
H       -1.417001000     -4.698960000     -1.927712000
C       -1.643769000     -2.354895000     -3.370892000
H       -1.301904000     -1.348270000     -3.605695000
H       -0.952505000     -3.071919000     -3.819564000
H       -2.624000000     -2.497937000     -3.829628000
H        2.456799000     -2.592600000     -1.281874000
O        6.450293000     -1.395902000      0.341441000
C        7.373654000     -0.384254000      0.731843000
H        6.969890000      0.232518000      1.538379000
H        8.256690000     -0.907847000      1.086389000
H        7.645312000      0.253428000     -0.112773000
H        4.722965000     -3.082764000     -0.387915000
C       -3.258608000      3.223085000      0.288001000
H       -2.788377000      4.207736000      0.291159000
H       -4.302660000      3.369470000      0.005647000
H       -3.229868000      2.828386000      1.303106000
C       -2.620200000      2.854888000     -2.123011000
H       -2.064481000      2.227069000     -2.817309000
H       -3.661629000      2.894356000     -2.449495000
H       -2.205297000      3.863119000     -2.172580000
81
p-Me-PhNH2 reaction / Product p-21*HCl
Cl      -1.953367000      1.494165000      3.181221000
H       -2.219568000      0.570536000      1.332431000
N       -1.955390000      0.077646000      0.458960000
C       -0.654900000      0.103845000      0.169753000
N        0.162371000      0.687969000      1.046300000
H       -0.323812000      0.990941000      1.908260000
C       -2.931893000     -0.664830000     -0.274307000
C       -3.096579000     -2.032277000     -0.000645000
H       -0.969449000     -0.812569000     -1.567829000
N       -0.229428000     -0.438589000     -0.991177000
C       -4.082831000     -2.716009000     -0.709549000
H       -4.243419000     -3.768606000     -0.528918000
C       -4.871310000     -2.060036000     -1.644346000
H       -5.634488000     -2.608265000     -2.180825000
C       -3.711278000      0.019143000     -1.221213000
C       -4.688687000     -0.708269000     -1.898679000
H       -5.312192000     -0.219865000     -2.632832000
C       -2.889758000     -2.468328000      2.459620000
H       -2.955440000     -1.405197000      2.688635000
H       -2.284858000     -2.939902000      3.235678000
H       -3.893648000     -2.894683000      2.503144000
C       -2.265468000     -2.712586000      1.074723000
H       -1.281754000     -2.241767000      1.083964000
C       -2.041337000     -4.206870000      0.827015000
H       -2.963206000     -4.779719000      0.935259000
H       -1.332079000     -4.597874000      1.557202000
H       -1.641722000     -4.393965000     -0.170798000
C       -3.506916000      1.507777000     -1.451691000
H       -2.439153000      1.707614000     -1.349257000
C       -4.226382000      2.326654000     -0.365742000
H       -4.053273000      3.392808000     -0.520204000
H       -3.875506000      2.075846000      0.634345000
H       -5.302193000      2.146670000     -0.406375000
C       -3.920270000      1.979297000     -2.848264000
H       -5.001474000      1.936620000     -2.987746000
H       -3.453833000      1.380144000     -3.631428000
H       -3.617948000      3.017510000     -2.988790000
C        1.456974000      1.247751000      0.788018000
C        2.556014000      0.691323000      1.456797000
C        3.807512000      1.263998000      1.236970000
H        4.678595000      0.855825000      1.727660000
C        3.952270000      2.351525000      0.389969000
H        4.931841000      2.782079000      0.228377000
C        2.846436000      2.896364000     -0.246835000
H        2.980992000      3.749946000     -0.894158000
C        1.572778000      2.364747000     -0.056371000
C        2.367918000     -0.471174000      2.414617000
H        1.561970000     -1.087556000      2.013666000
C        1.914462000      0.037988000      3.794923000
H        2.680653000      0.682445000      4.230139000
H        1.751693000     -0.801430000      4.473137000
H        0.985918000      0.605324000      3.740605000
C        3.604575000     -1.363442000      2.550834000
H        4.413321000     -0.855899000      3.078997000
H        3.978873000     -1.681042000      1.577998000
H        3.353309000     -2.254296000      3.127751000
C        0.347544000      2.995119000     -0.703090000
H       -0.311837000      2.189229000     -1.023269000
C       -0.427541000      3.849002000      0.315269000
H        0.192613000      4.678324000      0.660162000
H       -0.739801000      3.272679000      1.184837000
H       -1.324355000      4.265216000     -0.147213000
C        0.658654000      3.811376000     -1.960877000
H       -0.273379000      4.111237000     -2.440976000
H        1.242866000      3.238887000     -2.682962000
H        1.209711000      4.723332000     -1.727270000
C        1.094884000     -0.935469000     -1.229978000
C        1.520964000     -2.108149000     -0.609691000
C        2.801683000     -2.580535000     -0.822473000
H        3.152275000     -3.480596000     -0.338660000
C        3.675893000     -1.884632000     -1.662788000
C        3.239465000     -0.726539000     -2.309078000
H        3.893049000     -0.172896000     -2.964016000
C        1.949296000     -0.262121000     -2.087950000
H        1.615054000      0.648790000     -2.562578000
H        0.849344000     -2.641027000      0.048741000
O        4.921134000     -2.409088000     -1.781022000
C        5.875896000     -1.727529000     -2.589051000
H        6.057975000     -0.716167000     -2.218281000
H        6.791583000     -2.307537000     -2.521081000
H        5.553643000     -1.681108000     -3.632007000
99
p-Me-PhNH2 reaction / TS-4
C       -0.667639000      0.417264000      0.023123000
N       -1.359009000      0.056325000      1.150529000
N       -1.384687000      0.542566000     -1.148238000
N        0.602262000      0.633887000      0.117225000
H        1.646898000     -0.218813000      1.809353000
H       -0.757047000     -0.241468000      1.901783000
C       -2.725649000      0.316427000      1.465811000
C       -3.532530000     -0.772812000      1.839338000
C       -3.226625000      1.632557000      1.445727000
C       -4.869435000     -0.529675000      2.147745000
C       -4.575135000      1.819501000      1.743110000
C       -5.392073000      0.751743000      2.085361000
H       -5.513481000     -1.350685000      2.426947000
H       -4.997147000      2.812912000      1.721457000
H       -6.435935000      0.922710000      2.314091000
C       -2.553627000     -0.218507000     -1.463583000
C       -2.512760000     -1.612009000     -1.499106000
C       -3.747133000      0.430246000     -1.742405000
C       -3.651202000     -2.339715000     -1.788964000
H       -1.585494000     -2.122038000     -1.283662000
C       -4.899369000     -0.289198000     -2.039452000
C       -4.856426000     -1.683500000     -2.051787000
H       -3.633343000     -3.419988000     -1.807323000
H       -5.816876000      0.242719000     -2.235635000
Cl       1.432160000     -1.185908000      2.686094000
H       -0.813562000      0.818114000     -1.932996000
C        4.473425000      0.495526000      1.184112000
C        5.127846000     -0.418887000      2.006259000
C        4.901205000      0.617854000     -0.142167000
C        6.179423000     -1.196381000      1.526369000
C        5.939378000     -0.156371000     -0.625465000
H        4.396708000      1.305195000     -0.806419000
C        6.589234000     -1.073161000      0.201168000
H        6.656589000     -1.896303000      2.195036000
H        6.255517000     -0.068268000     -1.655716000
N        3.352505000      1.202292000      1.647524000
H        3.394855000      1.486283000      2.613883000
H        3.051643000      1.955995000      1.051798000
C        1.382692000      0.823667000     -1.040605000
C        1.707022000      2.136413000     -1.451913000
C        1.906096000     -0.286581000     -1.740297000
C        2.527736000      2.312139000     -2.565083000
C        2.728554000     -0.058725000     -2.840821000
C        3.037595000      1.226274000     -3.261065000
H        2.771344000      3.313865000     -2.893537000
H        3.144295000     -0.903415000     -3.373915000
H        3.677381000      1.380289000     -4.119755000
C       -2.944041000     -2.168110000      1.942824000
H       -2.159823000     -2.238973000      1.188702000
C       -2.312254000      2.819823000      1.174056000
H       -1.673479000      2.565308000      0.332599000
C        1.615046000     -1.712716000     -1.301845000
H        0.878460000     -1.671085000     -0.501458000
C        1.148071000      3.345946000     -0.719047000
H        0.716908000      2.984287000      0.213660000
C       -3.951404000     -3.289013000      1.670844000
H       -3.430341000     -4.245268000      1.606517000
H       -4.687233000     -3.376535000      2.472007000
H       -4.483980000     -3.127558000      0.734636000
C       -2.283139000     -2.369813000      3.318369000
H       -1.518689000     -1.620127000      3.520199000
H       -3.031175000     -2.306176000      4.111063000
H       -1.807876000     -3.350590000      3.375278000
C       -1.398521000      3.082734000      2.383370000
H       -1.991590000      3.353714000      3.258867000
H       -0.802961000      2.205794000      2.630711000
H       -0.712705000      3.904573000      2.169110000
C       -3.050013000      4.101449000      0.779703000
H       -2.327454000      4.866551000      0.496116000
H       -3.716664000      3.938442000     -0.068177000
H       -3.640661000      4.503354000      1.604471000
C        2.870180000     -2.383478000     -0.723119000
H        2.635915000     -3.392467000     -0.378542000
H        3.657209000     -2.455185000     -1.475619000
H        3.268360000     -1.819722000      0.118159000
C        1.021585000     -2.554598000     -2.440728000
H        0.149688000     -2.071528000     -2.882577000
H        1.749118000     -2.717397000     -3.237390000
H        0.717479000     -3.535156000     -2.069316000
C        2.224002000      4.381762000     -0.363234000
H        2.650208000      4.844664000     -1.254288000
H        1.792652000      5.178080000      0.245565000
H        3.047747000      3.939635000      0.199226000
C        0.023863000      4.008548000     -1.531533000
H       -0.781512000      3.305612000     -1.742831000
H       -0.400848000      4.853886000     -0.987788000
H        0.406064000      4.378549000     -2.484828000
O        7.600233000     -1.795622000     -0.377298000
C        8.271515000     -2.759104000      0.417470000
H        9.016601000     -3.218049000     -0.227425000
H        8.773321000     -2.297412000      1.273159000
H        7.585496000     -3.530451000      0.779951000
H        4.800033000     -0.545719000      3.029937000
O       -5.925917000     -2.488002000     -2.297155000
C       -7.189962000     -1.882226000     -2.539646000
H       -7.888604000     -2.699600000     -2.694669000
H       -7.515381000     -1.284886000     -1.684247000
H       -7.166485000     -1.253050000     -3.433104000
H       -3.782057000      1.509546000     -1.697705000
103
p-Me-PhNH2 reaction / TS-4'
C        0.189586000      0.037694000     -0.346742000
N        0.745394000     -0.802909000      0.588803000
N        1.052565000      0.636443000     -1.237067000
N       -1.091843000      0.198856000     -0.352183000
H       -2.260687000     -1.529621000      0.546508000
H        0.056546000     -1.174977000      1.222287000
C        1.922549000     -1.597768000      0.398031000
C        2.932593000     -1.508494000      1.375621000
C        2.050914000     -2.449532000     -0.710309000
C        4.110361000     -2.221340000      1.175684000
C        3.259232000     -3.128759000     -0.876587000
C        4.284559000     -3.007904000      0.044661000
H        4.907964000     -2.158043000      1.901134000
H        3.388571000     -3.777012000     -1.732884000
H        5.214467000     -3.540541000     -0.105395000
C        2.401857000      1.004786000     -0.949869000
C        2.719355000      1.742226000      0.182413000
C        3.426247000      0.632679000     -1.820166000
C        4.034598000      2.088937000      0.468691000
H        1.932746000      2.044301000      0.856761000
C        4.736725000      0.981271000     -1.553825000
C        5.053906000      1.702870000     -0.399898000
H        4.245690000      2.653163000      1.363182000
H        5.537135000      0.685524000     -2.217075000
Cl      -2.022280000     -2.807706000      0.724767000
H        0.585228000      1.165841000     -1.957101000
C       -1.715402000      1.140113000     -1.197281000
C       -2.472866000      0.654666000     -2.287829000
C       -1.693541000      2.526884000     -0.919699000
C       -3.206084000      1.552091000     -3.058778000
C       -2.439886000      3.385300000     -1.726563000
C       -3.197180000      2.911905000     -2.785854000
H       -3.797057000      1.180926000     -3.885798000
H       -2.431251000      4.447009000     -1.517298000
H       -3.773488000      3.596224000     -3.394324000
C        2.703561000     -0.691974000      2.634758000
H        2.114174000      0.177524000      2.344587000
C        0.912982000     -2.720154000     -1.682015000
H        0.053688000     -2.132365000     -1.375083000
C       -0.894272000      3.116325000      0.232444000
H       -0.432372000      2.292393000      0.774178000
C       -2.530171000     -0.830856000     -2.601811000
H       -1.776206000     -1.322235000     -1.992600000
C        3.988534000     -0.187102000      3.295327000
H        3.743544000      0.511537000      4.096678000
H        4.563093000     -1.000941000      3.740784000
H        4.626485000      0.326013000      2.576786000
C        1.865807000     -1.494685000      3.646809000
H        0.918160000     -1.825869000      3.221998000
H        2.410101000     -2.383468000      3.971488000
H        1.644587000     -0.889880000      4.528183000
C        0.479876000     -4.192772000     -1.603770000
H        1.271509000     -4.859744000     -1.948978000
H        0.222662000     -4.469036000     -0.581944000
H       -0.398370000     -4.358857000     -2.229837000
C        1.253445000     -2.330571000     -3.125883000
H        0.417815000     -2.564871000     -3.785725000
H        1.453009000     -1.263806000     -3.205052000
H        2.128031000     -2.872037000     -3.489809000
C       -1.783001000      3.872313000      1.232397000
H       -1.189506000      4.217024000      2.081272000
H       -2.240856000      4.748604000      0.771188000
H       -2.584232000      3.242355000      1.612732000
C        0.220447000      4.041366000     -0.280842000
H        0.873288000      3.531200000     -0.987116000
H       -0.201279000      4.912890000     -0.783881000
H        0.836635000      4.399910000      0.545893000
C       -3.889436000     -1.419123000     -2.199257000
H       -4.697022000     -0.963324000     -2.775968000
H       -3.911705000     -2.496485000     -2.372064000
H       -4.086349000     -1.243729000     -1.143380000
C       -2.207791000     -1.136943000     -4.069776000
H       -1.244138000     -0.715829000     -4.357665000
H       -2.167346000     -2.216002000     -4.229090000
H       -2.965097000     -0.733769000     -4.744020000
N       -4.131564000     -0.413423000      1.691006000
C       -3.475180000     -0.447592000      2.995305000
H       -3.241518000     -1.495527000      3.197357000
H       -4.138017000     -0.117374000      3.809187000
C       -2.187163000      0.369061000      3.055221000
H       -2.383962000      1.440462000      3.075325000
H       -1.634016000      0.119959000      3.961502000
H       -1.557853000      0.170137000      2.189741000
C       -4.384902000      0.911407000      1.129710000
H       -3.419295000      1.362406000      0.913021000
H       -4.859377000      0.766158000      0.157990000
C       -5.213284000      1.903254000      1.958433000
H       -4.779356000      2.060182000      2.947077000
H       -5.234492000      2.869922000      1.451568000
H       -6.242112000      1.574633000      2.093907000
C       -5.203401000     -1.396575000      1.553772000
H       -5.571712000     -1.338280000      0.527950000
H       -4.745221000     -2.383437000      1.659466000
C       -6.399579000     -1.313568000      2.515156000
H       -6.972132000     -0.397258000      2.381221000
H       -7.070677000     -2.155214000      2.332120000
H       -6.084187000     -1.366345000      3.557479000
H        3.192789000      0.045654000     -2.695951000
O        6.374224000      1.974040000     -0.211469000
C        6.759278000      2.695533000      0.951882000
H        7.840752000      2.786637000      0.903757000
H        6.313152000      3.693308000      0.969303000
H        6.482529000      2.160086000      1.863862000
79
p-Me-PhNH2 reaction / Product p-21
H       -0.814405000     -1.738931000     -0.150093000
N       -1.058633000     -0.775381000      0.004754000
C        0.011015000      0.073646000      0.133195000
N        1.239018000     -0.564448000      0.122755000
H        2.023407000      0.066453000      0.087514000
C       -2.435623000     -0.502200000     -0.037558000
C       -3.290734000     -1.589811000     -0.268966000
N       -0.124312000      1.343925000      0.271723000
C       -4.660086000     -1.422502000     -0.319744000
H       -5.313796000     -2.264711000     -0.498626000
C       -3.000064000      0.758860000      0.139912000
H       -2.355066000      1.602180000      0.316009000
C       -4.383202000      0.927749000      0.087008000
H       -4.783327000      1.920055000      0.228106000
C       -5.223726000     -0.156754000     -0.141979000
C        1.462085000     -1.928138000     -0.235368000
C        1.327942000     -2.922455000      0.749316000
C        1.532030000     -4.251038000      0.373618000
H        1.433504000     -5.034393000      1.112901000
C        1.871145000     -4.580287000     -0.928362000
H        2.029402000     -5.615571000     -1.200323000
C        2.011435000     -3.584723000     -1.886402000
H        2.274788000     -3.859310000     -2.897875000
C        1.805892000     -2.245583000     -1.564704000
C        0.987512000     -2.584879000      2.191301000
H        0.855186000     -1.507462000      2.255805000
C        2.142150000     -2.960995000      3.131312000
H        3.069812000     -2.474927000      2.828047000
H        2.313816000     -4.038666000      3.137822000
H        1.915332000     -2.650529000      4.152276000
C       -0.325739000     -3.240252000      2.642143000
H       -1.160655000     -2.935955000      2.010619000
H       -0.560087000     -2.947224000      3.666567000
H       -0.259708000     -4.329045000      2.614100000
C        1.886378000     -1.165901000     -2.632073000
H        2.083238000     -0.216726000     -2.135789000
C        3.017947000     -1.383186000     -3.642133000
H        2.839119000     -2.252815000     -4.275836000
H        3.977059000     -1.520540000     -3.141903000
H        3.096722000     -0.515176000     -4.297862000
C        0.532337000     -1.030801000     -3.349539000
H       -0.272705000     -0.819098000     -2.646563000
H        0.286570000     -1.955464000     -3.875121000
H        0.566240000     -0.221378000     -4.080032000
C        1.019654000      2.157110000      0.369849000
C        1.505075000      2.797519000     -0.795082000
C        2.586587000      3.665895000     -0.680818000
H        2.968830000      4.164394000     -1.560629000
C        3.190925000      3.905915000      0.547540000
H        4.029988000      4.585664000      0.616575000
C        2.715131000      3.266690000      1.681009000
H        3.191296000      3.453118000      2.635156000
C        1.636705000      2.384050000      1.616989000
C        0.807692000      2.562434000     -2.125039000
H        0.432477000      1.540125000     -2.118035000
C        1.722541000      2.699448000     -3.344637000
H        1.189637000      2.388316000     -4.244439000
H        2.614706000      2.078930000     -3.247422000
H        2.045735000      3.729878000     -3.500966000
C       -0.418075000      3.481892000     -2.251410000
H       -0.963171000      3.275328000     -3.174818000
H       -0.109541000      4.529318000     -2.264016000
H       -1.096792000      3.332501000     -1.412878000
C        1.141351000      1.697549000      2.879054000
H        0.324165000      1.036931000      2.594525000
C        2.233393000      0.833443000      3.525491000
H        1.832647000      0.283918000      4.379358000
H        3.064585000      1.443481000      3.883259000
H        2.631278000      0.108366000      2.815612000
C        0.574054000      2.712091000      3.882437000
H       -0.231437000      3.294179000      3.433640000
H        1.344717000      3.408616000      4.217975000
H        0.177617000      2.201854000      4.762550000
O       -6.586792000     -0.093021000     -0.211006000
C       -7.208778000      1.171535000     -0.036159000
H       -6.995269000      1.590568000      0.951179000
H       -8.277529000      0.997027000     -0.127598000
H       -6.892891000      1.883586000     -0.803737000
H       -2.873373000     -2.579292000     -0.412806000
7
Me-NH2 + HCl + Me-NCN-Me reaction / Me-NH2 (Blue)
N        0.752329000     -0.000001000     -0.125209000
H        1.145157000     -0.808666000      0.342382000
C       -0.707238000     -0.000001000      0.017448000
H       -1.119188000     -0.877398000     -0.482399000
H       -1.074828000     -0.000080000      1.051665000
H       -1.119170000      0.877486000     -0.482256000
H        1.145151000      0.808668000      0.342382000
9
Me-NH2 + HCl + Me-NCN-Me reaction / Me-NH3_Cl (Blue)
N       -1.127190000      0.688197000     -0.000013000
H       -1.323919000      1.252912000      0.822184000
C       -1.902639000     -0.579275000      0.000008000
H       -1.624022000     -1.146717000      0.882734000
H       -2.970236000     -0.376632000      0.002281000
H       -1.627484000     -1.144743000     -0.885057000
H       -1.324306000      1.253192000     -0.821921000
H       -0.029937000      0.444663000     -0.000154000
Cl       1.659180000     -0.095553000     -0.000002000
11
Me-NH2 + HCl + Me-NCN-Me reaction / Me-NCN-Me (Blue)
C        0.000001000      0.326169000      0.000004000
N        1.152988000      0.405558000     -0.380133000
N       -1.152990000      0.405561000      0.380126000
C        2.286753000     -0.361025000      0.119238000
H        2.717611000     -0.938713000     -0.698433000
H        3.051549000      0.328399000      0.476376000
H        2.017602000     -1.040950000      0.930012000
C       -2.286751000     -0.361030000     -0.119232000
H       -3.051041000      0.328345000     -0.477555000
H       -2.017362000     -1.041879000     -0.929153000
H       -2.718366000     -0.937719000      0.698740000
20
Me-NH2 + HCl + Me-NCN-Me reaction / INT-1 (Blue)
C        2.035619000     -0.251029000     -0.121455000
N        3.100372000      0.190148000     -0.486551000
N        0.890242000     -0.561196000      0.180860000
C        4.379007000      0.186516000      0.209924000
H        5.096972000     -0.389871000     -0.371846000
H        4.746844000      1.209546000      0.273937000
H        4.310781000     -0.234471000      1.213871000
C        0.272817000     -1.874833000     -0.063868000
H       -0.782068000     -1.724648000     -0.287505000
H        0.754409000     -2.400615000     -0.888207000
H        0.345683000     -2.480163000      0.839512000
N       -1.312539000      1.236337000      0.640315000
H       -1.441333000      1.641841000      1.562690000
C       -1.305184000      2.265769000     -0.427294000
H       -2.254539000      2.793052000     -0.419111000
H       -0.485932000      2.963287000     -0.273695000
H       -1.187521000      1.759426000     -1.380743000
H       -0.433625000      0.685570000      0.628619000
H       -2.116613000      0.524451000      0.452804000
Cl      -3.387832000     -0.727234000     -0.075090000
20
Me-NH2 + HCl + Me-NCN-Me reaction / TS-1 (Blue)
C        1.182543000      0.915589000      0.284885000
N        2.302273000      0.453497000      0.200067000
N        0.045179000      1.290005000      0.505241000
H       -1.418840000     -0.106012000     -0.228674000
Cl      -2.696548000     -0.126075000     -0.515809000
N        0.038034000     -1.964098000     -0.262998000
H        0.877323000     -2.275224000     -0.736468000
H       -0.733856000     -2.474114000     -0.675245000
C       -0.468033000      2.650556000      0.414545000
H       -1.382547000      2.639043000     -0.176367000
H       -0.721082000      3.004067000      1.414179000
H        0.244577000      3.342433000     -0.036971000
C        2.915412000     -0.116580000     -0.991215000
H        3.315123000     -1.100069000     -0.744638000
H        2.212593000     -0.215126000     -1.819833000
H        3.751388000      0.509130000     -1.303782000
C        0.128412000     -2.243194000      1.174605000
H        0.968558000     -1.688401000      1.591415000
H       -0.776755000     -1.884479000      1.664641000
H        0.256414000     -3.302031000      1.427414000
20
Me-NH2 + HCl + Me-NCN-Me reaction / INT-2 (Blue)
C        0.911886000     -1.003622000     -0.195892000
N        1.975271000     -0.901940000     -0.704089000
N       -0.242043000     -1.246938000      0.229039000
N        0.351245000      1.916211000     -0.009327000
H        0.618730000      2.800220000     -0.426180000
H       -0.490815000      1.614788000     -0.494775000
Cl      -2.491027000      0.114307000     -0.917620000
H       -1.125304000     -0.737176000     -0.278478000
C        3.044967000      0.074160000     -0.731660000
H        3.510951000      0.050501000     -1.712867000
H        2.632645000      1.057807000     -0.513430000
H        3.788274000     -0.205057000      0.013712000
C       -0.538669000     -1.982735000      1.466105000
H       -1.049247000     -1.315393000      2.157233000
H       -1.195885000     -2.814484000      1.223680000
H        0.375204000     -2.356139000      1.919892000
C        0.043836000      2.107390000      1.412288000
H       -0.264708000      1.154204000      1.842370000
H        0.939122000      2.434819000      1.943135000
H       -0.754934000      2.830211000      1.610829000
20
Me-NH2 + HCl + Me-NCN-Me reaction / TS-2 (Blue)
C       -0.844080000      0.733121000     -0.164705000
N       -2.004728000      0.663665000     -0.434392000
N        0.327378000      1.214953000     -0.113094000
N       -0.271750000     -1.479317000      0.609537000
H        0.742030000     -1.395125000      0.688876000
C       -0.619450000     -2.454882000     -0.427260000
H       -1.690464000     -2.421980000     -0.631302000
H       -0.095188000     -2.190827000     -1.344180000
H       -0.350576000     -3.482695000     -0.167047000
H       -0.633998000     -1.753772000      1.514173000
Cl       2.773624000     -0.431980000     -0.007196000
H        1.196475000      0.571679000     -0.116841000
C       -3.163345000      0.115193000      0.227834000
H       -3.611420000      0.876498000      0.865955000
H       -3.892664000     -0.190014000     -0.517333000
H       -2.874612000     -0.738778000      0.840148000
C        0.582804000      2.651607000      0.068840000
H        0.976956000      2.827103000      1.068042000
H        1.323402000      2.958354000     -0.665947000
H       -0.333413000      3.217881000     -0.074824000
20
Me-NH2 + HCl + Me-NCN-Me reaction / INT-3 (Blue)
C        0.776522000      0.198597000     -0.069583000
N        2.006569000      0.216469000     -0.351711000
N        0.048944000      1.262852000      0.335130000
N       -0.072751000     -1.033319000     -0.070806000
H       -1.108755000     -0.753219000     -0.306819000
C       -0.089671000     -1.737629000      1.244974000
H        0.917149000     -2.045996000      1.511055000
H       -0.482020000     -1.046982000      1.984018000
H       -0.746651000     -2.598866000      1.163839000
H        0.249762000     -1.660175000     -0.803452000
Cl      -2.821140000     -0.097626000     -0.444791000
H       -0.958480000      1.195781000      0.208513000
C        0.649120000      2.583472000      0.383750000
H       -0.084134000      3.277520000      0.786207000
H        1.525194000      2.571765000      1.030343000
H        0.964834000      2.923876000     -0.605305000
C        2.784214000     -0.961798000     -0.655090000
H        2.222307000     -1.897971000     -0.772538000
H        3.337346000     -0.797505000     -1.580317000
H        3.522376000     -1.126446000      0.133317000
20
Me-NH2 + HCl + Me-NCN-Me reaction / TS-3 (Blue)
C        0.660997000      0.269683000     -0.464890000
N        0.627783000     -0.890233000     -1.008421000
N        1.549437000      0.728893000      0.488212000
N       -0.332847000      1.166159000     -0.853525000
H       -0.629122000      1.031037000     -1.805529000
H       -1.644917000     -0.477393000     -0.206626000
Cl      -2.662596000     -0.925399000      0.466989000
H        1.488645000      1.709154000      0.697052000
C       -0.554636000      2.478545000     -0.280277000
H       -0.674622000      2.408997000      0.801306000
H        0.242136000      3.198585000     -0.502073000
H       -1.483214000      2.876943000     -0.683668000
C        1.948464000     -0.096431000      1.628361000
H        1.138739000     -0.759312000      1.936519000
H        2.826744000     -0.703256000      1.413659000
H        2.187437000      0.560830000      2.461987000
C        1.741442000     -1.806971000     -0.867227000
H        1.674211000     -2.419778000      0.037834000
H        1.734573000     -2.493680000     -1.714214000
H        2.715300000     -1.303033000     -0.854729000
20
Me-NH2 + HCl + Me-NCN-Me reaction / Guanidinium chloride (Blue)
C       -0.575049000      0.208205000      0.059857000
N       -0.116924000     -1.027048000     -0.171837000
N       -1.893644000      0.454077000      0.195131000
N        0.304028000      1.202042000      0.144740000
H        1.295122000      0.906647000      0.147027000
H        0.905851000     -1.053702000     -0.304219000
Cl       2.947972000     -0.393689000     -0.119643000
H       -2.145541000      1.372473000      0.513782000
C       -0.019429000      2.614332000      0.074532000
H       -0.734834000      2.818102000     -0.724315000
H       -0.420323000      2.992880000      1.018169000
H        0.896070000      3.157899000     -0.141854000
C       -0.722619000     -2.244899000      0.360112000
H       -1.267318000     -2.043990000      1.282117000
H       -1.396005000     -2.718274000     -0.353650000
H        0.082505000     -2.939874000      0.584913000
C       -2.960474000     -0.343698000     -0.404253000
H       -3.335057000     -1.109648000      0.273340000
H       -3.780290000      0.321890000     -0.663389000
H       -2.604492000     -0.818825000     -1.315716000
27
Me-NH2 + HCl + Me-NCN-Me reaction / TS-4 (Blue)
C       -1.165983000      0.222817000      0.048559000
N       -0.832869000     -0.806389000     -0.828835000
N       -2.495536000      0.335985000      0.356776000
N       -0.232083000      0.995731000      0.489708000
H        1.890738000      0.820141000     -0.460295000
H        0.121926000     -0.684306000     -1.133779000
Cl       2.375387000      0.816536000     -1.673097000
H       -2.723450000      1.023736000      1.051433000
N        2.309856000     -0.278150000      1.562386000
H        1.356440000      0.069638000      1.489941000
H        2.634180000     -0.117305000      2.507392000
C        2.361807000     -1.700129000      1.227781000
H        2.058395000     -1.835019000      0.188229000
H        3.387079000     -2.063589000      1.308904000
H        1.725740000     -2.346750000      1.847347000
C       -3.600679000     -0.134460000     -0.464861000
H       -4.343113000      0.656728000     -0.569516000
H       -3.234821000     -0.393509000     -1.455242000
H       -4.092513000     -1.009895000     -0.033834000
C       -1.122677000     -2.190777000     -0.451454000
H       -0.777434000     -2.845753000     -1.249179000
H       -0.626875000     -2.485030000      0.479940000
H       -2.192021000     -2.347645000     -0.333988000
C       -0.598974000      2.194992000      1.219126000
H        0.285046000      2.819600000      1.340777000
H       -1.359666000      2.795075000      0.702038000
H       -0.977764000      1.977874000      2.227337000
18
Me-NH2 + HCl + Me-NCN-Me reaction / Guanidine (Blue)
C        0.237577000     -0.263870000     -0.107278000
N       -0.904129000     -0.956056000     -0.527742000
N        0.026796000      1.037651000      0.287112000
N        1.368250000     -0.871667000     -0.129275000
H       -0.597530000     -1.854372000     -0.874046000
H        0.839125000      1.511170000      0.638510000
C       -1.038473000      1.900042000     -0.205298000
H       -0.619803000      2.842024000     -0.560979000
H       -1.546125000      1.418684000     -1.037637000
H       -1.776234000      2.126019000      0.568766000
C        2.571855000     -0.104900000      0.125209000
H        3.442114000     -0.706441000     -0.135534000
H        2.629156000      0.825305000     -0.459764000
H        2.680764000      0.168324000      1.184244000
C       -2.021891000     -1.096686000      0.409754000
H       -2.783232000     -1.722842000     -0.052429000
H       -1.723708000     -1.553094000      1.360358000
H       -2.475348000     -0.131782000      0.623530000
27
Ph-NH2 + HCl + Me-NCN-Me reaction / INT-1 (Green)
C       -2.703253000      0.172150000     -0.158794000
N       -3.365816000     -0.835507000     -0.251974000
N       -1.890590000      1.078222000     -0.033837000
C       -4.680420000     -1.119208000      0.306944000
H       -5.382205000     -1.290185000     -0.508186000
H       -4.621767000     -2.034453000      0.893990000
H       -5.052797000     -0.310841000      0.937354000
C       -1.753443000      2.250042000     -0.910699000
H       -0.700768000      2.523807000     -0.957859000
H       -2.128169000      2.049817000     -1.914237000
H       -2.302554000      3.087488000     -0.481099000
N        0.691949000      0.653286000      1.122866000
H        0.807377000      0.672375000      2.133930000
H       -0.315681000      0.768356000      0.894893000
H        1.193541000      1.545257000      0.713446000
Cl       1.952385000      3.026405000     -0.053125000
C        1.226007000     -0.573703000      0.535470000
C        2.552412000     -0.595081000      0.130107000
C        0.401383000     -1.678931000      0.381102000
C        3.064292000     -1.759523000     -0.430233000
H        3.157725000      0.295129000      0.228087000
C        0.923067000     -2.836861000     -0.183626000
H       -0.635724000     -1.638573000      0.685265000
C        2.253798000     -2.879072000     -0.585273000
H        4.095570000     -1.785762000     -0.753501000
H        0.286847000     -3.701400000     -0.312305000
H        2.656203000     -3.780794000     -1.026041000
27
Ph-NH2 + HCl + Me-NCN-Me reaction / TS-1 (Green)
C        2.108753000     -0.333710000      0.392170000
N        2.676603000     -0.985745000     -0.465529000
N        1.476055000      0.414174000      1.109384000
H        0.440648000      2.029814000     -0.128116000
Cl      -0.005283000      3.242894000      0.030748000
C       -1.058679000     -0.319672000     -1.016323000
C       -0.813205000     -1.621444000     -0.563032000
C       -2.260985000      0.301765000     -0.656472000
C       -1.740881000     -2.273001000      0.238005000
C       -3.183761000     -0.361639000      0.139716000
H       -2.454787000      1.314083000     -0.986281000
C       -2.932190000     -1.651540000      0.598675000
H       -1.529019000     -3.277361000      0.581409000
H       -4.104950000      0.138441000      0.409053000
N       -0.091855000      0.381364000     -1.735607000
H        0.660090000     -0.171966000     -2.115500000
H       -0.436364000      1.073472000     -2.381076000
H        0.115813000     -2.108266000     -0.828761000
H       -3.652654000     -2.163094000      1.221577000
C        0.562312000      0.067106000      2.190092000
H       -0.461816000      0.186916000      1.837149000
H        0.694635000     -0.958493000      2.535810000
H        0.722280000      0.753183000      3.019225000
C        4.056903000     -1.452442000     -0.438494000
H        4.575797000     -1.076652000     -1.319901000
H        4.596017000     -1.129204000      0.453494000
H        4.068904000     -2.541167000     -0.484555000
27
Ph-NH2 + HCl + Me-NCN-Me reaction / INT-2 (Green)
C        1.216850000      1.496714000     -0.493123000
N        0.407548000      2.008140000     -1.180673000
N        2.171384000      0.966214000      0.124711000
N       -0.306976000     -1.502649000     -1.313713000
H       -0.666867000     -2.051345000     -2.076780000
H        0.584729000     -1.830267000     -0.957684000
Cl       2.806338000     -1.832756000     -0.049857000
H        2.402303000     -0.129219000     -0.031414000
C       -1.227409000     -1.048881000     -0.388621000
C       -2.576275000     -0.870819000     -0.735328000
C       -0.819062000     -0.670081000      0.901503000
C       -3.469322000     -0.301865000      0.160630000
H       -2.913787000     -1.169998000     -1.720270000
C       -1.721490000     -0.096551000      1.786391000
C       -3.051485000      0.104667000      1.425419000
H       -4.502894000     -0.172665000     -0.133973000
H       -1.381993000      0.186511000      2.774695000
H       -3.750287000      0.549197000      2.120027000
H        0.206302000     -0.845288000      1.198534000
C       -1.025333000      2.180293000     -1.276031000
H       -1.231373000      3.218490000     -1.523024000
H       -1.378686000      1.547673000     -2.086678000
H       -1.519501000      1.891077000     -0.351675000
C        2.892404000      1.606811000      1.236285000
H        2.583996000      1.148004000      2.173578000
H        3.955469000      1.437351000      1.087945000
H        2.687889000      2.673662000      1.259257000
27
Ph-NH2 + HCl + Me-NCN-Me reaction / TS-2 (Green)
C       -1.303098000      1.198387000      0.155362000
N       -0.688675000      2.191504000      0.419184000
N       -2.346710000      0.462735000      0.300658000
N       -0.106811000     -0.163766000     -1.083487000
H       -0.680305000     -1.020270000     -1.063773000
H       -0.077415000      0.215296000     -2.020975000
Cl      -2.186537000     -2.460976000     -0.408726000
H       -2.305439000     -0.573873000      0.101099000
C        1.171157000     -0.334744000     -0.501135000
C        1.313324000     -1.203812000      0.582737000
C        2.271004000      0.393934000     -0.950743000
C        2.547918000     -1.338334000      1.200862000
H        0.456734000     -1.774232000      0.917111000
C        3.503294000      0.253916000     -0.323939000
H        2.166194000      1.063208000     -1.795595000
C        3.647806000     -0.609550000      0.755869000
H        2.651255000     -2.019194000      2.035045000
H        4.351790000      0.819821000     -0.684679000
H        4.607201000     -0.717885000      1.242505000
C        0.192822000      3.114176000     -0.244459000
H       -0.276839000      4.096900000     -0.269696000
H        1.123520000      3.189451000      0.313295000
H        0.406710000      2.796543000     -1.264360000
C       -3.597415000      1.011840000      0.838973000
H       -4.391883000      0.314723000      0.588300000
H       -3.535459000      1.117140000      1.921947000
H       -3.810436000      1.980775000      0.392484000
27
Ph-NH2 + HCl + Me-NCN-Me reaction / INT-3 (Green)
C        1.499892000     -0.542713000     -0.144526000
N        2.184471000     -1.443920000     -0.722704000
N        1.800520000     -0.091752000      1.108609000
N        0.349007000      0.121461000     -0.703755000
H        0.521985000      1.804048000     -0.432519000
H        0.384951000      0.089338000     -1.714150000
Cl       0.651659000      3.108579000     -0.115672000
H        1.481102000      0.834116000      1.339840000
C       -0.973477000     -0.188915000     -0.238632000
C       -2.047660000      0.384701000     -0.919461000
C       -1.210127000     -1.008610000      0.861207000
C       -3.347976000      0.132268000     -0.507452000
H       -1.860737000      1.033663000     -1.765470000
C       -2.517510000     -1.247972000      1.271125000
H       -0.384709000     -1.451139000      1.397125000
C       -3.590617000     -0.683950000      0.592892000
H       -4.172282000      0.581629000     -1.044472000
H       -2.692184000     -1.886632000      2.126539000
H       -4.603906000     -0.875723000      0.917323000
C        2.972173000     -0.583986000      1.807405000
H        2.990211000     -0.147992000      2.803753000
H        2.922217000     -1.668296000      1.893181000
H        3.899530000     -0.334662000      1.285332000
C        1.743532000     -1.999672000     -1.988663000
H        2.079099000     -1.386723000     -2.832925000
H        2.192600000     -2.983646000     -2.116717000
H        0.656558000     -2.121258000     -2.068838000
27
Ph-NH2 + HCl + Me-NCN-Me reaction / TS-3 (Green)
C       -1.364567000     -0.572356000     -0.501036000
N       -2.450599000     -0.027876000     -0.891281000
N       -1.203776000     -1.659065000      0.330993000
N       -0.174792000     -0.011285000     -1.011600000
H       -0.260418000      0.278716000     -1.972570000
H       -0.849160000      1.867049000     -0.249553000
Cl      -0.794696000      2.958262000      0.453849000
H       -0.258978000     -1.998709000      0.391304000
C        1.131477000     -0.174636000     -0.518835000
C        1.403676000     -0.109364000      0.852131000
C        2.190149000     -0.348582000     -1.414383000
C        2.707145000     -0.246177000      1.310397000
H        0.599860000      0.076321000      1.549606000
C        3.492695000     -0.459302000     -0.947596000
H        1.985843000     -0.398721000     -2.476282000
C        3.758828000     -0.420288000      0.417112000
H        2.901869000     -0.193018000      2.373194000
H        4.301101000     -0.587969000     -1.654815000
H        4.773075000     -0.515190000      0.779065000
C       -3.722984000     -0.685592000     -0.662511000
H       -3.662939000     -1.776160000     -0.753069000
H       -4.138862000     -0.455510000      0.323195000
H       -4.437415000     -0.324542000     -1.401977000
C       -1.962445000     -1.795004000      1.574156000
H       -2.912786000     -2.304499000      1.424358000
H       -1.370078000     -2.381533000      2.273202000
H       -2.160949000     -0.821300000      2.025529000
27
Ph-NH2 + HCl + Me-NCN-Me reaction / Guanidinium chloride (Green)
C       -0.907439000      0.415834000     -0.229083000
N       -1.111544000     -0.895144000     -0.312099000
N        0.319348000      0.968806000     -0.432136000
N       -1.939525000      1.207870000      0.040773000
H       -2.855874000      0.728519000      0.070140000
H       -2.078300000     -1.175734000     -0.077063000
C        1.584204000      0.409397000     -0.109828000
C        1.741759000     -0.469502000      0.959925000
C        2.691692000      0.797773000     -0.861420000
C        3.002936000     -0.969869000      1.257440000
H        0.885938000     -0.758998000      1.552514000
C        3.950900000      0.307376000     -0.543144000
H        2.562466000      1.474814000     -1.695603000
C        4.111462000     -0.583984000      0.512284000
H        3.117341000     -1.655783000      2.085579000
H        4.805585000      0.615648000     -1.129552000
H        5.091168000     -0.972390000      0.752762000
Cl      -4.179681000     -0.924112000      0.218219000
H        0.323846000      1.943976000     -0.681460000
C       -0.304945000     -1.837438000     -1.073934000
H        0.396048000     -2.376795000     -0.437166000
H       -0.980132000     -2.550985000     -1.540477000
H        0.258158000     -1.327413000     -1.852785000
C       -1.844159000      2.588499000      0.480589000
H       -1.700055000      3.276963000     -0.355753000
H       -2.777698000      2.848949000      0.971857000
H       -1.030323000      2.719883000      1.194541000
41
Ph-NH2 + HCl + Me-NCN-Me reaction / TS-4 (Green)
C        1.043955000      0.025717000     -0.031627000
N        1.244710000      1.051897000      0.864747000
N        2.059370000     -0.910609000     -0.144933000
N       -0.052312000     -0.023733000     -0.705195000
H       -1.333155000      2.056755000     -0.840594000
H        0.516769000      1.745389000      0.792359000
C        3.454193000     -0.740821000     -0.055760000
C        4.074637000      0.507260000     -0.155024000
C        4.244884000     -1.883389000      0.102732000
C        5.458714000      0.599274000     -0.081842000
H        3.474877000      1.394819000     -0.283118000
C        5.627243000     -1.780085000      0.159030000
H        3.769645000     -2.852926000      0.185337000
C        6.245034000     -0.536894000      0.073011000
H        5.924278000      1.572909000     -0.158497000
H        6.221718000     -2.675991000      0.278563000
H        7.321818000     -0.455571000      0.124014000
Cl      -1.000897000      3.301065000     -1.011241000
H        1.766615000     -1.802101000     -0.507045000
C       -3.797473000     -0.106251000      0.403421000
C       -4.956435000      0.140860000      1.152970000
C       -3.829267000     -1.138676000     -0.546008000
C       -6.101787000     -0.618072000      0.957569000
H       -4.952640000      0.936396000      1.888309000
C       -4.979787000     -1.890998000     -0.733279000
H       -2.945564000     -1.342770000     -1.135573000
C       -6.127138000     -1.640832000      0.014222000
H       -6.982835000     -0.406962000      1.550077000
H       -4.978304000     -2.682541000     -1.471880000
H       -7.021233000     -2.229902000     -0.135323000
N       -2.662736000      0.677126000      0.558319000
H       -2.598211000      1.184849000      1.425664000
H       -1.774659000      0.282976000      0.249780000
C       -0.161158000     -0.936569000     -1.829524000
H       -0.987055000     -0.616374000     -2.463644000
H        0.742942000     -0.966428000     -2.447663000
H       -0.383981000     -1.962741000     -1.511084000
C        1.726711000      0.808390000      2.221472000
H        1.785519000      1.764035000      2.737818000
H        1.066475000      0.143731000      2.787334000
H        2.725055000      0.378104000      2.207522000
25
Ph-NH2 + HCl + Me-NCN-Me reaction / Guanidine (Green)
C        1.366334000     -0.291031000      0.179952000
N        1.370113000      0.789027000     -0.669169000
N        2.596049000     -0.667767000      0.694773000
N        0.324571000     -0.983916000      0.499841000
H        2.458001000     -1.444889000      1.323982000
H        0.461874000      0.990123000     -1.053583000
C       -0.965619000     -0.501662000      0.256841000
C       -1.426873000      0.715752000      0.785892000
C       -1.867994000     -1.286275000     -0.473917000
C       -2.736064000      1.131282000      0.579306000
H       -0.750159000      1.320256000      1.375928000
C       -3.174927000     -0.864293000     -0.679465000
H       -1.524144000     -2.231808000     -0.871396000
C       -3.618676000      0.347299000     -0.157430000
H       -3.070200000      2.069825000      1.003165000
H       -3.852331000     -1.487541000     -1.249148000
H       -4.638739000      0.670789000     -0.313956000
C        2.236216000      1.952343000     -0.508815000
H        2.833234000      1.850502000      0.394339000
H        2.907922000      2.079123000     -1.360161000
H        1.630250000      2.854435000     -0.413127000
C        3.744161000     -0.856304000     -0.194264000
H        4.051831000      0.083351000     -0.645485000
H        4.577911000     -1.225793000      0.399370000
H        3.540061000     -1.572449000     -0.996652000
34
Me-NH2 + HCl + Ph-NCN-Ph reaction / INT-1 (Red)
C        0.855963000      0.147422000      0.624140000
N        2.002231000      0.097332000      1.006741000
N       -0.340201000      0.093187000      0.366817000
N       -2.076812000     -2.183190000      1.116402000
H       -1.639696000     -3.046333000      1.426754000
C       -2.928702000     -1.580006000      2.172120000
H       -3.714952000     -2.282075000      2.432420000
H       -2.331158000     -1.339938000      3.047336000
H       -3.374681000     -0.676431000      1.767582000
H       -1.340395000     -1.524723000      0.822043000
H       -2.690562000     -2.401466000      0.236701000
Cl      -3.824229000     -2.598037000     -1.207725000
C       -1.223620000      1.160771000      0.057956000
C       -0.945590000      2.475461000      0.436860000
C       -2.407036000      0.855811000     -0.610565000
C       -1.854636000      3.481210000      0.140744000
H       -0.027860000      2.702599000      0.963482000
C       -3.309591000      1.872355000     -0.900169000
H       -2.622988000     -0.160447000     -0.915654000
C       -3.039738000      3.184085000     -0.526946000
H       -1.637167000      4.499122000      0.435131000
H       -4.225760000      1.628477000     -1.420089000
H       -3.746057000      3.970827000     -0.753696000
C        3.218908000     -0.105838000      0.327828000
C        3.266989000     -0.381574000     -1.040944000
C        4.396607000     -0.030732000      1.068041000
C        4.493333000     -0.578575000     -1.658306000
H        2.349162000     -0.440266000     -1.610893000
C        5.619724000     -0.228266000      0.440159000
H        4.339950000      0.182414000      2.126078000
C        5.672681000     -0.502314000     -0.921997000
H        4.527824000     -0.791611000     -2.718065000
H        6.532052000     -0.167917000      1.017663000
H        6.625902000     -0.655757000     -1.408702000
34
Me-NH2 + HCl + Ph-NCN-Ph reaction / TS-1 (Red)
C       -0.015371000     -0.229931000     -0.719553000
N        1.094210000     -0.495692000     -1.131438000
N       -1.140204000      0.145355000     -0.435336000
H       -1.075794000      2.237057000      0.154438000
Cl      -1.709420000      3.370570000      0.281087000
N        1.372321000      2.222120000      0.627992000
H        2.087259000      1.657268000      1.069925000
H        1.100009000      2.930775000      1.298169000
C        1.897929000      2.847499000     -0.589733000
H        2.173027000      2.068223000     -1.300114000
H        1.112737000      3.449272000     -1.047521000
H        2.772329000      3.489972000     -0.433620000
C       -2.302584000     -0.621767000     -0.213746000
C       -2.283839000     -2.019625000     -0.221361000
C       -3.498359000      0.054335000      0.022170000
C       -3.455303000     -2.727655000      0.003919000
H       -1.354707000     -2.543603000     -0.404228000
C       -4.665953000     -0.664206000      0.246371000
H       -3.501221000      1.134457000      0.026463000
C       -4.651145000     -2.054537000      0.238632000
H       -3.433605000     -3.809220000     -0.003688000
H       -5.590390000     -0.132644000      0.427609000
H       -5.561869000     -2.610343000      0.414514000
C        2.278513000     -0.806541000     -0.445321000
C        2.303888000     -1.042840000      0.932889000
C        3.460164000     -0.874913000     -1.181385000
C        3.505793000     -1.335355000      1.561053000
H        1.384978000     -0.988238000      1.500782000
C        4.659127000     -1.166832000     -0.543463000
H        3.424496000     -0.693612000     -2.246312000
C        4.687944000     -1.396900000      0.827549000
H        3.519148000     -1.516357000      2.627483000
H        5.572471000     -1.214393000     -1.120805000
H        5.622157000     -1.625173000      1.321768000
34
Me-NH2 + HCl + Ph-NCN-Ph reaction / INT-2 (Red)
C        0.080335000     -0.073198000     -0.859224000
N        1.189194000     -0.323942000     -1.254481000
N       -1.087153000      0.240473000     -0.626842000
N        0.980500000      2.030519000      1.100292000
H        1.936871000      2.198137000      1.386213000
H        0.663220000      2.860109000      0.613892000
Cl      -1.723316000      3.249221000     -0.772487000
H       -1.419695000      1.947432000     -0.713714000
C        0.128488000      1.767406000      2.260524000
H       -0.887106000      1.567320000      1.919062000
H        0.481755000      0.871734000      2.774551000
H        0.082920000      2.579758000      2.995808000
C        2.432615000     -0.514648000     -0.635601000
C        3.573663000     -0.472608000     -1.433069000
C        2.543358000     -0.765964000      0.734077000
C        4.824427000     -0.664426000     -0.859199000
H        3.468449000     -0.283934000     -2.492016000
C        3.795057000     -0.965059000      1.296001000
H        1.651565000     -0.796456000      1.342511000
C        4.939798000     -0.911221000      0.504041000
H        5.708588000     -0.624275000     -1.480673000
H        3.878119000     -1.160856000      2.356650000
H        5.913785000     -1.065031000      0.947942000
C       -2.143927000     -0.637120000     -0.287109000
C       -1.963362000     -2.019559000     -0.195614000
C       -3.397424000     -0.082897000     -0.033479000
C       -3.032798000     -2.834579000      0.146134000
H       -0.990653000     -2.450857000     -0.393215000
C       -4.461546000     -0.908184000      0.307569000
H       -3.531368000      0.986835000     -0.106014000
C       -4.286051000     -2.284286000      0.399344000
H       -2.885643000     -3.904088000      0.214568000
H       -5.431411000     -0.470631000      0.501870000
H       -5.116622000     -2.923244000      0.665720000
34
Me-NH2 + HCl + Ph-NCN-Ph reaction / TS-2 (Red)
C       -0.013700000      0.090525000     -0.491757000
N        1.007784000     -0.384210000     -0.876092000
N       -1.225038000      0.395975000     -0.310866000
N        0.982516000      2.169323000      0.796528000
H        0.135113000      2.730277000      0.753313000
C        2.032061000      2.772031000     -0.029642000
H        2.925491000      2.147942000     -0.004080000
H        1.687395000      2.817434000     -1.062507000
H        2.312558000      3.785956000      0.274734000
H        1.269171000      2.125637000      1.766415000
C        2.278215000     -0.682225000     -0.375054000
C        3.293385000     -0.959620000     -1.287504000
C        2.524719000     -0.700657000      0.999087000
C        4.569596000     -1.241290000     -0.820890000
H        3.073887000     -0.941379000     -2.345269000
C        3.803193000     -0.987040000      1.452365000
H        1.722522000     -0.482411000      1.687804000
C        4.826620000     -1.253920000      0.546315000
H        5.362687000     -1.450769000     -1.524917000
H        4.002106000     -1.001373000      2.515057000
H        5.821775000     -1.474566000      0.906931000
C       -2.268448000     -0.565234000     -0.110016000
C       -2.039157000     -1.929785000     -0.261483000
C       -3.526423000     -0.083169000      0.237635000
C       -3.085798000     -2.819180000     -0.058597000
H       -1.060684000     -2.296465000     -0.539940000
C       -4.563469000     -0.986224000      0.433400000
H       -3.679783000      0.981192000      0.345181000
C       -4.349424000     -2.352481000      0.288709000
H       -2.910825000     -3.879797000     -0.176178000
H       -5.543075000     -0.614968000      0.701272000
H       -5.161076000     -3.049610000      0.444046000
Cl      -2.040481000      3.179022000     -0.226991000
H       -1.514142000      1.481533000     -0.285426000
34
Me-NH2 + HCl + Ph-NCN-Ph reaction / INT-3 (Red)
C       -0.094005000      0.305709000      0.021964000
N       -0.744103000     -0.777061000     -0.084879000
N        1.242781000      0.469296000      0.066048000
N       -0.776655000      1.625165000      0.195389000
H       -0.116987000      2.429822000     -0.132190000
C       -1.135740000      1.899343000      1.621839000
H       -1.815170000      1.131069000      1.977144000
H       -0.218630000      1.903970000      2.201811000
H       -1.602365000      2.878741000      1.668354000
H       -1.619170000      1.627360000     -0.377984000
C       -2.146504000     -0.813973000     -0.144860000
C       -2.870361000     -1.379589000      0.909923000
C       -2.836738000     -0.349407000     -1.271344000
C       -4.255332000     -1.448840000      0.848804000
H       -2.334013000     -1.759903000      1.768511000
C       -4.224713000     -0.425033000     -1.324205000
H       -2.277014000      0.038049000     -2.113498000
C       -4.940240000     -0.968794000     -0.264371000
H       -4.802772000     -1.883592000      1.674452000
H       -4.743643000     -0.064537000     -2.202263000
H       -6.018685000     -1.029390000     -0.308719000
C        2.261014000     -0.501356000      0.006492000
C        2.031280000     -1.878770000     -0.000977000
C        3.574155000     -0.016853000     -0.033425000
C        3.114878000     -2.749970000     -0.044473000
H        1.023291000     -2.255272000      0.019677000
C        4.640988000     -0.898767000     -0.078790000
H        3.748869000      1.051438000     -0.031407000
C        4.418516000     -2.273204000     -0.083678000
H        2.928566000     -3.815677000     -0.050762000
H        5.649617000     -0.509710000     -0.111445000
H        5.251967000     -2.961054000     -0.119818000
Cl       1.300549000      3.620631000     -0.358308000
H        1.559451000      1.443195000      0.016078000
34
Me-NH2 + HCl + Ph-NCN-Ph reaction / TS-3 (Red)
C        1.364722000      0.163254000     -1.002044000
N        0.859846000      1.287422000     -0.631301000
N        0.764154000     -1.080076000     -1.032560000
N        2.701487000      0.164679000     -1.350159000
H        3.024511000      1.051569000     -1.699068000
H        2.912541000      0.880283000      0.752277000
C       -0.504792000      1.547511000     -0.512876000
C       -0.937498000      2.331916000      0.563854000
C       -1.457339000      1.128776000     -1.453392000
C       -2.278283000      2.655938000      0.714784000
H       -0.201719000      2.671656000      1.280346000
C       -2.795778000      1.461135000     -1.300666000
H       -1.140191000      0.535822000     -2.300211000
C       -3.218697000      2.220324000     -0.213764000
H       -2.589933000      3.254457000      1.561129000
H       -3.514397000      1.123407000     -2.036426000
H       -4.263385000      2.474596000     -0.097086000
C       -0.275960000     -1.549111000     -0.205850000
C       -0.442990000     -1.081106000      1.097543000
C       -1.132183000     -2.533696000     -0.699438000
C       -1.471501000     -1.581879000      1.882540000
H        0.224124000     -0.327818000      1.488280000
C       -2.145884000     -3.042647000      0.101021000
H       -1.008930000     -2.889594000     -1.714579000
C       -2.327403000     -2.563312000      1.393389000
H       -1.598857000     -1.203297000      2.887680000
H       -2.803210000     -3.805746000     -0.293764000
H       -3.125561000     -2.949526000      2.012052000
Cl       3.305306000      0.786682000      1.983695000
H        1.139396000     -1.750113000     -1.682165000
C        3.503366000     -1.008556000     -1.641347000
H        3.392548000     -1.748608000     -0.849960000
H        3.257145000     -1.475951000     -2.601351000
H        4.548621000     -0.710176000     -1.674368000
34
Me-NH2 + HCl + Ph-NCN-Ph reaction / Guanidinium chloride (Red)
C        1.246806000     -0.929885000     -0.313263000
N        1.210182000      0.362042000      0.034537000
N        0.134234000     -1.675090000     -0.527290000
N        2.439521000     -1.500494000     -0.439445000
H        3.238896000     -0.864489000     -0.274500000
H        2.133656000      0.723796000      0.350939000
C        0.202450000      1.321235000     -0.221561000
C        0.083395000      2.381395000      0.675791000
C       -0.624936000      1.262371000     -1.341287000
C       -0.869195000      3.367219000      0.460452000
H        0.740322000      2.425784000      1.533611000
C       -1.586301000      2.244055000     -1.538980000
H       -0.517757000      0.457594000     -2.053085000
C       -1.715235000      3.297944000     -0.641216000
H       -0.952727000      4.187921000      1.159714000
H       -2.229990000      2.187959000     -2.406279000
H       -2.462950000      4.061946000     -0.803003000
C       -1.167613000     -1.488915000      0.008568000
C       -1.365939000     -0.937412000      1.271599000
C       -2.257299000     -1.904702000     -0.752415000
C       -2.657855000     -0.782792000      1.754817000
H       -0.520660000     -0.624218000      1.865812000
C       -3.544405000     -1.765072000     -0.251194000
H       -2.095996000     -2.323673000     -1.737204000
C       -3.750501000     -1.195310000      1.000058000
H       -2.807316000     -0.343713000      2.731483000
H       -4.386190000     -2.090815000     -0.846626000
H       -4.753580000     -1.074991000      1.384678000
Cl       4.209100000      0.810940000      0.593029000
H        0.271943000     -2.520617000     -1.055886000
C        2.677663000     -2.933536000     -0.452760000
H        2.071498000     -3.443783000      0.297121000
H        2.476451000     -3.370462000     -1.433477000
H        3.725931000     -3.099005000     -0.221073000
41
Me-NH2 + HCl + Ph-NCN-Ph reaction / TS-4 (Red)
C        0.705212000     -0.657322000     -0.169243000
N        0.360459000      0.602400000      0.285642000
N       -0.319931000     -1.520663000     -0.507146000
N        1.952485000     -0.960786000     -0.228422000
H        3.343437000      0.128468000      1.133364000
H        1.084520000      1.025743000      0.845268000
C       -0.637669000      1.466711000     -0.189234000
C       -0.965563000      2.578029000      0.594603000
C       -1.299238000      1.276672000     -1.404866000
C       -1.934147000      3.475851000      0.172167000
H       -0.458365000      2.728048000      1.539175000
C       -2.280652000      2.172182000     -1.809525000
H       -1.049571000      0.433688000     -2.030313000
C       -2.606104000      3.275647000     -1.029684000
H       -2.171337000      4.330521000      0.791677000
H       -2.788080000      2.005890000     -2.750538000
H       -3.368983000      3.969918000     -1.353398000
C       -1.643170000     -1.575524000     -0.026105000
C       -2.006101000     -1.085975000      1.229655000
C       -2.613704000     -2.172922000     -0.833640000
C       -3.325383000     -1.177256000      1.651756000
H       -1.262106000     -0.632837000      1.866083000
C       -3.925657000     -2.277197000     -0.393765000
H       -2.337113000     -2.546866000     -1.811535000
C       -4.292424000     -1.771944000      0.848683000
H       -3.594575000     -0.786740000      2.623980000
H       -4.664520000     -2.744193000     -1.031130000
H       -5.316772000     -1.842266000      1.187132000
Cl       3.272258000      0.740022000      2.289526000
H       -0.057826000     -2.266310000     -1.128896000
C        2.341032000     -2.339974000     -0.457008000
H        1.761901000     -3.054141000      0.140032000
H        2.244446000     -2.628801000     -1.511502000
H        3.391328000     -2.453623000     -0.193240000
N        4.698087000      0.265314000     -0.811289000
H        4.859075000      1.255628000     -0.946517000
H        3.724961000      0.080796000     -1.032633000
C        5.593596000     -0.525267000     -1.656178000
H        6.629712000     -0.337447000     -1.371133000
H        5.401316000     -1.586277000     -1.491630000
H        5.502293000     -0.333698000     -2.733381000
7
Me-NH2 + HCl + Ph-NCN-Ph reaction / Me-NH2 (Red)
N        0.752329000     -0.000001000     -0.125209000
H        1.145157000     -0.808666000      0.342382000
C       -0.707238000     -0.000001000      0.017448000
H       -1.119188000     -0.877398000     -0.482399000
H       -1.074828000     -0.000080000      1.051665000
H       -1.119170000      0.877486000     -0.482256000
H        1.145151000      0.808668000      0.342382000
32
Me-NH2 + HCl + Ph-NCN-Ph reaction / Guanidine (Red)
C       -1.224372000      1.621001000     -0.123828000
N       -1.639179000      0.409592000      0.410218000
N        0.045124000      1.667364000     -0.690006000
N       -1.934199000      2.684484000     -0.155347000
C       -3.330446000      2.609642000      0.228410000
H       -3.457432000      2.566132000      1.318415000
H       -3.840879000      3.509946000     -0.110477000
H       -3.852466000      1.743799000     -0.199475000
H        0.147790000      2.477698000     -1.280035000
C       -1.272702000     -0.904594000      0.071013000
C       -1.495883000     -1.912982000      1.013546000
C       -0.726520000     -1.243578000     -1.169013000
C       -1.178683000     -3.231810000      0.722663000
H       -1.912151000     -1.656242000      1.979871000
C       -0.395652000     -2.563867000     -1.442472000
H       -0.556426000     -0.477343000     -1.908691000
C       -0.618409000     -3.566572000     -0.505377000
H       -1.360493000     -3.997713000      1.464830000
H        0.033601000     -2.808772000     -2.404899000
H       -0.360673000     -4.592499000     -0.728593000
C        1.244396000      1.135631000     -0.185979000
C        1.368007000      0.585736000      1.092420000
C        2.369353000      1.169970000     -1.017727000
C        2.586673000      0.067725000      1.512462000
H        0.518020000      0.562259000      1.755937000
C        3.585566000      0.666984000     -0.581831000
H        2.278961000      1.588658000     -2.012158000
C        3.702593000      0.103575000      0.685165000
H        2.661446000     -0.359844000      2.503603000
H        4.443040000      0.706648000     -1.240513000
H        4.648071000     -0.298802000      1.021332000
H       -2.376138000      0.484834000      1.090090000
16
Ph-NH2 + HCl + Ph-NCN-Ph reaction / Ph-NH3_Cl (Yellow)
N        0.943865000      0.003388000      1.351671000
H        1.094662000     -0.819780000      1.921301000
H        1.094500000      0.829335000      1.917305000
H        2.146330000      0.000780000      0.248549000
Cl       3.145222000     -0.001454000     -0.691702000
C       -0.318590000      0.001688000      0.695630000
C       -0.919100000     -1.204330000      0.339875000
C       -0.920208000      1.205845000      0.335541000
C       -2.117391000     -1.201683000     -0.362255000
H       -0.446299000     -2.140653000      0.607603000
C       -2.118491000      1.199562000     -0.366624000
H       -0.448293000      2.143586000      0.599869000
C       -2.723794000     -0.001972000     -0.718724000
H       -2.576527000     -2.143074000     -0.632324000
H       -2.578487000      2.139557000     -0.640069000
H       -3.656275000     -0.003401000     -1.265656000
41
Ph-NH2 + HCl + Ph-NCN-Ph reaction / INT-1 (Yellow)
C       -0.230952000      1.320036000      0.854146000
N       -1.307622000      0.742743000      0.787471000
N        0.863225000      1.792580000      1.070573000
N       -0.682035000     -2.070504000      1.237455000
H       -1.050346000     -1.102234000      1.233948000
H       -0.698789000     -2.422612000      2.191373000
H       -1.397014000     -2.660235000      0.644141000
Cl      -2.674273000     -3.476014000     -0.395830000
C        2.030741000      1.772004000      0.281424000
C        2.027084000      1.300179000     -1.032339000
C        3.215322000      2.220051000      0.860750000
C        3.209887000      1.271179000     -1.754281000
H        1.105904000      0.945567000     -1.474690000
C        4.396306000      2.184122000      0.130555000
H        3.198236000      2.583486000      1.878468000
C        4.398142000      1.709856000     -1.176784000
H        3.204712000      0.897633000     -2.769071000
H        5.315531000      2.528535000      0.584442000
H        5.318413000      1.683907000     -1.743897000
C       -2.550107000      1.210339000      0.288544000
C       -2.849909000      2.572473000      0.237783000
C       -3.480762000      0.265159000     -0.135560000
C       -4.084474000      2.984251000     -0.243924000
H       -2.122890000      3.297743000      0.579217000
C       -4.711833000      0.691406000     -0.619063000
H       -3.242169000     -0.790963000     -0.110513000
C       -5.019168000      2.046413000     -0.673756000
H       -4.316471000      4.040091000     -0.281682000
H       -5.429124000     -0.044898000     -0.954668000
H       -5.980044000      2.371536000     -1.048416000
C        0.668565000     -2.085540000      0.672978000
C        0.842132000     -2.515200000     -0.633840000
C        1.735138000     -1.635812000      1.438302000
C        2.122283000     -2.499484000     -1.177490000
H       -0.010125000     -2.863248000     -1.201042000
C        3.008177000     -1.622887000      0.883491000
H        1.574185000     -1.287632000      2.450150000
C        3.202015000     -2.056000000     -0.423390000
H        2.270603000     -2.834463000     -2.194607000
H        3.842841000     -1.262283000      1.467387000
H        4.192692000     -2.036700000     -0.855190000
41
Ph-NH2 + HCl + Ph-NCN-Ph reaction / TS-1 (Yellow)
C       -0.911094000      0.462841000     -0.667126000
N       -1.954304000      0.157827000     -1.213321000
N        0.195876000      0.599438000     -0.188555000
H        0.141521000     -0.795186000      1.466329000
Cl      -0.019256000     -0.939597000      2.749179000
N        0.249483000     -2.574311000     -0.238624000
H       -0.338055000     -2.640265000     -1.054328000
H        0.059268000     -3.304040000      0.429213000
C        1.072410000      1.686104000     -0.052620000
C        0.679696000      3.000922000     -0.313451000
C        2.374520000      1.412327000      0.362205000
C        1.593771000      4.033515000     -0.159530000
H       -0.334538000      3.205050000     -0.630231000
C        3.281072000      2.453195000      0.510846000
H        2.663921000      0.388185000      0.547902000
C        2.896277000      3.764698000      0.252412000
H        1.287221000      5.051256000     -0.360638000
H        4.292058000      2.235856000      0.827822000
H        3.604543000      4.573172000      0.371564000
C       -3.257770000      0.075073000     -0.690069000
C       -3.504656000      0.059201000      0.686125000
C       -4.320160000     -0.021558000     -1.587358000
C       -4.807965000     -0.044615000      1.150405000
H       -2.677786000      0.117673000      1.381819000
C       -5.621480000     -0.121740000     -1.112111000
H       -4.112781000     -0.014878000     -2.648236000
C       -5.871263000     -0.133281000      0.255985000
H       -4.992702000     -0.058174000      2.216199000
H       -6.441508000     -0.192792000     -1.813937000
H       -6.884981000     -0.213924000      0.623594000
C        1.595426000     -2.304936000     -0.478907000
C        2.556223000     -2.546435000      0.510413000
C        2.002771000     -1.704694000     -1.676201000
C        3.884412000     -2.199561000      0.300829000
H        2.253457000     -2.993465000      1.448449000
C        3.331419000     -1.360135000     -1.874818000
H        1.267891000     -1.497222000     -2.443683000
C        4.284960000     -1.603075000     -0.890445000
H        4.609782000     -2.394064000      1.080004000
H        3.622217000     -0.891173000     -2.805589000
H        5.319039000     -1.330623000     -1.048304000
41
Ph-NH2 + HCl + Ph-NCN-Ph reaction / INT-2 (Yellow)
C       -0.918424000     -0.299174000     -0.564821000
N        0.093661000     -0.790279000     -0.983959000
N       -1.943265000      0.318307000     -0.263349000
N        0.987366000      1.330371000      1.549147000
H        0.321149000      2.076925000      1.417134000
H        1.169657000      1.163290000      2.525980000
C        1.159295000     -1.516003000     -0.430828000
C        2.275485000     -1.745835000     -1.228589000
C        1.111036000     -2.005670000      0.875749000
C        3.349092000     -2.461301000     -0.717194000
C        2.186511000     -2.723470000      1.375068000
C        3.307959000     -2.953102000      0.581970000
H        4.221765000     -2.626469000     -1.333588000
H        2.151521000     -3.102029000      2.387760000
H        4.146039000     -3.509812000      0.978335000
C       -3.248963000     -0.228523000     -0.180646000
C       -3.510196000     -1.572421000     -0.457840000
C       -4.290176000      0.619322000      0.191868000
C       -4.806552000     -2.057262000     -0.362411000
C       -5.584636000      0.123494000      0.283827000
C       -5.849393000     -1.213135000      0.008219000
H       -5.001870000     -3.098875000     -0.579087000
H       -6.388017000      0.787727000      0.572109000
H       -6.858172000     -1.595269000      0.081379000
Cl      -1.627853000      3.320439000      0.163289000
H       -1.764130000      1.995652000     -0.031232000
C        2.123115000      1.401486000      0.742408000
C        2.059806000      2.005999000     -0.519363000
C        3.323142000      0.799730000      1.137312000
C        3.166252000      2.000885000     -1.356466000
H        1.137049000      2.473288000     -0.837632000
C        4.422405000      0.797755000      0.291807000
C        4.355902000      1.395322000     -0.962626000
H        3.095138000      2.473363000     -2.327701000
H        5.336402000      0.316872000      0.615000000
H        5.214335000      1.390667000     -1.619967000
H       -2.702196000     -2.231083000     -0.748689000
H       -4.082851000      1.657997000      0.405425000
H        2.297887000     -1.343805000     -2.230674000
H        0.243125000     -1.807919000      1.488709000
H        3.382375000      0.314658000      2.103296000
41
Ph-NH2 + HCl + Ph-NCN-Ph reaction / TS-2 (Yellow)
C        0.594736000      0.188201000     -0.113410000
N       -0.166262000      0.990686000     -0.573809000
N        1.723694000     -0.391401000      0.024150000
N       -0.730939000     -1.275943000      1.161613000
H       -0.065591000     -2.040090000      1.308569000
H       -0.967493000     -0.825103000      2.033780000
C       -1.210605000      1.797555000     -0.122423000
C       -2.160508000      2.230283000     -1.045374000
C       -1.308706000      2.158878000      1.223445000
C       -3.227758000      3.002471000     -0.612924000
H       -2.063807000      1.935406000     -2.080026000
C       -2.379280000      2.934172000      1.643261000
H       -0.553425000      1.830164000      1.923667000
C       -3.342726000      3.352202000      0.729539000
H       -3.973764000      3.328449000     -1.324150000
H       -2.461601000      3.212168000      2.684918000
H       -4.177476000      3.953248000      1.062419000
C        2.985099000      0.250471000     -0.194197000
C        3.076971000      1.545178000     -0.696077000
C        4.128446000     -0.483511000      0.111468000
C        4.332388000      2.107311000     -0.889889000
H        2.187718000      2.108141000     -0.939472000
C        5.374981000      0.092857000     -0.091378000
H        4.030573000     -1.488567000      0.497474000
C        5.483225000      1.386773000     -0.589782000
H        4.406939000      3.112893000     -1.280542000
H        6.264174000     -0.475931000      0.143174000
H        6.456936000      1.830510000     -0.744274000
Cl       1.821124000     -3.202969000      0.977495000
H        1.752829000     -1.423088000      0.343831000
C       -1.845604000     -1.619063000      0.372429000
C       -1.713138000     -2.597781000     -0.616778000
C       -3.059041000     -0.944542000      0.513308000
C       -2.786012000     -2.893435000     -1.445086000
H       -0.770716000     -3.119918000     -0.719795000
C       -4.126231000     -1.246771000     -0.321848000
H       -3.160687000     -0.174191000      1.266613000
C       -3.997050000     -2.219975000     -1.306693000
H       -2.674516000     -3.656423000     -2.203953000
H       -5.060712000     -0.714942000     -0.202204000
H       -4.829050000     -2.453300000     -1.956682000
41
Ph-NH2 + HCl + Ph-NCN-Ph reaction / INT-3 (Yellow)
C       -0.051435000     -0.359196000      0.156704000
N        0.301695000     -1.562849000     -0.074870000
N       -1.352228000      0.026846000      0.335360000
N        0.854576000      0.722441000      0.329561000
H        0.731180000      1.067335000      2.088764000
H        1.810895000      0.388401000      0.290257000
C        1.650564000     -1.910122000     -0.240174000
C        2.120712000     -2.293231000     -1.501340000
C        2.531110000     -1.949223000      0.849253000
C        3.441559000     -2.685841000     -1.669013000
H        1.437536000     -2.277672000     -2.339577000
C        3.852034000     -2.346126000      0.672842000
H        2.164677000     -1.682569000      1.832127000
C        4.315267000     -2.713310000     -0.585319000
H        3.790429000     -2.973779000     -2.652081000
H        4.517927000     -2.371054000      1.525383000
H        5.342208000     -3.023943000     -0.719897000
C       -2.549029000     -0.672310000      0.115210000
C       -2.617372000     -2.035021000     -0.187712000
C       -3.735430000      0.066521000      0.215681000
C       -3.858350000     -2.629451000     -0.390642000
H       -1.709916000     -2.609066000     -0.255200000
C       -4.963527000     -0.542324000      0.016901000
H       -3.689354000      1.123169000      0.450274000
C       -5.034701000     -1.897912000     -0.291066000
H       -3.897494000     -3.685232000     -0.624365000
H       -5.867325000      0.046138000      0.101117000
H       -5.992720000     -2.374249000     -0.446855000
Cl       0.610199000      1.325781000      3.387552000
H       -1.473746000      0.991925000      0.593418000
C        0.687413000      1.960564000     -0.389085000
C        1.278538000      3.105604000      0.139257000
C       -0.018922000      2.030629000     -1.588247000
C        1.168535000      4.315292000     -0.534469000
H        1.815233000      3.045991000      1.075964000
C       -0.140109000      3.248690000     -2.246064000
H       -0.466729000      1.140942000     -2.007457000
C        0.453773000      4.392724000     -1.724830000
H        1.632836000      5.199735000     -0.120224000
H       -0.691593000      3.297543000     -3.175079000
H        0.360493000      5.337304000     -2.242623000
41
Ph-NH2 + HCl + Ph-NCN-Ph reaction / TS-3 (Yellow)
C       -0.347237000     -0.738553000     -0.591389000
N        0.560893000     -1.626826000     -0.421707000
N       -0.211535000      0.625674000     -0.713940000
N       -1.663739000     -1.207785000     -0.647742000
H       -1.730738000     -2.130233000     -1.048432000
H       -1.324757000     -1.912677000      1.373757000
C        1.927753000     -1.407360000     -0.612217000
C        2.819492000     -1.982802000      0.300183000
C        2.451558000     -0.705985000     -1.706775000
C        4.190181000     -1.832814000      0.143029000
H        2.414901000     -2.539673000      1.134493000
C        3.823376000     -0.568600000     -1.864247000
H        1.776510000     -0.266622000     -2.427884000
C        4.702162000     -1.123206000     -0.938687000
H        4.861628000     -2.276566000      0.866611000
H        4.208489000     -0.021863000     -2.715293000
H        5.770438000     -1.009520000     -1.063090000
C        0.725494000      1.448426000     -0.056801000
C        1.319325000      1.072336000      1.148056000
C        1.030510000      2.688355000     -0.619123000
C        2.223088000      1.925403000      1.765849000
H        1.076665000      0.120404000      1.595367000
C        1.921916000      3.541600000      0.016316000
H        0.574687000      2.974863000     -1.558197000
C        2.530001000      3.161764000      1.207954000
H        2.684672000      1.619976000      2.695087000
H        2.149823000      4.500637000     -0.429187000
H        3.234036000      3.821317000      1.696072000
Cl      -1.331719000     -1.922294000      2.669623000
H       -0.980365000      1.107448000     -1.151530000
C       -2.855900000     -0.454507000     -0.587008000
C       -3.033279000      0.548793000      0.370612000
C       -3.899170000     -0.757345000     -1.464480000
C       -4.229239000      1.252136000      0.422134000
H       -2.247152000      0.760304000      1.080172000
C       -5.099978000     -0.064667000     -1.387756000
H       -3.764294000     -1.534323000     -2.205955000
C       -5.268094000      0.950323000     -0.452105000
H       -4.353998000      2.027217000      1.166100000
H       -5.901648000     -0.313385000     -2.069930000
H       -6.200755000      1.494466000     -0.399299000
41
Ph-NH2 + HCl + Ph-NCN-Ph reaction / Guanidinium chloride (Yellow)
C       -0.512090000     -0.411911000     -0.283056000
N        0.447310000     -1.317323000     -0.072832000
N       -0.275941000      0.913936000     -0.387641000
N       -1.764962000     -0.877618000     -0.386155000
H       -1.845964000     -1.897270000     -0.197423000
H        0.077111000     -2.248206000      0.212534000
C        1.831432000     -1.234789000     -0.350890000
C        2.695775000     -1.963203000      0.464736000
C        2.336816000     -0.501239000     -1.422332000
C        4.061089000     -1.942811000      0.217172000
H        2.290912000     -2.540683000      1.284511000
C        3.705497000     -0.474158000     -1.651649000
H        1.666435000      0.043169000     -2.070576000
C        4.573132000     -1.190769000     -0.834723000
H        4.725337000     -2.512328000      0.852669000
H        4.092510000      0.103257000     -2.480126000
H        5.637930000     -1.168962000     -1.020897000
C        0.799573000      1.654484000      0.180977000
C        1.373782000      1.297575000      1.397412000
C        1.246291000      2.782177000     -0.501708000
C        2.414586000      2.058957000      1.911237000
H        1.017068000      0.429674000      1.931638000
C        2.273763000      3.549598000      0.030102000
H        0.796891000      3.046469000     -1.449759000
C        2.867940000      3.185133000      1.233114000
H        2.866310000      1.772061000      2.850695000
H        2.617370000      4.424902000     -0.503760000
H        3.676923000      3.775274000      1.640550000
Cl      -1.299074000     -3.754911000      0.611759000
H       -1.063629000      1.464037000     -0.693574000
C       -2.949935000     -0.096203000     -0.282092000
C       -3.301910000      0.802018000     -1.287750000
C       -3.784601000     -0.278939000      0.818517000
C       -4.469406000      1.548681000     -1.169743000
H       -2.683408000      0.888856000     -2.171720000
C       -4.958499000      0.455517000      0.918463000
H       -3.508623000     -0.996212000      1.578813000
C       -5.297994000      1.377659000     -0.067395000
H       -4.738240000      2.247489000     -1.949912000
H       -5.606693000      0.310759000      1.771785000
H       -6.210276000      1.951570000      0.018690000
55
Ph-NH2 + HCl + Ph-NCN-Ph reaction / TS-4 (Yellow)
C        0.266315000      0.560785000     -0.435255000
N        0.191093000     -0.771109000     -0.123803000
N        1.509393000      1.123399000     -0.618848000
N       -0.849239000      1.210133000     -0.555377000
H       -1.799539000      0.828894000      1.265111000
H       -0.733956000     -1.043559000      0.174855000
C        1.029273000     -1.840173000     -0.490609000
C        0.868972000     -3.041838000      0.205533000
C        1.966184000     -1.769731000     -1.523010000
C        1.637311000     -4.149028000     -0.120360000
H        0.135513000     -3.099900000      0.998672000
C        2.742141000     -2.880286000     -1.829777000
H        2.088375000     -0.855931000     -2.082360000
C        2.586187000     -4.073946000     -1.135135000
H        1.497593000     -5.071489000      0.427155000
H        3.469467000     -2.808962000     -2.627477000
H        3.192657000     -4.934184000     -1.382398000
C        2.697928000      0.845134000      0.094008000
C        2.691696000      0.239886000      1.350879000
C        3.911694000      1.219895000     -0.483837000
C        3.892539000     -0.003269000      2.004267000
H        1.756272000     -0.039135000      1.811674000
C        5.104917000      0.991158000      0.186777000
H        3.914243000      1.683040000     -1.462144000
C        5.103154000      0.369582000      1.430936000
H        3.876636000     -0.479150000      2.975501000
H        6.038483000      1.289055000     -0.271307000
H        6.033534000      0.180360000      1.948143000
Cl      -1.644773000      0.635340000      2.551085000
H        1.479580000      2.029187000     -1.060103000
N       -3.852762000      0.386418000     -0.044496000
H       -3.501098000      0.924655000     -0.817246000
C       -0.878317000      2.612311000     -0.607632000
C       -1.579135000      3.233030000     -1.648459000
C       -0.315084000      3.417753000      0.394019000
C       -1.700106000      4.615919000     -1.696361000
H       -2.020889000      2.614068000     -2.418447000
C       -0.442363000      4.799483000      0.341453000
H        0.201673000      2.948282000      1.219672000
C       -1.131687000      5.407508000     -0.703403000
H       -2.242512000      5.076274000     -2.511841000
H       -0.006980000      5.403307000      1.126920000
H       -1.230998000      6.483740000     -0.738787000
C       -3.663993000     -0.983669000     -0.084832000
C       -4.267411000     -1.817479000      0.867780000
C       -2.804181000     -1.563889000     -1.029474000
C       -4.011076000     -3.180360000      0.874298000
H       -4.924034000     -1.384450000      1.611751000
C       -2.546846000     -2.928936000     -1.005541000
H       -2.330243000     -0.931361000     -1.767499000
C       -3.144544000     -3.750122000     -0.055347000
H       -4.487040000     -3.802687000      1.621099000
H       -1.868198000     -3.349909000     -1.735517000
H       -2.941512000     -4.811735000     -0.040552000
H       -4.706685000      0.730605000      0.358855000
39
Ph-NH2 + HCl + Ph-NCN-Ph reaction / Guanidine (Yellow)
C        0.559304000     -0.919727000     -0.257631000
N       -0.583449000     -1.508785000     -0.756913000
N        0.427929000      0.281975000      0.412625000
N        1.674886000     -1.540361000     -0.424134000
H       -0.367899000     -2.251858000     -1.402249000
C       -1.890781000     -1.509270000     -0.233143000
C       -2.929670000     -1.895824000     -1.084831000
C       -2.187175000     -1.161952000      1.086306000
C       -4.238149000     -1.933332000     -0.626375000
H       -2.704025000     -2.159141000     -2.110466000
C       -3.503127000     -1.184233000      1.529851000
H       -1.395440000     -0.874555000      1.760008000
C       -4.535734000     -1.569085000      0.682787000
H       -5.028573000     -2.237620000     -1.299419000
H       -3.717558000     -0.905852000      2.553055000
H       -5.556921000     -1.586978000      1.037358000
C       -0.446114000      1.354498000      0.149060000
C       -1.125270000      1.501432000     -1.061742000
C       -0.611346000      2.320406000      1.145472000
C       -1.968278000      2.588002000     -1.255222000
H       -0.999144000      0.768841000     -1.843598000
C       -1.441071000      3.411747000      0.934668000
H       -0.090542000      2.205953000      2.087608000
C       -2.132357000      3.549211000     -0.264633000
H       -2.493707000      2.684775000     -2.195910000
H       -1.555154000      4.151099000      1.716100000
H       -2.787964000      4.393825000     -0.424663000
H        1.239251000      0.521264000      0.960530000
C        2.902773000     -0.904637000     -0.202307000
C        3.853533000     -1.532993000      0.611913000
C        3.254230000      0.303959000     -0.825337000
C        5.104456000     -0.964087000      0.811304000
H        3.592857000     -2.473029000      1.079113000
C        4.508889000      0.864481000     -0.625861000
H        2.539297000      0.789148000     -1.476529000
C        5.440685000      0.238129000      0.196308000
H        5.822261000     -1.465548000      1.447474000
H        4.760999000      1.793589000     -1.120612000
H        6.417912000      0.675924000      0.347635000
HCl
H        0.000000000      0.000000000     -1.213789000
Cl       0.000000000      0.000000000      0.071399000
24
Et3N*HCl
H       -0.900014000     -0.274723000      0.097479000
Cl      -2.703725000     -0.560875000      0.378481000
N        0.170715000     -0.140986000     -0.052900000
C        0.293844000      0.781078000     -1.227313000
H       -0.090278000      0.225139000     -2.080727000
H        1.347553000      0.983702000     -1.406482000
C       -0.505792000      2.061734000     -1.043582000
H       -0.107199000      2.688203000     -0.247281000
H       -0.466789000      2.635831000     -1.968630000
H       -1.545664000      1.830297000     -0.818417000
C        0.651853000      0.426768000      1.255512000
H       -0.140137000      1.090422000      1.596271000
H        0.681176000     -0.409493000      1.950932000
C        1.984513000      1.159571000      1.226790000
H        1.948157000      2.055294000      0.609389000
H        2.218281000      1.475199000      2.243352000
H        2.802859000      0.536440000      0.876084000
C        0.637455000     -1.537474000     -0.345479000
H        0.294580000     -2.143635000      0.491087000
H        0.068484000     -1.854631000     -1.217735000
C        2.127994000     -1.717681000     -0.576736000
H        2.707296000     -1.549056000      0.328542000
H        2.303961000     -2.746211000     -0.890790000
H        2.506851000     -1.064982000     -1.362088000
